# Supplementary material for: Conserved and cell type-specific transcriptional responses to IFN-γ in the ventral midbrain
Source: Brain Behav Immun. Author manuscript; Available in PMC 2023 Aug 27. (PMC10460506; doi:10.1016/j.bbi.2023.04.008)
Supplement: Supp.File2 [file NIHMS1900921-supplement-Supp_File2.txt]

Barcode	Time	Fraction	Drug
ACTCCACT	6h	NeuNeg	Sal
TAGCGTCA	6h	NeuNeg	Sal
GATATCGC	6h	NeuNeg	Sal
GTTCCCAA	6h	NeuNeg	Sal
ACCAAGTC	24h	NeuNeg	Sal
ATCTGACG	24h	NeuNeg	Sal
TTATCCCG	6h	NeuPos	Sal
AGTGAGAG	6h	NeuPos	Sal
TAGAGGGT	6h	NeuPos	Sal
GTTAGCCT	6h	NeuPos	Sal
TTACTCGC	24h	NeuPos	Sal
CTTACACC	24h	NeuPos	Sal
GCTTAGAC	48h	NeuNeg	Sal
TAAGGACG	48h	NeuNeg	Sal
TCGATGCA	48h	NeuNeg	Sal
CCACACTT	48h	NeuNeg	Sal
GAGTCGAT	24h	NeuNeg	Sal
CACTTAGC	24h	NeuNeg	Sal
ACCGTCAT	48h	NeuPos	Sal
GCAGGTAA	48h	NeuPos	Sal
GTAAACGG	48h	NeuPos	Sal
CTCTGGTT	48h	NeuPos	Sal
AGTCTTCG	24h	NeuPos	Sal
ATGCTGAG	24h	NeuPos	Sal
TCGTCTAG	72h	NeuNeg	Sal
CTAGCTGT	72h	NeuNeg	Sal
AAGTGGTG	72h	NeuNeg	Sal
TCTCGGAT	72h	NeuNeg	Sal
CGGCATAA	24h	NeuNeg	Sal
TGCACGTA	24h	NeuNeg	Sal
GGATGATC	72h	NeuPos	Sal
TACCTTGG	72h	NeuPos	Sal
TCAACAGG	72h	NeuPos	Sal
GCAACGTT	72h	NeuPos	Sal
AAGCAGGA	24h	NeuPos	Sal
GATGATCC	24h	NeuPos	Sal
ACTGAAGC	6h	NeuNeg	IFN
GCTCATGA	6h	NeuNeg	IFN
GGTACTCA	6h	NeuNeg	IFN
CATCCTAG	6h	NeuNeg	IFN
GTCGATAG	6h	NeuNeg	IFN
TACACCAG	6h	NeuNeg	IFN
CGCCTTTT	6h	NeuPos	IFN
CCTCTATC	6h	NeuPos	IFN
GTCCTAGT	6h	NeuPos	IFN
AGGACTAC	6h	NeuPos	IFN
GTTGGAAC	6h	NeuPos	IFN
ATGCGCTT	6h	NeuPos	IFN
GCACTAAG	24h	NeuNeg	IFN
CTCTCTCA	24h	NeuNeg	IFN
AGAAGCCA	24h	NeuNeg	IFN
TCCTACCA	24h	NeuNeg	IFN
GACTGTGT	24h	NeuNeg	IFN
CTTGAGGA	24h	NeuNeg	IFN
TGGGTTGT	24h	NeuPos	IFN
GCAATTCC	24h	NeuPos	IFN
AGCAGGAT	24h	NeuPos	IFN
AGCTCTTG	24h	NeuPos	IFN
CAGAATGG	24h	NeuPos	IFN
TTGGTACC	24h	NeuPos	IFN
CAATCCGA	48h	NeuNeg	IFN
TGTAGTGG	48h	NeuNeg	IFN
CCTTTGGT	48h	NeuNeg	IFN
CAAGGGAT	48h	NeuNeg	IFN
GGCTCAAA	48h	NeuNeg	IFN
TAACAGCC	48h	NeuNeg	IFN
CGTGTCTA	48h	NeuPos	IFN
GAGGACTA	48h	NeuPos	IFN
CTGTGTAC	48h	NeuPos	IFN
CTGCCAAT	48h	NeuPos	IFN
GCCTAATG	48h	NeuPos	IFN
ACGTGTGA	48h	NeuPos	IFN
GGGTATCT	72h	NeuNeg	IFN
AGGTTAGG	72h	NeuNeg	IFN
ACCCCTAA	72h	NeuNeg	IFN
CTGAAGCT	72h	NeuNeg	IFN
TCCGCTTT	72h	NeuNeg	IFN
GTACGACA	72h	NeuNeg	IFN
GTGTTGGA	72h	NeuPos	IFN
GACCAGTT	72h	NeuPos	IFN
AAGGCTCT	72h	NeuPos	IFN
TGGAAAGC	72h	NeuPos	IFN
CCCATACT	72h	NeuPos	IFN
GATAGGAG	72h	NeuPos	IFN
