# Supplementary material for: Conserved and cell type-specific transcriptional responses to IFN-γ in the ventral midbrain
Source: Brain Behav Immun. Author manuscript; Available in PMC 2023 Aug 27. (PMC10460506; doi:10.1016/j.bbi.2023.04.008)
Supplement: Supp.File4 [file NIHMS1900921-supplement-Supp_File4.txt]

Barcode_Sample	cluster	pseudocluster	celltype	sample	sample_tx	umap1	umap2
GTAATGCCAGCAGTGA_PB013	18.0	5.0	GABA_neuron	0.0	Sal	-10.311663627624512	-1.6051576137542725
TTCTTCCAGCGACTGA_PB013	18.0	5.0	GABA_neuron	0.0	Sal	-10.264570236206056	-1.6653172969818115
TAAGCACCAGCGTACC_PB013	11.0	6.0	VGLUT2_neuron	0.0	Sal	-7.4952354431152335	-2.7614333629608154
GAGTCATGTAGCGATG_PB013	11.0	6.0	VGLUT2_neuron	0.0	Sal	-7.888245105743408	-3.1399779319763184
TCCAGAAAGTGGGAAA_PB013	27.0	5.0	GABA_neuron	0.0	Sal	-7.071323871612549	1.098953366279602
CCCTGATCACGACGAA_PB013	2.0	6.0	VGLUT2_neuron	0.0	Sal	-6.556437015533447	-2.162454128265381
GATGAGGTCAAGTCGT_PB013	6.0	5.0	GABA_neuron	0.0	Sal	-8.184797286987305	-4.888860702514648
CCACCATGTGTTCGTA_PB013	9.0	6.0	VGLUT2_neuron	0.0	Sal	-3.535031795501709	-2.131657600402832
CCCTTAGGTGCAATAA_PB013	13.0	4.0	DA_neuron	0.0	Sal	-4.587873935699463	-8.654328346252441
TATGTTCAGAAATTCG_PB013	6.0	5.0	GABA_neuron	0.0	Sal	-7.959961414337158	-4.3212289810180655
ATCACAGGTGGGAGAG_PB013	4.0	5.0	GABA_neuron	0.0	Sal	-6.364948272705078	-0.8132867217063904
GTTACGACATACAGGG_PB013	4.0	5.0	GABA_neuron	0.0	Sal	-6.247231006622314	-0.5973694920539856
CCATAAGCACGGTGAA_PB013	10.0	6.0	VGLUT2_neuron	0.0	Sal	-0.3129330277442932	-4.45784568786621
TTCTTGATCGCTCTAC_PB013	3.0	4.0	DA_neuron	0.0	Sal	-5.340916156768799	-9.523298263549805
GTCGTTCCAGCGTGCT_PB013	16.0	5.0	GABA_neuron	0.0	Sal	-3.919090747833252	1.0139305591583252
TTTCAGTCAGCAGTCC_PB013	11.0	6.0	VGLUT2_neuron	0.0	Sal	-7.799915313720702	-3.1369216442108154
TTAGTCTTCTACACTT_PB013	3.0	4.0	DA_neuron	0.0	Sal	-5.229635238647461	-9.362215042114256
CTCCCTCGTTAGCGGA_PB013	6.0	5.0	GABA_neuron	0.0	Sal	-7.789142131805421	-4.506884574890137
AGCATCAAGGCACTCC_PB013	3.0	4.0	DA_neuron	0.0	Sal	-5.871493339538574	-8.314915657043457
AGACAGGCAGCTGAGA_PB013	4.0	5.0	GABA_neuron	0.0	Sal	-6.593732833862305	-1.2436027526855469
GTGCAGCGTGGATACG_PB013	11.0	6.0	VGLUT2_neuron	0.0	Sal	-7.803496837615967	-3.1483099460601807
GATGACTCAGAGTCTT_PB013	3.0	4.0	DA_neuron	0.0	Sal	-4.890296936035156	-9.831475257873535
TCAGTCCTCGCTTACC_PB013	3.0	4.0	DA_neuron	0.0	Sal	-5.633115768432617	-9.942926406860352
AGTGACTGTTGCTCAA_PB013	11.0	6.0	VGLUT2_neuron	0.0	Sal	-7.893449783325195	-3.154958724975585
TTTCCTCTCATGTCAG_PB013	27.0	5.0	GABA_neuron	0.0	Sal	-7.033431529998779	0.8077154159545897
TACGGGCCAGTCTCTC_PB013	26.0	5.0	GABA_neuron	0.0	Sal	-4.863135814666748	-1.172812819480896
TTTGGTTCAAGGACAC_PB013	14.0	5.0	GABA_neuron	0.0	Sal	-7.776641845703125	-0.0818261057138443
TAAGTCGAGACTCCGC_PB013	6.0	5.0	GABA_neuron	0.0	Sal	-7.339560031890869	-4.6161203384399405
AGGCCACCATGAATAG_PB013	2.0	6.0	VGLUT2_neuron	0.0	Sal	-6.315332889556885	-1.7521272897720337
ACCCTTGGTCGAATGG_PB013	2.0	6.0	VGLUT2_neuron	0.0	Sal	-6.960066795349121	-2.2720277309417725
GCTTTCGGTACCAATC_PB013	14.0	5.0	GABA_neuron	0.0	Sal	-7.3842134475708	-0.4527086317539215
ACTGATGCACTAACGT_PB013	2.0	6.0	VGLUT2_neuron	0.0	Sal	-5.518554210662842	-2.7383213043212886
ACAAGCTTCCTTCAGC_PB013	16.0	5.0	GABA_neuron	0.0	Sal	-4.96308708190918	0.4777112901210785
TTCGGTCGTCGAACGA_PB013	11.0	6.0	VGLUT2_neuron	0.0	Sal	-7.787363052368163	-3.1295034885406494
TTTGGAGGTAACGATA_PB013	6.0	5.0	GABA_neuron	0.0	Sal	-8.075202941894531	-5.098980426788329
GACACGCCATCGAACT_PB013	9.0	6.0	VGLUT2_neuron	0.0	Sal	-4.097236156463623	-2.056967496871948
CTACAGATCACGGGCT_PB013	11.0	6.0	VGLUT2_neuron	0.0	Sal	-7.758697509765626	-3.102121353149414
TGACGCGTCATCGGGC_PB013	24.0	5.0	GABA_neuron	0.0	Sal	-5.433830261230469	0.1341775953769683
ATTATCCTCTGCTAGA_PB013	22.0	6.0	VGLUT2_neuron	0.0	Sal	-3.928191184997559	-3.400396585464477
TGACTCCTCTAGCCTC_PB013	11.0	6.0	VGLUT2_neuron	0.0	Sal	-7.911831378936767	-3.148013114929199
GAGTTTGCAGGACATG_PB013	17.0	6.0	VGLUT2_neuron	0.0	Sal	-4.547723293304443	-4.130537986755371
AGTCACAAGGACAGTC_PB013	8.0	6.0	VGLUT2_neuron	0.0	Sal	-1.5310232639312744	-2.907320499420166
TACCTCGGTTTCGTTT_PB013	24.0	5.0	GABA_neuron	0.0	Sal	-5.510519027709961	0.1512975692749023
GCGAGAATCTCGGCTT_PB013	11.0	6.0	VGLUT2_neuron	0.0	Sal	-7.7001352310180655	-3.0799715518951416
GCATCGGAGTTTCTTC_PB013	4.0	5.0	GABA_neuron	0.0	Sal	-5.831108570098877	-0.9386931657791135
GTCGCGACAGCGATTT_PB013	16.0	5.0	GABA_neuron	0.0	Sal	-4.1446533203125	0.5331841707229614
TCCATCGCAATAACGA_PB013	3.0	4.0	DA_neuron	0.0	Sal	-5.55704402923584	-9.620018005371092
GAGTTGTGTAGATCGG_PB013	3.0	4.0	DA_neuron	0.0	Sal	-5.297099113464356	-9.270339965820312
CATCGCTAGCGGTATG_PB013	11.0	6.0	VGLUT2_neuron	0.0	Sal	-7.824067115783691	-3.21352767944336
GGATGTTAGTTGGAGC_PB013	3.0	4.0	DA_neuron	0.0	Sal	-4.917886734008789	-9.740354537963867
TTTGGTTGTATGAAAC_PB013	11.0	6.0	VGLUT2_neuron	0.0	Sal	-7.805907249450684	-3.149238348007202
TCCCAGTAGAGCTTTC_PB013	3.0	4.0	DA_neuron	0.0	Sal	-5.682151317596436	-9.939453125
GATCCCTGTCCCTCAT_PB013	24.0	5.0	GABA_neuron	0.0	Sal	-5.338771820068359	0.4070022702217102
CGCGTGACACGGGCTT_PB013	6.0	5.0	GABA_neuron	0.0	Sal	-8.106060028076174	-4.8601579666137695
CAGATTGCACCTGATA_PB013	3.0	4.0	DA_neuron	0.0	Sal	-5.341193675994873	-8.700871467590332
AACGGGACAATGTCTG_PB013	27.0	5.0	GABA_neuron	0.0	Sal	-7.062072277069092	1.0999233722686768
ATAGGCTTCGACATCA_PB013	2.0	6.0	VGLUT2_neuron	0.0	Sal	-6.706902027130127	-2.6090850830078125
CTATCCGTCTCCGATC_PB013	11.0	6.0	VGLUT2_neuron	0.0	Sal	-7.790727615356444	-3.1893489360809326
GTGCTTCTCAGCTGTA_PB013	2.0	6.0	VGLUT2_neuron	0.0	Sal	-6.012632846832275	-2.6121065616607666
GAGTTACAGCTCCCTT_PB013	9.0	6.0	VGLUT2_neuron	0.0	Sal	-3.4988796710968018	-1.390708327293396
ACCCTTGGTCTCAGAT_PB013	3.0	4.0	DA_neuron	0.0	Sal	-5.500007152557373	-9.67629051208496
TAAGCGTCAAACTAGA_PB013	16.0	5.0	GABA_neuron	0.0	Sal	-5.153611660003662	0.3234463334083556
TCCTCGAGTACAGGTG_PB013	13.0	4.0	DA_neuron	0.0	Sal	-4.923479080200195	-8.24314022064209
CAGAGCCAGCTTAAGA_PB013	3.0	4.0	DA_neuron	0.0	Sal	-5.1759209632873535	-9.400897979736328
CGAGGCTGTGGACCTC_PB013	3.0	4.0	DA_neuron	0.0	Sal	-4.820178031921387	-9.180017471313477
GCAGCTGCAATTGAAG_PB013	8.0	6.0	VGLUT2_neuron	0.0	Sal	-2.6276278495788574	-2.7966899871826167
CAACAGTCATAATCGC_PB013	14.0	5.0	GABA_neuron	0.0	Sal	-6.955926895141602	-0.0944125950336456
CTCCATGAGTTACTCG_PB013	3.0	4.0	DA_neuron	0.0	Sal	-5.481130123138428	-8.841314315795898
TCATGCCCAATGTTGC_PB013	7.0	5.0	GABA_neuron	0.0	Sal	-7.361329078674316	-0.8418571949005128
CCTCCTCGTATTCCTT_PB013	11.0	6.0	VGLUT2_neuron	0.0	Sal	-7.830616474151611	-3.1610233783721924
CTGGTCTGTTGTACGT_PB013	6.0	5.0	GABA_neuron	0.0	Sal	-7.895528793334962	-4.209865093231201
CGCAGGTCAGCTATTG_PB013	3.0	4.0	DA_neuron	0.0	Sal	-5.579653263092041	-9.933277130126951
TTTCATGAGAAGAACG_PB013	3.0	4.0	DA_neuron	0.0	Sal	-5.4705352783203125	-10.093959808349608
GCGTTTCCATCACGGC_PB013	3.0	4.0	DA_neuron	0.0	Sal	-4.907381534576416	-9.102780342102047
TTGACCCGTGTTACTG_PB013	3.0	4.0	DA_neuron	0.0	Sal	-5.680447578430176	-9.90526294708252
GCCAGCACATGGGCAA_PB013	24.0	5.0	GABA_neuron	0.0	Sal	-5.398767471313477	0.1563739031553268
CTGCGAGCATAAGCAA_PB013	8.0	6.0	VGLUT2_neuron	0.0	Sal	-2.630023241043091	-3.034418821334839
GTCCTCAAGTCACTCA_PB013	8.0	6.0	VGLUT2_neuron	0.0	Sal	-3.065368175506592	-2.479810953140259
GCATGATCAATGTCAC_PB013	3.0	4.0	DA_neuron	0.0	Sal	-5.352855205535889	-10.092756271362305
GTGAGTTTCCTATTTG_PB013	6.0	5.0	GABA_neuron	0.0	Sal	-7.316744804382323	-4.647346019744873
AAACGAACAGAGGTTG_PB013	8.0	6.0	VGLUT2_neuron	0.0	Sal	-2.3904709815979004	-2.656384468078613
TAGGGTTCAACTACGT_PB013	16.0	5.0	GABA_neuron	0.0	Sal	-3.977295637130737	0.7974547743797302
TTCCAATAGCGTTGTT_PB013	6.0	5.0	GABA_neuron	0.0	Sal	-8.348929405212402	-4.66790246963501
AATGACCAGCATTTGC_PB013	18.0	5.0	GABA_neuron	0.0	Sal	-10.140908241271973	-1.6470547914505005
CTGAATGGTCTACATG_PB013	11.0	6.0	VGLUT2_neuron	0.0	Sal	-7.743529319763183	-3.0800440311431885
CCAATGAGTGGCGCTT_PB013	9.0	6.0	VGLUT2_neuron	0.0	Sal	-4.015058517456056	-2.0154237747192383
GCCAGGTAGGACTTCT_PB013	6.0	5.0	GABA_neuron	0.0	Sal	-8.00306510925293	-4.385128974914551
TCCTCCCTCAACCTTT_PB013	4.0	5.0	GABA_neuron	0.0	Sal	-5.750617980957031	-0.6651936173439026
TGGTACACATGGAACG_PB013	13.0	4.0	DA_neuron	0.0	Sal	-4.684730052947998	-8.544624328613281
TTGTTCATCCATTGTT_PB013	3.0	4.0	DA_neuron	0.0	Sal	-4.810624122619629	-9.251269340515137
TATTGCTTCCCGAATA_PB013	6.0	5.0	GABA_neuron	0.0	Sal	-7.2641215324401855	-4.582125186920166
GGCTTTCTCTGTCGTC_PB013	6.0	5.0	GABA_neuron	0.0	Sal	-7.942296504974365	-4.319481849670409
CCTCCTCCAGATCCTA_PB013	6.0	5.0	GABA_neuron	0.0	Sal	-7.823599815368653	-4.207899570465088
TCAGTCCAGATCGCCC_PB013	26.0	5.0	GABA_neuron	0.0	Sal	-4.794245719909668	-1.0565489530563354
CCGGACAGTGTAGGAC_PB013	4.0	5.0	GABA_neuron	0.0	Sal	-5.901190280914307	-0.8315097689628601
AGCTTCCTCATGGAGG_PB013	3.0	4.0	DA_neuron	0.0	Sal	-5.400583267211913	-9.562289237976074
AAAGTGACAATAACGA_PB013	4.0	5.0	GABA_neuron	0.0	Sal	-6.07875394821167	-0.3207058310508728
AGATAGATCTTTGCGC_PB013	4.0	5.0	GABA_neuron	0.0	Sal	-5.7022624015808105	-0.3290369808673858
GCCAGCAAGAATTCAG_PB013	3.0	4.0	DA_neuron	0.0	Sal	-5.533386707305908	-9.97822380065918
GGGACAACAAGTGGGT_PB013	9.0	6.0	VGLUT2_neuron	0.0	Sal	-3.5742778778076167	-1.5575309991836548
TAAGCCAGTGAGGATC_PB013	34.0	5.0	GABA_neuron	0.0	Sal	-6.857454776763916	-3.856299638748169
TGTGATGAGTTCACTG_PB013	3.0	4.0	DA_neuron	0.0	Sal	-5.6014323234558105	-8.627835273742676
AGGACGACACTGGACC_PB013	6.0	5.0	GABA_neuron	0.0	Sal	-7.865755558013917	-5.0108256340026855
AACAAAGAGGTCATAA_PB013	9.0	6.0	VGLUT2_neuron	0.0	Sal	-3.8643062114715576	-2.141890287399292
CAACCTCCAGCCTACG_PB013	26.0	5.0	GABA_neuron	0.0	Sal	-4.659571647644042	-0.7043632864952089
CAAAGAAGTTGTTGTG_PB013	3.0	4.0	DA_neuron	0.0	Sal	-5.057579040527344	-9.691673278808592
GTCGTAAAGCAATTAG_PB013	3.0	4.0	DA_neuron	0.0	Sal	-4.886180400848389	-9.760431289672852
GATCATGAGTTACGGG_PB013	11.0	6.0	VGLUT2_neuron	0.0	Sal	-7.444259166717529	-3.0836191177368164
ACCCTCAAGTACCGGA_PB013	8.0	6.0	VGLUT2_neuron	0.0	Sal	-2.1972782611846924	-2.9341695308685303
GAATAGATCATCGTAG_PB013	16.0	5.0	GABA_neuron	0.0	Sal	-4.937301158905028	0.4770425558090209
GACTGATTCACTGATG_PB013	6.0	5.0	GABA_neuron	0.0	Sal	-7.835142135620117	-4.558514595031737
GACGTTATCGCTTGCT_PB013	11.0	6.0	VGLUT2_neuron	0.0	Sal	-7.784131050109862	-3.2390999794006348
GGAGCAATCCGAGTGC_PB013	26.0	5.0	GABA_neuron	0.0	Sal	-4.284528255462647	-0.3107073307037353
AGGGTGAGTGTGTACT_PB013	18.0	5.0	GABA_neuron	0.0	Sal	-10.284046173095703	-1.6161508560180664
TTTCATGAGAGGGTAA_PB013	26.0	5.0	GABA_neuron	0.0	Sal	-4.28200101852417	-0.3556384444236755
GCACGTGTCTGTGCAA_PB013	36.0	6.0	VGLUT2_neuron	0.0	Sal	-2.961312055587769	-5.904794216156006
TCCTCTTGTTCGTTCC_PB013	8.0	6.0	VGLUT2_neuron	0.0	Sal	-2.9029457569122314	-3.1952579021453857
TAACTTCGTCTAATCG_PB013	11.0	6.0	VGLUT2_neuron	0.0	Sal	-7.815125942230224	-3.230360507965088
TTGCTGCAGGTAGCCA_PB013	2.0	6.0	VGLUT2_neuron	0.0	Sal	-5.146115779876709	-2.2942545413970947
TACGGTACAAGGCTTT_PB013	3.0	4.0	DA_neuron	0.0	Sal	-5.901443004608153	-8.262970924377441
GAGTTACCAACGCATT_PB013	3.0	4.0	DA_neuron	0.0	Sal	-4.966305255889893	-9.342124938964846
ATTATCCTCCTTCTGG_PB013	2.0	6.0	VGLUT2_neuron	0.0	Sal	-6.310129165649414	-2.264058351516724
CTAACCCTCATCACAG_PB013	6.0	5.0	GABA_neuron	0.0	Sal	-8.046401023864746	-4.960906982421875
GCGTGCAAGTCAGCGA_PB013	4.0	5.0	GABA_neuron	0.0	Sal	-6.217935562133789	-0.48655965924263
GTTGCTCTCACTCTTA_PB013	13.0	4.0	DA_neuron	0.0	Sal	-4.6021013259887695	-8.660079002380371
TAGACCATCTCAACCC_PB013	6.0	5.0	GABA_neuron	0.0	Sal	-7.877302646636963	-4.5158371925354
CCACGTTTCATGAGTC_PB013	3.0	4.0	DA_neuron	0.0	Sal	-4.8480634689331055	-9.43613052368164
GTGGAGATCCCGTTCA_PB013	26.0	5.0	GABA_neuron	0.0	Sal	-4.267000675201416	-0.2751876711845397
GTGGAGATCATGAGGG_PB013	2.0	6.0	VGLUT2_neuron	0.0	Sal	-6.288435935974121	-1.1972098350524902
GTAGTACCACGACGTC_PB013	8.0	6.0	VGLUT2_neuron	0.0	Sal	-2.921294689178467	-2.8454763889312744
CCACGTTCACGTCGGT_PB013	11.0	6.0	VGLUT2_neuron	0.0	Sal	-7.746417522430421	-3.159616470336914
TCTCCGAGTCTCGCGA_PB013	4.0	5.0	GABA_neuron	0.0	Sal	-5.720972061157227	-0.6506166458129883
ACGGTCGGTTCAAAGA_PB013	3.0	4.0	DA_neuron	0.0	Sal	-4.813328266143799	-9.34993267059326
ATGTCTTCAGAGTCTT_PB013	4.0	5.0	GABA_neuron	0.0	Sal	-6.128037929534912	-0.4855170845985412
GAGAGGTCAATTTCCT_PB013	31.0	5.0	GABA_neuron	0.0	Sal	-8.04977607727051	6.062878608703612
GTCCTCAGTTTCGTTT_PB013	3.0	4.0	DA_neuron	0.0	Sal	-5.078096389770508	-9.122739791870115
AATCGTGTCCCGAGTG_PB013	3.0	4.0	DA_neuron	0.0	Sal	-4.956141948699951	-9.850693702697754
GAAGCCCGTAGGACCA_PB013	33.0	5.0	GABA_neuron	0.0	Sal	-4.882445812225342	3.8517999649047847
AGACCCGGTAGGACCA_PB013	3.0	4.0	DA_neuron	0.0	Sal	-4.757138729095458	-9.308079719543455
TCGGGTGAGACAGCTG_PB013	13.0	4.0	DA_neuron	0.0	Sal	-4.888402462005615	-7.891943931579591
TAACTTCCAGGTAGTG_PB013	13.0	4.0	DA_neuron	0.0	Sal	-4.9702439308166495	-8.538850784301756
TCACATTAGCAACTTC_PB013	8.0	6.0	VGLUT2_neuron	0.0	Sal	-1.900504350662232	-2.9956572055816646
TCTATCACAATTGCAC_PB013	2.0	6.0	VGLUT2_neuron	0.0	Sal	-6.804257392883301	-2.003575563430786
ATCACAGGTATTTCTC_PB013	8.0	6.0	VGLUT2_neuron	0.0	Sal	-2.066100597381592	-2.868908882141113
GCGTGCAGTGCTATTG_PB013	3.0	4.0	DA_neuron	0.0	Sal	-4.8469014167785645	-9.283631324768066
GTCTGTCCAGCCTACG_PB013	6.0	5.0	GABA_neuron	0.0	Sal	-8.105544090270994	-4.443057537078857
TCGTAGAGTCAGACGA_PB013	19.0	5.0	GABA_neuron	0.0	Sal	-7.584300518035888	0.4950484037399292
GCATCGGAGATAGCAT_PB013	3.0	4.0	DA_neuron	0.0	Sal	-5.180570125579834	-9.870577812194824
CATTGAGAGCAACAAT_PB013	26.0	5.0	GABA_neuron	0.0	Sal	-4.3142991065979	-0.3375735878944397
CCGCAAGGTCGCACGT_PB013	24.0	5.0	GABA_neuron	0.0	Sal	-5.312148571014404	0.2599536180496216
GTTGAACGTGAGAACC_PB013	3.0	4.0	DA_neuron	0.0	Sal	-5.178274631500244	-9.336061477661133
CATTGTTTCTCGGTCT_PB013	3.0	4.0	DA_neuron	0.0	Sal	-4.991592884063721	-9.886757850646973
GGTGTTATCTTCACAT_PB013	3.0	4.0	DA_neuron	0.0	Sal	-4.914469242095947	-9.823131561279297
AGCATCACAGCACCCA_PB013	18.0	5.0	GABA_neuron	0.0	Sal	-10.206007957458496	-1.6490349769592283
TTCTCTCCATGGCTAT_PB013	31.0	5.0	GABA_neuron	0.0	Sal	-8.05984115600586	6.075873374938965
CCGTAGGTCCTGTTAT_PB013	18.0	5.0	GABA_neuron	0.0	Sal	-10.374826431274414	-1.4901952743530271
TCTACATCAGCATCTA_PB013	3.0	4.0	DA_neuron	0.0	Sal	-5.61307430267334	-9.8833589553833
GCAGTTAAGTACTGTC_PB013	3.0	4.0	DA_neuron	0.0	Sal	-4.8157382011413565	-9.53675842285156
CGGGCATCACATGTTG_PB013	24.0	5.0	GABA_neuron	0.0	Sal	-5.570075988769531	-0.0767677947878837
CGTTGGGGTCGCCACA_PB013	6.0	5.0	GABA_neuron	0.0	Sal	-8.06308364868164	-4.491373538970947
TATATCCGTTCTCCTG_PB013	3.0	4.0	DA_neuron	0.0	Sal	-5.251676559448241	-9.380621910095217
ATAGGCTCAACCACAT_PB013	2.0	6.0	VGLUT2_neuron	0.0	Sal	-6.190885066986084	-2.2709736824035645
GGTAATCCAACGCCCA_PB013	26.0	5.0	GABA_neuron	0.0	Sal	-4.525247573852539	-0.5976794958114624
GTGGCGTGTCCAGCAC_PB013	8.0	6.0	VGLUT2_neuron	0.0	Sal	-2.7778189182281494	-2.754056215286255
CCCAACTAGATGCTAA_PB013	3.0	4.0	DA_neuron	0.0	Sal	-4.98248291015625	-9.650510787963867
ACGGTTACACTGCGTG_PB013	3.0	4.0	DA_neuron	0.0	Sal	-4.7687621116638175	-9.401113510131838
TTTCACAGTTGCCAAT_PB013	4.0	5.0	GABA_neuron	0.0	Sal	-6.155047416687012	-1.1786264181137085
CGCCATTCAATGCAGG_PB013	3.0	4.0	DA_neuron	0.0	Sal	-5.0645079612731925	-9.963266372680664
ACAAAGACAGCCGTCA_PB013	0.0	0.0	Oligodendrocyte	0.0	Sal	14.418420791625977	2.397881031036377
ATCCACCCAGACAAAT_PB013	3.0	4.0	DA_neuron	0.0	Sal	-4.816874027252196	-9.48361110687256
CAAGACTGTGCATTAC_PB013	3.0	4.0	DA_neuron	0.0	Sal	-4.768840789794922	-9.311111450195312
TTGGTTTCAACCGCCA_PB013	33.0	5.0	GABA_neuron	0.0	Sal	-4.881473064422608	3.853805541992188
GTTTGGACACGACGAA_PB013	8.0	6.0	VGLUT2_neuron	0.0	Sal	-2.243129014968872	-3.005267620086669
GTTGAACCAGAAACCG_PB013	4.0	5.0	GABA_neuron	0.0	Sal	-5.7222113609313965	-0.2488998472690582
TGTGAGTTCAGACAAA_PB013	6.0	5.0	GABA_neuron	0.0	Sal	-7.909453868865967	-4.154075622558594
GTCGTAACACAGTGAG_PB013	3.0	4.0	DA_neuron	0.0	Sal	-5.361299514770508	-9.33555030822754
CCTGTTGAGGTGCAGT_PB013	6.0	5.0	GABA_neuron	0.0	Sal	-7.939470767974853	-4.2727270126342765
GGCTTTCTCTACCCAC_PB013	17.0	6.0	VGLUT2_neuron	0.0	Sal	-4.634976387023926	-4.3040771484375
GAGTCTAAGCTAAATG_PB013	2.0	6.0	VGLUT2_neuron	0.0	Sal	-5.131140232086182	-1.990022778511048
AACACACGTGATCATC_PB013	11.0	6.0	VGLUT2_neuron	0.0	Sal	-7.894421577453612	-3.068955183029175
TACTTCAGTTGGTGTT_PB013	6.0	5.0	GABA_neuron	0.0	Sal	-7.882988452911378	-4.214732646942139
ACTCCCAAGGTACAAT_PB013	3.0	4.0	DA_neuron	0.0	Sal	-5.693086624145508	-9.948001861572264
GTAATGCCAAGCGAGT_PB013	24.0	5.0	GABA_neuron	0.0	Sal	-5.002661228179932	0.0031814242247492
GATCATGGTAGTCTTG_PB013	22.0	6.0	VGLUT2_neuron	0.0	Sal	-4.116154193878174	-3.412627696990967
TGCAGATGTATATGGA_PB013	17.0	6.0	VGLUT2_neuron	0.0	Sal	-5.017628192901611	-4.053927421569824
TACACCCTCGACGATT_PB013	11.0	6.0	VGLUT2_neuron	0.0	Sal	-7.804063320159912	-3.090076446533203
TGTCAGAAGTCTCGTA_PB013	36.0	6.0	VGLUT2_neuron	0.0	Sal	-2.9554479122161865	-5.9159088134765625
GAGTTACCACGCTTAA_PB013	3.0	4.0	DA_neuron	0.0	Sal	-4.904019832611084	-9.596055030822754
CCGGGTATCGTGACTA_PB013	8.0	6.0	VGLUT2_neuron	0.0	Sal	-2.7635865211486816	-2.663860321044921
GTATTTCTCGAGATAA_PB013	24.0	5.0	GABA_neuron	0.0	Sal	-5.451715469360352	0.1240117028355598
CAAAGAAGTTCCTTGC_PB013	26.0	5.0	GABA_neuron	0.0	Sal	-4.319566249847412	-0.3798702657222748
TTAGGGTTCAGGCGAA_PB013	3.0	4.0	DA_neuron	0.0	Sal	-5.034879207611084	-9.979701042175297
CTACAGATCGGCTTCT_PB013	36.0	6.0	VGLUT2_neuron	0.0	Sal	-2.959618091583252	-5.9091453552246085
CTAGACATCTCGCAGG_PB013	11.0	6.0	VGLUT2_neuron	0.0	Sal	-7.875153064727782	-3.071923494338989
CTGCCATGTTAACAGA_PB013	6.0	5.0	GABA_neuron	0.0	Sal	-7.920370101928712	-4.191097736358643
GGGTTATAGTTCTCTT_PB013	2.0	6.0	VGLUT2_neuron	0.0	Sal	-5.268887996673584	-1.6593471765518188
GGACGTCTCTTGGTCC_PB013	13.0	4.0	DA_neuron	0.0	Sal	-4.766679286956787	-7.73175811767578
GTGGAAGTCCACGGAC_PB013	22.0	6.0	VGLUT2_neuron	0.0	Sal	-4.115724563598633	-3.4714295864105225
AGGTAGGCAATCTCGA_PB013	18.0	5.0	GABA_neuron	0.0	Sal	-10.36970329284668	-1.6275233030319212
TCTTCCTTCATAGCAC_PB013	11.0	6.0	VGLUT2_neuron	0.0	Sal	-7.733838558197021	-3.29195237159729
TCACTCGGTTACACTG_PB013	9.0	6.0	VGLUT2_neuron	0.0	Sal	-3.4434576034545894	-1.4682700634002683
CTGTAGATCACCTTGC_PB013	11.0	6.0	VGLUT2_neuron	0.0	Sal	-7.791158199310303	-3.2378835678100586
TTTACTGAGTACTGTC_PB013	6.0	5.0	GABA_neuron	0.0	Sal	-7.755445957183837	-4.769991397857666
TTACTGTCATGGGAAC_PB013	3.0	4.0	DA_neuron	0.0	Sal	-5.64060115814209	-9.985376358032225
TTCCACGTCGGCTGGT_PB013	11.0	6.0	VGLUT2_neuron	0.0	Sal	-7.780364036560058	-3.2095839977264404
GTCTCACGTGATACTC_PB013	3.0	4.0	DA_neuron	0.0	Sal	-5.559899806976318	-8.616423606872559
CTTCTCTCATACATCG_PB013	24.0	5.0	GABA_neuron	0.0	Sal	-5.390516757965088	0.4577597677707672
TGTCAGATCCGGACTG_PB013	14.0	5.0	GABA_neuron	0.0	Sal	-6.6687231063842765	-0.2953018844127655
TCAAGCATCGTAGAGG_PB013	11.0	6.0	VGLUT2_neuron	0.0	Sal	-7.542935848236085	-3.0354700088500977
GGCTTTCTCTTGGTCC_PB013	36.0	6.0	VGLUT2_neuron	0.0	Sal	-2.968106269836426	-5.897664546966553
GATCAGTTCCCGTGTT_PB013	13.0	4.0	DA_neuron	0.0	Sal	-4.814913272857666	-7.735640048980714
ATTCACTAGTTGCTCA_PB013	2.0	6.0	VGLUT2_neuron	0.0	Sal	-5.75191068649292	-1.1085821390151975
TATCTGTAGAAGTCAT_PB013	3.0	4.0	DA_neuron	0.0	Sal	-4.9901652336120605	-9.57402229309082
TCGCTTGGTGAATTGA_PB013	3.0	4.0	DA_neuron	0.0	Sal	-5.498350620269775	-9.589412689208984
CATACAGCATGACGAG_PB013	16.0	5.0	GABA_neuron	0.0	Sal	-4.6643385887146	0.5938091278076172
TCAGGGCTCATCCTGC_PB013	9.0	6.0	VGLUT2_neuron	0.0	Sal	-3.675171852111816	-1.7425113916397097
ATTCCCGGTTGGTACT_PB013	6.0	5.0	GABA_neuron	0.0	Sal	-8.312538146972656	-4.731790542602539
ATCACGACAGCCTATA_PB013	3.0	4.0	DA_neuron	0.0	Sal	-5.555356025695801	-9.863286972045898
TAGGTTGGTGTAAATG_PB013	9.0	6.0	VGLUT2_neuron	0.0	Sal	-3.507661819458008	-2.0409560203552246
CCTTCAGCAGACAATA_PB013	31.0	5.0	GABA_neuron	0.0	Sal	-8.059355735778809	6.0779314041137695
CCGATCTTCCCATAGA_PB013	27.0	5.0	GABA_neuron	0.0	Sal	-7.09669828414917	1.1405264139175415
GCCCAGACATCCAACA_PB013	2.0	6.0	VGLUT2_neuron	0.0	Sal	-5.380002975463867	-1.8872079849243164
CCACGAGAGTAACCGG_PB013	3.0	4.0	DA_neuron	0.0	Sal	-5.327319145202637	-10.053229331970217
AGCGCCACAGTGGCTC_PB013	6.0	5.0	GABA_neuron	0.0	Sal	-7.9599223136901855	-4.2472143173217765
TTTGGTTAGGTAGCAC_PB013	16.0	5.0	GABA_neuron	0.0	Sal	-4.899923324584961	0.4995860755443573
GTCATCCCACGGCACT_PB013	3.0	4.0	DA_neuron	0.0	Sal	-4.763313293457031	-9.240357398986816
ATTCAGGAGCCAGTAG_PB013	13.0	4.0	DA_neuron	0.0	Sal	-4.859583377838135	-8.310449600219727
CAACCTCTCGCTAGCG_PB013	11.0	6.0	VGLUT2_neuron	0.0	Sal	-7.630971908569336	-3.109774351119995
TCACAAGTCTGGACTA_PB013	4.0	5.0	GABA_neuron	0.0	Sal	-6.3368239402771	-0.788741946220398
CATTCTAGTAATCAAG_PB013	3.0	4.0	DA_neuron	0.0	Sal	-4.946195602416992	-9.75389003753662
AGCTCAAAGGTAGACC_PB013	9.0	6.0	VGLUT2_neuron	0.0	Sal	-3.352379322052001	-2.133089303970337
CTGTACCGTGTGTGGA_PB013	31.0	5.0	GABA_neuron	0.0	Sal	-8.07374382019043	6.089745998382568
CCAATTTCAACAACAA_PB013	9.0	6.0	VGLUT2_neuron	0.0	Sal	-3.849054098129272	-1.7273417711257937
GGTAATCAGACTTCAC_PB013	4.0	5.0	GABA_neuron	0.0	Sal	-6.613942623138428	-0.5159445405006409
TTTATGCAGGCGATAC_PB013	26.0	5.0	GABA_neuron	0.0	Sal	-4.574187755584717	-0.5827193856239319
TGAGTCAGTTGCGTAT_PB013	9.0	6.0	VGLUT2_neuron	0.0	Sal	-2.670412302017212	-1.6133888959884644
TAATCTCCAGTTCCAA_PB013	8.0	6.0	VGLUT2_neuron	0.0	Sal	-2.592985153198242	-2.796848773956299
TTGATGGAGCAATTCC_PB013	6.0	5.0	GABA_neuron	0.0	Sal	-8.041178703308105	-4.955906391143799
AGCGCCAGTCCAGCGT_PB013	11.0	6.0	VGLUT2_neuron	0.0	Sal	-7.894675731658935	-3.238790512084961
TCCCATGTCACATTGG_PB013	8.0	6.0	VGLUT2_neuron	0.0	Sal	-1.4204955101013184	-3.5740716457366943
ATCCACCGTAGACAAT_PB013	2.0	6.0	VGLUT2_neuron	0.0	Sal	-6.32703161239624	-2.194868326187134
TGTGTGACAGCAGTCC_PB013	36.0	6.0	VGLUT2_neuron	0.0	Sal	-2.9609966278076167	-5.904770851135254
GTTGCTCCAGCCGGTT_PB013	22.0	6.0	VGLUT2_neuron	0.0	Sal	-4.183309078216553	-3.3284623622894287
GCCAGTGTCCTTCTTC_PB013	3.0	4.0	DA_neuron	0.0	Sal	-5.460901260375977	-8.598129272460938
TGCTCGTTCCGTTGAA_PB013	3.0	4.0	DA_neuron	0.0	Sal	-5.883730888366699	-9.603192329406738
CTCACTGTCCATTTCA_PB013	4.0	5.0	GABA_neuron	0.0	Sal	-7.08786153793335	-1.213428974151611
ATTTCTGAGGTAAGGA_PB013	4.0	5.0	GABA_neuron	0.0	Sal	-6.512038707733153	-1.0836399793624876
ATCCATTTCGGCTATA_PB013	3.0	4.0	DA_neuron	0.0	Sal	-5.23307991027832	-9.34307861328125
TGCGATACACCGCTAG_PB013	13.0	4.0	DA_neuron	0.0	Sal	-4.574037551879883	-8.674677848815918
TCCACCAGTCGTGGTC_PB013	37.0	6.0	VGLUT2_neuron	0.0	Sal	-5.062448978424072	-3.9546318054199214
ATGCCTCGTTCTCTCG_PB013	6.0	5.0	GABA_neuron	0.0	Sal	-7.369745254516602	-4.891460418701172
GTTGAACTCTATCACT_PB013	16.0	5.0	GABA_neuron	0.0	Sal	-4.755357265472412	0.5420889258384705
CAGATACAGCCTATCA_PB013	2.0	6.0	VGLUT2_neuron	0.0	Sal	-5.428402423858643	-2.3454504013061523
TTGTTCATCGAGAACG_PB013	4.0	5.0	GABA_neuron	0.0	Sal	-6.103884220123291	-0.272808313369751
AGTGTTGCAATGACCT_PB013	4.0	5.0	GABA_neuron	0.0	Sal	-5.6827707290649405	-0.2784005999565124
TGCTCCACAAATTAGG_PB013	20.0	6.0	VGLUT2_neuron	0.0	Sal	-8.69417095184326	-3.1756701469421382
TGGAACTTCGACATAC_PB013	0.0	0.0	Oligodendrocyte	0.0	Sal	13.955936431884764	3.608966588973999
TGGGTTATCCTGCCAT_PB013	2.0	6.0	VGLUT2_neuron	0.0	Sal	-6.562599182128905	-2.766453981399536
AACCATGCAAACCGGA_PB013	3.0	4.0	DA_neuron	0.0	Sal	-5.526599884033203	-10.029501914978027
ATCTTCAGTTGCTCCT_PB013	24.0	5.0	GABA_neuron	0.0	Sal	-5.290325164794922	0.3820410072803497
GGTGAAGTCTGAACGT_PB013	6.0	5.0	GABA_neuron	0.0	Sal	-8.024948120117188	-5.141833782196045
AATGCCATCAGCGGAA_PB013	4.0	5.0	GABA_neuron	0.0	Sal	-7.067244529724121	-1.1623910665512085
ATGGTTGGTCGGTGTC_PB013	14.0	5.0	GABA_neuron	0.0	Sal	-7.802553653717042	-0.0910277143120765
CACTGTCCAGGACATG_PB013	2.0	6.0	VGLUT2_neuron	0.0	Sal	-7.054353713989258	-2.2258288860321045
TTGCTGCAGTGCAACG_PB013	17.0	6.0	VGLUT2_neuron	0.0	Sal	-5.079336166381836	-3.976631641387939
GACTCAAGTTAGGGAC_PB013	24.0	5.0	GABA_neuron	0.0	Sal	-5.418883800506592	0.1330747157335281
TGACGCGGTTATCCAG_PB013	3.0	4.0	DA_neuron	0.0	Sal	-5.317277908325195	-9.45846939086914
AGCCACGCACAAAGTA_PB013	26.0	5.0	GABA_neuron	0.0	Sal	-4.550943374633789	-0.6026294827461243
GCACATAAGAGGTGCT_PB013	4.0	5.0	GABA_neuron	0.0	Sal	-6.37703275680542	-0.9402668476104736
CATACTTCATATCTGG_PB013	2.0	6.0	VGLUT2_neuron	0.0	Sal	-5.944713592529297	-2.088158130645752
TCACTATTCGGTTAGT_PB013	3.0	4.0	DA_neuron	0.0	Sal	-5.087184429168701	-9.527406692504885
GGTTGTAAGCTGGTGA_PB013	8.0	6.0	VGLUT2_neuron	0.0	Sal	-2.5650527477264404	-3.033046245574951
TTTGATCCATCGGATT_PB013	16.0	5.0	GABA_neuron	0.0	Sal	-4.009226322174072	0.8920619487762451
GCCCGAACACTAACCA_PB013	3.0	4.0	DA_neuron	0.0	Sal	-5.698991298675537	-9.776921272277832
GACTCTCTCGCTCTAC_PB013	26.0	5.0	GABA_neuron	0.0	Sal	-4.372279644012451	-0.3325142860412597
TATTTCGAGTGCAAAT_PB013	11.0	6.0	VGLUT2_neuron	0.0	Sal	-7.897768974304198	-3.126394033432007
CTCATCGAGTCGAAAT_PB013	2.0	6.0	VGLUT2_neuron	0.0	Sal	-5.748891353607178	-2.3731040954589844
GTAGGTTGTAAGGTCG_PB013	2.0	6.0	VGLUT2_neuron	0.0	Sal	-6.8857102394104	-2.1605701446533203
CAAAGAAAGGAATGTT_PB013	3.0	4.0	DA_neuron	0.0	Sal	-5.033016681671144	-9.986972808837889
CTTCTAACAACCTAAC_PB013	33.0	5.0	GABA_neuron	0.0	Sal	-4.888897895812988	3.8451216220855713
GGTGATTGTACCAGAG_PB013	17.0	6.0	VGLUT2_neuron	0.0	Sal	-4.52813196182251	-4.235342979431152
CTGTATTCAAATGCGG_PB013	3.0	4.0	DA_neuron	0.0	Sal	-5.075460433959961	-9.844624519348145
GGTGTTAAGGAACTCG_PB013	20.0	6.0	VGLUT2_neuron	0.0	Sal	-9.289714813232418	-3.358405351638793
ACGGTTAAGATGCTTC_PB013	3.0	4.0	DA_neuron	0.0	Sal	-4.810707092285156	-9.35554027557373
TTTATGCCAGAAACCG_PB013	2.0	6.0	VGLUT2_neuron	0.0	Sal	-5.41950273513794	-2.0591211318969727
AGATGAAAGCACTAGG_PB013	26.0	5.0	GABA_neuron	0.0	Sal	-5.038963317871094	-1.4004007577896118
TGAGGGAGTGTCATTG_PB013	3.0	4.0	DA_neuron	0.0	Sal	-5.65769624710083	-9.982460975646973
GTTACCCGTAGGACTG_PB013	3.0	4.0	DA_neuron	0.0	Sal	-5.089585304260254	-9.605568885803224
CACAACAGTTACGTAC_PB013	16.0	5.0	GABA_neuron	0.0	Sal	-4.4519524574279785	0.7111734747886658
CTCAGAATCTTTCCGG_PB013	14.0	5.0	GABA_neuron	0.0	Sal	-6.63217306137085	-0.3702055811882019
TTCGGTCTCAAACCCA_PB013	27.0	5.0	GABA_neuron	0.0	Sal	-7.174014091491699	0.8318127393722534
GCTTTCGAGTCATAGA_PB013	27.0	5.0	GABA_neuron	0.0	Sal	-7.159059524536133	0.7614248394966124
ATGCCTCTCAGTGTCA_PB013	13.0	4.0	DA_neuron	0.0	Sal	-4.825164318084717	-7.788884162902832
TTGAGTGTCCACTGGG_PB013	13.0	4.0	DA_neuron	0.0	Sal	-4.649938583374024	-8.594319343566895
TATGTTCGTTAGGGTG_PB013	11.0	6.0	VGLUT2_neuron	0.0	Sal	-6.890739917755127	-3.075382947921753
GTCAAACCAACTTCTT_PB013	3.0	4.0	DA_neuron	0.0	Sal	-5.8565893173217765	-8.316108703613281
TCTGCCACACAACGCC_PB013	2.0	6.0	VGLUT2_neuron	0.0	Sal	-6.87091064453125	-1.6680618524551392
ATCACTTGTAGTCTGT_PB013	13.0	4.0	DA_neuron	0.0	Sal	-4.909738540649414	-7.984632492065429
TAAGCCAGTACCATAC_PB013	11.0	6.0	VGLUT2_neuron	0.0	Sal	-7.751150131225587	-3.1303102970123287
GTATTGGAGCACCGAA_PB013	4.0	5.0	GABA_neuron	0.0	Sal	-6.413273334503174	-0.8608558177947998
CATCGGGCACATATCG_PB013	7.0	5.0	GABA_neuron	0.0	Sal	-7.066370010375977	-1.2743011713027954
TACGTCCCAGCCCACA_PB013	9.0	6.0	VGLUT2_neuron	0.0	Sal	-3.776098251342773	-1.659810185432434
ATGCATGTCAAATGAG_PB013	6.0	5.0	GABA_neuron	0.0	Sal	-7.411231994628905	-4.443414688110352
GCCAGGTTCACACCCT_PB013	9.0	6.0	VGLUT2_neuron	0.0	Sal	-4.021988868713378	-2.07625699043274
CATGCGGTCGCCCAGA_PB013	7.0	5.0	GABA_neuron	0.0	Sal	-7.777904033660888	-1.2010778188705444
ATGATCGGTCTGTTAG_PB013	13.0	4.0	DA_neuron	0.0	Sal	-4.589695930480957	-8.655105590820312
CTGCATCGTACGTGAG_PB013	2.0	6.0	VGLUT2_neuron	0.0	Sal	-5.152746677398682	-2.001915454864501
TTACCGCGTGCTGTCG_PB013	11.0	6.0	VGLUT2_neuron	0.0	Sal	-7.618323326110838	-3.1247477531433105
GGATCTAAGTGGAATT_PB013	33.0	5.0	GABA_neuron	0.0	Sal	-4.875600814819336	3.8559978008270255
TCATGGATCGTCCTTG_PB013	26.0	5.0	GABA_neuron	0.0	Sal	-4.272549152374268	-0.3019790947437286
ATTATCCTCATTTGCT_PB013	9.0	6.0	VGLUT2_neuron	0.0	Sal	-3.812089920043945	-1.7499793767929075
GCGTGCACACGCGTCA_PB013	8.0	6.0	VGLUT2_neuron	0.0	Sal	-2.575606107711792	-3.0710041522979736
GAGGCCTGTTAGGGAC_PB013	9.0	6.0	VGLUT2_neuron	0.0	Sal	-3.5990643501281734	-1.5869829654693604
CAAGCTATCGTTCAGA_PB013	11.0	6.0	VGLUT2_neuron	0.0	Sal	-7.739853382110595	-3.27457046508789
CGTTAGATCTACTTCA_PB013	3.0	4.0	DA_neuron	0.0	Sal	-4.964898109436035	-9.88300323486328
TCTGGCTAGGACCCAA_PB013	20.0	6.0	VGLUT2_neuron	0.0	Sal	-9.317588806152344	-3.384489059448242
CCTCCTCGTCGTATTG_PB013	3.0	4.0	DA_neuron	0.0	Sal	-5.681653022766112	-9.948513984680176
CATGGATCATCGATAC_PB013	2.0	6.0	VGLUT2_neuron	0.0	Sal	-5.453712940216064	-2.236525058746337
CTGTAGACAAACGTGG_PB013	13.0	4.0	DA_neuron	0.0	Sal	-4.701407432556152	-8.526828765869139
CGATGGCTCACTCACC_PB013	6.0	5.0	GABA_neuron	0.0	Sal	-8.010396003723145	-5.020330905914307
GCTGAATTCCAGTGCG_PB013	6.0	5.0	GABA_neuron	0.0	Sal	-8.084433555603027	-5.100611209869385
GTTGCTCGTTACGATC_PB013	20.0	6.0	VGLUT2_neuron	0.0	Sal	-9.425415992736816	-3.4529685974121094
TCGGGCAAGAAATCCA_PB013	2.0	6.0	VGLUT2_neuron	0.0	Sal	-6.5589518547058105	-1.7920761108398435
GTCATTTCAATTCTTC_PB013	3.0	4.0	DA_neuron	0.0	Sal	-5.356334209442139	-10.054471015930176
TTGCCTGTCAGAGTGG_PB013	33.0	5.0	GABA_neuron	0.0	Sal	-4.8465752601623535	3.8901667594909672
AGGAGGTGTCATTCCC_PB013	11.0	6.0	VGLUT2_neuron	0.0	Sal	-7.728296279907226	-3.1884539127349854
CTGTCGTGTTCAATCG_PB013	9.0	6.0	VGLUT2_neuron	0.0	Sal	-3.7748806476593018	-1.8614901304244995
AAAGGTAAGCAATTAG_PB013	3.0	4.0	DA_neuron	0.0	Sal	-5.075191020965576	-9.6670503616333
GGGAAGTCAATCGTCA_PB013	3.0	4.0	DA_neuron	0.0	Sal	-5.194787979125977	-8.857733726501465
CAGCGTGAGAGTCAGC_PB013	3.0	4.0	DA_neuron	0.0	Sal	-5.474109649658203	-10.12662410736084
GATCAGTGTGTGCTTA_PB013	13.0	4.0	DA_neuron	0.0	Sal	-4.7779502868652335	-7.576908588409424
AAGTTCGTCCTCTCTT_PB013	18.0	5.0	GABA_neuron	0.0	Sal	-10.357117652893066	-1.583598017692566
CAAGACTTCTGGAGAG_PB013	14.0	5.0	GABA_neuron	0.0	Sal	-7.317861080169677	-0.0370142608880996
TGATCTTAGTACCATC_PB013	36.0	6.0	VGLUT2_neuron	0.0	Sal	-2.980666399002075	-5.882556915283203
TCCCATGCATGACGTT_PB013	10.0	6.0	VGLUT2_neuron	0.0	Sal	-0.3618524074554443	-4.408231258392334
ATTGGGTCATCGTGCG_PB013	2.0	6.0	VGLUT2_neuron	0.0	Sal	-5.73395586013794	-2.542144775390625
TTTACTGCAACCCTCT_PB013	3.0	4.0	DA_neuron	0.0	Sal	-4.979696273803711	-9.929325103759764
CCTACGTAGTCGAATA_PB013	8.0	6.0	VGLUT2_neuron	0.0	Sal	-2.891904592514038	-3.0666089057922363
CCTCATGAGGTGCTGA_PB013	9.0	6.0	VGLUT2_neuron	0.0	Sal	-3.4266388416290283	-2.101948499679565
TGTTACTAGCGAGTCA_PB013	7.0	5.0	GABA_neuron	0.0	Sal	-7.69593620300293	-1.215804100036621
TATCTTGTCATGAAAG_PB013	4.0	5.0	GABA_neuron	0.0	Sal	-5.703440189361572	-0.9020463824272156
GAATCACTCCGACATA_PB013	6.0	5.0	GABA_neuron	0.0	Sal	-7.595715522766113	-4.995862483978272
TGGAGGAAGGCCACTC_PB013	34.0	5.0	GABA_neuron	0.0	Sal	-6.879948139190674	-3.885202884674072
GGAACCCGTCGTCTCT_PB013	2.0	6.0	VGLUT2_neuron	0.0	Sal	-6.014342784881592	-2.0025224685668945
CGCATGGCAACCAATC_PB013	26.0	5.0	GABA_neuron	0.0	Sal	-4.2932634353637695	-0.3393425345420837
TGCTTGCCATGTGACT_PB013	26.0	5.0	GABA_neuron	0.0	Sal	-4.59113883972168	-0.6295487284660339
CCTACGTGTTCGTTCC_PB013	16.0	5.0	GABA_neuron	0.0	Sal	-4.364005088806152	0.7454892992973327
CACGAATAGCTGTGCC_PB013	2.0	6.0	VGLUT2_neuron	0.0	Sal	-5.848561763763428	-2.590996265411377
AAGTTCGCAGATCACT_PB013	13.0	4.0	DA_neuron	0.0	Sal	-4.924159526824951	-8.340254783630371
ACGGAAGGTACTAAGA_PB013	33.0	5.0	GABA_neuron	0.0	Sal	-4.927757263183594	3.7758717536926265
GCGTGCATCATAGGCT_PB013	36.0	6.0	VGLUT2_neuron	0.0	Sal	-2.9643421173095703	-5.898895263671875
CTCCCAAAGGACAACC_PB013	6.0	5.0	GABA_neuron	0.0	Sal	-8.075377464294434	-4.905289173126221
ACACAGTAGTGTACAA_PB013	2.0	6.0	VGLUT2_neuron	0.0	Sal	-6.2362608909606925	-2.426565647125244
CAGATCATCGCACGGT_PB013	3.0	4.0	DA_neuron	0.0	Sal	-4.930970191955566	-9.723671913146973
TCCTTTCGTTGCTTGA_PB013	16.0	5.0	GABA_neuron	0.0	Sal	-5.557365417480469	-0.4341285526752472
CGTGCTTTCATGGATC_PB013	22.0	6.0	VGLUT2_neuron	0.0	Sal	-3.9579379558563232	-3.376847505569458
ATCACGATCTCGTCGT_PB013	14.0	5.0	GABA_neuron	0.0	Sal	-7.962014675140381	-0.0409310422837734
TAACTTCAGTGATCGG_PB013	14.0	5.0	GABA_neuron	0.0	Sal	-6.642986297607422	-0.2893433272838592
AGACAAACATGTTTGG_PB013	24.0	5.0	GABA_neuron	0.0	Sal	-5.452242851257324	0.237721025943756
TCCCACAAGCATTGTC_PB013	2.0	6.0	VGLUT2_neuron	0.0	Sal	-6.907937526702881	-1.6873773336410522
TGTAAGCAGACCATAA_PB013	16.0	5.0	GABA_neuron	0.0	Sal	-4.1619977951049805	0.5367841720581055
ACAGCCGGTGAGTTGG_PB013	2.0	6.0	VGLUT2_neuron	0.0	Sal	-5.7828288078308105	-2.148131370544433
CTGTCGTCAAATAAGC_PB013	0.0	0.0	Oligodendrocyte	0.0	Sal	14.291000366210936	2.346185207366944
TTGGGTAAGCAGGGAG_PB013	9.0	6.0	VGLUT2_neuron	0.0	Sal	-3.448425054550171	-2.240094900131225
CACAACACAATTGAAG_PB013	6.0	5.0	GABA_neuron	0.0	Sal	-7.96615982055664	-4.777295589447021
TTCGGTCTCCTCATAT_PB013	3.0	4.0	DA_neuron	0.0	Sal	-4.874940872192383	-9.40693187713623
ATTCCATCAACCCTAA_PB013	14.0	5.0	GABA_neuron	0.0	Sal	-7.225572586059569	0.0309561137109994
TACCCGTTCTTCCGTG_PB013	3.0	4.0	DA_neuron	0.0	Sal	-4.733917236328125	-9.245809555053713
GCTTGGGCAAGAGTGC_PB013	4.0	5.0	GABA_neuron	0.0	Sal	-6.6476922035217285	-0.5770329236984253
GCTTTCGAGTGGTGAC_PB013	26.0	5.0	GABA_neuron	0.0	Sal	-4.4039459228515625	-0.2392591089010238
CCACTTGGTACCAGAG_PB013	18.0	5.0	GABA_neuron	0.0	Sal	-10.274362564086914	-1.6596273183822632
GCAGCCACAGGTCAAG_PB013	6.0	5.0	GABA_neuron	0.0	Sal	-7.4607458114624015	-4.961282730102539
GCACGGTCATAGGCGA_PB013	12.0	6.0	VGLUT2_neuron	0.0	Sal	-0.8308766484260558	-2.7799861431121826
GGAGCAAGTATTCCTT_PB013	3.0	4.0	DA_neuron	0.0	Sal	-5.620223522186279	-9.982894897460936
GAGTGAGGTGACTGAG_PB013	14.0	5.0	GABA_neuron	0.0	Sal	-7.428692817687987	-0.1558028608560562
AAAGTCCGTGTATTCG_PB013	8.0	6.0	VGLUT2_neuron	0.0	Sal	-2.55575966835022	-2.756693124771118
AATCGTGAGCCGAACA_PB013	27.0	5.0	GABA_neuron	0.0	Sal	-7.016611099243164	1.0976104736328125
GTCGTTCAGTAATCCC_PB013	6.0	5.0	GABA_neuron	0.0	Sal	-8.263248443603516	-4.925228118896484
AAGTCGTGTGAATGTA_PB013	31.0	5.0	GABA_neuron	0.0	Sal	-8.075060844421385	6.093310356140137
GTTCGCTAGAACTGAT_PB013	13.0	4.0	DA_neuron	0.0	Sal	-4.592962741851808	-8.722840309143066
GTAGATCAGTTGCTGT_PB013	3.0	4.0	DA_neuron	0.0	Sal	-4.950380325317383	-9.939807891845703
GTGCTTCTCCGATGTA_PB013	4.0	5.0	GABA_neuron	0.0	Sal	-6.480649471282959	-0.8113166689872741
AAGCCATTCTCGTGAA_PB013	11.0	6.0	VGLUT2_neuron	0.0	Sal	-6.844221115112305	-2.7827041149139404
TGTCAGAGTTACCGTA_PB013	4.0	5.0	GABA_neuron	0.0	Sal	-6.403940677642822	-0.7397377490997313
CTACAGAGTAAGTCAA_PB013	17.0	6.0	VGLUT2_neuron	0.0	Sal	-4.480064392089844	-4.2464213371276855
AGAAATGAGTCAACAA_PB013	18.0	5.0	GABA_neuron	0.0	Sal	-10.301626205444336	-1.5552524328231812
GACTCAACACTGCGTG_PB013	4.0	5.0	GABA_neuron	0.0	Sal	-5.693892955780028	-1.172543168067932
TCTTCCTAGCCTTTGA_PB013	26.0	5.0	GABA_neuron	0.0	Sal	-5.038733005523682	-1.4294735193252563
ACAGCCGTCTGTAAGC_PB013	8.0	6.0	VGLUT2_neuron	0.0	Sal	-2.9128947257995605	-2.5632336139678955
TCGCAGGTCCGCACTT_PB013	2.0	6.0	VGLUT2_neuron	0.0	Sal	-5.9085893630981445	-2.042578935623169
TTTCCTCAGTGGAATT_PB013	18.0	5.0	GABA_neuron	0.0	Sal	-9.894601821899414	-1.6212134361267088
CTCAGAAGTGTGCTTA_PB013	23.0	6.0	VGLUT2_neuron	0.0	Sal	-0.2641726434230804	-0.5882435441017151
AGGAGGTTCGAACCAT_PB013	14.0	5.0	GABA_neuron	0.0	Sal	-7.219234943389891	-0.0131463101133704
GATGACTCATGGCCCA_PB013	6.0	5.0	GABA_neuron	0.0	Sal	-8.28306770324707	-4.537291526794434
AGACTCAGTGTTACAC_PB013	2.0	6.0	VGLUT2_neuron	0.0	Sal	-5.610964775085449	-2.634295701980591
GACCGTGAGCGATGCA_PB013	13.0	4.0	DA_neuron	0.0	Sal	-4.7480645179748535	-8.597161293029785
GGGTGTCTCGTTCCCA_PB013	0.0	0.0	Oligodendrocyte	0.0	Sal	13.647257804870604	3.676260709762573
GTGGCGTTCTTTGCAT_PB013	6.0	5.0	GABA_neuron	0.0	Sal	-7.417803764343261	-4.401294708251953
TGTAAGCGTAGTTACC_PB013	9.0	6.0	VGLUT2_neuron	0.0	Sal	-2.843106269836426	-1.527171611785889
GTGTAACTCTTCTAAC_PB013	3.0	4.0	DA_neuron	0.0	Sal	-4.9784111976623535	-8.995701789855957
TTCGCTGCACAAGCTT_PB013	33.0	5.0	GABA_neuron	0.0	Sal	-4.896217346191406	3.800704002380371
TTCCAATGTGATATAG_PB013	31.0	5.0	GABA_neuron	0.0	Sal	-8.091322898864746	6.1048569679260245
GGTGAAGTCATTCCTA_PB013	2.0	6.0	VGLUT2_neuron	0.0	Sal	-5.399231910705566	-1.5823405981063845
ACGATCACAAAGAGTT_PB013	4.0	5.0	GABA_neuron	0.0	Sal	-5.798294544219971	-0.7072759866714478
CGAGGCTAGTCAGCCC_PB013	31.0	5.0	GABA_neuron	0.0	Sal	-8.060101509094238	6.077003002166748
GGATCTAGTTGGGATG_PB013	11.0	6.0	VGLUT2_neuron	0.0	Sal	-7.843341827392577	-3.121381998062134
GATCATGGTTGTACGT_PB013	8.0	6.0	VGLUT2_neuron	0.0	Sal	-2.138566017150879	-2.9518117904663086
AGGAATAAGCGATGAC_PB013	13.0	4.0	DA_neuron	0.0	Sal	-5.007246017456056	-8.276840209960938
GTGCACGGTACTAGCT_PB013	3.0	4.0	DA_neuron	0.0	Sal	-5.911767959594728	-9.450897216796877
AGGTTGTGTGTGCCTG_PB013	8.0	6.0	VGLUT2_neuron	0.0	Sal	-2.793020248413085	-3.035801887512207
TCGACGGAGTTGGAGC_PB013	3.0	4.0	DA_neuron	0.0	Sal	-5.547914505004883	-8.543164253234863
CACAGGCGTCATATGC_PB013	20.0	6.0	VGLUT2_neuron	0.0	Sal	-9.404736518859863	-3.434481143951416
TATCCTACAATCTCGA_PB013	2.0	6.0	VGLUT2_neuron	0.0	Sal	-7.029846668243408	-2.293570041656494
GAATAGAAGTGATGGC_PB013	6.0	5.0	GABA_neuron	0.0	Sal	-7.951709747314453	-4.230398178100586
TTACAGGCAGGCCCTA_PB013	34.0	5.0	GABA_neuron	0.0	Sal	-6.891574859619141	-3.920156240463257
TCAGCCTAGCGTTCAT_PB013	34.0	5.0	GABA_neuron	0.0	Sal	-6.873258113861084	-3.917288303375244
CAGCACGAGGTTCACT_PB013	3.0	4.0	DA_neuron	0.0	Sal	-5.007922649383545	-9.165901184082031
CTGCATCAGAGATCGC_PB013	3.0	4.0	DA_neuron	0.0	Sal	-4.970221042633057	-9.594955444335936
TGAATCGTCAGAGTTC_PB013	13.0	4.0	DA_neuron	0.0	Sal	-4.873601913452148	-8.143167495727539
ACATGCACAATAGGAT_PB013	36.0	6.0	VGLUT2_neuron	0.0	Sal	-2.9600303173065186	-5.904481410980225
ATCACAGCAGTGACCC_PB013	23.0	6.0	VGLUT2_neuron	0.0	Sal	-0.1513646095991134	-0.6360817551612854
GCGGAAAGTGTTGACT_PB013	0.0	0.0	Oligodendrocyte	0.0	Sal	13.791117668151855	3.799459457397461
CTACGGGTCATCTATC_PB013	14.0	5.0	GABA_neuron	0.0	Sal	-7.449983119964599	-0.2995536923408508
CGAGTGCGTAGCGCTC_PB013	7.0	5.0	GABA_neuron	0.0	Sal	-7.272180557250976	-0.8992598056793213
CAAGAGGAGCTGACTT_PB013	2.0	6.0	VGLUT2_neuron	0.0	Sal	-6.037230491638184	-1.1502842903137207
CTGGCAGCATCATCTT_PB013	2.0	6.0	VGLUT2_neuron	0.0	Sal	-6.567436695098877	-2.1276233196258545
AATGAAGAGGTGGGTT_PB013	6.0	5.0	GABA_neuron	0.0	Sal	-7.867691516876221	-4.494761943817139
ATCACTTTCTGTGCTC_PB013	22.0	6.0	VGLUT2_neuron	0.0	Sal	-4.084484100341797	-3.5018115043640137
CAATCGACATGGAACG_PB013	2.0	6.0	VGLUT2_neuron	0.0	Sal	-5.310057640075684	-1.7253358364105225
GGCAGTCGTTAAGCAA_PB013	16.0	5.0	GABA_neuron	0.0	Sal	-4.732666015625	0.5425452589988708
TAAGCGTTCACAAGAA_PB013	24.0	5.0	GABA_neuron	0.0	Sal	-5.351871490478516	0.306714653968811
TCTGGCTCAACAAGAT_PB013	3.0	4.0	DA_neuron	0.0	Sal	-5.268176078796387	-9.914030075073242
TACCCGTCAACGCCCA_PB013	2.0	6.0	VGLUT2_neuron	0.0	Sal	-5.7682390213012695	-2.6428496837615967
CCTATCGCAATCCTAG_PB013	3.0	4.0	DA_neuron	0.0	Sal	-5.429267406463623	-10.035416603088375
TATTCCAGTGTAGCAG_PB013	6.0	5.0	GABA_neuron	0.0	Sal	-7.405174255371093	-4.91182804107666
GGAGAACTCACTTTGT_PB013	2.0	6.0	VGLUT2_neuron	0.0	Sal	-5.096560478210449	-2.277650594711304
TACAACGTCGCTCCTA_PB013	9.0	6.0	VGLUT2_neuron	0.0	Sal	-3.9926550388336177	-1.9692604541778564
TTCATTGTCCACGGGT_PB013	27.0	5.0	GABA_neuron	0.0	Sal	-7.102145195007324	1.1114649772644043
AGACAGGAGAGGCGGA_PB013	31.0	5.0	GABA_neuron	0.0	Sal	-8.08152103424072	6.098034858703612
TCATATCTCATGCCGG_PB013	17.0	6.0	VGLUT2_neuron	0.0	Sal	-4.786325931549072	-4.347375869750977
TTTACCACAATGTTGC_PB013	4.0	5.0	GABA_neuron	0.0	Sal	-6.085964679718018	-0.3198141455650329
TATCGCCTCGACATTG_PB013	3.0	4.0	DA_neuron	0.0	Sal	-5.410556793212891	-8.671834945678713
GACACGCCACATAACC_PB013	0.0	0.0	Oligodendrocyte	0.0	Sal	14.15635108947754	3.4356942176818848
ACCTACCAGATAGCTA_PB013	6.0	5.0	GABA_neuron	0.0	Sal	-7.897169589996339	-4.5521416664123535
AGATGCTCAAACGGCA_PB013	11.0	6.0	VGLUT2_neuron	0.0	Sal	-7.745465278625488	-3.1006381511688232
TCCCAGTCAACGACTT_PB013	4.0	5.0	GABA_neuron	0.0	Sal	-6.557100772857666	-0.9604877233505248
ACCCTTGTCTGTCCCA_PB013	3.0	4.0	DA_neuron	0.0	Sal	-5.691877365112305	-8.956372261047363
CGTAGTAAGTGGATTA_PB013	26.0	5.0	GABA_neuron	0.0	Sal	-4.483957767486572	-0.5420786738395691
TGACTCCCAAAGGTTA_PB013	3.0	4.0	DA_neuron	0.0	Sal	-5.310382843017577	-9.481197357177734
GCACGGTTCGACTCCT_PB013	2.0	6.0	VGLUT2_neuron	0.0	Sal	-5.386445999145508	-1.875640153884888
CAGCAGCCAGGAATCG_PB013	2.0	6.0	VGLUT2_neuron	0.0	Sal	-4.677535533905028	-1.8255529403686523
GGAGGATTCCTTGAAG_PB013	2.0	6.0	VGLUT2_neuron	0.0	Sal	-5.187211036682129	-1.9662276506423952
GGAGGTAGTGATGAAT_PB013	16.0	5.0	GABA_neuron	0.0	Sal	-4.682574272155762	0.569223165512085
TCATGAGGTGTTCCAA_PB013	26.0	5.0	GABA_neuron	0.0	Sal	-4.531256675720215	-0.5689051747322083
CTGCCATGTTTAAGGA_PB013	13.0	4.0	DA_neuron	0.0	Sal	-4.759850025177002	-7.737757682800293
ACGATGTCATACTGTG_PB013	2.0	6.0	VGLUT2_neuron	0.0	Sal	-6.260080814361572	-2.332254886627197
GCTCAAAGTAACCCTA_PB013	2.0	6.0	VGLUT2_neuron	0.0	Sal	-5.861268997192383	-2.23264479637146
GTGGAGATCACCCATC_PB013	13.0	4.0	DA_neuron	0.0	Sal	-4.586225986480713	-8.724095344543457
GTAGAGGTCACGGACC_PB013	13.0	4.0	DA_neuron	0.0	Sal	-4.774578094482422	-8.50218391418457
TTCATTGAGCTCACTA_PB013	11.0	6.0	VGLUT2_neuron	0.0	Sal	-7.854697227478027	-3.153133153915405
CATCCACTCGACGCTG_PB013	6.0	5.0	GABA_neuron	0.0	Sal	-7.75907564163208	-5.02839469909668
TAAGCGTGTTTGATCG_PB013	18.0	5.0	GABA_neuron	0.0	Sal	-10.28032112121582	-1.7214080095291135
TTCGGTCTCGCTGATA_PB013	34.0	5.0	GABA_neuron	0.0	Sal	-6.892674446105957	-3.90691351890564
TGAGACTCAAACTAGA_PB013	33.0	5.0	GABA_neuron	0.0	Sal	-4.869961261749268	3.8638954162597656
GGAGCAAGTGAGGCAT_PB013	22.0	6.0	VGLUT2_neuron	0.0	Sal	-3.922000408172608	-3.3864307403564453
AGCCAATTCAAGTTGC_PB013	8.0	6.0	VGLUT2_neuron	0.0	Sal	-2.2197527885437007	-2.7329692840576167
CTGTATTAGCTACTGT_PB013	13.0	4.0	DA_neuron	0.0	Sal	-5.0147881507873535	-7.981825351715088
TGCGGGTAGCCAACCC_PB013	0.0	0.0	Oligodendrocyte	0.0	Sal	14.283943176269531	3.2675347328186035
CGTGATAGTGGTCTAT_PB013	17.0	6.0	VGLUT2_neuron	0.0	Sal	-4.341568470001221	-4.275594234466553
AAGTTCGGTAGGTCAG_PB013	24.0	5.0	GABA_neuron	0.0	Sal	-5.326774597167969	0.5110980272293091
TCTTGCGTCTCCGCAT_PB013	3.0	4.0	DA_neuron	0.0	Sal	-5.924921035766602	-8.286131858825684
GGAATCTTCTTGTTAC_PB013	13.0	4.0	DA_neuron	0.0	Sal	-4.962394237518311	-7.9243388175964355
GTTGTAGTCTCCACTG_PB013	4.0	5.0	GABA_neuron	0.0	Sal	-6.337825298309326	-0.7705375552177429
TTCCTTCGTCATCGCG_PB013	28.0	5.0	GABA_neuron	0.0	Sal	-8.71350383758545	-0.7245161533355712
TCCCACAAGGTACAAT_PB013	23.0	6.0	VGLUT2_neuron	0.0	Sal	-0.1644092202186584	-0.6483078598976135
CTTGAGACAGTGACCC_PB013	2.0	6.0	VGLUT2_neuron	0.0	Sal	-5.885402679443359	-2.589810609817505
GGAGGTACAGCAGTTT_PB013	2.0	6.0	VGLUT2_neuron	0.0	Sal	-5.814548492431641	-2.1672613620758057
ACTGTGAGTTACCTTT_PB013	2.0	6.0	VGLUT2_neuron	0.0	Sal	-6.269986629486084	-2.753610372543335
GAGCCTGAGCCTCGTG_PB013	4.0	5.0	GABA_neuron	0.0	Sal	-5.773149967193604	-0.7141053080558777
ATCCGTCAGTAGTGCG_PB013	17.0	6.0	VGLUT2_neuron	0.0	Sal	-4.513594150543213	-4.245761871337891
AGTCATGTCGAGTACT_PB013	13.0	4.0	DA_neuron	0.0	Sal	-4.8638916015625	-8.367724418640137
AGCTTCCTCAACGCTA_PB013	23.0	6.0	VGLUT2_neuron	0.0	Sal	-0.1976195126771927	-0.6687068939208984
TCGCTTGTCAGTGATC_PB013	11.0	6.0	VGLUT2_neuron	0.0	Sal	-7.831234455108642	-3.256233930587769
ATCGGCGTCAATGCAC_PB013	6.0	5.0	GABA_neuron	0.0	Sal	-8.087807655334473	-5.071412086486816
CTCATGCCACTTGGCG_PB013	6.0	5.0	GABA_neuron	0.0	Sal	-7.457106590270995	-4.966456413269042
ATCGTGATCACCACAA_PB013	3.0	4.0	DA_neuron	0.0	Sal	-5.799234867095947	-9.87849521636963
CGGTCAGTCTTTCCAA_PB013	4.0	5.0	GABA_neuron	0.0	Sal	-6.797492027282715	-1.651606202125549
GATTCGAGTAAGATTG_PB013	11.0	6.0	VGLUT2_neuron	0.0	Sal	-7.944096565246582	-3.2002320289611816
AGAACAAGTCGTTATG_PB013	23.0	6.0	VGLUT2_neuron	0.0	Sal	-0.1090215370059013	-0.6168951392173767
TCGAAGTGTATAATGG_PB013	16.0	5.0	GABA_neuron	0.0	Sal	-3.9635322093963614	0.9473976492881776
AGGGTGATCGGTCACG_PB013	0.0	0.0	Oligodendrocyte	0.0	Sal	14.581233024597168	2.3855748176574707
TCATCCGTCCGTAGTA_PB013	8.0	6.0	VGLUT2_neuron	0.0	Sal	-2.8630967140197754	-2.876469373703003
GCCAGCAAGTGAGGTC_PB013	9.0	6.0	VGLUT2_neuron	0.0	Sal	-3.4459235668182373	-1.2889423370361328
TGGCGTGCAAATCAAG_PB013	11.0	6.0	VGLUT2_neuron	0.0	Sal	-7.802273273468018	-3.264847993850708
TTTCGATTCGACCATA_PB013	36.0	6.0	VGLUT2_neuron	0.0	Sal	-2.957475423812866	-5.910538673400879
AGAAATGGTAAGACCG_PB013	6.0	5.0	GABA_neuron	0.0	Sal	-7.796318531036378	-4.435922622680664
CGGACACTCAGATGCT_PB013	3.0	4.0	DA_neuron	0.0	Sal	-4.806494235992432	-9.308402061462402
GACTGATGTTCATCGA_PB013	6.0	5.0	GABA_neuron	0.0	Sal	-7.423201084136963	-4.930021286010742
GTAGTACTCTCTCGAC_PB013	8.0	6.0	VGLUT2_neuron	0.0	Sal	-2.909065723419189	-2.917026996612549
ACGTAGTCACACAGCC_PB013	31.0	5.0	GABA_neuron	0.0	Sal	-8.097129821777342	6.112575054168701
GCGGATCGTTATCCAG_PB013	20.0	6.0	VGLUT2_neuron	0.0	Sal	-4.386009216308594	-5.512223720550537
ACGGAAGCACTGAATC_PB013	16.0	5.0	GABA_neuron	0.0	Sal	-3.9616546630859375	0.9442791938781736
TAAGCACTCGACCTAA_PB013	6.0	5.0	GABA_neuron	0.0	Sal	-8.170881271362305	-5.019941329956056
GTCAAACTCGTTCAGA_PB013	13.0	4.0	DA_neuron	0.0	Sal	-4.984549045562744	-8.479206085205078
CATTCATCATAATGCC_PB013	3.0	4.0	DA_neuron	0.0	Sal	-5.533447742462158	-10.094691276550291
TCTGTCGCAAGACCGA_PB013	8.0	6.0	VGLUT2_neuron	0.0	Sal	-2.626508951187134	-2.850775241851806
GGTGGCTTCCAGTGCG_PB013	8.0	6.0	VGLUT2_neuron	0.0	Sal	-1.6077773571014404	-2.965215921401977
AGTCACAGTCGGAACA_PB013	27.0	5.0	GABA_neuron	0.0	Sal	-7.081224918365479	1.08622407913208
TGTCCCATCACGGAGA_PB013	2.0	6.0	VGLUT2_neuron	0.0	Sal	-5.344323635101318	-2.3218536376953125
ACTTCGCCACAAACGG_PB013	6.0	5.0	GABA_neuron	0.0	Sal	-8.274251937866211	-4.536234378814696
TGCTCGTAGGGTAGCT_PB013	13.0	4.0	DA_neuron	0.0	Sal	-4.939058780670166	-8.105617523193358
GTAATGCAGCACACAG_PB013	11.0	6.0	VGLUT2_neuron	0.0	Sal	-7.721011161804198	-3.2619912624359126
GCATGATTCATGCGGC_PB013	3.0	4.0	DA_neuron	0.0	Sal	-4.872142791748047	-9.64634895324707
ATCGCCTGTAGGTGCA_PB013	3.0	4.0	DA_neuron	0.0	Sal	-5.021770477294922	-9.963708877563477
TCAGCAAGTGATGGCA_PB013	8.0	6.0	VGLUT2_neuron	0.0	Sal	-2.139965295791625	-2.8368732929229736
CGAAGGAGTACGACTT_PB013	24.0	5.0	GABA_neuron	0.0	Sal	-5.336100101470947	0.5249256491661072
TTACCATGTGATTCTG_PB013	4.0	5.0	GABA_neuron	0.0	Sal	-6.068654537200928	-0.4343805611133576
ACGGTCGGTCTACACA_PB013	6.0	5.0	GABA_neuron	0.0	Sal	-8.192782402038574	-4.96143913269043
ACTATGGCATATCTGG_PB013	3.0	4.0	DA_neuron	0.0	Sal	-4.898001194000244	-9.18386459350586
GTGGCGTGTTAAGGAT_PB013	2.0	6.0	VGLUT2_neuron	0.0	Sal	-5.7134318351745605	-2.5955824851989746
GTTGCTCTCGGCTTCT_PB013	34.0	5.0	GABA_neuron	0.0	Sal	-6.883522033691406	-3.9028642177581774
ACCCAAAGTGCCCACA_PB013	27.0	5.0	GABA_neuron	0.0	Sal	-7.103424549102783	1.0293357372283936
AGAGAATGTCGTCTCT_PB013	6.0	5.0	GABA_neuron	0.0	Sal	-7.393474578857421	-4.914416313171387
AATTTCCGTAGACAAT_PB013	7.0	5.0	GABA_neuron	0.0	Sal	-7.749071598052978	-1.3131022453308103
ACTACGATCTAGCCAA_PB013	11.0	6.0	VGLUT2_neuron	0.0	Sal	-7.7766032218933105	-3.286367416381836
TTGACCCAGTAATTGG_PB013	4.0	5.0	GABA_neuron	0.0	Sal	-6.640964508056641	-0.6361373662948608
AAGACTCCAGCCTATA_PB013	13.0	4.0	DA_neuron	0.0	Sal	-5.029688358306885	-8.003900527954102
ACCGTTCGTCGACGCT_PB013	26.0	5.0	GABA_neuron	0.0	Sal	-4.258333206176758	-0.2977176606655121
CATACTTCACACCTTC_PB013	6.0	5.0	GABA_neuron	0.0	Sal	-7.800925254821777	-4.506882667541504
CATGCTCGTGAACGGT_PB013	16.0	5.0	GABA_neuron	0.0	Sal	-5.309200763702393	0.3627693653106689
CGCAGGTGTGCTCGTG_PB013	6.0	5.0	GABA_neuron	0.0	Sal	-7.719474792480467	-4.742812156677246
GATAGCTAGGATACCG_PB013	13.0	4.0	DA_neuron	0.0	Sal	-4.7564425468444815	-7.717547416687011
GCATCTCGTAGTAAGT_PB013	9.0	6.0	VGLUT2_neuron	0.0	Sal	-3.517975330352783	-1.3657822608947752
GATTCGACAGAAGCGT_PB013	13.0	4.0	DA_neuron	0.0	Sal	-4.938392639160156	-8.020649909973145
AATCGACCACTCACTC_PB013	13.0	4.0	DA_neuron	0.0	Sal	-4.682233333587647	-8.684530258178713
GACATCAGTACTGAGG_PB013	6.0	5.0	GABA_neuron	0.0	Sal	-8.283553123474121	-4.546151638031006
CTCCACAGTCTAGTGT_PB013	11.0	6.0	VGLUT2_neuron	0.0	Sal	-7.65433692932129	-3.097486019134521
GCATCGGCATATCTGG_PB013	26.0	5.0	GABA_neuron	0.0	Sal	-4.6090288162231445	-0.7681747674942015
TACTTACAGAATTGCA_PB013	13.0	4.0	DA_neuron	0.0	Sal	-4.665833473205566	-8.609874725341795
TCTATACTCTCACGAA_PB013	6.0	5.0	GABA_neuron	0.0	Sal	-8.009319305419924	-4.965731620788574
AGTCATGGTACAGTTC_PB013	3.0	4.0	DA_neuron	0.0	Sal	-4.911929130554199	-9.752126693725586
TCGTGCTTCACAACCA_PB013	3.0	4.0	DA_neuron	0.0	Sal	-5.03154993057251	-9.239900588989258
CTAACTTAGCGCCATC_PB013	14.0	5.0	GABA_neuron	0.0	Sal	-7.416524410247802	-0.4084271788597106
CTCCGATCAATGAAAC_PB013	4.0	5.0	GABA_neuron	0.0	Sal	-5.690657615661621	-0.6585386395454407
TAGGGTTAGCGCCTAC_PB013	34.0	5.0	GABA_neuron	0.0	Sal	-6.877769470214844	-3.9447228908538814
GACCAATTCACACCGG_PB013	13.0	4.0	DA_neuron	0.0	Sal	-4.7731990814208975	-7.794818401336671
CATAAGCGTCACAGTT_PB013	18.0	5.0	GABA_neuron	0.0	Sal	-10.259313583374023	-1.665273666381836
GAAGGGTCACGGATCC_PB013	36.0	6.0	VGLUT2_neuron	0.0	Sal	-3.0137388706207275	-5.83598518371582
AGTAGCTTCCTTCTTC_PB013	34.0	5.0	GABA_neuron	0.0	Sal	-6.901336669921875	-3.8383293151855455
ATCGTAGAGACGGTCA_PB013	6.0	5.0	GABA_neuron	0.0	Sal	-8.065058708190918	-4.999636173248291
TATCTGTGTTGACGGA_PB013	23.0	6.0	VGLUT2_neuron	0.0	Sal	-0.0761144533753395	-0.5798701643943787
CGTAGTACACTTGTGA_PB013	2.0	6.0	VGLUT2_neuron	0.0	Sal	-5.5732407569885245	-2.241048812866211
TTATTGCGTATGGTAA_PB013	3.0	4.0	DA_neuron	0.0	Sal	-5.848566055297852	-8.268908500671385
GTGTAACTCCTTCGAC_PB013	14.0	5.0	GABA_neuron	0.0	Sal	-7.156532287597656	0.0607799068093299
TGCGGGTTCACAGTGT_PB013	16.0	5.0	GABA_neuron	0.0	Sal	-4.205871105194092	0.8461210131645202
CTACATTAGCGTGAAC_PB013	2.0	6.0	VGLUT2_neuron	0.0	Sal	-6.562671184539794	-2.2926056385040283
ACACGCGGTCGACTGC_PB013	14.0	5.0	GABA_neuron	0.0	Sal	-7.475666522979736	-0.0906229019165039
ATACTTCTCAGTCAGT_PB013	3.0	4.0	DA_neuron	0.0	Sal	-4.7376036643981925	-9.280585289001465
GTCAAGTCACGATAGG_PB013	16.0	5.0	GABA_neuron	0.0	Sal	-5.5457377433776855	0.0142413713037967
TTTGATCTCTCCGTGT_PB013	3.0	4.0	DA_neuron	0.0	Sal	-5.931024551391602	-9.63341426849365
ATCGTGAGTCACCGAC_PB013	26.0	5.0	GABA_neuron	0.0	Sal	-4.260836601257324	-0.3000125288963318
CCCAACTGTTAGGCCC_PB013	6.0	5.0	GABA_neuron	0.0	Sal	-7.807246208190918	-4.49205446243286
ACAAAGACATGTCTAG_PB013	3.0	4.0	DA_neuron	0.0	Sal	-4.775679588317871	-9.099526405334473
TTGTTTGTCAACGAGG_PB013	3.0	4.0	DA_neuron	0.0	Sal	-5.3515915870666495	-10.0730562210083
GCAGGCTTCCTGATAG_PB013	2.0	6.0	VGLUT2_neuron	0.0	Sal	-5.741142272949219	-2.6669070720672607
GAACACTGTATCGAGG_PB013	37.0	6.0	VGLUT2_neuron	0.0	Sal	-5.053029537200928	-3.8727195262908936
GGCAGTCCAGTCTCTC_PB013	18.0	5.0	GABA_neuron	0.0	Sal	-10.287165641784668	-1.6523693799972534
TTCAATCTCTACCTTA_PB013	6.0	5.0	GABA_neuron	0.0	Sal	-8.194939613342285	-4.808194160461426
CATTCATTCTAGTGTG_PB013	6.0	5.0	GABA_neuron	0.0	Sal	-7.713554382324218	-3.866400718688965
TAGGTTGCACAGTGTT_PB013	2.0	6.0	VGLUT2_neuron	0.0	Sal	-5.437394142150879	-2.3267860412597656
TGTAGACTCCAGGACC_PB013	3.0	4.0	DA_neuron	0.0	Sal	-4.947690486907959	-9.966778755187988
ATCGTAGAGCCTAACT_PB013	26.0	5.0	GABA_neuron	0.0	Sal	-5.311771392822266	-0.6837175488471985
GCATGATTCGCCGTGA_PB013	2.0	6.0	VGLUT2_neuron	0.0	Sal	-5.234676837921144	-2.3611257076263428
ATACCGATCGAGCCTG_PB013	26.0	5.0	GABA_neuron	0.0	Sal	-4.259664535522461	-0.2921211123466492
GCTGGGTTCGCAATTG_PB013	28.0	5.0	GABA_neuron	0.0	Sal	-8.712371826171875	-0.7162336111068726
TTCTAACAGGACAAGA_PB013	11.0	6.0	VGLUT2_neuron	0.0	Sal	-7.838201999664306	-3.1612355709075928
TGCGGGTGTTACGTAC_PB013	2.0	6.0	VGLUT2_neuron	0.0	Sal	-5.239184856414794	-1.5776475667953491
TGAGCGCCAGGCACAA_PB013	33.0	5.0	GABA_neuron	0.0	Sal	-4.948122024536133	3.754485845565796
CTCAATTGTGGTACAG_PB013	2.0	6.0	VGLUT2_neuron	0.0	Sal	-6.487515926361084	-2.2425403594970703
CATGCTCAGCTACGTT_PB013	2.0	6.0	VGLUT2_neuron	0.0	Sal	-6.5241379737854	-2.2051405906677246
GCCCAGAGTTCCCAAA_PB013	6.0	5.0	GABA_neuron	0.0	Sal	-8.27777099609375	-4.54109001159668
AACCTGAAGAAGAACG_PB013	3.0	4.0	DA_neuron	0.0	Sal	-4.908700942993164	-9.462697982788084
GATCCCTAGAGCTGCA_PB013	14.0	5.0	GABA_neuron	0.0	Sal	-7.801957607269286	-0.0822816491127014
TCCTTTCGTGGCTAGA_PB013	2.0	6.0	VGLUT2_neuron	0.0	Sal	-6.606780052185059	-2.3018691539764404
GTTGTAGTCTGTGTGA_PB013	3.0	4.0	DA_neuron	0.0	Sal	-5.487223148345947	-8.586347579956055
ACTCCCAGTGCCCAGT_PB013	22.0	6.0	VGLUT2_neuron	0.0	Sal	-3.938853263854981	-3.4044885635375977
AATGAAGAGTTGTAAG_PB013	4.0	5.0	GABA_neuron	0.0	Sal	-6.4209160804748535	-1.9409424066543577
TCCTTTCTCAACTGGT_PB013	6.0	5.0	GABA_neuron	0.0	Sal	-8.054656028747559	-5.1220359802246085
GCCGATGAGAGTGTTA_PB013	27.0	5.0	GABA_neuron	0.0	Sal	-6.744521617889404	-0.0737226828932762
TCCGGGACAAAGGCTG_PB013	0.0	0.0	Oligodendrocyte	0.0	Sal	14.264869689941406	3.00331974029541
CTACCTGAGGTTGGAC_PB013	2.0	6.0	VGLUT2_neuron	0.0	Sal	-6.910841941833496	-2.1483914852142334
GCTACAAGTATGAGCG_PB013	3.0	4.0	DA_neuron	0.0	Sal	-5.477070331573486	-10.094953536987305
AGGGCCTAGAACTTCC_PB013	26.0	5.0	GABA_neuron	0.0	Sal	-4.531783103942871	-0.5916069746017456
TAAGTCGTCTAGACCA_PB013	3.0	4.0	DA_neuron	0.0	Sal	-5.093654155731201	-9.225099563598633
ATCGGCGAGAAGAACG_PB013	9.0	6.0	VGLUT2_neuron	0.0	Sal	-3.6258139610290527	-2.060105800628662
TGTTACTAGTGCCCGT_PB013	2.0	6.0	VGLUT2_neuron	0.0	Sal	-5.669437408447266	-2.3070664405822754
GAACGTTTCTTAGGAC_PB013	2.0	6.0	VGLUT2_neuron	0.0	Sal	-5.933875560760497	-2.626550436019897
CTAGACACATGACACT_PB013	2.0	6.0	VGLUT2_neuron	0.0	Sal	-6.361920356750488	-2.2166907787323
ATTGGGTCAACAGCCC_PB013	23.0	6.0	VGLUT2_neuron	0.0	Sal	-0.1385961472988128	-0.6762673854827881
CCTGTTGCAGTCTGGC_PB013	16.0	5.0	GABA_neuron	0.0	Sal	-4.283579349517822	0.4042862057685852
CCTAACCAGTATGAGT_PB013	2.0	6.0	VGLUT2_neuron	0.0	Sal	-5.643784523010254	-2.388662576675415
TCCACCAGTTCCTAAG_PB013	9.0	6.0	VGLUT2_neuron	0.0	Sal	-3.509860038757324	-1.4319334030151367
AGGAATAAGAGAGGTA_PB013	20.0	6.0	VGLUT2_neuron	0.0	Sal	-8.794074058532713	-3.21956467628479
ACACCAAGTCATCCCT_PB013	0.0	0.0	Oligodendrocyte	0.0	Sal	13.629467964172363	3.663541555404663
TGGATGTGTATGGTTC_PB013	13.0	4.0	DA_neuron	0.0	Sal	-5.008588790893555	-8.007049560546875
GTGCACGCAGCGTATT_PB013	11.0	6.0	VGLUT2_neuron	0.0	Sal	-7.204418182373047	-2.6531779766082764
GTGACGCGTATTTCCT_PB013	14.0	5.0	GABA_neuron	0.0	Sal	-7.192274570465088	0.0185911078006029
CTGTACCAGTCGAGGT_PB013	13.0	4.0	DA_neuron	0.0	Sal	-4.938485145568848	-8.316014289855957
CGTAATGTCATGAGGG_PB013	16.0	5.0	GABA_neuron	0.0	Sal	-3.944644451141357	0.9657737016677856
ACACGCGCATGGCTAT_PB013	11.0	6.0	VGLUT2_neuron	0.0	Sal	-7.870132923126221	-3.228371381759644
CGGAGAATCCGTCAAA_PB013	3.0	4.0	DA_neuron	0.0	Sal	-5.6619391441345215	-9.80182647705078
CATACCCCATAGGTTC_PB013	34.0	5.0	GABA_neuron	0.0	Sal	-6.877298831939696	-3.8624887466430655
AAAGAACGTGAACCGA_PB013	9.0	6.0	VGLUT2_neuron	0.0	Sal	-2.669362783432007	-1.6098212003707884
AATTCCTGTTACCCAA_PB013	0.0	0.0	Oligodendrocyte	0.0	Sal	13.84053611755371	3.5532867908477783
TGTGGCGTCTCGCTTG_PB013	0.0	0.0	Oligodendrocyte	0.0	Sal	14.007041931152344	3.760905504226685
AGGATAACACGATTCA_PB013	13.0	4.0	DA_neuron	0.0	Sal	-5.105344772338867	-8.39426040649414
CTGGCAGAGGAGAATG_PB013	2.0	6.0	VGLUT2_neuron	0.0	Sal	-6.411283493041992	-2.210910558700561
GCACGTGCATTGCCGG_PB013	2.0	6.0	VGLUT2_neuron	0.0	Sal	-6.362460136413574	-1.7770308256149292
AGTACTGGTTCTTGCC_PB013	6.0	5.0	GABA_neuron	0.0	Sal	-7.256773471832275	-4.614816188812256
TTACAGGTCACCCTTG_PB013	0.0	0.0	Oligodendrocyte	0.0	Sal	13.791118621826172	3.562945604324341
ACACCAAGTTGCGAAG_PB013	6.0	5.0	GABA_neuron	0.0	Sal	-7.449470043182373	-4.411717891693115
GTGATGTTCGCTAAAC_PB013	36.0	6.0	VGLUT2_neuron	0.0	Sal	-2.955275535583496	-5.912087917327881
CGGAGAACAATACCTG_PB013	6.0	5.0	GABA_neuron	0.0	Sal	-8.304642677307129	-4.688504695892334
GTTGTAGTCCCTAGGG_PB013	4.0	5.0	GABA_neuron	0.0	Sal	-6.526314735412598	0.2407299876213073
CATTGTTGTTCCATTT_PB013	6.0	5.0	GABA_neuron	0.0	Sal	-7.895425319671632	-4.238550186157227
TCATGGAGTGCTCTTC_PB013	3.0	4.0	DA_neuron	0.0	Sal	-5.378069877624512	-9.967375755310057
TGGGAAGGTCCGAAAG_PB013	6.0	5.0	GABA_neuron	0.0	Sal	-8.258505821228027	-4.999062538146973
TATTGCTGTGTTCGAT_PB013	16.0	5.0	GABA_neuron	0.0	Sal	-3.903719425201416	1.0217386484146118
TCCATGCTCCAGTTCC_PB013	9.0	6.0	VGLUT2_neuron	0.0	Sal	-2.9361345767974854	-1.6243256330490112
CCATAAGCACCAGGTC_PB013	13.0	4.0	DA_neuron	0.0	Sal	-4.952535629272461	-7.907147884368896
TTACGTTGTATTCTCT_PB013	17.0	6.0	VGLUT2_neuron	0.0	Sal	-4.561455249786377	-4.240063190460205
AGTACCACAGAACATA_PB013	9.0	6.0	VGLUT2_neuron	0.0	Sal	-2.7456538677215576	-1.6297343969345093
GGCGTCACAATGAGCG_PB013	6.0	5.0	GABA_neuron	0.0	Sal	-8.180534362792969	-5.0709228515625
CCGGTGAAGCCTCTTC_PB013	4.0	5.0	GABA_neuron	0.0	Sal	-6.182918071746825	-0.5069968104362488
TGTTCTACAAGCTGTT_PB013	13.0	4.0	DA_neuron	0.0	Sal	-4.571864128112793	-8.65455150604248
AAGTGAATCGTAGGAG_PB013	23.0	6.0	VGLUT2_neuron	0.0	Sal	-0.1271986663341522	-0.6475822329521179
GCGAGAAGTGCTCCGA_PB013	24.0	5.0	GABA_neuron	0.0	Sal	-5.4183220863342285	0.1928744614124298
ACCACAACAGTTGTCA_PB013	0.0	0.0	Oligodendrocyte	0.0	Sal	13.93964385986328	3.596551418304444
CTACCTGTCGGACTTA_PB013	13.0	4.0	DA_neuron	0.0	Sal	-4.828258037567139	-7.760592460632323
CTGGACGGTACTCGCG_PB013	6.0	5.0	GABA_neuron	0.0	Sal	-7.515836238861085	-4.97957181930542
ACGATGTGTGATGAAT_PB013	3.0	4.0	DA_neuron	0.0	Sal	-5.28928804397583	-9.686869621276855
GTTAGACAGAGCGACT_PB013	3.0	4.0	DA_neuron	0.0	Sal	-5.718919277191161	-10.09214687347412
CACGTTCGTATCACGT_PB013	16.0	5.0	GABA_neuron	0.0	Sal	-4.857739448547363	0.5288882851600647
CTCCGATAGACCATAA_PB013	8.0	6.0	VGLUT2_neuron	0.0	Sal	-2.720649003982544	-2.7873427867889404
AAGGTAACACAGTGAG_PB013	0.0	0.0	Oligodendrocyte	0.0	Sal	14.18075942993164	2.4928166866302486
GGCTTTCCATGTGCTA_PB013	14.0	5.0	GABA_neuron	0.0	Sal	-7.235676288604736	0.041617102921009
AGTCATGGTACCATAC_PB013	0.0	0.0	Oligodendrocyte	0.0	Sal	13.923091888427734	3.72014093399048
ATGCGATCAAGACCTT_PB013	14.0	5.0	GABA_neuron	0.0	Sal	-7.416327476501466	-0.3999620676040649
TCGCAGGAGATGCTAA_PB013	3.0	4.0	DA_neuron	0.0	Sal	-5.618683338165283	-8.968744277954102
CAACAACCAAGGATGC_PB013	22.0	6.0	VGLUT2_neuron	0.0	Sal	-4.102620124816895	-3.4510867595672607
TGTAGACAGCGTTCAT_PB013	6.0	5.0	GABA_neuron	0.0	Sal	-8.124503135681152	-4.839271545410156
GCTACAAAGGTGTGAC_PB013	9.0	6.0	VGLUT2_neuron	0.0	Sal	-3.595594644546509	-1.5438358783721924
TCCGAAAGTCCGAAGA_PB013	0.0	0.0	Oligodendrocyte	0.0	Sal	13.7891845703125	3.690518856048584
CGTAAGTGTCCACACG_PB013	9.0	6.0	VGLUT2_neuron	0.0	Sal	-2.6897220611572266	-1.598473310470581
ACAGGGATCGTGCTCT_PB013	33.0	5.0	GABA_neuron	0.0	Sal	-4.869513988494873	3.864824533462525
TAATTCCTCCGTGGGT_PB013	17.0	6.0	VGLUT2_neuron	0.0	Sal	-4.564482688903809	-4.223272800445557
TGCTTGCGTCCTTAAG_PB013	6.0	5.0	GABA_neuron	0.0	Sal	-8.001357078552246	-4.947119235992432
GAAGTAAGTCGTACTA_PB013	4.0	5.0	GABA_neuron	0.0	Sal	-5.724339485168457	-1.7142785787582395
CGCCAGAAGGAGACCT_PB013	31.0	5.0	GABA_neuron	0.0	Sal	-8.081709861755371	6.098375320434569
TGTTCCGGTTGCCTAA_PB013	26.0	5.0	GABA_neuron	0.0	Sal	-4.302097797393799	-0.3128021955490112
GATAGCTAGCGTTAGG_PB013	3.0	4.0	DA_neuron	0.0	Sal	-5.23261833190918	-10.042600631713867
GAATCACAGTGGCCTC_PB013	24.0	5.0	GABA_neuron	0.0	Sal	-5.473973274230957	0.1794183850288391
ACACGCGTCCCTTCCC_PB013	15.0	2.0	Microglia	0.0	Sal	13.689278602600096	-8.745532989501953
CACAACATCTAAACGC_PB013	13.0	4.0	DA_neuron	0.0	Sal	-5.0440216064453125	-8.320097923278809
CATCGCTAGCGGTAGT_PB013	33.0	5.0	GABA_neuron	0.0	Sal	-6.329657077789307	-3.309969186782837
ACTATCTAGGATTTGA_PB013	0.0	0.0	Oligodendrocyte	0.0	Sal	14.329587936401367	2.7602133750915527
TCAGTGACAACGACTT_PB013	6.0	5.0	GABA_neuron	0.0	Sal	-8.200840950012207	-4.936965465545654
ACAGAAAAGACATAGT_PB013	6.0	5.0	GABA_neuron	0.0	Sal	-8.064506530761719	-4.897847652435304
CTTGAGATCTACACAG_PB013	0.0	0.0	Oligodendrocyte	0.0	Sal	14.105782508850096	3.5447030067443848
ATGTCTTTCTGGACTA_PB013	24.0	5.0	GABA_neuron	0.0	Sal	-5.481886386871338	0.1307218968868255
ATTGGGTTCACCCATC_PB013	7.0	5.0	GABA_neuron	0.0	Sal	-7.396831035614013	-1.0742671489715576
CAACCTCCAGCACCCA_PB013	16.0	5.0	GABA_neuron	0.0	Sal	-3.97449254989624	0.8682975172996522
TCCACCAAGCGCGTTC_PB013	4.0	5.0	GABA_neuron	0.0	Sal	-6.492103576660156	0.2384333163499832
GATGTTGCAGCGAGTA_PB013	3.0	4.0	DA_neuron	0.0	Sal	-4.943599224090576	-9.930452346801756
ATACCGAAGCGTCTCG_PB013	3.0	4.0	DA_neuron	0.0	Sal	-4.908805847167969	-9.356054306030272
ACATTTCCAAGTAGTA_PB013	9.0	6.0	VGLUT2_neuron	0.0	Sal	-3.741952419281005	-1.7707198858261108
GAGTTTGAGTAGTGCG_PB013	8.0	6.0	VGLUT2_neuron	0.0	Sal	-2.461991786956787	-2.6055591106414795
TGTTCTAAGGCGATAC_PB013	13.0	4.0	DA_neuron	0.0	Sal	-4.6593170166015625	-8.623275756835938
TTAGTCTAGGCGCTTC_PB013	0.0	0.0	Oligodendrocyte	0.0	Sal	14.07844066619873	3.7029216289520255
TCGTGCTAGGCTTAAA_PB013	14.0	5.0	GABA_neuron	0.0	Sal	-7.409716606140136	-0.4522567391395569
ATGAGTCGTCTGTAGT_PB013	2.0	6.0	VGLUT2_neuron	0.0	Sal	-4.929931163787842	-1.769076585769653
TCATTCACACTCCGAG_PB013	17.0	6.0	VGLUT2_neuron	0.0	Sal	-4.695488452911377	-4.1540069580078125
AACCATGTCGTCGGGT_PB013	18.0	5.0	GABA_neuron	0.0	Sal	-10.345643043518066	-1.5384122133255005
GTGGCGTTCACACCCT_PB013	9.0	6.0	VGLUT2_neuron	0.0	Sal	-2.6791486740112305	-1.6027833223342896
CATTCTACATTATGCG_PB013	2.0	6.0	VGLUT2_neuron	0.0	Sal	-4.939682483673096	-2.160433769226074
CAGCAATTCATCTGTT_PB013	0.0	0.0	Oligodendrocyte	0.0	Sal	13.765260696411133	3.740798950195313
TGAATCGGTGCATGTT_PB013	15.0	2.0	Microglia	0.0	Sal	13.717610359191896	-8.802453041076658
TGAGGGAGTCGTCATA_PB013	15.0	2.0	Microglia	0.0	Sal	13.703726768493652	-8.78669834136963
ACACCAATCATAGACC_PB013	0.0	0.0	Oligodendrocyte	0.0	Sal	13.946832656860352	3.6263594627380367
CAGCGTGAGGCTGGAT_PB013	4.0	5.0	GABA_neuron	0.0	Sal	-6.659087181091309	-0.5413532853126526
GTAGTACCACCAGCTG_PB013	17.0	6.0	VGLUT2_neuron	0.0	Sal	-4.726987361907959	-4.374124050140381
CCTGCATAGAGTAACT_PB013	4.0	5.0	GABA_neuron	0.0	Sal	-6.8120293617248535	-0.4242609441280365
CTGATCCAGTTGTCGT_PB013	14.0	5.0	GABA_neuron	0.0	Sal	-7.7840185165405265	-0.0629996582865715
GAAGAATGTTCTCCAC_PB013	27.0	5.0	GABA_neuron	0.0	Sal	-7.088240623474121	1.0880590677261353
ATGTCTTCACGTCGGT_PB013	9.0	6.0	VGLUT2_neuron	0.0	Sal	-3.8922719955444336	-1.7778172492980957
TGTTCATGTTCAGTAC_PB013	3.0	4.0	DA_neuron	0.0	Sal	-5.4324254989624015	-10.121254920959473
TGTCCTGGTCCGGCAT_PB013	4.0	5.0	GABA_neuron	0.0	Sal	-6.874696731567383	-1.7087525129318235
CTGCATCTCCCGAGTG_PB013	8.0	6.0	VGLUT2_neuron	0.0	Sal	-1.7915668487548828	-3.216380357742309
GGGTTTATCCCTCAAC_PB013	11.0	6.0	VGLUT2_neuron	0.0	Sal	-7.799311161041259	-3.18391227722168
TCGTGCTCACTGAGGA_PB013	4.0	5.0	GABA_neuron	0.0	Sal	-6.658863067626953	-0.6109506487846376
GTCCTCAGTTGCATGT_PB013	16.0	5.0	GABA_neuron	0.0	Sal	-3.9378104209899902	0.9344983100891112
TACGGGCCATCATGAC_PB013	9.0	6.0	VGLUT2_neuron	0.0	Sal	-4.287959575653076	-1.988203406333924
CATGCTCCATGAAGCG_PB013	15.0	2.0	Microglia	0.0	Sal	13.607759475708008	-8.678323745727539
ATCGTAGGTCCAGCCA_PB013	0.0	0.0	Oligodendrocyte	0.0	Sal	13.855140686035156	3.585606575012207
TCATTCACACGGCTAC_PB013	9.0	6.0	VGLUT2_neuron	0.0	Sal	-3.6408982276916495	-1.7689093351364136
ATCGGATTCCCGGTAG_PB013	3.0	4.0	DA_neuron	0.0	Sal	-5.3456878662109375	-8.617585182189941
TCTCCGAAGTTATGGA_PB013	2.0	6.0	VGLUT2_neuron	0.0	Sal	-5.868997573852539	-2.5432825088500977
GGAATCTTCGCAACAT_PB013	23.0	6.0	VGLUT2_neuron	0.0	Sal	-0.090381696820259	-0.5983823537826538
AGCGATTTCCATCGTC_PB013	14.0	5.0	GABA_neuron	0.0	Sal	-7.1185455322265625	-0.0089595979079604
CCTACGTCACCAGCTG_PB013	28.0	5.0	GABA_neuron	0.0	Sal	-8.56312656402588	-0.7857041954994202
ATAGGCTGTCAGTCGC_PB013	0.0	0.0	Oligodendrocyte	0.0	Sal	14.55312442779541	2.385072708129883
TGATGGTCACACGTGC_PB013	6.0	5.0	GABA_neuron	0.0	Sal	-7.359968185424803	-4.870517730712891
TTACTGTGTCAGGAGT_PB013	6.0	5.0	GABA_neuron	0.0	Sal	-8.260332107543945	-4.888073444366455
CCATCACCATGGACAG_PB013	2.0	6.0	VGLUT2_neuron	0.0	Sal	-6.361673355102539	-1.6801469326019287
AATCGTGCATGCCGCA_PB013	23.0	6.0	VGLUT2_neuron	0.0	Sal	-0.1897628158330917	-0.6558929681777954
AGATGAATCCATTGTT_PB013	11.0	6.0	VGLUT2_neuron	0.0	Sal	-7.789045333862304	-3.112443685531616
TCGTGGGCACAAGCTT_PB013	12.0	6.0	VGLUT2_neuron	0.0	Sal	-1.3871674537658691	-2.8816068172454834
TTGAGTGTCTCCCTAG_PB013	34.0	5.0	GABA_neuron	0.0	Sal	-6.88108491897583	-3.9004135131835938
GAAGCGAAGGCATTTC_PB013	13.0	4.0	DA_neuron	0.0	Sal	-4.656561374664307	-8.731308937072756
TCGATTTGTTCGGCGT_PB013	2.0	6.0	VGLUT2_neuron	0.0	Sal	-6.415551662445068	-1.6932293176651
GATTCTTAGCTACTGT_PB013	0.0	0.0	Oligodendrocyte	0.0	Sal	13.67123794555664	3.603434801101685
GGGCCATAGAGATGCC_PB013	0.0	0.0	Oligodendrocyte	0.0	Sal	14.081968307495115	3.275178909301758
ACTTTCAGTTGAGAGC_PB013	0.0	0.0	Oligodendrocyte	0.0	Sal	14.552164077758787	2.730166435241699
CCTATCGTCGCTATTT_PB013	11.0	6.0	VGLUT2_neuron	0.0	Sal	-7.839690208435058	-3.2376937866210938
GGGACCTAGACTCTAC_PB013	0.0	0.0	Oligodendrocyte	0.0	Sal	14.45740795135498	2.8621959686279297
CAAGAGGGTACAGTCT_PB013	9.0	6.0	VGLUT2_neuron	0.0	Sal	-3.564976692199707	-1.9889476299285889
AGCTTCCAGCTGAGCA_PB013	26.0	5.0	GABA_neuron	0.0	Sal	-4.517476558685304	-0.5754889845848083
CTGAGCGGTCGTGGAA_PB013	22.0	6.0	VGLUT2_neuron	0.0	Sal	-4.172560214996338	-2.896742582321167
TCTCACGGTACCTATG_PB013	13.0	4.0	DA_neuron	0.0	Sal	-4.942525386810304	-7.901595592498779
CTGGACGAGTGGACGT_PB013	11.0	6.0	VGLUT2_neuron	0.0	Sal	-7.784766197204589	-3.18077039718628
GCAACATAGGTCCCTG_PB013	0.0	0.0	Oligodendrocyte	0.0	Sal	14.581894874572752	2.257840156555176
GGAGATGAGGTATCTC_PB013	9.0	6.0	VGLUT2_neuron	0.0	Sal	-3.457726001739501	-1.3258919715881348
AGACCCGGTCATGACT_PB013	27.0	5.0	GABA_neuron	0.0	Sal	-7.125230312347412	0.8837558031082153
CCTCACACATTGGCAT_PB013	27.0	5.0	GABA_neuron	0.0	Sal	-7.08281946182251	1.0862066745758057
GGTAATCAGGCTTCCG_PB013	26.0	5.0	GABA_neuron	0.0	Sal	-4.242546558380127	-0.2812110781669616
ACGCACGGTTGTTTGG_PB013	16.0	5.0	GABA_neuron	0.0	Sal	-3.9236567020416255	1.0025324821472168
GCGGATCCATGCCGGT_PB013	2.0	6.0	VGLUT2_neuron	0.0	Sal	-5.454038619995117	-1.888028025627136
ATACTTCTCCATTGCC_PB013	6.0	5.0	GABA_neuron	0.0	Sal	-8.039024353027342	-4.928483963012695
CGGAATTCATAGACTC_PB013	0.0	0.0	Oligodendrocyte	0.0	Sal	14.119996070861816	3.3743183612823486
TCGAAGTAGAGGGTAA_PB013	0.0	0.0	Oligodendrocyte	0.0	Sal	14.221888542175291	3.4144694805145264
TCCATCGCACAGAGAC_PB013	0.0	0.0	Oligodendrocyte	0.0	Sal	14.082888603210447	3.1142728328704834
AGAACAAAGGATTCAA_PB013	0.0	0.0	Oligodendrocyte	0.0	Sal	13.636238098144531	3.8034746646881104
GAAGTAATCGTGGTAT_PB013	9.0	6.0	VGLUT2_neuron	0.0	Sal	-4.048958301544189	-2.0466084480285645
TAAGCCAGTAGGTAGC_PB013	31.0	5.0	GABA_neuron	0.0	Sal	-8.07577896118164	6.090187072753905
TGGGAAGCATGTGGCC_PB013	11.0	6.0	VGLUT2_neuron	0.0	Sal	-7.721452713012694	-3.1080729961395264
CAGATCAGTTCTCTAT_PB013	17.0	6.0	VGLUT2_neuron	0.0	Sal	-4.825607776641846	-4.359330177307129
CAGTTAGAGTTGCGAG_PB013	2.0	6.0	VGLUT2_neuron	0.0	Sal	-8.022175788879393	-2.951231241226196
ACATCCCGTTCAGTAC_PB013	0.0	0.0	Oligodendrocyte	0.0	Sal	14.154406547546388	3.02971625328064
TCGAACACAACTTGCA_PB013	0.0	0.0	Oligodendrocyte	0.0	Sal	14.572343826293944	2.333019733428955
ACCCTTGGTTGGGATG_PB013	8.0	6.0	VGLUT2_neuron	0.0	Sal	-2.9344882965087886	-2.487294912338257
CGAAGGAGTAGCTCGC_PB013	0.0	0.0	Oligodendrocyte	0.0	Sal	14.617414474487305	2.2750761508941646
AGTTCCCCAATGAACA_PB013	0.0	0.0	Oligodendrocyte	0.0	Sal	13.823338508605955	3.458295583724976
GATGATCAGGGTACGT_PB013	14.0	5.0	GABA_neuron	0.0	Sal	-7.808371067047118	-0.0759821012616157
TGAGGAGAGGGTACGT_PB013	0.0	0.0	Oligodendrocyte	0.0	Sal	14.337675094604492	3.2083680629730225
TTGATGGTCTTACGGA_PB013	0.0	0.0	Oligodendrocyte	0.0	Sal	14.363130569458008	2.8720402717590328
CGTTAGAGTGGCGCTT_PB013	13.0	4.0	DA_neuron	0.0	Sal	-4.915772914886475	-8.278850555419924
TTATTGCGTACTCCCT_PB013	0.0	0.0	Oligodendrocyte	0.0	Sal	14.102165222167969	3.547937154769897
GACCCTTCACCTCTGT_PB013	33.0	5.0	GABA_neuron	0.0	Sal	-4.862363815307617	3.872005224227905
GAATCGTAGGAGAGTA_PB013	9.0	6.0	VGLUT2_neuron	0.0	Sal	-4.31664514541626	-1.6081786155700684
GAGGGTACAATCGCCG_PB013	2.0	6.0	VGLUT2_neuron	0.0	Sal	-5.891345024108888	-2.0990939140319824
GGGACTCAGATCGGTG_PB013	0.0	0.0	Oligodendrocyte	0.0	Sal	14.224709510803224	3.294590950012207
CGAGGAAAGTCCTACA_PB013	6.0	5.0	GABA_neuron	0.0	Sal	-7.984443187713622	-4.715423107147217
GGAGATGGTTGTTGTG_PB013	8.0	6.0	VGLUT2_neuron	0.0	Sal	-1.8318881988525395	-3.011263847351074
AATGAAGAGAATTTGG_PB013	6.0	5.0	GABA_neuron	0.0	Sal	-8.207863807678223	-4.902627944946289
AAGACAAAGGCTTTCA_PB013	4.0	5.0	GABA_neuron	0.0	Sal	-5.899845123291016	-0.6250521540641785
GTTAGACTCGCCCAGA_PB013	0.0	0.0	Oligodendrocyte	0.0	Sal	13.914278984069824	3.7536985874176025
TCCACCACATAGAAAC_PB013	12.0	6.0	VGLUT2_neuron	0.0	Sal	-0.8756784796714783	-2.733906507492065
TTATTGCCAATGTTGC_PB013	0.0	0.0	Oligodendrocyte	0.0	Sal	13.608509063720703	3.7875027656555176
GGGAGTATCTTTCTAG_PB013	9.0	6.0	VGLUT2_neuron	0.0	Sal	-4.761549472808838	-1.830770254135132
GTAATCGCAACTTCTT_PB013	0.0	0.0	Oligodendrocyte	0.0	Sal	14.30650806427002	3.2109904289245605
GCAGTTATCGTGGCGT_PB013	3.0	4.0	DA_neuron	0.0	Sal	-5.742841243743896	-9.804767608642578
CCGTTCACAGAGAGGG_PB013	2.0	6.0	VGLUT2_neuron	0.0	Sal	-5.949769020080566	-1.747770309448242
TGCTCCAAGCAAATGT_PB013	0.0	0.0	Oligodendrocyte	0.0	Sal	14.20771026611328	2.5711402893066406
CGTAGTACAGGCAATG_PB013	8.0	6.0	VGLUT2_neuron	0.0	Sal	-2.9999296665191646	-2.9119696617126465
AAGTGAATCGGTAAGG_PB013	2.0	6.0	VGLUT2_neuron	0.0	Sal	-5.173837661743164	-2.37702751159668
CATGAGTGTCACTTAG_PB013	0.0	0.0	Oligodendrocyte	0.0	Sal	14.029704093933104	3.661221742630005
CCGCAAGCATTCAGGT_PB013	0.0	0.0	Oligodendrocyte	0.0	Sal	14.00347137451172	3.719261646270752
GCAGTTACAAGAATAC_PB013	24.0	5.0	GABA_neuron	0.0	Sal	-5.33686065673828	0.3449025750160217
AACCTGAAGATACGAT_PB013	31.0	5.0	GABA_neuron	0.0	Sal	-8.073108673095703	6.09099006652832
GCACGGTTCTTCGGTC_PB013	0.0	0.0	Oligodendrocyte	0.0	Sal	14.729598999023436	2.4653911590576167
TTCTAGTTCCACAGCG_PB013	22.0	6.0	VGLUT2_neuron	0.0	Sal	-3.941947221755981	-3.388697862625122
AATCGTGTCGAGTGAG_PB013	11.0	6.0	VGLUT2_neuron	0.0	Sal	-7.185815811157227	-2.817981243133545
CATGCCTCAGAGGACT_PB013	15.0	2.0	Microglia	0.0	Sal	13.547728538513184	-8.686435699462889
CTGCAGGAGGCAGCTA_PB013	2.0	6.0	VGLUT2_neuron	0.0	Sal	-5.489660739898682	-1.9625836610794067
GTCAAGTCAGCGCGTT_PB013	4.0	5.0	GABA_neuron	0.0	Sal	-6.517539024353027	-1.0231454372406004
AAGTACCAGTGCAACG_PB013	0.0	0.0	Oligodendrocyte	0.0	Sal	14.346282958984377	3.0174717903137207
GGGACTCAGTTTGGCT_PB013	0.0	0.0	Oligodendrocyte	0.0	Sal	14.170994758605955	3.4872922897338867
TGGAGAGTCGTACCTC_PB013	0.0	0.0	Oligodendrocyte	0.0	Sal	14.020665168762209	3.299116849899292
CACACAACAAGAGATT_PB013	2.0	6.0	VGLUT2_neuron	0.0	Sal	-5.812801361083984	-2.6291964054107666
AAGGAATCACATTCGA_PB013	0.0	0.0	Oligodendrocyte	0.0	Sal	13.96479606628418	3.601289987564087
TTACTGTGTTATGTCG_PB013	0.0	0.0	Oligodendrocyte	0.0	Sal	13.89078140258789	3.563781499862671
TACCCGTAGCTGCGAA_PB013	0.0	0.0	Oligodendrocyte	0.0	Sal	13.733523368835447	3.710460901260376
GGGACCTTCGTCGACG_PB013	8.0	6.0	VGLUT2_neuron	0.0	Sal	-2.714320421218872	-3.004546403884888
TCCACCAAGCAGCCTC_PB013	0.0	0.0	Oligodendrocyte	0.0	Sal	13.83633804321289	3.9363520145416255
ATGAGTCTCGGCTGAC_PB013	0.0	0.0	Oligodendrocyte	0.0	Sal	13.803722381591797	3.74857759475708
TGCAGGCAGTGTAGAT_PB013	0.0	0.0	Oligodendrocyte	0.0	Sal	13.877556800842283	2.737802505493164
AGGAGGTGTATGGGAC_PB013	0.0	0.0	Oligodendrocyte	0.0	Sal	14.392108917236328	3.1773440837860107
ATGATCGTCTGCTTAT_PB013	0.0	0.0	Oligodendrocyte	0.0	Sal	14.636016845703123	2.3002991676330566
TCGGTCTTCGGCCTTT_PB013	0.0	0.0	Oligodendrocyte	0.0	Sal	14.054065704345703	3.6035490036010738
TGCGACGCACGAAAGC_PB013	0.0	0.0	Oligodendrocyte	0.0	Sal	13.799715995788574	3.8214457035064697
TACGCTCGTCCCTAAA_PB013	0.0	0.0	Oligodendrocyte	0.0	Sal	14.568342208862305	2.3981857299804688
TGACAGTAGGCACCAA_PB013	0.0	0.0	Oligodendrocyte	0.0	Sal	13.98142433166504	3.750375509262085
TGGGAAGAGACTAGAT_PB013	4.0	5.0	GABA_neuron	0.0	Sal	-5.781003952026367	-0.6959377527236937
CGGGACTGTGAATTAG_PB013	0.0	0.0	Oligodendrocyte	0.0	Sal	14.07348346710205	3.501662015914917
AACAAGACAAATTGCC_PB013	13.0	4.0	DA_neuron	0.0	Sal	-5.004653453826904	-7.933538913726807
GTCCTCAGTGTAGGAC_PB013	0.0	0.0	Oligodendrocyte	0.0	Sal	13.82279586791992	2.709469795227051
ATCGGCGCACATGGTT_PB013	8.0	6.0	VGLUT2_neuron	0.0	Sal	-2.9426791667938232	-2.513880968093872
GTAACACCACTAAACC_PB013	4.0	5.0	GABA_neuron	0.0	Sal	-5.905950546264648	-2.385727643966675
ACTTCGCCACTGAGGA_PB013	0.0	0.0	Oligodendrocyte	0.0	Sal	14.336663246154783	3.261193990707397
CGGTCAGTCTAGACAC_PB013	0.0	0.0	Oligodendrocyte	0.0	Sal	13.86727237701416	3.177186250686645
GTGGTTAGTTCCTAGA_PB013	14.0	5.0	GABA_neuron	0.0	Sal	-7.034240245819092	-0.0777820274233817
TGTAACGTCAGAGTTC_PB013	0.0	0.0	Oligodendrocyte	0.0	Sal	13.719172477722168	2.942106246948242
ATCGGCGTCGTGCTCT_PB013	2.0	6.0	VGLUT2_neuron	0.0	Sal	-6.517123699188232	-1.8552964925765991
AGGACTTCAAAGCGTG_PB013	8.0	6.0	VGLUT2_neuron	0.0	Sal	-2.4186713695526123	-2.678542375564575
TGGGAAGCACCCTATC_PB013	0.0	0.0	Oligodendrocyte	0.0	Sal	13.923574447631836	3.8954329490661617
AGTACCACACGGTAGA_PB013	0.0	0.0	Oligodendrocyte	0.0	Sal	14.426957130432127	2.864187240600585
TGTTCCGCACGCGCAT_PB013	0.0	0.0	Oligodendrocyte	0.0	Sal	13.845417022705078	3.4735751152038574
ATTGTTCAGGAGACCT_PB013	0.0	0.0	Oligodendrocyte	0.0	Sal	14.418495178222656	2.754758358001709
CGGCAGTGTATGCAAA_PB013	0.0	0.0	Oligodendrocyte	0.0	Sal	14.239166259765623	2.986001491546631
ACAAGCTCATGCCATA_PB013	0.0	0.0	Oligodendrocyte	0.0	Sal	14.492083549499512	2.5415616035461426
GTGGTTATCTCGTTTA_PB013	0.0	0.0	Oligodendrocyte	0.0	Sal	13.749369621276855	3.560144186019897
ACAAGCTGTGCCTACG_PB013	0.0	0.0	Oligodendrocyte	0.0	Sal	14.121699333190916	3.228275775909424
CCCTCAAAGTATTCCG_PB013	0.0	0.0	Oligodendrocyte	0.0	Sal	13.858673095703123	3.515092372894287
GACCTTCAGTAAGCAT_PB013	0.0	0.0	Oligodendrocyte	0.0	Sal	14.59590435028076	2.547603845596313
AGTGATCAGAATACAC_PB013	27.0	5.0	GABA_neuron	0.0	Sal	-7.118584156036377	1.02126407623291
AGAGAATTCATGGGAG_PB013	0.0	0.0	Oligodendrocyte	0.0	Sal	13.74425220489502	3.409236192703247
CATCGGGGTACCGCGT_PB013	16.0	5.0	GABA_neuron	0.0	Sal	-4.024735927581787	0.8926917910575866
GCACGTGTCACCGGTG_PB013	0.0	0.0	Oligodendrocyte	0.0	Sal	13.496980667114256	3.794404983520508
GTCGAATTCACGTAGT_PB013	16.0	5.0	GABA_neuron	0.0	Sal	-3.948788166046143	0.9785677790641784
CGTCAAACACGCTGTG_PB013	0.0	0.0	Oligodendrocyte	0.0	Sal	13.998273849487305	3.5106406211853027
TCCCAGTTCTCCTGTG_PB013	17.0	6.0	VGLUT2_neuron	0.0	Sal	-4.681867599487305	-4.157764434814453
GGCGTCACAATACAGA_PB013	0.0	0.0	Oligodendrocyte	0.0	Sal	14.351366996765137	3.0351071357727046
TCATTCAGTGTTCCAA_PB013	0.0	0.0	Oligodendrocyte	0.0	Sal	13.924668312072752	3.787080764770508
CTACCCATCCATGATG_PB013	0.0	0.0	Oligodendrocyte	0.0	Sal	13.776479721069336	3.844584226608276
TGGATCAGTCAAAGCG_PB013	0.0	0.0	Oligodendrocyte	0.0	Sal	13.847110748291016	3.8514583110809326
GGTGGCTCACTAGAGG_PB013	0.0	0.0	Oligodendrocyte	0.0	Sal	14.751017570495604	2.213991403579712
AGGGTTTAGCTTCTAG_PB013	2.0	6.0	VGLUT2_neuron	0.0	Sal	-6.006912708282472	-1.703299641609192
CCTCTAGCACTCTAGA_PB013	0.0	0.0	Oligodendrocyte	0.0	Sal	14.749721527099608	2.22976016998291
CGGGACTAGCTCACTA_PB013	0.0	0.0	Oligodendrocyte	0.0	Sal	13.841188430786133	3.855285167694092
TTGACCCTCCATATGG_PB013	0.0	0.0	Oligodendrocyte	0.0	Sal	14.553326606750488	2.5011208057403564
ACACTGATCCGTGGTG_PB013	0.0	0.0	Oligodendrocyte	0.0	Sal	14.574092864990234	2.6125950813293457
GAGTTGTAGCTGACTT_PB013	14.0	5.0	GABA_neuron	0.0	Sal	-7.314710140228271	-0.6301174163818359
GACCTTCGTTACCTGA_PB013	0.0	0.0	Oligodendrocyte	0.0	Sal	13.850221633911133	3.714153051376343
TGTAAGCAGAGGGTGG_PB013	0.0	0.0	Oligodendrocyte	0.0	Sal	13.984196662902832	3.637575864791871
CCAATTTCATGTACGT_PB013	0.0	0.0	Oligodendrocyte	0.0	Sal	14.22798442840576	3.386016368865967
CTTGAGACATTCTGTT_PB013	0.0	0.0	Oligodendrocyte	0.0	Sal	13.48228645324707	3.527750968933105
CTCATCGCAGCACACC_PB013	0.0	0.0	Oligodendrocyte	0.0	Sal	13.85452365875244	3.737550020217896
TCTCTGGCAGCTGCCA_PB013	0.0	0.0	Oligodendrocyte	0.0	Sal	13.924460411071776	3.595015048980713
TCTCAGCCAAGTGTCT_PB013	0.0	0.0	Oligodendrocyte	0.0	Sal	14.618932723999023	2.278873443603516
GTGTGATCAGTCGGAA_PB013	0.0	0.0	Oligodendrocyte	0.0	Sal	14.8060245513916	2.365741729736328
TTCAATCTCTTCGGAA_PB013	0.0	0.0	Oligodendrocyte	0.0	Sal	13.858430862426756	3.642819881439209
CCTTGTGGTTGCCAAT_PB013	0.0	0.0	Oligodendrocyte	0.0	Sal	13.725255012512209	3.5090935230255127
ATACCTTCATATGCGT_PB013	0.0	0.0	Oligodendrocyte	0.0	Sal	14.116420745849608	3.3669261932373047
TTAGTCTAGGGACTGT_PB013	5.0	1.0	Astrocyte	0.0	Sal	5.089162826538086	-17.79984474182129
GAGGGATGTACACGCC_PB013	5.0	1.0	Astrocyte	0.0	Sal	4.846366882324219	-17.749034881591797
GTCGTTCTCTTCGCTG_PB013	0.0	0.0	Oligodendrocyte	0.0	Sal	14.377543449401855	3.113461494445801
ATTCACTCACGGTCTG_PB013	2.0	6.0	VGLUT2_neuron	0.0	Sal	-5.662257194519042	-2.4346995353698726
CCTCCAACATGACTCA_PB013	5.0	1.0	Astrocyte	0.0	Sal	4.699692249298096	-17.703628540039062
ACGGAAGCAAGTATAG_PB013	0.0	0.0	Oligodendrocyte	0.0	Sal	14.58561325073242	2.603137254714966
AGTAACCGTGCCGTAC_PB013	0.0	0.0	Oligodendrocyte	0.0	Sal	13.883514404296877	3.5167698860168457
GCTCAAACAGATACCT_PB013	0.0	0.0	Oligodendrocyte	0.0	Sal	14.255834579467772	2.95569109916687
CGAGTTACAAGCGAAC_PB013	15.0	2.0	Microglia	0.0	Sal	13.611990928649902	-8.669783592224121
CATGCGGAGTTCCGTA_PB013	0.0	0.0	Oligodendrocyte	0.0	Sal	13.710488319396973	3.554952621459961
GGGAAGTTCATTTGGG_PB013	15.0	2.0	Microglia	0.0	Sal	13.72676944732666	-8.815425872802734
CTCCATGGTACCCAGC_PB013	0.0	0.0	Oligodendrocyte	0.0	Sal	14.373541831970217	2.4333057403564453
AACACACGTGCCCAGT_PB013	5.0	1.0	Astrocyte	0.0	Sal	4.840146064758301	-17.644779205322266
TAACGACAGGTTGTTC_PB013	0.0	0.0	Oligodendrocyte	0.0	Sal	13.834424018859863	3.7668535709381104
TACCCGTTCGCTCATC_PB013	5.0	1.0	Astrocyte	0.0	Sal	4.940732955932617	-17.79764747619629
ACCAAACCAACGTAAA_PB013	0.0	0.0	Oligodendrocyte	0.0	Sal	13.803810119628906	3.593735694885253
CCGGACAAGAGAGCCT_PB013	0.0	0.0	Oligodendrocyte	0.0	Sal	14.715320587158203	2.237390756607056
CCTCCAAGTCACAATC_PB013	15.0	2.0	Microglia	0.0	Sal	13.645448684692385	-8.745897293090819
AGTTAGCCAGCAGTGA_PB013	0.0	0.0	Oligodendrocyte	0.0	Sal	13.91916275024414	3.202169895172119
ATGCGATTCGAGGCAA_PB013	16.0	5.0	GABA_neuron	0.0	Sal	-5.043708801269531	0.4014418721199036
ATCGTCCAGAATCGAT_PB013	19.0	5.0	GABA_neuron	0.0	Sal	-7.638948917388915	-1.5446500778198242
TGGGAGAAGTCCCTAA_PB013	0.0	0.0	Oligodendrocyte	0.0	Sal	14.252288818359377	3.2458875179290767
ATGACCATCGATACAC_PB013	0.0	0.0	Oligodendrocyte	0.0	Sal	14.726813316345217	2.2271978855133057
TCACATTCAACAGCCC_PB013	15.0	2.0	Microglia	0.0	Sal	13.638079643249512	-8.73884677886963
TGGAGGAGTGCAATAA_PB013	0.0	0.0	Oligodendrocyte	0.0	Sal	14.18997859954834	3.001341819763184
CCTTCAGCACAAGCTT_PB013	11.0	6.0	VGLUT2_neuron	0.0	Sal	-7.889437675476073	-2.9936208724975586
AGTAGTCCACCCTAAA_PB013	0.0	0.0	Oligodendrocyte	0.0	Sal	13.962756156921388	3.553537368774414
TGTCCACGTTATGTGC_PB013	0.0	0.0	Oligodendrocyte	0.0	Sal	14.075005531311035	3.3603565692901607
CTGTACCAGTTACGGG_PB013	0.0	0.0	Oligodendrocyte	0.0	Sal	13.690131187438965	3.8712780475616455
ATTCCATTCTTTCTAG_PB013	0.0	0.0	Oligodendrocyte	0.0	Sal	14.766884803771973	2.1345973014831543
GCACATATCCACAGCG_PB013	0.0	0.0	Oligodendrocyte	0.0	Sal	13.663529396057127	3.333124876022339
CATCAAGCACAAGCTT_PB013	0.0	0.0	Oligodendrocyte	0.0	Sal	13.901927947998049	3.7910656929016113
TCATTTGCATCATCCC_PB013	0.0	0.0	Oligodendrocyte	0.0	Sal	13.609932899475096	3.835604667663574
CCTCATGGTAGGACTG_PB013	5.0	1.0	Astrocyte	0.0	Sal	5.050448417663574	-17.79907989501953
ATAGACCGTTCGGCCA_PB013	5.0	1.0	Astrocyte	0.0	Sal	4.9386606216430655	-17.791549682617188
ACGTCCTAGGGACACT_PB013	5.0	1.0	Astrocyte	0.0	Sal	4.876752853393555	-17.737579345703125
ATCACAGGTTTACACG_PB013	5.0	1.0	Astrocyte	0.0	Sal	5.012892246246338	-17.650936126708984
GCCATTCCAAGAGCTG_PB013	5.0	1.0	Astrocyte	0.0	Sal	4.947338104248047	-17.785999298095703
CATGCCTGTATCAGCT_PB013	5.0	1.0	Astrocyte	0.0	Sal	4.892769813537598	-17.638870239257812
TCATGGAGTTTCTTAC_PB013	5.0	1.0	Astrocyte	0.0	Sal	5.023880958557129	-17.876270294189453
GAATCGTGTCTTGTCC_PB013	5.0	1.0	Astrocyte	0.0	Sal	4.906439304351808	-17.898853302001953
TAACACGCAATCACGT_PB013	5.0	1.0	Astrocyte	0.0	Sal	4.699976444244385	-17.84065055847168
CCGAACGAGCATCCCG_PB013	5.0	1.0	Astrocyte	0.0	Sal	4.643016338348389	-17.831321716308594
TTGCTGCAGGGTACGT_PB013	5.0	1.0	Astrocyte	0.0	Sal	4.974959373474121	-17.738407135009766
ATGTCTTTCTTAGGAC_PB013	5.0	1.0	Astrocyte	0.0	Sal	4.9373040199279785	-17.96497344970703
TCCTTTCTCTCACCCA_PB013	3.0	4.0	DA_neuron	0.0	Sal	-5.219953060150146	-9.756971359252928
ACATCGATCCGAAGGA_PB013	5.0	1.0	Astrocyte	0.0	Sal	4.931282520294189	-17.797847747802734
TATTTCGAGGCTGTAG_PB013	5.0	1.0	Astrocyte	0.0	Sal	4.731828689575195	-17.79456901550293
CAATTTCAGTGCCGAA_PB013	5.0	1.0	Astrocyte	0.0	Sal	4.727897644042969	-17.74097442626953
GTTGTGATCTCGTTTA_PB013	8.0	6.0	VGLUT2_neuron	0.0	Sal	-2.0910980701446533	-3.219860315322876
CAGATCAAGCCTAACT_PB013	0.0	0.0	Oligodendrocyte	0.0	Sal	13.928293228149414	3.756812810897827
GATCCCTGTTACCGTA_PB013	0.0	0.0	Oligodendrocyte	0.0	Sal	13.612503051757812	3.828713893890381
CTAGACATCGTACCTC_PB013	0.0	0.0	Oligodendrocyte	0.0	Sal	14.21115493774414	3.357779264450073
GGTTAACCAAGAGCTG_PB013	0.0	0.0	Oligodendrocyte	0.0	Sal	14.163613319396973	3.4324655532836914
CTCCTCCCACTCAAGT_PB013	0.0	0.0	Oligodendrocyte	0.0	Sal	13.62026023864746	3.653633594512939
ATCGTGAGTACTGACT_PB013	0.0	0.0	Oligodendrocyte	0.0	Sal	14.79963207244873	2.171757698059082
TTCATGTGTAACAAGT_PB013	15.0	2.0	Microglia	0.0	Sal	13.645144462585447	-8.69543170928955
TTTGACTTCAAGCCGC_PB013	0.0	0.0	Oligodendrocyte	0.0	Sal	14.04723072052002	3.364046096801758
TTTCATGGTGTCCCTT_PB013	0.0	0.0	Oligodendrocyte	0.0	Sal	13.95873737335205	3.525192975997925
AACCATGCATGCTGCG_PB013	15.0	2.0	Microglia	0.0	Sal	13.661910057067873	-8.601754188537598
AAAGGGCAGATTGGGC_PB013	0.0	0.0	Oligodendrocyte	0.0	Sal	14.088971138000488	3.162929058074951
TGACCCTGTGAGTTGG_PB013	6.0	5.0	GABA_neuron	0.0	Sal	-6.734554290771484	-0.7874764204025267
AGGTTACAGTACCGGA_PB013	0.0	0.0	Oligodendrocyte	0.0	Sal	14.22541332244873	3.302061319351196
TTTCACAGTAGAGTTA_PB013	0.0	0.0	Oligodendrocyte	0.0	Sal	14.433679580688477	2.836454629898072
ACCTGAAGTTCAAGGG_PB013	3.0	4.0	DA_neuron	0.0	Sal	-4.948648929595947	-9.8355655670166
CAGGTATCACTTCTCG_PB013	0.0	0.0	Oligodendrocyte	0.0	Sal	13.5427188873291	3.2590985298156734
GTTGAACTCCGACAGC_PB013	0.0	0.0	Oligodendrocyte	0.0	Sal	14.367487907409668	2.3802411556243896
ACAAAGAGTGTCGCTG_PB013	0.0	0.0	Oligodendrocyte	0.0	Sal	14.680669784545898	2.461728811264038
CTCATGCTCATAGACC_PB013	0.0	0.0	Oligodendrocyte	0.0	Sal	14.074519157409668	3.2629733085632324
ACTCTCGAGTTAACAG_PB013	0.0	0.0	Oligodendrocyte	0.0	Sal	14.06528663635254	3.5189266204833984
TACCGAAAGAGCCTGA_PB013	0.0	0.0	Oligodendrocyte	0.0	Sal	14.84512424468994	2.265859842300415
ACCATTTTCTCGGTCT_PB013	0.0	0.0	Oligodendrocyte	0.0	Sal	13.860719680786133	3.6973273754119873
GATCATGTCCACACAA_PB013	15.0	2.0	Microglia	0.0	Sal	13.53648567199707	-8.666067123413086
TCGCAGGTCGCTAATG_PB013	0.0	0.0	Oligodendrocyte	0.0	Sal	14.068087577819824	3.628520011901856
GATCACAAGACCTGGA_PB013	0.0	0.0	Oligodendrocyte	0.0	Sal	13.972994804382324	3.7317512035369873
CTGCGAGTCGCATAGT_PB013	0.0	0.0	Oligodendrocyte	0.0	Sal	13.961403846740724	3.663978576660156
AATGCCAAGGGCCCTT_PB013	0.0	0.0	Oligodendrocyte	0.0	Sal	14.046416282653809	3.6007418632507324
CTGCTCATCTAAACGC_PB013	4.0	5.0	GABA_neuron	0.0	Sal	-4.9221715927124015	-1.5004093647003172
TAGGTACGTACCGGAA_PB013	0.0	0.0	Oligodendrocyte	0.0	Sal	13.993627548217772	3.147823572158813
GTCAAGTCAGTTAAAG_PB013	0.0	0.0	Oligodendrocyte	0.0	Sal	14.127092361450195	3.4168462753295894
TGCTTCGGTCGTGCCA_PB013	0.0	0.0	Oligodendrocyte	0.0	Sal	13.826371192932127	3.6824915409088126
AGAAATGTCACCCTCA_PB013	0.0	0.0	Oligodendrocyte	0.0	Sal	13.895438194274902	3.712150096893311
CCAATGAGTTAAGAAC_PB013	0.0	0.0	Oligodendrocyte	0.0	Sal	14.001101493835447	3.4762170314788814
CCCTGATGTACCGTCG_PB013	0.0	0.0	Oligodendrocyte	0.0	Sal	13.78706932067871	3.752930164337158
TAGTGCACAGCAGAAC_PB013	15.0	2.0	Microglia	0.0	Sal	13.625749588012695	-8.728422164916992
ATGCGATCACAGACGA_PB013	0.0	0.0	Oligodendrocyte	0.0	Sal	14.712411880493164	2.401141405105591
TCAATTCCAACCCGCA_PB013	0.0	0.0	Oligodendrocyte	0.0	Sal	13.822624206542969	3.5388071537017822
GACGTTATCAATCTCT_PB013	4.0	5.0	GABA_neuron	0.0	Sal	-7.0580902099609375	-0.9809849262237548
TCGACCTGTATCTTCT_PB013	0.0	0.0	Oligodendrocyte	0.0	Sal	13.917176246643066	3.730871200561523
TGGAGAGGTGGATGAC_PB013	0.0	0.0	Oligodendrocyte	0.0	Sal	14.490538597106932	2.31256103515625
CACATGAGTCGTTTCC_PB013	0.0	0.0	Oligodendrocyte	0.0	Sal	13.834402084350584	3.7323575019836426
AGGTTACCACTACACA_PB013	0.0	0.0	Oligodendrocyte	0.0	Sal	14.762779235839844	2.2062747478485107
TACCGAAGTGTCCACG_PB013	0.0	0.0	Oligodendrocyte	0.0	Sal	13.851306915283203	3.4843132495880127
GGGCTACTCCGCGAGT_PB013	0.0	0.0	Oligodendrocyte	0.0	Sal	14.361638069152832	2.7553205490112305
AGGGCCTAGCCTTCTC_PB013	0.0	0.0	Oligodendrocyte	0.0	Sal	14.079230308532717	3.2946085929870605
GTGAGTTCAAAGGGTC_PB013	15.0	2.0	Microglia	0.0	Sal	13.667334556579588	-8.669186592102049
GCTGCAGTCTACGGGC_PB013	15.0	2.0	Microglia	0.0	Sal	13.608134269714355	-8.722317695617676
CTCTCGATCCTCGCAT_PB013	37.0	6.0	VGLUT2_neuron	0.0	Sal	-5.098323345184326	-3.725195169448853
TGATGGTCATTGAGCT_PB013	0.0	0.0	Oligodendrocyte	0.0	Sal	13.941433906555176	3.674100875854492
GACTATGCATAGTCGT_PB013	0.0	0.0	Oligodendrocyte	0.0	Sal	13.930673599243164	3.637664318084717
CAATTTCTCACCTACC_PB013	14.0	5.0	GABA_neuron	0.0	Sal	-7.05702543258667	-0.5565555095672609
AGAAATGTCGTGCTCT_PB013	0.0	0.0	Oligodendrocyte	0.0	Sal	13.909155845642088	3.709545850753784
GACGCTGGTTAGGCCC_PB013	0.0	0.0	Oligodendrocyte	0.0	Sal	14.21494960784912	3.259641408920288
GATCACATCGTAGGGA_PB013	0.0	0.0	Oligodendrocyte	0.0	Sal	14.615586280822752	2.249534368515014
GTCATCCTCTTAGCTT_PB013	0.0	0.0	Oligodendrocyte	0.0	Sal	14.694639205932615	2.2757327556610107
TCATCATTCATCGACA_PB013	15.0	2.0	Microglia	0.0	Sal	13.66964054107666	-8.725431442260742
TCACTCGGTAAGATAC_PB013	0.0	0.0	Oligodendrocyte	0.0	Sal	13.903770446777344	3.703744173049927
AGGGAGTCATTGGATC_PB013	0.0	0.0	Oligodendrocyte	0.0	Sal	13.856730461120604	3.8360533714294434
TTTCATGTCAGACCGC_PB013	2.0	6.0	VGLUT2_neuron	0.0	Sal	-5.984921455383301	-1.8523616790771484
ACATGCAAGAAATTGC_PB013	29.0	2.0	Microglia	0.0	Sal	13.146002769470217	-8.69429874420166
TGCTCGTGTTGTTGCA_PB013	0.0	0.0	Oligodendrocyte	0.0	Sal	13.974892616271973	3.822202205657959
GACATCACAGCGGTCT_PB013	0.0	0.0	Oligodendrocyte	0.0	Sal	13.994298934936523	3.811303138732911
CACAGGCAGCCTATTG_PB013	0.0	0.0	Oligodendrocyte	0.0	Sal	14.34810733795166	2.620309352874756
AATAGAGAGGATTTCC_PB013	0.0	0.0	Oligodendrocyte	0.0	Sal	13.70535659790039	3.577039957046509
CGTGTCTTCATGAGGG_PB013	0.0	0.0	Oligodendrocyte	0.0	Sal	13.961590766906738	3.4113857746124268
CACGGGTAGGATTTAG_PB013	0.0	0.0	Oligodendrocyte	0.0	Sal	13.67455768585205	3.714912414550781
TGCGACGCAGGATGAC_PB013	0.0	0.0	Oligodendrocyte	0.0	Sal	13.853493690490724	3.583491325378417
TCTATACAGATGACAT_PB013	0.0	0.0	Oligodendrocyte	0.0	Sal	14.689123153686523	2.3774909973144527
TGCTTGCCACCCTTGT_PB013	0.0	0.0	Oligodendrocyte	0.0	Sal	13.784951210021973	3.5420942306518555
CGGAATTGTTGGGTTT_PB013	0.0	0.0	Oligodendrocyte	0.0	Sal	14.273073196411133	2.5227546691894527
TGGTTAGGTCATAGTC_PB013	0.0	0.0	Oligodendrocyte	0.0	Sal	13.434155464172363	3.4272477626800537
CTTACCGTCATGGATC_PB013	0.0	0.0	Oligodendrocyte	0.0	Sal	14.416434288024902	3.1455883979797363
CTGATCCAGAGCAGAA_PB013	0.0	0.0	Oligodendrocyte	0.0	Sal	13.707959175109863	3.739381790161133
GGTGTTAAGCTGTTAC_PB013	0.0	0.0	Oligodendrocyte	0.0	Sal	13.961794853210447	3.2740275859832764
TGACTCCAGCCGATCC_PB013	0.0	0.0	Oligodendrocyte	0.0	Sal	14.095589637756348	3.2543678283691406
AAGGAATAGCACTCGC_PB013	0.0	0.0	Oligodendrocyte	0.0	Sal	14.002440452575684	3.399855852127075
GATTTCTTCTGCATAG_PB013	0.0	0.0	Oligodendrocyte	0.0	Sal	13.968429565429688	3.6825852394104
TCCACGTGTCACCACG_PB013	15.0	2.0	Microglia	0.0	Sal	13.648897171020508	-8.73332691192627
TCGGATAGTATCTCGA_PB013	5.0	1.0	Astrocyte	0.0	Sal	4.955982685089111	-17.678674697875977
AGGACTTTCACGGACC_PB013	15.0	2.0	Microglia	0.0	Sal	13.507231712341309	-8.648133277893066
GCGGAAACACCAAATC_PB013	15.0	2.0	Microglia	0.0	Sal	13.604101181030272	-8.714653015136719
TTTGTTGGTCTACAAC_PB013	15.0	2.0	Microglia	0.0	Sal	13.71731948852539	-8.767194747924803
AATCACGAGTCGTTAC_PB013	15.0	2.0	Microglia	0.0	Sal	13.650000572204588	-8.723433494567871
CACTGGGAGGTTCACT_PB013	15.0	2.0	Microglia	0.0	Sal	13.196647644042969	-8.682467460632322
GTGAGCCAGGTCCCTG_PB013	15.0	2.0	Microglia	0.0	Sal	13.613131523132324	-8.747778892517092
TCAATTCGTATGAGGC_PB013	15.0	2.0	Microglia	0.0	Sal	13.632575035095217	-8.726844787597656
CTTAGGAAGAGGCCAT_PB013	4.0	5.0	GABA_neuron	0.0	Sal	-7.234956741333008	-0.8344985842704773
TCTATCATCCGGACTG_PB013	2.0	6.0	VGLUT2_neuron	0.0	Sal	-5.4925079345703125	-1.4950102567672727
CATAAGCCACTTCAGA_PB013	4.0	5.0	GABA_neuron	0.0	Sal	-6.74700927734375	-1.8875914812088008
TGGGTTACATACAGAA_PB013	8.0	6.0	VGLUT2_neuron	0.0	Sal	-6.307000160217285	-1.0655704736709597
CAGTGCGGTCGAACGA_PB013	0.0	0.0	Oligodendrocyte	0.0	Sal	13.64711570739746	3.796430826187134
CGCGTGACACGTTGGC_PB013	15.0	2.0	Microglia	0.0	Sal	13.659639358520508	-8.75235176086426
AGGGCTCTCAGGAACG_PB013	15.0	2.0	Microglia	0.0	Sal	13.579412460327148	-8.587998390197756
AGATGCTAGGGAGAAT_PB013	15.0	2.0	Microglia	0.0	Sal	13.591368675231932	-8.671708106994629
CAGCGTGTCACGTCCT_PB013	15.0	2.0	Microglia	0.0	Sal	13.615288734436035	-8.708840370178223
TTCTTGAAGAGGTCGT_PB013	15.0	2.0	Microglia	0.0	Sal	13.60167121887207	-8.698593139648438
ATCAGGTTCTGTGCTC_PB013	0.0	0.0	Oligodendrocyte	0.0	Sal	14.035862922668455	3.568997621536255
AGGACTTGTTGGAGGT_PB013	0.0	0.0	Oligodendrocyte	0.0	Sal	14.046319961547852	3.316001892089844
GAAGCGACATAATCGC_PB013	3.0	4.0	DA_neuron	0.0	Sal	-5.258157730102539	-9.762460708618164
TCAAGACTCATCAGTG_PB013	0.0	0.0	Oligodendrocyte	0.0	Sal	14.146276473999023	3.381035566329956
ACAGCCGAGTGCCTCG_PB013	0.0	0.0	Oligodendrocyte	0.0	Sal	13.992685317993164	3.62222671508789
CTGCAGGCAACGGTAG_PB013	0.0	0.0	Oligodendrocyte	0.0	Sal	13.811323165893556	3.5781939029693604
CATACCCGTGTTCAGT_PB013	0.0	0.0	Oligodendrocyte	0.0	Sal	13.834104537963867	3.645021438598633
GGACGTCAGACGATAT_PB013	2.0	6.0	VGLUT2_neuron	0.0	Sal	-5.8338236808776855	-1.2507505416870115
ACAAAGACAGCAGAAC_PB013	2.0	6.0	VGLUT2_neuron	0.0	Sal	-5.853555679321289	-2.179678678512573
TCGAAGTCACCTGTCT_PB013	2.0	6.0	VGLUT2_neuron	0.0	Sal	-6.456691741943359	-1.7420802116394043
GCTACCTAGGTACAAT_PB013	4.0	5.0	GABA_neuron	0.0	Sal	-5.89797306060791	-0.3483896851539612
TGTGCGGCAACATCGT_PB013	0.0	0.0	Oligodendrocyte	0.0	Sal	13.739806175231932	3.4310805797576904
TGCATCCCAAGCCCAC_PB013	15.0	2.0	Microglia	0.0	Sal	13.624509811401367	-8.699438095092773
CCTCCTCAGCTAATCC_PB013	20.0	6.0	VGLUT2_neuron	0.0	Sal	-6.18647050857544	-2.005298376083374
GAATAGACACAATTCG_PB013	3.0	4.0	DA_neuron	0.0	Sal	-5.19459342956543	-9.808271408081056
ATTCCCGCACTTGGGC_PB013	24.0	5.0	GABA_neuron	0.0	Sal	-5.92774772644043	-0.6960884928703308
CTGGTCTAGAAGAGCA_PB013	3.0	4.0	DA_neuron	0.0	Sal	-5.354465484619141	-9.089845657348633
GGAGGTACAACGGCTC_PB015	10.0	6.0	VGLUT2_neuron	1.0	IFN1	-0.291190356016159	-4.535643577575684
GAGCTGCAGCAAGGAA_PB015	8.0	6.0	VGLUT2_neuron	1.0	IFN1	-4.690293312072754	-1.2890229225158691
GGAGGATCAACTTGGT_PB015	18.0	5.0	GABA_neuron	1.0	IFN1	-9.80254364013672	-1.7660894393920898
ATGGTTGAGACCCTTA_PB015	11.0	6.0	VGLUT2_neuron	1.0	IFN1	-7.80856990814209	-3.1940391063690186
GCCATGGGTTAGCTAC_PB015	19.0	5.0	GABA_neuron	1.0	IFN1	-8.050500869750977	0.1061446815729141
TACACCCGTTCGGTCG_PB015	4.0	5.0	GABA_neuron	1.0	IFN1	-6.213932037353516	-1.068930983543396
GTGCAGCTCGCGTGAC_PB015	28.0	5.0	GABA_neuron	1.0	IFN1	-8.202877998352049	-1.0563914775848389
CAATTTCAGAATCCCT_PB015	7.0	5.0	GABA_neuron	1.0	IFN1	-8.00432014465332	-1.6071168184280396
CTACAGAAGTGACACG_PB015	10.0	6.0	VGLUT2_neuron	1.0	IFN1	-0.3336908221244812	-4.439643383026123
CCCAACTTCTTAGCTT_PB015	3.0	4.0	DA_neuron	1.0	IFN1	-4.805375576019287	-9.46010398864746
TCAGCCTTCAGCGGAA_PB015	2.0	6.0	VGLUT2_neuron	1.0	IFN1	-6.732870578765869	-2.3869032859802246
CATGCAACAGACGATG_PB015	3.0	4.0	DA_neuron	1.0	IFN1	-5.259976863861084	-9.327154159545898
TTGACCCGTGACACAG_PB015	3.0	4.0	DA_neuron	1.0	IFN1	-4.751596450805664	-9.290952682495115
CTAAGTGTCTTTCGAT_PB015	7.0	5.0	GABA_neuron	1.0	IFN1	-7.890324115753175	-1.4941717386245728
TGTTACTAGAAATCCA_PB015	12.0	6.0	VGLUT2_neuron	1.0	IFN1	-0.8260695934295654	-2.7360527515411377
CTCATGCAGTATGCAA_PB015	17.0	6.0	VGLUT2_neuron	1.0	IFN1	-4.645190238952637	-4.190484046936035
TGATGCAGTGAGTTGG_PB015	3.0	4.0	DA_neuron	1.0	IFN1	-5.6969404220581055	-9.834903717041016
CATTCTAGTGCATTTG_PB015	0.0	0.0	Oligodendrocyte	1.0	IFN1	12.440560340881348	3.5682597160339355
CAGTTCCAGTGATTCC_PB015	2.0	6.0	VGLUT2_neuron	1.0	IFN1	-6.392393112182617	-2.738468170166016
TTCGGTCCAAGGCTTT_PB015	4.0	5.0	GABA_neuron	1.0	IFN1	-5.681375503540039	-0.9320361614227296
CAAGAGGGTTAAGGAT_PB015	3.0	4.0	DA_neuron	1.0	IFN1	-5.115819454193115	-9.61875343322754
ACACGCGAGGACTTCT_PB015	24.0	5.0	GABA_neuron	1.0	IFN1	-5.358120918273926	0.5203825831413269
TAGAGTCTCGGCTATA_PB015	22.0	6.0	VGLUT2_neuron	1.0	IFN1	-4.178826808929443	-3.332000494003296
TACCCACAGTATGAGT_PB015	8.0	6.0	VGLUT2_neuron	1.0	IFN1	-2.896212816238404	-2.917252540588379
GACATCAGTACGAGCA_PB015	4.0	5.0	GABA_neuron	1.0	IFN1	-6.166852474212647	-0.4539786577224731
ATTGGGTGTATGAAAC_PB015	10.0	6.0	VGLUT2_neuron	1.0	IFN1	-0.2801344692707062	-4.544590950012207
ATGGGAGGTATAATGG_PB015	7.0	5.0	GABA_neuron	1.0	IFN1	-7.423476696014403	-1.6561298370361328
TTCATGTCACGGTAGA_PB015	3.0	4.0	DA_neuron	1.0	IFN1	-4.975422859191895	-9.900238990783691
AGTAACCCAAGCACAG_PB015	19.0	5.0	GABA_neuron	1.0	IFN1	-8.576042175292969	0.442352294921875
AGGTCATTCCGATGTA_PB015	7.0	5.0	GABA_neuron	1.0	IFN1	-7.812830924987794	-1.4801084995269775
ATCGGATAGAGGTGCT_PB015	11.0	6.0	VGLUT2_neuron	1.0	IFN1	-7.64313507080078	-2.137573003768921
TTCCTTCTCGCTCCTA_PB015	10.0	6.0	VGLUT2_neuron	1.0	IFN1	-0.9278686642646788	-3.77672290802002
GTCCACTTCCTACAAG_PB015	10.0	6.0	VGLUT2_neuron	1.0	IFN1	-0.3207452297210693	-4.457146644592285
CACGAATCACGTAGAG_PB015	7.0	5.0	GABA_neuron	1.0	IFN1	-7.793551445007325	-1.569464325904846
CAGTTCCTCTACACTT_PB015	22.0	6.0	VGLUT2_neuron	1.0	IFN1	-4.1682963371276855	-3.3529980182647705
TTTCATGGTAGGATAT_PB015	7.0	5.0	GABA_neuron	1.0	IFN1	-7.837241649627685	-1.227270007133484
TAGGGTTGTGGACTAG_PB015	4.0	5.0	GABA_neuron	1.0	IFN1	-5.5287628173828125	-1.0911844968795776
TTCCACGTCAGGGTAG_PB015	10.0	6.0	VGLUT2_neuron	1.0	IFN1	-0.4625289738178252	-4.31269121170044
TTGCTGCTCGAACTCA_PB015	12.0	6.0	VGLUT2_neuron	1.0	IFN1	-0.8567953705787658	-2.779803276062012
AATCACGGTGATAGTA_PB015	17.0	6.0	VGLUT2_neuron	1.0	IFN1	-4.538131237030028	-4.22522497177124
GCGAGAATCGGCATCG_PB015	7.0	5.0	GABA_neuron	1.0	IFN1	-7.923336505889891	-1.1896512508392332
CGGGCATCAAGTGGTG_PB015	20.0	6.0	VGLUT2_neuron	1.0	IFN1	-9.251317977905272	-3.349274158477783
CACCAAATCAGCTTGA_PB015	7.0	5.0	GABA_neuron	1.0	IFN1	-7.815600872039795	-1.3534415960311887
CGATGCGCAGATTTCG_PB015	4.0	5.0	GABA_neuron	1.0	IFN1	-5.769679546356201	-1.012158989906311
AAACGAAGTTGTGCAT_PB015	3.0	4.0	DA_neuron	1.0	IFN1	-4.895625114440918	-9.818449020385742
AATCGACGTCGCTTAA_PB015	10.0	6.0	VGLUT2_neuron	1.0	IFN1	-0.3242553472518921	-4.467136859893799
CCTTGTGGTGCTGCAC_PB015	7.0	5.0	GABA_neuron	1.0	IFN1	-7.954934120178223	-1.2444347143173216
ATTACTCAGACTTCAC_PB015	4.0	5.0	GABA_neuron	1.0	IFN1	-6.1637816429138175	-0.392693281173706
TAGACCACATAGACTC_PB015	2.0	6.0	VGLUT2_neuron	1.0	IFN1	-6.827071189880371	-0.8916857838630675
CCTCTAGTCCATCGTC_PB015	28.0	5.0	GABA_neuron	1.0	IFN1	-8.698535919189453	-0.722139298915863
TGTGTGAGTAACAAGT_PB015	10.0	6.0	VGLUT2_neuron	1.0	IFN1	-0.5116164684295654	-4.263262748718262
CGGAACCTCTATTGTC_PB015	2.0	6.0	VGLUT2_neuron	1.0	IFN1	-7.004302501678467	-2.308854818344116
TACCTCGTCCCGAATA_PB015	12.0	6.0	VGLUT2_neuron	1.0	IFN1	-0.6593648195266724	-2.776986122131348
CTGCATCCACAACGCC_PB015	10.0	6.0	VGLUT2_neuron	1.0	IFN1	-0.2478145807981491	-4.5106420516967765
ATCCATTGTCTAGGCC_PB015	14.0	5.0	GABA_neuron	1.0	IFN1	-7.691539764404298	-0.1530852615833282
TTTACGTTCTGGCTGG_PB015	19.0	5.0	GABA_neuron	1.0	IFN1	-8.637734413146973	0.4703045785427093
CAACCAAGTTTGGAAA_PB015	4.0	5.0	GABA_neuron	1.0	IFN1	-6.360211849212647	-0.8167839646339417
CTGAATGCACATAGCT_PB015	2.0	6.0	VGLUT2_neuron	1.0	IFN1	-6.062108993530273	-1.9689576625823968
ATTTCACCACTGGCCA_PB015	4.0	5.0	GABA_neuron	1.0	IFN1	-6.497419357299805	0.2290729880332946
CGGACACCACAACATC_PB015	19.0	5.0	GABA_neuron	1.0	IFN1	-8.657865524291992	0.4539593756198883
AGGGAGTAGGGAGATA_PB015	12.0	6.0	VGLUT2_neuron	1.0	IFN1	-0.5941672325134277	-2.74969744682312
GTAAGTCTCCTACACC_PB015	14.0	5.0	GABA_neuron	1.0	IFN1	-7.392062187194824	-0.3521161377429962
CGGAACCCAACGTAAA_PB015	19.0	5.0	GABA_neuron	1.0	IFN1	-8.640634536743164	0.4848844707012177
TTGAGTGAGGTCCAGA_PB015	4.0	5.0	GABA_neuron	1.0	IFN1	-6.569316864013672	-1.3850427865982056
TTGTGTTTCTGCGGAC_PB015	12.0	6.0	VGLUT2_neuron	1.0	IFN1	-0.386064201593399	-2.62149429321289
ACTATGGTCCGCACTT_PB015	9.0	6.0	VGLUT2_neuron	1.0	IFN1	-4.475706100463867	-2.152681827545166
TTCCTTCGTAGTAAGT_PB015	17.0	6.0	VGLUT2_neuron	1.0	IFN1	-4.388662338256836	-4.209347248077393
AGGGAGTCACACCTGG_PB015	17.0	6.0	VGLUT2_neuron	1.0	IFN1	-4.309511184692383	-4.298612594604492
GCAACCGTCCTTTGAT_PB015	16.0	5.0	GABA_neuron	1.0	IFN1	-4.754227638244629	0.5459882020950316
CCTACGTGTTTAGAGA_PB015	7.0	5.0	GABA_neuron	1.0	IFN1	-7.3681001663208	-1.7807843685150146
TGATCTTCACACCAGC_PB015	0.0	0.0	Oligodendrocyte	1.0	IFN1	14.643081665039062	2.3165411949157715
TCACTCGAGGCTGGAT_PB015	4.0	5.0	GABA_neuron	1.0	IFN1	-5.06736421585083	-0.8457063436508178
GAAGCCCTCCCGGTAG_PB015	0.0	0.0	Oligodendrocyte	1.0	IFN1	14.283772468566896	2.5627341270446777
ATAGGCTCAGAATCGG_PB015	4.0	5.0	GABA_neuron	1.0	IFN1	-6.471229553222656	0.161753237247467
TTCCGGTGTCATCTAG_PB015	10.0	6.0	VGLUT2_neuron	1.0	IFN1	-0.2916252315044403	-4.488476276397705
CCCTTAGGTATTCTCT_PB015	22.0	6.0	VGLUT2_neuron	1.0	IFN1	-4.148193359375	-3.3758797645568848
GCTACCTTCCGTGTGG_PB015	10.0	6.0	VGLUT2_neuron	1.0	IFN1	-0.31180602312088	-4.477249622344971
GGGTTTACAGGATCTT_PB015	12.0	6.0	VGLUT2_neuron	1.0	IFN1	-0.4026634097099304	-2.6458249092102046
GGGTATTCACAAATGA_PB015	4.0	5.0	GABA_neuron	1.0	IFN1	-6.697895526885985	-1.1711230278015137
GGACGTCCATCTGGGC_PB015	18.0	5.0	GABA_neuron	1.0	IFN1	-10.363222122192385	-1.627769112586975
GATGTTGGTGTCGCTG_PB015	7.0	5.0	GABA_neuron	1.0	IFN1	-7.231489658355712	-1.1149524450302124
ACGTACAAGTCTTCCC_PB015	22.0	6.0	VGLUT2_neuron	1.0	IFN1	-3.9583690166473375	-3.28317666053772
TAACGACTCTAGCATG_PB015	6.0	5.0	GABA_neuron	1.0	IFN1	-8.26198673248291	-4.900525569915772
ATCCCTGCACGCGCAT_PB015	10.0	6.0	VGLUT2_neuron	1.0	IFN1	-0.3685776889324188	-4.41698122024536
TTCGATTGTGTCATTG_PB015	7.0	5.0	GABA_neuron	1.0	IFN1	-8.031159400939941	-1.6083794832229614
ATCCTATAGTCTCGTA_PB015	10.0	6.0	VGLUT2_neuron	1.0	IFN1	-0.5266450047492981	-4.265086650848389
ATCGGATGTATACAGA_PB015	2.0	6.0	VGLUT2_neuron	1.0	IFN1	-5.026386737823486	-2.1224617958068848
TAGGAGGCACTACAGT_PB015	4.0	5.0	GABA_neuron	1.0	IFN1	-6.717816352844238	-1.3321181535720823
TACTTGTTCATCGGGC_PB015	22.0	6.0	VGLUT2_neuron	1.0	IFN1	-3.9300045967102046	-3.4061944484710693
GTGGAAGTCGGTGTTA_PB015	37.0	6.0	VGLUT2_neuron	1.0	IFN1	-5.081049919128418	-3.9734983444213854
CTTGAGAAGGTAAGTT_PB015	4.0	5.0	GABA_neuron	1.0	IFN1	-6.223411560058594	-0.5775132179260254
AGCCAATCAACAGCCC_PB015	20.0	6.0	VGLUT2_neuron	1.0	IFN1	-4.390130519866943	-5.510495185852051
CAACCTCGTGCGCTCA_PB015	19.0	5.0	GABA_neuron	1.0	IFN1	-8.606311798095703	0.4691605567932129
GGGACCTCAAATGCGG_PB015	10.0	6.0	VGLUT2_neuron	1.0	IFN1	-0.2896079123020172	-4.461793422698976
AGCTACAGTAACCCTA_PB015	10.0	6.0	VGLUT2_neuron	1.0	IFN1	-0.4073006212711334	-4.536426067352295
ATTCTACGTTGTCTAG_PB015	7.0	5.0	GABA_neuron	1.0	IFN1	-7.179524421691895	-1.3541970252990725
TCATTACCATGTGCCG_PB015	10.0	6.0	VGLUT2_neuron	1.0	IFN1	-0.4173744916915893	-4.353460311889648
TATCAGGTCACCTCAC_PB015	19.0	5.0	GABA_neuron	1.0	IFN1	-8.092388153076174	0.0832095220685005
TCACATTAGGGCCCTT_PB015	4.0	5.0	GABA_neuron	1.0	IFN1	-5.804129123687744	-1.0290862321853635
CAACCTCTCCTATTTG_PB015	6.0	5.0	GABA_neuron	1.0	IFN1	-8.148988723754883	-4.706902503967285
CAGGGCTGTATAATGG_PB015	13.0	4.0	DA_neuron	1.0	IFN1	-4.6129770278930655	-8.71679973602295
ACATGCAAGTGCTAGG_PB015	12.0	6.0	VGLUT2_neuron	1.0	IFN1	-0.9540616869926452	-2.576117515563965
GTAACACGTGCCCACA_PB015	10.0	6.0	VGLUT2_neuron	1.0	IFN1	-0.8141886591911317	-4.093998432159424
CATTGCCAGGCAGTCA_PB015	28.0	5.0	GABA_neuron	1.0	IFN1	-8.642482757568358	-0.7787848711013795
GATCAGTGTCGGATTT_PB015	10.0	6.0	VGLUT2_neuron	1.0	IFN1	-0.2790242731571197	-4.449690341949463
TTCCTAAGTATGAAAC_PB015	0.0	0.0	Oligodendrocyte	1.0	IFN1	14.249769210815428	2.353393793106079
TCGTGGGGTGAGCTCC_PB015	10.0	6.0	VGLUT2_neuron	1.0	IFN1	-0.3129188120365143	-4.454201221466064
TGTTTGTAGGTCGACA_PB015	0.0	0.0	Oligodendrocyte	1.0	IFN1	12.922876358032228	3.4836153984069824
TTTACCACAGCTAACT_PB015	10.0	6.0	VGLUT2_neuron	1.0	IFN1	-0.3432365357875824	-4.393750190734863
ACCATTTGTTTGCAGT_PB015	12.0	6.0	VGLUT2_neuron	1.0	IFN1	-0.4491887986660004	-2.6901769638061523
CATGAGTTCACTCGAA_PB015	16.0	5.0	GABA_neuron	1.0	IFN1	-3.8999898433685294	1.0198136568069458
CTATCTAAGTAGGGTC_PB015	17.0	6.0	VGLUT2_neuron	1.0	IFN1	-4.4452433586120605	-4.222161293029785
ATGGAGGCAAGTGGTG_PB015	2.0	6.0	VGLUT2_neuron	1.0	IFN1	-6.008912086486816	-2.0948729515075684
AGATCCAGTACAGTTC_PB015	27.0	5.0	GABA_neuron	1.0	IFN1	-7.411283016204835	-2.036915779113769
ACGTCCTTCGCTTAAG_PB015	16.0	5.0	GABA_neuron	1.0	IFN1	-3.8960134983062735	1.0241371393203735
CACAACAGTCTAGATC_PB015	10.0	6.0	VGLUT2_neuron	1.0	IFN1	-0.4465735554695129	-4.319630146026611
CCAAGCGCATTGCCTC_PB015	35.0	6.0	VGLUT2_neuron	1.0	IFN1	-4.821828842163086	-3.023899555206299
GACTCAAGTCGAGCAA_PB015	4.0	5.0	GABA_neuron	1.0	IFN1	-6.671353816986084	-0.5863337516784668
AACCACATCGCTTAAG_PB015	7.0	5.0	GABA_neuron	1.0	IFN1	-7.992960929870605	-1.5166208744049072
GGATGTTTCGGCTGGT_PB015	22.0	6.0	VGLUT2_neuron	1.0	IFN1	-4.14991569519043	-3.387219429016113
AGAACAAGTTCTCTAT_PB015	18.0	5.0	GABA_neuron	1.0	IFN1	-10.318897247314451	-1.6066042184829712
TCATTTGCAACCACAT_PB015	0.0	0.0	Oligodendrocyte	1.0	IFN1	14.267884254455566	2.5688884258270264
CGGGACTGTCGTCAGC_PB015	3.0	4.0	DA_neuron	1.0	IFN1	-5.635402202606201	-9.768678665161133
TGTTGAGCAGCGATTT_PB015	4.0	5.0	GABA_neuron	1.0	IFN1	-6.490644454956056	0.2382060289382934
GTTTGGACACACTGGC_PB015	10.0	6.0	VGLUT2_neuron	1.0	IFN1	-0.3218498229980469	-4.480743408203125
CATGCGGCACTTGAAC_PB015	11.0	6.0	VGLUT2_neuron	1.0	IFN1	-7.3883638381958	-3.1429834365844727
CATTGTTAGCAATAAC_PB015	28.0	5.0	GABA_neuron	1.0	IFN1	-8.599720001220703	-0.771195888519287
TCTCCGAAGGCTCCCA_PB015	12.0	6.0	VGLUT2_neuron	1.0	IFN1	-0.4233666658401488	-2.6517858505249023
CGGAATTCAGGTCAGA_PB015	9.0	6.0	VGLUT2_neuron	1.0	IFN1	-3.50881576538086	-2.061488389968872
GGGCTACTCATTGCTT_PB015	23.0	6.0	VGLUT2_neuron	1.0	IFN1	-0.0496557131409645	-0.5567373633384705
GATCATGTCAGTCATG_PB015	0.0	0.0	Oligodendrocyte	1.0	IFN1	14.067669868469238	2.778424978256225
GCCAGTGTCCATGAGT_PB015	24.0	5.0	GABA_neuron	1.0	IFN1	-5.375186920166016	0.5065091848373413
CATAAGCGTAACTTCG_PB015	9.0	6.0	VGLUT2_neuron	1.0	IFN1	-3.5193030834198	-1.3877900838851929
GCGTTTCAGTTCATCG_PB015	8.0	6.0	VGLUT2_neuron	1.0	IFN1	-1.794655442237854	-3.1021785736083984
CGGAATTAGAGTCTTC_PB015	2.0	6.0	VGLUT2_neuron	1.0	IFN1	-6.682745456695557	-2.2178714275360107
GGTTAACCACGCTGTG_PB015	10.0	6.0	VGLUT2_neuron	1.0	IFN1	-0.7429905533790588	-4.062822341918944
AGGGCCTCAGTTGGTT_PB015	18.0	5.0	GABA_neuron	1.0	IFN1	-10.290468215942385	-1.541776180267334
TCATACTTCGCCTATC_PB015	7.0	5.0	GABA_neuron	1.0	IFN1	-8.060673713684082	-1.5621200799942017
AGCATCACAAAGGCTG_PB015	10.0	6.0	VGLUT2_neuron	1.0	IFN1	-0.6605178713798523	-4.18614673614502
TTGATGGGTGCCGGTT_PB015	2.0	6.0	VGLUT2_neuron	1.0	IFN1	-6.33118200302124	-1.5170811414718628
TAGACCATCCCAGTGG_PB015	4.0	5.0	GABA_neuron	1.0	IFN1	-5.119445323944092	-0.8434467315673827
TCTGTCGCAGAGGAAA_PB015	3.0	4.0	DA_neuron	1.0	IFN1	-5.586457252502441	-9.492968559265137
TGACCCTTCGGCTCTT_PB015	10.0	6.0	VGLUT2_neuron	1.0	IFN1	-0.4169609546661377	-4.358067989349365
AGGACGATCTTTCAGT_PB015	3.0	4.0	DA_neuron	1.0	IFN1	-5.5874342918396	-9.38222599029541
GTCACGGTCGTACACA_PB015	3.0	4.0	DA_neuron	1.0	IFN1	-5.972535133361816	-9.575201034545898
CGGTCAGTCTGTAACG_PB015	3.0	4.0	DA_neuron	1.0	IFN1	-4.724396705627441	-9.128861427307127
ACACAGTGTCGTATGT_PB015	8.0	6.0	VGLUT2_neuron	1.0	IFN1	-2.891958951950073	-3.024380683898926
GGGACTCTCCATCTCG_PB015	2.0	6.0	VGLUT2_neuron	1.0	IFN1	-6.672727584838867	-1.265771508216858
GCGGATCTCGCCAGTG_PB015	9.0	6.0	VGLUT2_neuron	1.0	IFN1	-3.476099967956543	-1.350927233695984
AGTTCGATCTGTCGCT_PB015	2.0	6.0	VGLUT2_neuron	1.0	IFN1	-6.412053108215332	-1.5465341806411743
AGCGTATCAACCTAAC_PB015	34.0	5.0	GABA_neuron	1.0	IFN1	-6.88988161087036	-3.888930082321167
ACTTTCAGTCAACGCC_PB015	18.0	5.0	GABA_neuron	1.0	IFN1	-10.34158706665039	-1.6115458011627195
CTCCAACAGACGGTTG_PB015	23.0	6.0	VGLUT2_neuron	1.0	IFN1	-0.1128317266702652	-0.6303180456161499
TGTAGACGTACTCCCT_PB015	10.0	6.0	VGLUT2_neuron	1.0	IFN1	-0.3274606764316559	-4.509981155395508
ATGAGGGGTAGGCTGA_PB015	17.0	6.0	VGLUT2_neuron	1.0	IFN1	-4.438896179199219	-4.229992389678955
AAACGAAGTGCCTGCA_PB015	10.0	6.0	VGLUT2_neuron	1.0	IFN1	-0.3154827952384949	-4.461801052093506
ACGTAACAGGTACTGG_PB015	37.0	6.0	VGLUT2_neuron	1.0	IFN1	-5.076412677764893	-3.956919670104981
TCCCATGCACCGTCTT_PB015	18.0	5.0	GABA_neuron	1.0	IFN1	-10.302140235900875	-1.581119418144226
CATACAGTCCGTAGGC_PB015	2.0	6.0	VGLUT2_neuron	1.0	IFN1	-5.6283955574035645	-2.6346118450164795
AGGGAGTCATCAGCGC_PB015	10.0	6.0	VGLUT2_neuron	1.0	IFN1	-0.4761575758457184	-4.301389217376709
ATCGGATGTACAAGTA_PB015	22.0	6.0	VGLUT2_neuron	1.0	IFN1	-4.156274318695068	-3.4998087882995605
TCACTATGTCTGTGTA_PB015	20.0	6.0	VGLUT2_neuron	1.0	IFN1	-4.313920021057129	-5.430188179016112
CATTCTACACAGCTGC_PB015	9.0	6.0	VGLUT2_neuron	1.0	IFN1	-3.6206443309783936	-1.5911517143249512
TCGTCCAGTCAGATTC_PB015	27.0	5.0	GABA_neuron	1.0	IFN1	-7.129555702209473	0.8764232397079467
GCAGGCTCAACAGCCC_PB015	2.0	6.0	VGLUT2_neuron	1.0	IFN1	-5.69286060333252	-2.706670999526977
CTGCATCGTCGAGTTT_PB015	12.0	6.0	VGLUT2_neuron	1.0	IFN1	-1.1355937719345093	-3.474581241607666
GTCCCATTCCGCTAGG_PB015	24.0	5.0	GABA_neuron	1.0	IFN1	-5.384515285491943	0.3976019322872162
TTTGTTGAGTCACGAG_PB015	19.0	5.0	GABA_neuron	1.0	IFN1	-8.588155746459961	0.4632607698440552
CCAATGACATAATCCG_PB015	9.0	6.0	VGLUT2_neuron	1.0	IFN1	-3.479644775390625	-1.3358454704284668
GACCCTTGTAGTCACT_PB015	0.0	0.0	Oligodendrocyte	1.0	IFN1	12.803300857543944	3.803871393203736
AGATCCAAGCCAAGCA_PB015	12.0	6.0	VGLUT2_neuron	1.0	IFN1	-1.2087708711624143	-2.794482707977295
GATCACATCGTAGTGT_PB015	3.0	4.0	DA_neuron	1.0	IFN1	-4.992312431335449	-9.336851119995115
TAATCTCCACGAGAAC_PB015	28.0	5.0	GABA_neuron	1.0	IFN1	-8.607665061950684	-0.7776980400085449
CCGGGTAAGCTTTGTG_PB015	2.0	6.0	VGLUT2_neuron	1.0	IFN1	-5.50103235244751	-2.0041513442993164
CCTGCATAGTTTCTTC_PB015	10.0	6.0	VGLUT2_neuron	1.0	IFN1	-0.2366096079349517	-4.509486198425293
GTAGGAGCAATCTCTT_PB015	2.0	6.0	VGLUT2_neuron	1.0	IFN1	-6.349993705749512	-2.1789662837982178
AACGAAATCTGTCCGT_PB015	7.0	5.0	GABA_neuron	1.0	IFN1	-6.763651847839356	-2.1424756050109863
TAGACCAGTGTAAACA_PB015	10.0	6.0	VGLUT2_neuron	1.0	IFN1	-0.2637928426265716	-4.462080001831056
CCTCAACCAAGAGGTC_PB015	17.0	6.0	VGLUT2_neuron	1.0	IFN1	-4.336256980895996	-4.2749857902526855
TTACGTTTCGGTATGT_PB015	8.0	6.0	VGLUT2_neuron	1.0	IFN1	-2.17634916305542	-2.98001480102539
TAGGGTTAGTGCCTCG_PB015	4.0	5.0	GABA_neuron	1.0	IFN1	-6.20271110534668	-0.8621410727500916
CGGGTGTTCGAACCTA_PB015	3.0	4.0	DA_neuron	1.0	IFN1	-5.518797874450684	-8.652273178100588
GGGAAGTAGCCATTCA_PB015	2.0	6.0	VGLUT2_neuron	1.0	IFN1	-6.805595397949219	-2.1544027328491206
GCCGTGATCTTACCAT_PB015	19.0	5.0	GABA_neuron	1.0	IFN1	-8.561186790466307	0.4972265362739562
AGCTCAAAGGCAATGC_PB015	3.0	4.0	DA_neuron	1.0	IFN1	-5.780707359313965	-9.900766372680664
CAGCACGTCAAGAATG_PB015	2.0	6.0	VGLUT2_neuron	1.0	IFN1	-5.628390789031982	-2.591644525527954
ATCACTTCATCCCGTT_PB015	6.0	5.0	GABA_neuron	1.0	IFN1	-8.19128704071045	-4.843546867370605
TCGCACTCAAGCTGTT_PB015	4.0	5.0	GABA_neuron	1.0	IFN1	-6.456723690032959	-0.957450032234192
TCCCATGCAAAGGATT_PB015	0.0	0.0	Oligodendrocyte	1.0	IFN1	14.579262733459473	2.427398681640625
TTTACCACATCTGGGC_PB015	3.0	4.0	DA_neuron	1.0	IFN1	-5.145499229431152	-10.067115783691406
ATTCCTACAAAGGAGA_PB015	0.0	0.0	Oligodendrocyte	1.0	IFN1	13.114467620849608	3.742591381073
AGTACCAGTTTCCCAC_PB015	4.0	5.0	GABA_neuron	1.0	IFN1	-6.229700088500977	-0.8112128376960753
AGACAGGGTCTCGGAC_PB015	7.0	5.0	GABA_neuron	1.0	IFN1	-8.204796791076658	-1.3930269479751587
TCACGGGCATGTCGTA_PB015	2.0	6.0	VGLUT2_neuron	1.0	IFN1	-6.615969181060791	-1.490749716758728
CGGCAGTCAAGTCCAT_PB015	9.0	6.0	VGLUT2_neuron	1.0	IFN1	-2.9463765621185303	-1.5328458547592163
TCACACCCAAACTAGA_PB015	2.0	6.0	VGLUT2_neuron	1.0	IFN1	-5.947812080383301	-2.1641860008239746
TGTCCTGCATGACTCA_PB015	7.0	5.0	GABA_neuron	1.0	IFN1	-7.219049930572509	-1.5293912887573242
ACCAACATCATAGACC_PB015	10.0	6.0	VGLUT2_neuron	1.0	IFN1	-0.3364387154579162	-4.444518089294434
TACTTACCAGTTGAAA_PB015	8.0	6.0	VGLUT2_neuron	1.0	IFN1	-1.88384222984314	-3.311451196670532
AGTACCACAGCAGTCC_PB015	27.0	5.0	GABA_neuron	1.0	IFN1	-7.136946201324463	0.7931745052337646
TGGTGATCAGATTTCG_PB015	2.0	6.0	VGLUT2_neuron	1.0	IFN1	-6.45472526550293	-2.254168033599853
GTTGCTCGTGACCTGC_PB015	2.0	6.0	VGLUT2_neuron	1.0	IFN1	-6.278491020202637	-2.2906572818756104
CCGGGTATCAGCAATC_PB015	12.0	6.0	VGLUT2_neuron	1.0	IFN1	-0.3782137632369995	-2.6115794181823726
TTACTGTGTTGCTGAT_PB015	14.0	5.0	GABA_neuron	1.0	IFN1	-7.163397312164307	0.0256930273026227
GTTCCGTCATCTCATT_PB015	2.0	6.0	VGLUT2_neuron	1.0	IFN1	-6.653508663177489	-1.6501067876815796
GTCACTCCATTAAGCC_PB015	3.0	4.0	DA_neuron	1.0	IFN1	-5.625400066375732	-9.477820396423342
TTCCTAAGTTTGGGTT_PB015	6.0	5.0	GABA_neuron	1.0	IFN1	-8.003839492797852	-4.25495195388794
GTGGCGTCACGCTTAA_PB015	7.0	5.0	GABA_neuron	1.0	IFN1	-7.219450950622559	-1.1414653062820437
ATTCGTTCAGCTGAGA_PB015	2.0	6.0	VGLUT2_neuron	1.0	IFN1	-6.435867786407472	-2.241202116012573
TCATTTGTCAGACCCG_PB015	12.0	6.0	VGLUT2_neuron	1.0	IFN1	-0.4491773545742034	-2.6715700626373287
AAAGTCCTCGTTAGAC_PB015	7.0	5.0	GABA_neuron	1.0	IFN1	-7.635242462158203	-1.8176697492599487
GACCCTTCAGCGACAA_PB015	2.0	6.0	VGLUT2_neuron	1.0	IFN1	-7.04060173034668	-2.284330606460572
CAGCCAGTCCTGTTAT_PB015	3.0	4.0	DA_neuron	1.0	IFN1	-5.445757865905762	-8.746676445007324
AGGGTGAGTACCCGAC_PB015	10.0	6.0	VGLUT2_neuron	1.0	IFN1	-0.6211574077606201	-4.182283878326416
GCCGATGTCAGTAGGG_PB015	16.0	5.0	GABA_neuron	1.0	IFN1	-3.937257766723633	0.9342461228370664
CTCAAGACACATGTTG_PB015	12.0	6.0	VGLUT2_neuron	1.0	IFN1	-0.3082945048809051	-2.56417179107666
AAATGGATCCGACAGC_PB015	7.0	5.0	GABA_neuron	1.0	IFN1	-7.332866191864013	-1.076138615608215
GTAGCTATCAAAGGAT_PB015	7.0	5.0	GABA_neuron	1.0	IFN1	-7.838211059570312	-1.5379657745361328
CATTGAGTCACCACAA_PB015	8.0	6.0	VGLUT2_neuron	1.0	IFN1	-1.3247193098068235	-3.600195407867432
CGGAACCCATGGATCT_PB015	7.0	5.0	GABA_neuron	1.0	IFN1	-7.694036006927489	-1.2895091772079468
TGTCCACGTACACGTT_PB015	3.0	4.0	DA_neuron	1.0	IFN1	-5.07054567337036	-9.961475372314451
GCATCTCAGCTTTGTG_PB015	8.0	6.0	VGLUT2_neuron	1.0	IFN1	-2.727829694747925	-3.092151403427124
GGGATGACATCGCTAA_PB015	7.0	5.0	GABA_neuron	1.0	IFN1	-7.845931529998779	-1.5675405263900757
TATCTGTGTCGTTATG_PB015	2.0	6.0	VGLUT2_neuron	1.0	IFN1	-6.62648868560791	-1.5497679710388184
GAGACCCTCTAGGAAA_PB015	22.0	6.0	VGLUT2_neuron	1.0	IFN1	-4.289280891418457	-2.6473751068115234
CTCCTCCCATCTCAAG_PB015	19.0	5.0	GABA_neuron	1.0	IFN1	-8.593700408935545	0.4753363430500031
ACACGCGTCACCTCTG_PB015	3.0	4.0	DA_neuron	1.0	IFN1	-5.877274513244629	-9.714898109436035
GACACGCTCCAAAGGG_PB015	6.0	5.0	GABA_neuron	1.0	IFN1	-8.231450080871582	-4.895493030548096
ACGGGTCTCGATGCAT_PB015	8.0	6.0	VGLUT2_neuron	1.0	IFN1	-2.6788430213928223	-2.728748321533203
AAAGGATTCAAGGACG_PB015	20.0	6.0	VGLUT2_neuron	1.0	IFN1	-9.236219406127928	-3.3546011447906494
TTCCTTCAGCGCATCC_PB015	12.0	6.0	VGLUT2_neuron	1.0	IFN1	-0.84438419342041	-2.773461580276489
CGAAGTTGTGATACAA_PB015	4.0	5.0	GABA_neuron	1.0	IFN1	-5.663890361785889	-1.1255549192428589
ACCACAACACAAATGA_PB015	14.0	5.0	GABA_neuron	1.0	IFN1	-7.204333305358888	0.0379490815103054
CATTGAGTCAGACATC_PB015	12.0	6.0	VGLUT2_neuron	1.0	IFN1	-0.4534043967723846	-2.719134807586669
GGGACAAGTTACCCTC_PB015	4.0	5.0	GABA_neuron	1.0	IFN1	-6.730282783508301	-1.198972463607788
GCATTAGCAGAGTGTG_PB015	19.0	5.0	GABA_neuron	1.0	IFN1	-8.641558647155762	0.4658741056919097
CATGAGTCAGACCCGT_PB015	8.0	6.0	VGLUT2_neuron	1.0	IFN1	-2.8462696075439453	-3.1214141845703125
AAAGTGACAAACGGCA_PB015	22.0	6.0	VGLUT2_neuron	1.0	IFN1	-4.146573543548584	-2.899824380874634
CATGGATTCTCACCCA_PB015	10.0	6.0	VGLUT2_neuron	1.0	IFN1	-0.3938953578472137	-4.358968257904053
CCGGGTAGTATGAGGC_PB015	10.0	6.0	VGLUT2_neuron	1.0	IFN1	-0.3594864308834076	-4.460061073303224
CAATTTCTCATTGTGG_PB015	8.0	6.0	VGLUT2_neuron	1.0	IFN1	-2.531196117401123	-2.627358913421631
GCACGTGGTCGTGGAA_PB015	2.0	6.0	VGLUT2_neuron	1.0	IFN1	-5.679309368133545	-2.3330352306365967
CGTTAGACAATGCTCA_PB015	8.0	6.0	VGLUT2_neuron	1.0	IFN1	-2.9579641819000244	-2.4656319618225098
TTTCGATTCCAACACA_PB015	19.0	5.0	GABA_neuron	1.0	IFN1	-8.60262393951416	0.4699402451515198
GTTGCTCGTGATCATC_PB015	19.0	5.0	GABA_neuron	1.0	IFN1	-8.625260353088379	0.4799670279026032
TTGATGGGTGAGCAGT_PB015	8.0	6.0	VGLUT2_neuron	1.0	IFN1	-2.063589096069336	-2.912267208099365
CCTGTTGGTCTCCTGT_PB015	0.0	0.0	Oligodendrocyte	1.0	IFN1	12.690338134765623	3.4001939296722408
CATACTTAGATAGTGT_PB015	12.0	6.0	VGLUT2_neuron	1.0	IFN1	-0.3041105568408966	-2.563832998275757
CGAGGCTCACTGCGAC_PB015	27.0	5.0	GABA_neuron	1.0	IFN1	-6.924105167388916	0.7924916744232178
ATGAGGGGTTCTCAGA_PB015	4.0	5.0	GABA_neuron	1.0	IFN1	-6.405918598175049	-0.8075642585754393
CTCAGAAGTCGCTTAA_PB015	19.0	5.0	GABA_neuron	1.0	IFN1	-8.53100872039795	0.3752524256706238
ATAGGCTAGGGTTGCA_PB015	8.0	6.0	VGLUT2_neuron	1.0	IFN1	-2.357097625732421	-2.610955715179444
TAGAGTCAGACCAGCA_PB015	3.0	4.0	DA_neuron	1.0	IFN1	-5.059062004089356	-9.997915267944338
AGACTCATCGACGACC_PB015	11.0	6.0	VGLUT2_neuron	1.0	IFN1	-7.893658638000488	-3.0856971740722656
GTCTCACCATCTCCCA_PB015	0.0	0.0	Oligodendrocyte	1.0	IFN1	13.311620712280272	2.89584755897522
TATATCCCACGTAGTT_PB015	34.0	5.0	GABA_neuron	1.0	IFN1	-6.854683876037598	-3.7057158946990967
AATCACGTCAGAGTTC_PB015	37.0	6.0	VGLUT2_neuron	1.0	IFN1	-5.066462993621825	-3.966783761978149
ATGAAAGCACATTGTG_PB015	2.0	6.0	VGLUT2_neuron	1.0	IFN1	-5.440441131591797	-2.0500454902648926
TCTAACTGTATGGTTC_PB015	18.0	5.0	GABA_neuron	1.0	IFN1	-10.063562393188477	-1.612640142440796
TATTGGGAGCTTCATG_PB015	19.0	5.0	GABA_neuron	1.0	IFN1	-8.55013370513916	0.4558890759944916
TTCACGCTCACCTTAT_PB015	13.0	4.0	DA_neuron	1.0	IFN1	-4.642793655395508	-8.681433677673342
GGGATGAGTGACTCGC_PB015	4.0	5.0	GABA_neuron	1.0	IFN1	-6.487158298492432	0.2340550422668456
CGTAGTACATCTATCT_PB015	19.0	5.0	GABA_neuron	1.0	IFN1	-8.636857986450195	0.4655737578868865
TGTTTGTGTTCGAACT_PB015	9.0	6.0	VGLUT2_neuron	1.0	IFN1	-3.8494749069213854	-1.934569954872132
CGAGGCTTCGCTTAAG_PB015	2.0	6.0	VGLUT2_neuron	1.0	IFN1	-6.982791423797608	-1.8589658737182613
TGCACGGTCGGATAAA_PB015	10.0	6.0	VGLUT2_neuron	1.0	IFN1	-0.3056356310844421	-4.460088729858398
TTTCATGTCAGTGTTG_PB015	2.0	6.0	VGLUT2_neuron	1.0	IFN1	-6.589714050292969	-1.737246036529541
GATGAGGTCCTACAAG_PB015	14.0	5.0	GABA_neuron	1.0	IFN1	-7.811013698577882	-0.1040350571274757
GATCACAAGTGCAAAT_PB015	3.0	4.0	DA_neuron	1.0	IFN1	-5.747164726257324	-9.951667785644531
GTGGAGACACGTAACT_PB015	13.0	4.0	DA_neuron	1.0	IFN1	-4.6465983390808105	-8.559648513793945
TTCATGTCACCACTGG_PB015	4.0	5.0	GABA_neuron	1.0	IFN1	-6.68148946762085	-1.2604485750198364
AAGGAATGTTATAGCC_PB015	2.0	6.0	VGLUT2_neuron	1.0	IFN1	-5.850451946258545	-2.048500299453736
CTCAGGGCACTCTGCT_PB015	2.0	6.0	VGLUT2_neuron	1.0	IFN1	-5.895845890045166	-1.763539671897888
CTACATTGTAGTCTTG_PB015	12.0	6.0	VGLUT2_neuron	1.0	IFN1	-0.3822092115879058	-2.6238677501678462
GCACGGTGTCGTTGGC_PB015	2.0	6.0	VGLUT2_neuron	1.0	IFN1	-5.692452430725098	-1.8563805818557737
AGAACAATCGGATAAA_PB015	4.0	5.0	GABA_neuron	1.0	IFN1	-6.540451526641846	-0.94155615568161
GATTCGACAGTGTGGA_PB015	4.0	5.0	GABA_neuron	1.0	IFN1	-6.644667625427246	-0.9879464507102966
CCCTCTCAGCGCTGCT_PB015	7.0	5.0	GABA_neuron	1.0	IFN1	-7.801189422607421	-1.5794168710708618
ATCCACCGTCTTAGTG_PB015	3.0	4.0	DA_neuron	1.0	IFN1	-5.245175361633301	-9.367548942565918
TGCTGAAAGTTTGTCG_PB015	0.0	0.0	Oligodendrocyte	1.0	IFN1	12.915811538696287	3.7250707149505615
CATTGAGTCATTTGGG_PB015	28.0	5.0	GABA_neuron	1.0	IFN1	-8.604040145874022	-0.7913084626197816
GTAATGCGTATTCTCT_PB015	4.0	5.0	GABA_neuron	1.0	IFN1	-4.9922752380371085	-0.9388400912284852
GAGCTGCTCTGAGATC_PB015	12.0	6.0	VGLUT2_neuron	1.0	IFN1	-0.3014670610427856	-2.5544872283935542
GTGAGGACACTTCATT_PB015	11.0	6.0	VGLUT2_neuron	1.0	IFN1	-7.722060203552246	-3.1222617626190186
TTCAATCTCATGCGGC_PB015	2.0	6.0	VGLUT2_neuron	1.0	IFN1	-6.5394287109375	-2.325422763824463
TGGGAAGCATTCGATG_PB015	20.0	6.0	VGLUT2_neuron	1.0	IFN1	-4.368010997772217	-5.476984024047852
CTTCAATTCCAACACA_PB015	2.0	6.0	VGLUT2_neuron	1.0	IFN1	-6.749112606048584	-2.4869301319122314
GTGAGTTAGGAGAGGC_PB015	10.0	6.0	VGLUT2_neuron	1.0	IFN1	-0.3776660859584808	-4.407792568206787
GCAACATGTGAGGAAA_PB015	18.0	5.0	GABA_neuron	1.0	IFN1	-10.282880783081056	-1.6188170909881592
AGGCTGCGTCGCATGC_PB015	14.0	5.0	GABA_neuron	1.0	IFN1	-7.803451061248779	-0.1915439069271088
GGGCTACAGAGCAAGA_PB015	12.0	6.0	VGLUT2_neuron	1.0	IFN1	-0.4716091156005859	-2.6865694522857666
CTGGACGAGGATATGT_PB015	14.0	5.0	GABA_neuron	1.0	IFN1	-7.767556667327882	-0.1313838064670562
CCACGTTTCCGTCACT_PB015	2.0	6.0	VGLUT2_neuron	1.0	IFN1	-5.869339942932129	-2.5841360092163086
TCCTCCCAGATCCCGC_PB015	19.0	5.0	GABA_neuron	1.0	IFN1	-8.623072624206545	0.4765577614307404
TCGTGGGGTGAGGCAT_PB015	8.0	6.0	VGLUT2_neuron	1.0	IFN1	-2.901361465454101	-3.0469224452972408
AGTGCCGGTAATCAGA_PB015	7.0	5.0	GABA_neuron	1.0	IFN1	-7.6626667976379395	-0.9922537803649902
TGATTTCCAGGACTAG_PB015	12.0	6.0	VGLUT2_neuron	1.0	IFN1	-0.8114933967590333	-2.7837045192718506
ACGCACGAGAGAGCCT_PB015	3.0	4.0	DA_neuron	1.0	IFN1	-5.613049030303955	-10.001214027404783
GGAGGTACAGTAGAGC_PB015	16.0	5.0	GABA_neuron	1.0	IFN1	-4.9708123207092285	0.4522379636764526
CATACAGTCCGCTAGG_PB015	0.0	0.0	Oligodendrocyte	1.0	IFN1	12.946227073669432	3.3242409229278564
ACATGCATCCGGCAGT_PB015	9.0	6.0	VGLUT2_neuron	1.0	IFN1	-4.2213006019592285	-2.1729252338409424
TAGGTTGTCGGCTTGG_PB015	19.0	5.0	GABA_neuron	1.0	IFN1	-8.448783874511719	0.4099640548229217
TTACGCCTCATGTCAG_PB015	8.0	6.0	VGLUT2_neuron	1.0	IFN1	-2.8983304500579834	-3.1070210933685303
GGGAAGTCACTATGTG_PB015	2.0	6.0	VGLUT2_neuron	1.0	IFN1	-6.287735939025879	-2.077261447906494
CATGAGTCATCGGCCA_PB015	19.0	5.0	GABA_neuron	1.0	IFN1	-8.602212905883789	0.4614236354827881
AACCACAGTGCCCACA_PB015	10.0	6.0	VGLUT2_neuron	1.0	IFN1	-0.3716077506542206	-4.4950571060180655
GGTAGAGAGATGAAGG_PB015	6.0	5.0	GABA_neuron	1.0	IFN1	-8.048131942749022	-5.115346908569336
TATCTTGGTAACACCT_PB015	10.0	6.0	VGLUT2_neuron	1.0	IFN1	-0.4507914185523986	-4.445061206817626
GCCCGAACAGCTGAAG_PB015	7.0	5.0	GABA_neuron	1.0	IFN1	-7.697135925292968	-1.109020113945007
TTGTGGACAAGAATAC_PB015	23.0	6.0	VGLUT2_neuron	1.0	IFN1	-0.1245557814836502	-0.6390310525894165
CTTCCTTCAACCAACT_PB015	13.0	4.0	DA_neuron	1.0	IFN1	-4.58629274368286	-8.637669563293457
ATCACAGGTCGGAACA_PB015	3.0	4.0	DA_neuron	1.0	IFN1	-5.658043384552002	-9.940814018249512
GAAGTAATCATAAGGA_PB015	2.0	6.0	VGLUT2_neuron	1.0	IFN1	-6.20547342300415	-1.3718105554580688
CCTGTTGCAGAACTTC_PB015	2.0	6.0	VGLUT2_neuron	1.0	IFN1	-7.082005023956299	-2.241852045059204
AGTTAGCCAGCTGCCA_PB015	7.0	5.0	GABA_neuron	1.0	IFN1	-7.926926612854005	-1.5571805238723757
CATTGCCTCCGGACTG_PB015	0.0	0.0	Oligodendrocyte	1.0	IFN1	12.933701515197752	3.2958195209503174
CTGTACCGTCTAGGTT_PB015	17.0	6.0	VGLUT2_neuron	1.0	IFN1	-4.767172336578369	-4.1156907081604
TTAGTCTGTGCGGATA_PB015	3.0	4.0	DA_neuron	1.0	IFN1	-5.561678409576416	-10.013486862182615
GAGTTACGTGTCATCA_PB015	7.0	5.0	GABA_neuron	1.0	IFN1	-7.63780403137207	-0.9986628890037536
CACGAATCATGCCGCA_PB015	2.0	6.0	VGLUT2_neuron	1.0	IFN1	-6.04610013961792	-2.0683703422546382
ATCCCTGCAGAACCGA_PB015	14.0	5.0	GABA_neuron	1.0	IFN1	-7.171079635620117	0.033366423100233
TTCATTGGTGACAGCA_PB015	0.0	0.0	Oligodendrocyte	1.0	IFN1	14.46003532409668	2.4354584217071533
GGTCACGAGTGCTAGG_PB015	24.0	5.0	GABA_neuron	1.0	IFN1	-5.524520397186279	0.1307225078344345
TCATTCATCCTCAGGG_PB015	12.0	6.0	VGLUT2_neuron	1.0	IFN1	-0.5281337499618529	-2.7914438247680664
GTACAACCATGACACT_PB015	8.0	6.0	VGLUT2_neuron	1.0	IFN1	-2.413443326950073	-2.680783748626709
ATCCTATGTAGTCACT_PB015	3.0	4.0	DA_neuron	1.0	IFN1	-4.980409622192383	-9.797812461853027
ATTCAGGCAGCTACTA_PB015	7.0	5.0	GABA_neuron	1.0	IFN1	-8.132660865783691	-1.5488640069961548
CGGGACTTCCCTCTCC_PB015	0.0	0.0	Oligodendrocyte	1.0	IFN1	13.085676193237305	2.784621000289917
TGTTACTCAGCTTTGA_PB015	12.0	6.0	VGLUT2_neuron	1.0	IFN1	-0.7386239171028137	-2.580487966537476
ATTCAGGCAGGAGGTT_PB015	28.0	5.0	GABA_neuron	1.0	IFN1	-8.527514457702637	-0.8274220824241638
CCAATGATCAGCTTCC_PB015	11.0	6.0	VGLUT2_neuron	1.0	IFN1	-7.5320467948913565	-3.053724527359009
GAATCACTCGCCTCTA_PB015	17.0	6.0	VGLUT2_neuron	1.0	IFN1	-4.515833377838135	-4.28346586227417
CATGAGTTCCATAAGC_PB015	2.0	6.0	VGLUT2_neuron	1.0	IFN1	-6.843178272247314	-2.430227279663085
CTTTCAAGTTATCTGG_PB015	17.0	6.0	VGLUT2_neuron	1.0	IFN1	-4.702239990234375	-4.390237331390381
TTTGACTTCTCAGAAC_PB015	4.0	5.0	GABA_neuron	1.0	IFN1	-6.510499000549316	-0.941636562347412
TAGGGTTGTGCCTGCA_PB015	2.0	6.0	VGLUT2_neuron	1.0	IFN1	-6.700084209442139	-2.481882095336914
AGCCACGGTCATAACC_PB015	8.0	6.0	VGLUT2_neuron	1.0	IFN1	-2.763362169265747	-3.1068129539489746
ATGAAAGCATCGGTTA_PB015	7.0	5.0	GABA_neuron	1.0	IFN1	-7.706989288330078	-1.102457880973816
TCGTGCTCATCAGCGC_PB015	4.0	5.0	GABA_neuron	1.0	IFN1	-6.283631801605225	-0.7474600672721863
TGCTTGCCAGCTGTGC_PB015	7.0	5.0	GABA_neuron	1.0	IFN1	-8.12776470184326	-1.47269606590271
ACGTAGTCACCGCTGA_PB015	3.0	4.0	DA_neuron	1.0	IFN1	-5.452623367309569	-9.519807815551756
ATGACCAGTTGCCGCA_PB015	8.0	6.0	VGLUT2_neuron	1.0	IFN1	-1.75934898853302	-2.9037227630615234
AGTCAACAGAGGTTTA_PB015	10.0	6.0	VGLUT2_neuron	1.0	IFN1	-0.270298957824707	-4.510345458984375
GCAGCCAGTGCTTATG_PB015	22.0	6.0	VGLUT2_neuron	1.0	IFN1	-4.10825252532959	-3.48314905166626
TCGCAGGAGGCCATAG_PB015	28.0	5.0	GABA_neuron	1.0	IFN1	-8.655379295349121	-0.7456418871879578
ATTCCCGAGGAATGTT_PB015	22.0	6.0	VGLUT2_neuron	1.0	IFN1	-4.184241771697998	-2.940870761871337
AGCGTATGTTGGGAAC_PB015	12.0	6.0	VGLUT2_neuron	1.0	IFN1	-0.2963182330131531	-2.555500030517578
TCGGGCATCAGCTTGA_PB015	14.0	5.0	GABA_neuron	1.0	IFN1	-7.210460186004639	0.0134584801271557
TTACGTTTCGCAATGT_PB015	22.0	6.0	VGLUT2_neuron	1.0	IFN1	-4.097965240478516	-3.4462633132934566
CAGGCCAGTACGGATG_PB015	7.0	5.0	GABA_neuron	1.0	IFN1	-7.930159091949462	-1.1703214645385742
TCAATTCGTGGTCAAG_PB015	4.0	5.0	GABA_neuron	1.0	IFN1	-6.411160945892334	-0.7841159105300902
CTGAGGCAGACCTTTG_PB015	14.0	5.0	GABA_neuron	1.0	IFN1	-6.992969989776611	-0.3202431797981262
CACTGAAGTTGATCGT_PB015	36.0	6.0	VGLUT2_neuron	1.0	IFN1	-2.9781649112701416	-5.884251594543457
TTGATGGGTGACAGCA_PB015	7.0	5.0	GABA_neuron	1.0	IFN1	-7.473380088806152	-1.0263600349426267
CTCCCAACACCGTCTT_PB015	0.0	0.0	Oligodendrocyte	1.0	IFN1	14.210786819458008	2.547823905944824
CAAAGAATCTGGCCTT_PB015	14.0	5.0	GABA_neuron	1.0	IFN1	-7.834928035736085	-0.1267077326774597
ACGTTCCCACATAGCT_PB015	3.0	4.0	DA_neuron	1.0	IFN1	-4.993438243865967	-9.941746711730955
ACCACAAGTGCCGGTT_PB015	0.0	0.0	Oligodendrocyte	1.0	IFN1	13.269518852233888	3.7175202369689937
ACCCAAAAGGCCTGAA_PB015	8.0	6.0	VGLUT2_neuron	1.0	IFN1	-2.928532838821411	-2.512464761734009
TCTATCATCCTGTAAG_PB015	7.0	5.0	GABA_neuron	1.0	IFN1	-7.47045660018921	-1.210793137550354
TTTATGCAGAATAACC_PB015	2.0	6.0	VGLUT2_neuron	1.0	IFN1	-5.16103982925415	-2.473177671432495
CCACTTGTCCCGAACG_PB015	4.0	5.0	GABA_neuron	1.0	IFN1	-6.396115303039551	-1.3400882482528689
AGCCAATAGTGCGTCC_PB015	6.0	5.0	GABA_neuron	1.0	IFN1	-7.425985813140869	-4.561153888702393
GTGGTTAAGTGCCTCG_PB015	8.0	6.0	VGLUT2_neuron	1.0	IFN1	-1.7581018209457395	-3.1465866565704346
CCTCCAAAGGTTAAAC_PB015	2.0	6.0	VGLUT2_neuron	1.0	IFN1	-6.72638750076294	-2.360280990600585
GGCTTGGCACCTGATA_PB015	9.0	6.0	VGLUT2_neuron	1.0	IFN1	-4.044410228729248	-2.0262813568115234
CTGCTCATCCATCTCG_PB015	9.0	6.0	VGLUT2_neuron	1.0	IFN1	-4.359951496124268	-2.074348211288452
CTCATCGAGGTGCTTT_PB015	3.0	4.0	DA_neuron	1.0	IFN1	-5.85138463973999	-9.660964965820312
GTAGGAGTCGGAAACG_PB015	7.0	5.0	GABA_neuron	1.0	IFN1	-7.493779182434082	-1.409891128540039
GGGACTCAGTACGTCT_PB015	10.0	6.0	VGLUT2_neuron	1.0	IFN1	-0.5402567982673645	-4.233116149902344
CATTCTACAACGACTT_PB015	17.0	6.0	VGLUT2_neuron	1.0	IFN1	-4.36597728729248	-4.255682945251465
CTCATCGCATGACAAA_PB015	0.0	0.0	Oligodendrocyte	1.0	IFN1	14.610650062561035	2.32089638710022
ATTCTACCAGTCGAGA_PB015	12.0	6.0	VGLUT2_neuron	1.0	IFN1	-0.2857954502105713	-2.585430383682251
TTTACGTAGGCATTTC_PB015	2.0	6.0	VGLUT2_neuron	1.0	IFN1	-6.400905132293701	-2.1154038906097408
ACTTTCATCCGAGAAG_PB015	12.0	6.0	VGLUT2_neuron	1.0	IFN1	-0.370696097612381	-2.6046350002288814
TGTTCTACAGAGGGTT_PB015	2.0	6.0	VGLUT2_neuron	1.0	IFN1	-6.487825870513916	-2.552341222763061
GGGACAACAGAAATCA_PB015	4.0	5.0	GABA_neuron	1.0	IFN1	-5.093769550323486	-0.8316413164138795
CATCGCTTCGTAGGAG_PB015	26.0	5.0	GABA_neuron	1.0	IFN1	-4.499361515045166	-0.5672564506530762
TTTACCAAGCTTACGT_PB015	24.0	5.0	GABA_neuron	1.0	IFN1	-5.3045854568481445	0.5125123858451843
CAATGACCATAGAGGC_PB015	10.0	6.0	VGLUT2_neuron	1.0	IFN1	-0.5419057011604309	-4.255932807922363
CGTGAATCAAAGACTA_PB015	18.0	5.0	GABA_neuron	1.0	IFN1	-10.372083663940428	-1.6455633640289309
TATCGCCTCCATCTAT_PB015	37.0	6.0	VGLUT2_neuron	1.0	IFN1	-5.0995965003967285	-3.9930922985076895
CAACAGTCACCGAATT_PB015	16.0	5.0	GABA_neuron	1.0	IFN1	-4.010617733001709	0.8407486677169799
CAGATTGCAATGGGTG_PB015	7.0	5.0	GABA_neuron	1.0	IFN1	-8.101513862609863	-1.4015159606933592
TGTTCTACACCATAAC_PB015	8.0	6.0	VGLUT2_neuron	1.0	IFN1	-2.4510414600372314	-2.627631425857544
GAGTTTGCATAGGTTC_PB015	4.0	5.0	GABA_neuron	1.0	IFN1	-6.091842174530028	-0.8215909600257874
AGCGCCAAGGATACGC_PB015	0.0	0.0	Oligodendrocyte	1.0	IFN1	13.220714569091797	3.622265577316284
TCAAGACTCCTGGTCT_PB015	14.0	5.0	GABA_neuron	1.0	IFN1	-7.414732933044434	-0.4307666718959808
GTATTGGGTCGTTGGC_PB015	7.0	5.0	GABA_neuron	1.0	IFN1	-7.958954334259033	-1.565269947052002
AGTTCCCAGCGGTATG_PB015	8.0	6.0	VGLUT2_neuron	1.0	IFN1	-2.7696237564086914	-3.172537326812744
GTTCATTAGACCAAGC_PB015	2.0	6.0	VGLUT2_neuron	1.0	IFN1	-5.076317787170409	-2.4682533740997314
CTGTATTAGTGTGTTC_PB015	2.0	6.0	VGLUT2_neuron	1.0	IFN1	-7.026825428009033	-2.213611125946045
ACGGTTAAGACGCCCT_PB015	20.0	6.0	VGLUT2_neuron	1.0	IFN1	-4.41705322265625	-5.5122971534729
AGTCTCCCAGTGGTGA_PB015	3.0	4.0	DA_neuron	1.0	IFN1	-5.691305160522461	-9.921220779418944
TCATTCACACACGGAA_PB015	10.0	6.0	VGLUT2_neuron	1.0	IFN1	-0.42615807056427	-4.380337238311768
GTTTACTTCCCTCAAC_PB015	10.0	6.0	VGLUT2_neuron	1.0	IFN1	-0.4237785339355469	-4.357729434967041
TATACCTGTACCGTGC_PB015	7.0	5.0	GABA_neuron	1.0	IFN1	-7.900149345397949	-1.5846432447433472
TGGAACTAGATTCGAA_PB015	2.0	6.0	VGLUT2_neuron	1.0	IFN1	-5.292819976806641	-2.244824409484864
TGCTTGCGTCATAACC_PB015	4.0	5.0	GABA_neuron	1.0	IFN1	-5.122483253479004	-0.8167623281478883
ACGTAACGTTGAAGTA_PB015	17.0	6.0	VGLUT2_neuron	1.0	IFN1	-4.3252902030944815	-4.285844326019287
CCAATGACAGGACTTT_PB015	2.0	6.0	VGLUT2_neuron	1.0	IFN1	-5.562108039855957	-2.620817184448242
GCGTGCATCGCCAGTG_PB015	10.0	6.0	VGLUT2_neuron	1.0	IFN1	-0.3043931722640991	-4.46150779724121
GTGCTGGTCGTGAGAG_PB015	19.0	5.0	GABA_neuron	1.0	IFN1	-8.38096809387207	0.3545285761356354
TAGCACACAGCAGTCC_PB015	0.0	0.0	Oligodendrocyte	1.0	IFN1	12.834816932678224	3.6364350318908687
CCGTGAGCACTTCATT_PB015	9.0	6.0	VGLUT2_neuron	1.0	IFN1	-4.134969711303711	-2.0002262592315674
AATGCCAAGCGATGCA_PB015	10.0	6.0	VGLUT2_neuron	1.0	IFN1	-0.2587276399135589	-4.524594783782959
TTGCTGCTCTGTAAGC_PB015	14.0	5.0	GABA_neuron	1.0	IFN1	-7.905514240264893	-0.0421719402074813
TATCGCCAGTTCTCTT_PB015	14.0	5.0	GABA_neuron	1.0	IFN1	-7.309197902679443	-0.2286602109670639
CCATCACGTAGCGCCT_PB015	3.0	4.0	DA_neuron	1.0	IFN1	-5.442416191101073	-8.780847549438477
GGTTGTACATCACAGT_PB015	8.0	6.0	VGLUT2_neuron	1.0	IFN1	-2.992984771728516	-2.9816462993621826
AACAGGGTCGGTGCAC_PB015	4.0	5.0	GABA_neuron	1.0	IFN1	-6.748668193817139	-1.1621131896972656
AAAGAACCAGGCCCTA_PB015	2.0	6.0	VGLUT2_neuron	1.0	IFN1	-6.780806541442871	-2.1950669288635254
CAAGAGGAGAGCGACT_PB015	10.0	6.0	VGLUT2_neuron	1.0	IFN1	-1.0779719352722168	-3.7236058712005615
TGGTACATCATTCTTG_PB015	4.0	5.0	GABA_neuron	1.0	IFN1	-6.3827996253967285	-0.7085431814193726
AAGATAGTCTATTCGT_PB015	0.0	0.0	Oligodendrocyte	1.0	IFN1	12.630043983459473	3.497061014175415
AACCCAATCTACTGAG_PB015	7.0	5.0	GABA_neuron	1.0	IFN1	-7.579158306121825	-1.265683889389038
TCAGGGCGTACACTCA_PB015	0.0	0.0	Oligodendrocyte	1.0	IFN1	11.878087043762209	3.419042587280273
GAATCGTTCTGATTCT_PB015	14.0	5.0	GABA_neuron	1.0	IFN1	-6.623520851135254	-0.3996305763721465
TCACGGGCAAATAAGC_PB015	8.0	6.0	VGLUT2_neuron	1.0	IFN1	-2.2082624435424805	-3.0984935760498047
TCCCACACAGTCTCTC_PB015	3.0	4.0	DA_neuron	1.0	IFN1	-5.4755401611328125	-8.716029167175295
CTCACTGTCACCGCTT_PB015	10.0	6.0	VGLUT2_neuron	1.0	IFN1	-0.2948913872241974	-4.47812032699585
TCACATTTCCATTGCC_PB015	3.0	4.0	DA_neuron	1.0	IFN1	-5.722657203674316	-9.863744735717772
TATCTGTGTCTGTGTA_PB015	7.0	5.0	GABA_neuron	1.0	IFN1	-7.911112308502196	-1.297710418701172
TTTGGTTCAGTCTGGC_PB015	5.0	1.0	Astrocyte	1.0	IFN1	4.7596092224121085	-17.779203414916992
CAAGAGGGTAGGAAAG_PB015	4.0	5.0	GABA_neuron	1.0	IFN1	-5.728384971618652	-1.2089308500289917
AGATCGTCAGAGTGTG_PB015	2.0	6.0	VGLUT2_neuron	1.0	IFN1	-5.858826160430908	-2.084125518798828
GGCTTGGTCGCTCCTA_PB015	7.0	5.0	GABA_neuron	1.0	IFN1	-7.839242458343508	-1.6342097520828247
CTTGATTCACACCGAC_PB015	2.0	6.0	VGLUT2_neuron	1.0	IFN1	-6.637600421905518	-1.6195392608642578
TCCACCACAACGGCTC_PB015	16.0	5.0	GABA_neuron	1.0	IFN1	-4.166134834289551	0.7399516701698302
ACGGGTCTCATCTGTT_PB015	4.0	5.0	GABA_neuron	1.0	IFN1	-6.441424369812012	0.1308677643537521
ACCTACCCACTGTCCT_PB015	9.0	6.0	VGLUT2_neuron	1.0	IFN1	-4.004961967468262	-1.9477841854095457
GTTTACTCAACCTATG_PB015	8.0	6.0	VGLUT2_neuron	1.0	IFN1	-2.7857437133789062	-3.1336719989776607
TCTCAGCCACGACGTC_PB015	3.0	4.0	DA_neuron	1.0	IFN1	-5.297855854034424	-9.290533065795898
AGATCGTTCCAATCCC_PB015	2.0	6.0	VGLUT2_neuron	1.0	IFN1	-5.4000864028930655	-2.1862456798553462
TGGCGTGCAACCGTGC_PB015	18.0	5.0	GABA_neuron	1.0	IFN1	-10.308951377868652	-1.6047829389572144
ATCGATGCAATCACGT_PB015	17.0	6.0	VGLUT2_neuron	1.0	IFN1	-4.5826029777526855	-4.221256256103516
CTGTCGTCAGGATTCT_PB015	10.0	6.0	VGLUT2_neuron	1.0	IFN1	-0.8725168108940125	-4.064783096313477
CATGGATGTCGAATGG_PB015	9.0	6.0	VGLUT2_neuron	1.0	IFN1	-2.8116950988769527	-1.5294557809829712
ATTTCACCATCAGCGC_PB015	3.0	4.0	DA_neuron	1.0	IFN1	-5.237705707550049	-10.044047355651855
ATCACAGAGCACAAAT_PB015	4.0	5.0	GABA_neuron	1.0	IFN1	-5.10089635848999	-0.8563681244850159
TACGGTATCCATTCAT_PB015	3.0	4.0	DA_neuron	1.0	IFN1	-5.205535888671875	-10.10413646697998
CCGGTGAAGTCACGCC_PB015	10.0	6.0	VGLUT2_neuron	1.0	IFN1	-0.3164115846157073	-4.464898109436035
TGAGGAGTCCGAAATC_PB015	6.0	5.0	GABA_neuron	1.0	IFN1	-8.270031929016113	-4.63535213470459
CTATCCGGTATTGCCA_PB015	12.0	6.0	VGLUT2_neuron	1.0	IFN1	-0.4280813038349152	-2.640263080596924
GAGGGTAGTTAAGAAC_PB015	10.0	6.0	VGLUT2_neuron	1.0	IFN1	-0.3883888125419616	-4.4081430435180655
GGGCCATTCTTGGGCG_PB015	4.0	5.0	GABA_neuron	1.0	IFN1	-6.732773303985596	-1.2728135585784912
AACTTCTGTCATGACT_PB015	28.0	5.0	GABA_neuron	1.0	IFN1	-8.563745498657225	-0.8074415922164917
TGCAGTATCACCTACC_PB015	4.0	5.0	GABA_neuron	1.0	IFN1	-6.368372917175293	-0.8461877107620238
ACTTATCAGGACATCG_PB015	2.0	6.0	VGLUT2_neuron	1.0	IFN1	-6.957469940185546	-2.100277900695801
ATGTCCCCAGACGGAT_PB015	4.0	5.0	GABA_neuron	1.0	IFN1	-5.660046100616455	-1.0429024696350095
AAAGGATGTCTTCATT_PB015	2.0	6.0	VGLUT2_neuron	1.0	IFN1	-6.448975563049316	-1.3918802738189695
TGATTCTGTAGGAGGG_PB015	2.0	6.0	VGLUT2_neuron	1.0	IFN1	-5.873624324798584	-1.77014422416687
TAATCTCCAAACGAGC_PB015	8.0	6.0	VGLUT2_neuron	1.0	IFN1	-2.96790623664856	-2.520668745040893
TGGATGTCATCATCCC_PB015	2.0	6.0	VGLUT2_neuron	1.0	IFN1	-6.58756160736084	-2.1689269542694087
CCGAACGAGTCTGCAT_PB015	8.0	6.0	VGLUT2_neuron	1.0	IFN1	-2.7350521087646484	-3.1910388469696045
AAAGGGCAGGGCGAGA_PB015	8.0	6.0	VGLUT2_neuron	1.0	IFN1	-1.8628346920013428	-3.2776741981506348
ACAACCATCAACTGAC_PB015	3.0	4.0	DA_neuron	1.0	IFN1	-5.662264347076416	-9.733655929565428
TGAACGTTCGGTGTTA_PB015	4.0	5.0	GABA_neuron	1.0	IFN1	-5.615801334381104	-1.1425564289093015
TTCCTCTTCGGTGTTA_PB015	22.0	6.0	VGLUT2_neuron	1.0	IFN1	-4.145581245422363	-2.9158594608306885
CAACGGCTCTACAGGT_PB015	10.0	6.0	VGLUT2_neuron	1.0	IFN1	-0.4767075181007384	-4.31068229675293
GACCAATGTACAAAGT_PB015	5.0	1.0	Astrocyte	1.0	IFN1	5.069592952728272	-17.810190200805664
ACGGTTATCATCGACA_PB015	7.0	5.0	GABA_neuron	1.0	IFN1	-8.083086013793945	-1.518533945083618
CCCTCAAGTAGGCTCC_PB015	12.0	6.0	VGLUT2_neuron	1.0	IFN1	-0.3031800985336304	-2.559946060180664
ATTCTTGGTAGAATAC_PB015	20.0	6.0	VGLUT2_neuron	1.0	IFN1	-4.364258289337158	-5.473047733306885
AACCCAACAGGGACTA_PB015	12.0	6.0	VGLUT2_neuron	1.0	IFN1	-0.8090853095054625	-2.721369743347168
CACACAACATTCAGGT_PB015	0.0	0.0	Oligodendrocyte	1.0	IFN1	12.90281581878662	3.8082110881805415
CAGATACAGGATATAC_PB015	12.0	6.0	VGLUT2_neuron	1.0	IFN1	-0.3420329093933105	-2.596881628036499
CACGAATGTTAAACAG_PB015	20.0	6.0	VGLUT2_neuron	1.0	IFN1	-4.323193073272705	-5.433104515075684
ATAGGCTGTGTCGCTG_PB015	10.0	6.0	VGLUT2_neuron	1.0	IFN1	-0.5212650299072266	-4.270998954772949
AGTTCCCCAAGGGCAT_PB015	20.0	6.0	VGLUT2_neuron	1.0	IFN1	-9.434778213500977	-3.4534130096435542
CACCAAATCCCGGTAG_PB015	8.0	6.0	VGLUT2_neuron	1.0	IFN1	-1.7826466560363767	-2.9539828300476074
TCCGTGTCAGACGGAT_PB015	2.0	6.0	VGLUT2_neuron	1.0	IFN1	-7.1101813316345215	-2.285043716430664
GACCTTCTCTTCCGTG_PB015	3.0	4.0	DA_neuron	1.0	IFN1	-4.802957057952881	-9.177407264709473
GTGGAAGGTTGACTGT_PB015	7.0	5.0	GABA_neuron	1.0	IFN1	-7.760110855102539	-1.2596452236175537
CATACCCGTTCAAACC_PB015	4.0	5.0	GABA_neuron	1.0	IFN1	-6.373778820037842	-0.7810647487640381
TGGAGGATCGATACGT_PB015	3.0	4.0	DA_neuron	1.0	IFN1	-5.598583221435546	-10.036734580993652
GACACGCTCCCTGGTT_PB015	0.0	0.0	Oligodendrocyte	1.0	IFN1	14.287480354309082	2.392479181289673
GGAGATGAGGGACACT_PB015	37.0	6.0	VGLUT2_neuron	1.0	IFN1	-5.049131870269775	-3.929939985275269
GCCAGCAAGTGGTTGG_PB015	10.0	6.0	VGLUT2_neuron	1.0	IFN1	-0.4630389511585236	-4.310735225677489
GAGGCCTGTATTGAGA_PB015	4.0	5.0	GABA_neuron	1.0	IFN1	-6.160306930541992	-0.217644676566124
CGTTAGAAGCCTCACG_PB015	0.0	0.0	Oligodendrocyte	1.0	IFN1	14.691217422485352	2.4718897342681885
TGGGAAGGTCGTGGTC_PB015	23.0	6.0	VGLUT2_neuron	1.0	IFN1	-0.1005851477384567	-0.6349222660064697
TGGAGGATCTACCACC_PB015	7.0	5.0	GABA_neuron	1.0	IFN1	-8.092707633972168	-1.5210020542144775
GTGGGAATCGTAGCCG_PB015	2.0	6.0	VGLUT2_neuron	1.0	IFN1	-5.003496646881104	-2.097241878509521
TCCTCCCGTTAGAAAC_PB015	6.0	5.0	GABA_neuron	1.0	IFN1	-8.362385749816895	-4.693577766418457
CATTTCACAATGTTGC_PB015	7.0	5.0	GABA_neuron	1.0	IFN1	-7.828280448913574	-1.6562539339065552
GCAGCTGTCGTACACA_PB015	10.0	6.0	VGLUT2_neuron	1.0	IFN1	-0.4402682483196258	-4.356060028076172
TGGGATTCATGTTACG_PB015	12.0	6.0	VGLUT2_neuron	1.0	IFN1	-1.4986276626586914	-2.878302335739136
TCCTCTTCAATCCTTT_PB015	4.0	5.0	GABA_neuron	1.0	IFN1	-5.087665557861328	-0.885012149810791
GTTATGGCAATAGTGA_PB015	12.0	6.0	VGLUT2_neuron	1.0	IFN1	-0.3028335869312286	-2.558409690856933
CTACGGGAGCCGATCC_PB015	28.0	5.0	GABA_neuron	1.0	IFN1	-8.573115348815918	-0.801844596862793
GGAATCTCACTTCAAG_PB015	23.0	6.0	VGLUT2_neuron	1.0	IFN1	-0.0829965323209762	-0.5792407393455504
GCCATGGCAAGTGGGT_PB015	13.0	4.0	DA_neuron	1.0	IFN1	-4.994132995605469	-8.016851425170898
CCCTCTCAGGGCGAAG_PB015	0.0	0.0	Oligodendrocyte	1.0	IFN1	13.004985809326172	2.729071140289306
CAATCGAAGTGCTAGG_PB015	4.0	5.0	GABA_neuron	1.0	IFN1	-5.627228736877441	-0.1109167784452438
ACTTAGGAGGTCGTGA_PB015	7.0	5.0	GABA_neuron	1.0	IFN1	-7.43537425994873	-1.0672640800476074
AGATAGATCTAGTTCT_PB015	8.0	6.0	VGLUT2_neuron	1.0	IFN1	-2.86242151260376	-3.053258419036865
AAGACAAAGTCATACC_PB015	8.0	6.0	VGLUT2_neuron	1.0	IFN1	-2.968379020690917	-2.518893241882324
GATTCGAGTGATTCTG_PB015	0.0	0.0	Oligodendrocyte	1.0	IFN1	13.92558479309082	2.585244655609131
GGCAGTCGTTAGGAGC_PB015	7.0	5.0	GABA_neuron	1.0	IFN1	-7.742572784423827	-1.6307967901229858
AATGCCAAGCCATTCA_PB015	3.0	4.0	DA_neuron	1.0	IFN1	-5.412871360778809	-8.626765251159668
GTACAGTGTCCTACAA_PB015	28.0	5.0	GABA_neuron	1.0	IFN1	-8.543317794799805	-0.838811457157135
TCTTAGTCAATTGCAC_PB015	3.0	4.0	DA_neuron	1.0	IFN1	-5.011752605438232	-9.883397102355955
CTCAATTCAATGACCT_PB015	7.0	5.0	GABA_neuron	1.0	IFN1	-7.454147815704346	-1.534474492073059
GTCGTTCGTCTCAGAT_PB015	10.0	6.0	VGLUT2_neuron	1.0	IFN1	-0.8617035746574403	-3.945378065109253
AGAGCCCAGGTGCTTT_PB015	8.0	6.0	VGLUT2_neuron	1.0	IFN1	-2.280665159225464	-3.101421356201172
CCTATCGCAGTATACC_PB015	2.0	6.0	VGLUT2_neuron	1.0	IFN1	-5.050261974334717	-2.212769031524658
CATTTCAGTAAGATTG_PB015	20.0	6.0	VGLUT2_neuron	1.0	IFN1	-9.41038703918457	-3.439712047576904
CAACGATGTGAGTTGG_PB015	12.0	6.0	VGLUT2_neuron	1.0	IFN1	-0.5691022276878357	-2.8296689987182617
AAGACTCAGTACGAGC_PB015	20.0	6.0	VGLUT2_neuron	1.0	IFN1	-9.211712837219238	-3.3338844776153564
TGACCCTGTCTTCCGT_PB015	4.0	5.0	GABA_neuron	1.0	IFN1	-6.769318103790283	-1.1562892198562622
CAACGATGTCCTATAG_PB015	4.0	5.0	GABA_neuron	1.0	IFN1	-6.4856481552124015	-1.0274038314819336
TCTCCGACAACAACAA_PB015	2.0	6.0	VGLUT2_neuron	1.0	IFN1	-5.558967113494873	-1.934635519981384
CAATCGACAATGTCAC_PB015	2.0	6.0	VGLUT2_neuron	1.0	IFN1	-5.249333381652832	-2.0649750232696533
CACATGAAGTGGATAT_PB015	10.0	6.0	VGLUT2_neuron	1.0	IFN1	-0.6291919350624084	-4.172502517700195
GAGGCCTCAGATCCTA_PB015	3.0	4.0	DA_neuron	1.0	IFN1	-5.488429546356201	-8.672226905822756
GTTATGGAGCCTGCCA_PB015	2.0	6.0	VGLUT2_neuron	1.0	IFN1	-5.559210300445557	-1.8490864038467407
TGCGATATCGGCTGAC_PB015	8.0	6.0	VGLUT2_neuron	1.0	IFN1	-2.756208658218384	-3.025007963180541
TCAGCCTCATTGCTTT_PB015	19.0	5.0	GABA_neuron	1.0	IFN1	-8.587450981140137	0.4483121037483215
TCCTGCAGTCGTTGGC_PB015	3.0	4.0	DA_neuron	1.0	IFN1	-5.371767520904541	-9.463411331176756
CCTGCATGTACGTGAG_PB015	14.0	5.0	GABA_neuron	1.0	IFN1	-7.301384925842285	-0.1048765107989311
TCTAACTTCGTCGGGT_PB015	12.0	6.0	VGLUT2_neuron	1.0	IFN1	-0.8457658886909485	-2.752340316772461
GGTCACGCAGAACCGA_PB015	12.0	6.0	VGLUT2_neuron	1.0	IFN1	-0.8828011155128478	-2.589250564575196
TGTTGAGGTAAGCAAT_PB015	3.0	4.0	DA_neuron	1.0	IFN1	-5.869863510131836	-8.295877456665039
CGTTAGATCTCATAGG_PB015	2.0	6.0	VGLUT2_neuron	1.0	IFN1	-6.027115345001221	-1.997059345245361
GACCGTGCAACTGGTT_PB015	9.0	6.0	VGLUT2_neuron	1.0	IFN1	-2.9091928005218506	-1.5519113540649414
ACCTGAAAGGTTCAGG_PB015	22.0	6.0	VGLUT2_neuron	1.0	IFN1	-4.184474468231201	-3.3914542198181152
GTCAAACGTGGACTAG_PB015	3.0	4.0	DA_neuron	1.0	IFN1	-5.912826061248779	-9.687877655029297
CAACCAATCACCTTAT_PB015	2.0	6.0	VGLUT2_neuron	1.0	IFN1	-7.121733665466309	-2.3137989044189453
AAGCGTTTCCGGTAGC_PB015	23.0	6.0	VGLUT2_neuron	1.0	IFN1	-0.0719448402523994	-0.5740697383880615
TAACTTCTCGAACGCC_PB015	2.0	6.0	VGLUT2_neuron	1.0	IFN1	-6.487190723419189	-2.2192630767822266
GAAGGGTCATCTAGAC_PB015	2.0	6.0	VGLUT2_neuron	1.0	IFN1	-5.220376491546631	-1.5448604822158811
CCTTCAGTCAATCCAG_PB015	17.0	6.0	VGLUT2_neuron	1.0	IFN1	-4.4095988273620605	-4.218402862548828
GCATTAGCATCCTGTC_PB015	17.0	6.0	VGLUT2_neuron	1.0	IFN1	-4.528456687927246	-4.202034473419189
TTGTTGTCAGAGGTAC_PB015	14.0	5.0	GABA_neuron	1.0	IFN1	-7.187106132507324	-0.0069682067260146
GGGTATTTCATGGTAC_PB015	12.0	6.0	VGLUT2_neuron	1.0	IFN1	-0.2967033982276916	-2.554026842117309
TTACCGCTCAGTCATG_PB015	2.0	6.0	VGLUT2_neuron	1.0	IFN1	-5.702707767486572	-2.575143337249756
GTTGCTCTCGCGTTTC_PB015	2.0	6.0	VGLUT2_neuron	1.0	IFN1	-5.381853103637695	-2.3005502223968506
GATGATCGTGTTAACC_PB015	0.0	0.0	Oligodendrocyte	1.0	IFN1	12.57741928100586	3.420576810836792
TATACCTTCGTCGACG_PB015	2.0	6.0	VGLUT2_neuron	1.0	IFN1	-5.683938503265381	-2.249796152114868
CCAATTTGTGGTACAG_PB015	4.0	5.0	GABA_neuron	1.0	IFN1	-6.061073303222656	-0.3229254484176636
CCTATCGTCTGATGGT_PB015	16.0	5.0	GABA_neuron	1.0	IFN1	-3.869345426559448	1.0606060028076172
CTCAAGAGTCCGGATC_PB015	2.0	6.0	VGLUT2_neuron	1.0	IFN1	-6.698732852935791	-2.431736707687377
CGTCCATAGCTAGATA_PB015	2.0	6.0	VGLUT2_neuron	1.0	IFN1	-5.163209915161133	-2.3078646659851074
AAAGTGACAAATGATG_PB015	22.0	6.0	VGLUT2_neuron	1.0	IFN1	-3.936989784240722	-3.4118006229400635
ATCCACCAGCGTGAAC_PB015	7.0	5.0	GABA_neuron	1.0	IFN1	-7.90607452392578	-1.432673931121826
GGGACCTAGGAGGCAG_PB015	28.0	5.0	GABA_neuron	1.0	IFN1	-7.514652252197266	-1.7912856340408323
TGAATCGTCTCACTCG_PB015	2.0	6.0	VGLUT2_neuron	1.0	IFN1	-5.230192184448241	-1.554150104522705
CTGTGAAAGCTTGTTG_PB015	14.0	5.0	GABA_neuron	1.0	IFN1	-7.344550609588622	-0.6509876847267151
ACTTTCAGTTCCCACT_PB015	18.0	5.0	GABA_neuron	1.0	IFN1	-10.393643379211424	-1.614829182624817
TTCTTCCCATCAGCAT_PB015	11.0	6.0	VGLUT2_neuron	1.0	IFN1	-7.0342345237731925	-2.54204773902893
TATCTGTGTTAGGCCC_PB015	34.0	5.0	GABA_neuron	1.0	IFN1	-6.861218929290772	-3.9054014682769775
AGTAACCTCAGGACGA_PB015	2.0	6.0	VGLUT2_neuron	1.0	IFN1	-5.202821731567383	-1.8663586378097528
TTCAGGACAGCGCGTT_PB015	13.0	4.0	DA_neuron	1.0	IFN1	-4.625783443450928	-8.649477005004883
TTTAGTCCACGGATCC_PB015	8.0	6.0	VGLUT2_neuron	1.0	IFN1	-2.7872231006622314	-3.15470814704895
ATGCCTCGTTTATGCG_PB015	14.0	5.0	GABA_neuron	1.0	IFN1	-7.810118675231933	-0.0968153700232505
CCACTTGAGCAACCAG_PB015	3.0	4.0	DA_neuron	1.0	IFN1	-4.788660049438477	-8.995924949645996
TGGGCTGCAGCGTATT_PB015	3.0	4.0	DA_neuron	1.0	IFN1	-5.612208843231201	-10.046353340148924
AAGTCGTTCCTATTGT_PB015	4.0	5.0	GABA_neuron	1.0	IFN1	-5.512616157531737	0.080858938395977
TATATCCCACAACATC_PB015	34.0	5.0	GABA_neuron	1.0	IFN1	-6.9027934074401855	-3.8848826885223375
GAGTCATAGGTTACAA_PB015	8.0	6.0	VGLUT2_neuron	1.0	IFN1	-1.5852929353713987	-3.025186777114868
CTACCCAGTACTGCGC_PB015	3.0	4.0	DA_neuron	1.0	IFN1	-5.543362617492676	-9.74299907684326
TCCTTCTAGTCTCTGA_PB015	8.0	6.0	VGLUT2_neuron	1.0	IFN1	-3.012796640396118	-2.920130014419556
TCTCTGGTCCATCAGA_PB015	10.0	6.0	VGLUT2_neuron	1.0	IFN1	-0.8074947595596313	-3.958518505096436
CTCATCGCACCGCTAG_PB015	8.0	6.0	VGLUT2_neuron	1.0	IFN1	-3.025336503982544	-2.4594719409942623
ATTCCCGCACTTCAGA_PB015	19.0	5.0	GABA_neuron	1.0	IFN1	-8.538975715637207	0.4177599847316741
AAACGAAAGCGGATCA_PB015	14.0	5.0	GABA_neuron	1.0	IFN1	-7.038113594055176	-0.0934880375862121
GTACAACAGCCTTTCC_PB015	12.0	6.0	VGLUT2_neuron	1.0	IFN1	-0.4539846181869506	-2.695968151092529
CCTGTTGAGTATAGAC_PB015	4.0	5.0	GABA_neuron	1.0	IFN1	-6.484877109527588	-1.0657232999801636
CAGTTCCTCTTTACAC_PB015	16.0	5.0	GABA_neuron	1.0	IFN1	-3.93512225151062	0.9866427779197692
ATGAAAGTCAGCATTG_PB015	22.0	6.0	VGLUT2_neuron	1.0	IFN1	-4.27680778503418	-3.32098388671875
TCATATCGTGCCCGTA_PB015	7.0	5.0	GABA_neuron	1.0	IFN1	-7.996736526489258	-1.591463923454285
CAATTTCCATGGTACT_PB015	28.0	5.0	GABA_neuron	1.0	IFN1	-7.618306159973144	-1.1578965187072752
ATGCCTCAGTACCGGA_PB015	7.0	5.0	GABA_neuron	1.0	IFN1	-7.865001678466797	-1.474599003791809
CCTACGTCAAATCAAG_PB015	3.0	4.0	DA_neuron	1.0	IFN1	-5.662901401519775	-9.853812217712402
ATGGATCGTAGGTTTC_PB015	14.0	5.0	GABA_neuron	1.0	IFN1	-7.163885593414307	0.0556678362190723
GTGAGGAAGGCAATGC_PB015	17.0	6.0	VGLUT2_neuron	1.0	IFN1	-4.334356307983398	-4.271202087402344
CTCAAGAGTGCTGCAC_PB015	10.0	6.0	VGLUT2_neuron	1.0	IFN1	-0.3493525981903076	-4.4513115882873535
ACTCCCACAGCTTCGG_PB015	2.0	6.0	VGLUT2_neuron	1.0	IFN1	-6.733836650848389	-1.6047556400299072
GACAGCCCATAGATCC_PB015	10.0	6.0	VGLUT2_neuron	1.0	IFN1	-0.2546619772911072	-4.542168617248535
GACTGATTCAAATGAG_PB015	0.0	0.0	Oligodendrocyte	1.0	IFN1	13.19851303100586	3.812390804290771
GTGTTAGTCAGGTGTT_PB015	2.0	6.0	VGLUT2_neuron	1.0	IFN1	-6.52564525604248	-2.068833589553833
TGAGACTCAACGGCTC_PB015	35.0	6.0	VGLUT2_neuron	1.0	IFN1	-4.794095039367676	-2.928983926773072
GCCAGTGTCGGTGAAG_PB015	3.0	4.0	DA_neuron	1.0	IFN1	-5.322990894317626	-9.273082733154297
ATGGAGGTCCCTTGGT_PB015	7.0	5.0	GABA_neuron	1.0	IFN1	-6.989657878875732	-1.4022274017333984
TCTTTGACATGAGTAA_PB015	24.0	5.0	GABA_neuron	1.0	IFN1	-5.290615558624268	0.2304470539093017
TCATGGATCGAAATCC_PB015	7.0	5.0	GABA_neuron	1.0	IFN1	-7.44085693359375	-1.4525456428527832
GAAATGACACTACCCT_PB015	6.0	5.0	GABA_neuron	1.0	IFN1	-8.256725311279297	-4.584220886230469
TGACAGTAGGGCAAGG_PB015	2.0	6.0	VGLUT2_neuron	1.0	IFN1	-5.428176403045654	-2.2911713123321533
GGGTTATAGGCGCTTC_PB015	2.0	6.0	VGLUT2_neuron	1.0	IFN1	-5.025290966033936	-2.0337088108062744
CGATGCGCACTCCTGT_PB015	3.0	4.0	DA_neuron	1.0	IFN1	-4.868332386016846	-9.69572639465332
TACACCCAGAGATCGC_PB015	17.0	6.0	VGLUT2_neuron	1.0	IFN1	-4.41883659362793	-4.220280170440674
TCTCACGCACGAGAAC_PB015	12.0	6.0	VGLUT2_neuron	1.0	IFN1	-0.2721051573753357	-2.509007692337036
TTGATGGGTTCTCAGA_PB015	0.0	0.0	Oligodendrocyte	1.0	IFN1	13.185612678527832	3.2402760982513428
GCAGTTAGTGTATACC_PB015	3.0	4.0	DA_neuron	1.0	IFN1	-5.5584330558776855	-8.643385887145996
TGCGGCAGTCCTGGGT_PB015	2.0	6.0	VGLUT2_neuron	1.0	IFN1	-7.046519756317139	-1.8789777755737305
TCGGGCATCCGACAGC_PB015	3.0	4.0	DA_neuron	1.0	IFN1	-5.382056713104248	-8.855541229248049
CTCTCAGTCAGGACGA_PB015	0.0	0.0	Oligodendrocyte	1.0	IFN1	12.667407035827637	3.0246789455413814
CTCAGAACACATTGTG_PB015	7.0	5.0	GABA_neuron	1.0	IFN1	-8.03966426849365	-1.5501750707626345
CTACCTGCAAGTGATA_PB015	9.0	6.0	VGLUT2_neuron	1.0	IFN1	-2.845258474349976	-1.5337765216827393
GGTTAACCACGACAAG_PB015	2.0	6.0	VGLUT2_neuron	1.0	IFN1	-6.306925296783447	-1.9602848291397093
GACCGTGGTCCTGTTC_PB015	7.0	5.0	GABA_neuron	1.0	IFN1	-8.116297721862793	-1.3765265941619873
GAGCTGCTCGTCTACC_PB015	10.0	6.0	VGLUT2_neuron	1.0	IFN1	-0.2659956216812134	-4.515957355499268
CGAATTGCAGCGAGTA_PB015	3.0	4.0	DA_neuron	1.0	IFN1	-4.9918718338012695	-9.131467819213867
GTTTGGAAGGGCAGAG_PB015	2.0	6.0	VGLUT2_neuron	1.0	IFN1	-6.22578763961792	-2.1689813137054443
GCCGATGCACCTGATA_PB015	2.0	6.0	VGLUT2_neuron	1.0	IFN1	-5.89525842666626	-2.49971604347229
GCCAGGTAGCAATAGT_PB015	4.0	5.0	GABA_neuron	1.0	IFN1	-6.543411731719971	-1.1807790994644165
TTGTTTGTCGTGGCTG_PB015	3.0	4.0	DA_neuron	1.0	IFN1	-4.975551128387451	-9.71861171722412
TAGTGCACACTACCCT_PB015	4.0	5.0	GABA_neuron	1.0	IFN1	-5.729295253753662	-0.9952421188354492
GTCCTCAAGCCGATAG_PB015	2.0	6.0	VGLUT2_neuron	1.0	IFN1	-5.83411979675293	-2.61313796043396
CATTGCCGTACCTGTA_PB015	7.0	5.0	GABA_neuron	1.0	IFN1	-8.059141159057617	-1.5780928134918213
ATTTACCAGCTGACCC_PB015	0.0	0.0	Oligodendrocyte	1.0	IFN1	13.316212654113768	3.365987777709961
AGATGCTTCAAGAGGC_PB015	24.0	5.0	GABA_neuron	1.0	IFN1	-5.483827114105225	0.1673365533351898
GGTAACTTCCTCAGAA_PB015	8.0	6.0	VGLUT2_neuron	1.0	IFN1	-2.1164929866790767	-2.8504805564880367
AATCGTGAGGGAACAA_PB015	37.0	6.0	VGLUT2_neuron	1.0	IFN1	-5.0682334899902335	-3.958415985107421
GTAATGCGTTGTCATG_PB015	19.0	5.0	GABA_neuron	1.0	IFN1	-8.3494291305542	0.3206091821193695
TTTAGTCAGACTAGAT_PB015	12.0	6.0	VGLUT2_neuron	1.0	IFN1	-0.3590382039546966	-2.5965678691864014
AGTTCGATCACCTACC_PB015	2.0	6.0	VGLUT2_neuron	1.0	IFN1	-5.47569751739502	-1.9520210027694704
AGGGCTCAGCTACTAC_PB015	2.0	6.0	VGLUT2_neuron	1.0	IFN1	-6.244929790496825	-2.1481592655181885
ATGATCGGTTCCTACC_PB015	7.0	5.0	GABA_neuron	1.0	IFN1	-8.07213306427002	-1.3890464305877683
CCCATTGAGGTACTGG_PB015	4.0	5.0	GABA_neuron	1.0	IFN1	-5.855123043060304	-1.0540376901626587
ACGATCATCAGGAAAT_PB015	12.0	6.0	VGLUT2_neuron	1.0	IFN1	-0.8842058777809142	-2.7547128200531006
GTCACTCAGGACGCTA_PB015	4.0	5.0	GABA_neuron	1.0	IFN1	-6.425126552581787	-0.9431814551353456
AGAGCCCTCGTGACTA_PB015	12.0	6.0	VGLUT2_neuron	1.0	IFN1	-0.295117288827896	-2.5524160861968994
ATACTTCTCTTCACGC_PB015	9.0	6.0	VGLUT2_neuron	1.0	IFN1	-3.4463210105896	-1.3036911487579343
GTTCTATGTGTATTGC_PB015	2.0	6.0	VGLUT2_neuron	1.0	IFN1	-7.147850990295409	-2.197059154510498
CATTTCAAGATGTAGT_PB015	9.0	6.0	VGLUT2_neuron	1.0	IFN1	-3.908998966217041	-2.0311384201049805
CATCAAGCACTGGACC_PB015	7.0	5.0	GABA_neuron	1.0	IFN1	-7.925342559814453	-1.5656863451004028
ACGTCCTAGCGACCCT_PB015	4.0	5.0	GABA_neuron	1.0	IFN1	-6.3459954261779785	-0.6868748664855957
GTCGTAAGTGTCTTGA_PB015	16.0	5.0	GABA_neuron	1.0	IFN1	-4.726892948150635	0.5443520545959473
TGATTCTTCGTGCACG_PB015	7.0	5.0	GABA_neuron	1.0	IFN1	-7.578632354736328	-0.9687147736549376
GAATCGTTCTAAGCGT_PB015	3.0	4.0	DA_neuron	1.0	IFN1	-4.865671157836913	-9.834117889404297
TCAGTGAAGCAGCACA_PB015	10.0	6.0	VGLUT2_neuron	1.0	IFN1	-0.3275010287761688	-4.483930587768555
GATAGCTTCGAGATAA_PB015	24.0	5.0	GABA_neuron	1.0	IFN1	-6.426344871520996	-0.9372158646583556
TTCTTCCCACATAGCT_PB015	17.0	6.0	VGLUT2_neuron	1.0	IFN1	-4.366880416870117	-4.265192985534668
GGAGGTATCCTCACTG_PB015	7.0	5.0	GABA_neuron	1.0	IFN1	-8.010031700134277	-1.5781410932540891
TGAGCGCTCTTTGATC_PB015	4.0	5.0	GABA_neuron	1.0	IFN1	-5.072317123413086	-0.8902862071990967
TACAACGAGCGTTACT_PB015	12.0	6.0	VGLUT2_neuron	1.0	IFN1	-0.2952989637851715	-2.543795108795166
CTACCTGAGTATTGCC_PB015	31.0	5.0	GABA_neuron	1.0	IFN1	-8.061817169189453	6.0766472816467285
TCCGTGTCAGTCTCTC_PB015	2.0	6.0	VGLUT2_neuron	1.0	IFN1	-6.154780387878418	-2.141781806945801
CATTGTTGTACGACAG_PB015	16.0	5.0	GABA_neuron	1.0	IFN1	-4.425534725189209	0.7262262701988221
ACGATGTGTTACGATC_PB015	2.0	6.0	VGLUT2_neuron	1.0	IFN1	-6.222579002380371	-2.165354490280152
CAGTTCCCAAACTAGA_PB015	14.0	5.0	GABA_neuron	1.0	IFN1	-7.159533977508545	0.0533990450203418
GTTACAGTCCCAGGCA_PB015	11.0	6.0	VGLUT2_neuron	1.0	IFN1	-7.399833679199218	-3.105952978134156
GCACATAGTGGCTGAA_PB015	11.0	6.0	VGLUT2_neuron	1.0	IFN1	-7.179551124572754	-2.8680174350738525
TTGTGGACAATTCTTC_PB015	2.0	6.0	VGLUT2_neuron	1.0	IFN1	-5.614103317260742	-1.95553994178772
ACCAAACGTACGGGAT_PB015	3.0	4.0	DA_neuron	1.0	IFN1	-5.607879161834717	-9.97794723510742
TGAGCATAGTCTAGAA_PB015	10.0	6.0	VGLUT2_neuron	1.0	IFN1	-0.7935228943824768	-3.9834232330322266
GGGTCTGCACTAACCA_PB015	8.0	6.0	VGLUT2_neuron	1.0	IFN1	-1.624324321746826	-2.947812795639038
CAACCAAAGCAACTCT_PB015	2.0	6.0	VGLUT2_neuron	1.0	IFN1	-6.065868377685546	-2.161903381347656
GCGGATCTCTCGTCGT_PB015	3.0	4.0	DA_neuron	1.0	IFN1	-5.757005214691161	-9.733724594116213
CAGTTAGAGAATCCCT_PB015	4.0	5.0	GABA_neuron	1.0	IFN1	-6.570661544799805	-1.4424138069152832
TTGTTGTTCGTGGAAG_PB015	2.0	6.0	VGLUT2_neuron	1.0	IFN1	-5.20490312576294	-1.9501763582229608
TGTAGACAGCAGTACG_PB015	2.0	6.0	VGLUT2_neuron	1.0	IFN1	-6.190034866333008	-2.087918519973755
TTCCTAATCCAGTGTA_PB015	3.0	4.0	DA_neuron	1.0	IFN1	-5.426287651062012	-9.501800537109377
TGAATGCGTTAACAGA_PB015	2.0	6.0	VGLUT2_neuron	1.0	IFN1	-5.680634498596192	-2.654402494430541
AAATGGACAGCGTAGA_PB015	16.0	5.0	GABA_neuron	1.0	IFN1	-4.517239093780518	0.6239582896232605
GCAGCCACATGACGAG_PB015	28.0	5.0	GABA_neuron	1.0	IFN1	-8.570382118225098	-0.7650281190872192
ATTACCTCAAGGATGC_PB015	28.0	5.0	GABA_neuron	1.0	IFN1	-8.587226867675781	-0.8101983070373534
TATTGGGCAGGTGTGA_PB015	13.0	4.0	DA_neuron	1.0	IFN1	-4.800485610961913	-8.546486854553223
GACTGATAGAAGCGGG_PB015	8.0	6.0	VGLUT2_neuron	1.0	IFN1	-3.022449016571045	-2.495570659637451
CTCTCGATCAAGTAAG_PB015	2.0	6.0	VGLUT2_neuron	1.0	IFN1	-6.046443939208984	-2.189852714538574
TGCGGGTTCGCCTTTG_PB015	22.0	6.0	VGLUT2_neuron	1.0	IFN1	-4.064533233642577	-2.8868274688720703
ACATCGAAGGTCATCT_PB015	24.0	5.0	GABA_neuron	1.0	IFN1	-5.342192649841309	0.4339058697223663
GATAGCTCACGCACCA_PB015	14.0	5.0	GABA_neuron	1.0	IFN1	-7.004294872283936	-0.0850413888692855
GACCAATTCAGAATAG_PB015	19.0	5.0	GABA_neuron	1.0	IFN1	-8.594902038574217	0.4694256484508514
ACGGTCGAGGGACTGT_PB015	22.0	6.0	VGLUT2_neuron	1.0	IFN1	-4.028885841369629	-3.423410892486572
TCTATCAGTCATCCCT_PB015	2.0	6.0	VGLUT2_neuron	1.0	IFN1	-6.670698642730713	-2.431330680847168
AGCCAATGTAATGCTC_PB015	7.0	5.0	GABA_neuron	1.0	IFN1	-7.77112579345703	-1.2185064554214475
AGGTCATTCGCAGAGA_PB015	9.0	6.0	VGLUT2_neuron	1.0	IFN1	-2.924929141998291	-1.547767996788025
TACGGGCTCGAATGCT_PB015	2.0	6.0	VGLUT2_neuron	1.0	IFN1	-5.510693073272705	-2.340195894241333
GGCACGTTCACCTTGC_PB015	18.0	5.0	GABA_neuron	1.0	IFN1	-10.35651969909668	-1.5914351940155027
TGGGATTAGGATTCCT_PB015	9.0	6.0	VGLUT2_neuron	1.0	IFN1	-3.4233343601226807	-1.4553983211517332
CCGGACATCGGACCAC_PB015	3.0	4.0	DA_neuron	1.0	IFN1	-5.517726898193359	-10.002918243408203
GTACAGTCAGCTGCCA_PB015	2.0	6.0	VGLUT2_neuron	1.0	IFN1	-6.79383659362793	-2.2227978706359863
AGATGCTTCGAGAGCA_PB015	14.0	5.0	GABA_neuron	1.0	IFN1	-7.347261905670166	-0.6319185495376587
ACTCTCGTCGGCTGTG_PB015	7.0	5.0	GABA_neuron	1.0	IFN1	-8.078229904174803	-1.387041449546814
GAGAAATTCAGTGTTG_PB015	0.0	0.0	Oligodendrocyte	1.0	IFN1	14.477606773376465	2.493439197540283
TTAATCCTCATTTCCA_PB015	13.0	4.0	DA_neuron	1.0	IFN1	-4.694522857666016	-8.772479057312012
GAACTGTGTGAGCAGT_PB015	2.0	6.0	VGLUT2_neuron	1.0	IFN1	-5.062188148498535	-2.115254163742065
CTTTCGGCAAGACCGA_PB015	2.0	6.0	VGLUT2_neuron	1.0	IFN1	-6.164950847625732	-2.14334774017334
GGGTGTCGTCGTTCAA_PB015	12.0	6.0	VGLUT2_neuron	1.0	IFN1	-2.499420166015625	-2.685567140579224
AGTGACTAGGATTCAA_PB015	22.0	6.0	VGLUT2_neuron	1.0	IFN1	-4.153558731079102	-2.9423024654388428
CAATTTCTCTCTGCTG_PB015	10.0	6.0	VGLUT2_neuron	1.0	IFN1	-0.7332395315170288	-4.179262638092041
TGATGCATCGACTCCT_PB015	3.0	4.0	DA_neuron	1.0	IFN1	-5.293683052062988	-10.043869972229004
TCATTGTCAGTAACGG_PB015	3.0	4.0	DA_neuron	1.0	IFN1	-5.77169132232666	-9.869588851928713
TATTTCGGTATCGCAT_PB015	7.0	5.0	GABA_neuron	1.0	IFN1	-7.888185501098634	-1.4356341361999512
TTCCACGGTTCGGTTA_PB015	3.0	4.0	DA_neuron	1.0	IFN1	-4.9611592292785645	-9.890388488769531
AGATAGAGTTCACGAT_PB015	23.0	6.0	VGLUT2_neuron	1.0	IFN1	-0.1582548320293426	-0.6489841341972351
GCCAGCACAACCCTAA_PB015	8.0	6.0	VGLUT2_neuron	1.0	IFN1	-1.7874759435653689	-3.102613687515259
TGTGGCGTCGGCTTGG_PB015	22.0	6.0	VGLUT2_neuron	1.0	IFN1	-4.0536394119262695	-3.4704363346099854
TTTGACTCACGCAAAG_PB015	12.0	6.0	VGLUT2_neuron	1.0	IFN1	-0.4012757241725921	-2.6718413829803462
TCCGGGAGTAATGCGG_PB015	3.0	4.0	DA_neuron	1.0	IFN1	-5.187297344207764	-10.02754020690918
GGTCACGCATTGTAGC_PB015	0.0	0.0	Oligodendrocyte	1.0	IFN1	12.978859901428224	2.888871908187866
TGTTCCGTCCCGAATA_PB015	35.0	6.0	VGLUT2_neuron	1.0	IFN1	-4.808693408966064	-2.944221258163452
TGTGAGTCAAACACGG_PB015	7.0	5.0	GABA_neuron	1.0	IFN1	-7.502763748168945	-1.3574119806289673
CATCGCTAGGAAAGGT_PB015	3.0	4.0	DA_neuron	1.0	IFN1	-5.62183141708374	-9.710497856140137
GCAGCTGGTGGAAATT_PB015	2.0	6.0	VGLUT2_neuron	1.0	IFN1	-5.6398468017578125	-2.520352363586426
ATGCCTCAGCCATTCA_PB015	7.0	5.0	GABA_neuron	1.0	IFN1	-7.684700965881347	-1.1630923748016355
CACCGTTGTCTCGCGA_PB015	12.0	6.0	VGLUT2_neuron	1.0	IFN1	-0.4399630129337311	-2.699890851974488
CGGGTGTGTGTTCGTA_PB015	20.0	6.0	VGLUT2_neuron	1.0	IFN1	-9.369250297546383	-3.397149085998535
CTGCTCAAGCTAAATG_PB015	22.0	6.0	VGLUT2_neuron	1.0	IFN1	-4.412984848022461	-2.9401543140411377
TCCATGCGTACTGACT_PB015	35.0	6.0	VGLUT2_neuron	1.0	IFN1	-4.748995304107666	-2.9814748764038086
GAAGGGTAGACGGAAA_PB015	16.0	5.0	GABA_neuron	1.0	IFN1	-5.049702167510985	0.4211511313915252
GATCACAAGAGTGGCT_PB015	12.0	6.0	VGLUT2_neuron	1.0	IFN1	-0.8357051610946654	-2.7648000717163086
GTGCTGGCAATTGCCA_PB015	11.0	6.0	VGLUT2_neuron	1.0	IFN1	-7.809792041778564	-3.1961913108825684
CCACCATGTTGCAAGG_PB015	17.0	6.0	VGLUT2_neuron	1.0	IFN1	-5.743946552276611	-4.0147857666015625
CGTAGTATCCAAAGGG_PB015	2.0	6.0	VGLUT2_neuron	1.0	IFN1	-5.616522789001465	-1.8886610269546509
GTAAGTCGTTTACGTG_PB015	2.0	6.0	VGLUT2_neuron	1.0	IFN1	-6.762222766876221	-1.556618571281433
TGATCAGGTGTGAGCA_PB015	37.0	6.0	VGLUT2_neuron	1.0	IFN1	-5.037159442901611	-3.966373205184937
GGCACGTCAGTCAGTT_PB015	9.0	6.0	VGLUT2_neuron	1.0	IFN1	-3.4745168685913086	-1.3633058071136477
CTCATTAGTTTGCCGG_PB015	10.0	6.0	VGLUT2_neuron	1.0	IFN1	-0.3967631757259369	-4.3963165283203125
TGTACAGGTCCACGCA_PB015	12.0	6.0	VGLUT2_neuron	1.0	IFN1	-0.582124650478363	-2.777430772781372
AAGCATCTCAAGCCTA_PB015	2.0	6.0	VGLUT2_neuron	1.0	IFN1	-5.056327819824219	-2.057292938232421
TCGAAGTGTAGTCTTG_PB015	3.0	4.0	DA_neuron	1.0	IFN1	-5.605115413665772	-9.992104530334473
TTTACCATCCCTCTAG_PB015	12.0	6.0	VGLUT2_neuron	1.0	IFN1	-0.7895429134368896	-2.727407932281494
GTCGCGAGTGTTCAGT_PB015	4.0	5.0	GABA_neuron	1.0	IFN1	-6.460238456726073	-0.9666392803192138
TCGAACACAGCGTAGA_PB015	3.0	4.0	DA_neuron	1.0	IFN1	-4.99015474319458	-10.005448341369627
AATCACGCACTGAATC_PB015	17.0	6.0	VGLUT2_neuron	1.0	IFN1	-4.909912586212158	-4.304136276245117
ACGGGTCAGAAGCGGG_PB015	20.0	6.0	VGLUT2_neuron	1.0	IFN1	-9.164725303649902	-3.296889781951904
TCATGAGCAGGTTCAT_PB015	7.0	5.0	GABA_neuron	1.0	IFN1	-7.810063838958739	-1.3915574550628662
TTCATGTCAACCCTCT_PB015	12.0	6.0	VGLUT2_neuron	1.0	IFN1	-0.3795232772827149	-2.6240265369415283
GAATAGAGTCGTTATG_PB015	2.0	6.0	VGLUT2_neuron	1.0	IFN1	-6.366847991943359	-2.188264846801758
CGTAGTAGTTAGGGAC_PB015	8.0	6.0	VGLUT2_neuron	1.0	IFN1	-2.7249934673309326	-2.8735401630401607
AAGACTCCAATAACGA_PB015	4.0	5.0	GABA_neuron	1.0	IFN1	-6.04744815826416	-0.3855696320533752
ATCGATGCACCAGCTG_PB015	4.0	5.0	GABA_neuron	1.0	IFN1	-5.767867565155028	-0.3055264055728912
ATCATTCCAAGGGTCA_PB015	2.0	6.0	VGLUT2_neuron	1.0	IFN1	-6.497695446014404	-2.4913926124572754
AGTAGCTTCTCCGTGT_PB015	20.0	6.0	VGLUT2_neuron	1.0	IFN1	-9.419002532958984	-3.4463765621185303
AGGAAATCAGAACGCA_PB015	10.0	6.0	VGLUT2_neuron	1.0	IFN1	-0.3895181119441985	-4.3950724601745605
TCATTTGTCTTGCAAG_PB015	2.0	6.0	VGLUT2_neuron	1.0	IFN1	-6.670470237731934	-2.499269723892212
CTGAATGCAGTATACC_PB015	2.0	6.0	VGLUT2_neuron	1.0	IFN1	-6.957398414611816	-2.162808418273926
AACCTGACAATTTCGG_PB015	19.0	5.0	GABA_neuron	1.0	IFN1	-8.63148307800293	0.4652040600776672
ATGACCATCGCCTAGG_PB015	17.0	6.0	VGLUT2_neuron	1.0	IFN1	-4.511497974395752	-4.259158611297608
TTCTGTATCAACCCGG_PB015	8.0	6.0	VGLUT2_neuron	1.0	IFN1	-2.883195638656616	-2.8446831703186035
GTCATTTGTCATTCCC_PB015	7.0	5.0	GABA_neuron	1.0	IFN1	-8.031944274902342	-1.4952476024627683
AGTTCCCTCTGTAAGC_PB015	14.0	5.0	GABA_neuron	1.0	IFN1	-7.832172393798829	-0.0775897726416587
TTACGTTAGGGTTGCA_PB015	8.0	6.0	VGLUT2_neuron	1.0	IFN1	-2.861441135406494	-2.9265325069427486
TTAGGCATCGGACTGC_PB015	2.0	6.0	VGLUT2_neuron	1.0	IFN1	-6.5572190284729	-2.390810966491699
GTTACCCCAGGAGACT_PB015	2.0	6.0	VGLUT2_neuron	1.0	IFN1	-5.1857590675354	-2.398769855499268
ACACCAAAGACTCTAC_PB015	2.0	6.0	VGLUT2_neuron	1.0	IFN1	-6.405303478240967	-1.4413795471191406
AGTCTCCCAAAGGCAC_PB015	31.0	5.0	GABA_neuron	1.0	IFN1	-8.07809066772461	6.093742847442626
AGACAGGTCCAATCTT_PB015	8.0	6.0	VGLUT2_neuron	1.0	IFN1	-2.5453150272369385	-2.65635347366333
TCAAGTGGTTGTCAGT_PB015	4.0	5.0	GABA_neuron	1.0	IFN1	-6.512563228607178	-0.967625081539154
CTCTGGTGTCGGAACA_PB015	2.0	6.0	VGLUT2_neuron	1.0	IFN1	-6.81951904296875	-2.460288047790528
TTGTGTTAGAGCATAT_PB015	9.0	6.0	VGLUT2_neuron	1.0	IFN1	-3.464123725891113	-1.336516499519348
CAACCTCAGGAGGTTC_PB015	4.0	5.0	GABA_neuron	1.0	IFN1	-6.531618118286133	-1.04226815700531
CGAATTGCAGCACGAA_PB015	12.0	6.0	VGLUT2_neuron	1.0	IFN1	-0.3028061985969543	-2.544935941696167
ACTTCCGGTTATAGCC_PB015	9.0	6.0	VGLUT2_neuron	1.0	IFN1	-3.5315232276916504	-2.0584986209869385
ACTTTCATCTGCGTCT_PB015	23.0	6.0	VGLUT2_neuron	1.0	IFN1	-0.0653901472687721	-0.5743989944458008
AAGCGTTAGGAGTACC_PB015	14.0	5.0	GABA_neuron	1.0	IFN1	-7.758760452270509	-0.2517443299293518
GTCTTTAAGGAAGTCC_PB015	22.0	6.0	VGLUT2_neuron	1.0	IFN1	-4.124813079833984	-3.4768073558807373
ACGTCCTAGCGTCGAA_PB015	23.0	6.0	VGLUT2_neuron	1.0	IFN1	-0.0730817541480064	-0.5766484141349792
TTTCGATCATGGCCCA_PB015	7.0	5.0	GABA_neuron	1.0	IFN1	-7.481575489044189	-0.9095841646194458
GAGTGTTCACCCTGTT_PB015	19.0	5.0	GABA_neuron	1.0	IFN1	-8.628782272338867	0.4855302572250366
CTAAGTGCAAGATGTA_PB015	19.0	5.0	GABA_neuron	1.0	IFN1	-8.551177978515625	0.3979078531265258
CATCCCATCTTGGGCG_PB015	2.0	6.0	VGLUT2_neuron	1.0	IFN1	-5.625931739807129	-2.285139799118041
GTTCTATAGTTGGAGC_PB015	13.0	4.0	DA_neuron	1.0	IFN1	-4.728309154510497	-7.6857848167419425
GACCGTGAGCGTATGG_PB015	2.0	6.0	VGLUT2_neuron	1.0	IFN1	-6.582165241241455	-1.466474175453186
GAAGTAAAGGGACAGG_PB015	3.0	4.0	DA_neuron	1.0	IFN1	-5.290831565856934	-9.981035232543944
CGATCGGAGGAATTAC_PB015	0.0	0.0	Oligodendrocyte	1.0	IFN1	13.73086929321289	3.468531370162964
GGTAGAGGTCTCCCTA_PB015	19.0	5.0	GABA_neuron	1.0	IFN1	-8.618538856506348	0.4561446905136108
TGAATCGTCGAGATGG_PB015	2.0	6.0	VGLUT2_neuron	1.0	IFN1	-6.77126407623291	-1.848679542541504
GGGTCACGTCTCGACG_PB015	4.0	5.0	GABA_neuron	1.0	IFN1	-6.34333324432373	-0.6563915610313416
TGGGTTACAAGCGAGT_PB015	7.0	5.0	GABA_neuron	1.0	IFN1	-7.78735113143921	-1.2713820934295654
TCCGAAACACGTACTA_PB015	8.0	6.0	VGLUT2_neuron	1.0	IFN1	-2.387234687805176	-2.637090921401977
TAACCAGGTCCTCCAT_PB015	22.0	6.0	VGLUT2_neuron	1.0	IFN1	-3.9590020179748535	-3.3965213298797607
ACGTTCCCAATTGCGT_PB015	37.0	6.0	VGLUT2_neuron	1.0	IFN1	-5.002956867218018	-3.668759346008301
TTCCTCTGTAGATCGG_PB015	37.0	6.0	VGLUT2_neuron	1.0	IFN1	-5.056566715240479	-3.967242956161499
TGTGATGTCAGACCCG_PB015	0.0	0.0	Oligodendrocyte	1.0	IFN1	13.632607460021973	2.971253633499145
CCGTAGGAGCCGCACT_PB015	9.0	6.0	VGLUT2_neuron	1.0	IFN1	-2.818671464920044	-1.5284861326217651
ACGGAAGCACGGTGAA_PB015	16.0	5.0	GABA_neuron	1.0	IFN1	-3.9984304904937744	0.9164853692054749
ATTGGGTCAAGGTACG_PB015	9.0	6.0	VGLUT2_neuron	1.0	IFN1	-3.389719009399414	-1.4523429870605469
TCGCACTGTAGGTACG_PB015	7.0	5.0	GABA_neuron	1.0	IFN1	-7.520854949951171	-1.8489249944686887
TACGGTAGTCTTGAAC_PB015	2.0	6.0	VGLUT2_neuron	1.0	IFN1	-5.280028343200684	-2.3092854022979736
TACTGCCCAATAGTCC_PB015	27.0	5.0	GABA_neuron	1.0	IFN1	-7.0677361488342285	0.9065457582473754
CCAAGCGCACGCACCA_PB015	9.0	6.0	VGLUT2_neuron	1.0	IFN1	-2.9111461639404297	-1.5376901626586914
ACTTCCGGTTTCGTGA_PB015	2.0	6.0	VGLUT2_neuron	1.0	IFN1	-6.879427433013916	-1.8700522184371948
TAGGAGGTCGTTAGTG_PB015	2.0	6.0	VGLUT2_neuron	1.0	IFN1	-5.413906574249268	-2.3979930877685542
CCAAGCGGTGGTCAAG_PB015	2.0	6.0	VGLUT2_neuron	1.0	IFN1	-5.5957794189453125	-2.1091833114624023
CATACCCGTACGCGTC_PB015	12.0	6.0	VGLUT2_neuron	1.0	IFN1	-0.4760911166667937	-2.701014280319213
GTTATGGGTTAGTCGT_PB015	35.0	6.0	VGLUT2_neuron	1.0	IFN1	-4.871994972229004	-3.04161024093628
TTGCGTCTCACTGGGC_PB015	2.0	6.0	VGLUT2_neuron	1.0	IFN1	-6.6977195739746085	-2.03111219406128
TGGGTTAGTTGGACTT_PB015	4.0	5.0	GABA_neuron	1.0	IFN1	-5.8966217041015625	-0.7544710040092467
GTTCCGTTCGAGAATA_PB015	2.0	6.0	VGLUT2_neuron	1.0	IFN1	-6.644548416137695	-2.3429355621337886
TACTGCCCAAATAGCA_PB015	3.0	4.0	DA_neuron	1.0	IFN1	-5.879868030548096	-9.636777877807615
TGACTCCCAGATCACT_PB015	4.0	5.0	GABA_neuron	1.0	IFN1	-7.069750785827637	-1.0725748538970947
CGAGTTAGTAGACAGC_PB015	10.0	6.0	VGLUT2_neuron	1.0	IFN1	-0.2943020761013031	-4.444888114929199
CATTGCCGTGTGCCTG_PB015	9.0	6.0	VGLUT2_neuron	1.0	IFN1	-2.879025936126709	-1.550931692123413
GCATCTCAGTGCTCAT_PB015	14.0	5.0	GABA_neuron	1.0	IFN1	-7.273682117462158	-0.226626843214035
GTTGAACCAGGCAATG_PB015	19.0	5.0	GABA_neuron	1.0	IFN1	-8.606345176696777	0.4802999794483185
GGAGAACGTAAGATTG_PB015	2.0	6.0	VGLUT2_neuron	1.0	IFN1	-5.077507972717285	-2.130470037460327
TGAGACTGTTCTTCAT_PB015	12.0	6.0	VGLUT2_neuron	1.0	IFN1	-0.2639969885349273	-2.5308191776275635
TGTTGAGTCCAGTGCG_PB015	14.0	5.0	GABA_neuron	1.0	IFN1	-7.306128978729248	-0.661436140537262
TGGTACATCGACCAAT_PB015	10.0	6.0	VGLUT2_neuron	1.0	IFN1	-0.4080193936824799	-4.443243980407715
GTTACAGGTGCCCGTA_PB015	8.0	6.0	VGLUT2_neuron	1.0	IFN1	-2.8282272815704346	-3.1265313625335693
ACTACGATCACCGGTG_PB015	2.0	6.0	VGLUT2_neuron	1.0	IFN1	-5.088042736053467	-2.027111053466797
AAGGAATGTAAGATCA_PB015	14.0	5.0	GABA_neuron	1.0	IFN1	-7.769241333007812	-0.1163104474544525
CTCTCGAAGGCTAGCA_PB015	2.0	6.0	VGLUT2_neuron	1.0	IFN1	-5.824636936187744	-2.071474313735961
CGGGCATAGAGCAGAA_PB015	4.0	5.0	GABA_neuron	1.0	IFN1	-5.833248138427734	-0.6740591526031494
ATCCCTGCACTATCCC_PB015	7.0	5.0	GABA_neuron	1.0	IFN1	-8.136337280273438	-1.3906219005584717
AGCGATTAGTGTTCAC_PB015	8.0	6.0	VGLUT2_neuron	1.0	IFN1	-2.7959084510803223	-2.917177438735961
ATTATCCTCAGACATC_PB015	8.0	6.0	VGLUT2_neuron	1.0	IFN1	-1.581689476966858	-3.023142576217652
CATTCTAGTGTGTGTT_PB015	4.0	5.0	GABA_neuron	1.0	IFN1	-6.4696030616760245	-0.9002623558044434
AAAGAACCAATTCGTG_PB015	7.0	5.0	GABA_neuron	1.0	IFN1	-7.511997222900391	-1.425714373588562
ATCATTCTCTTGCAGA_PB015	3.0	4.0	DA_neuron	1.0	IFN1	-5.640008926391602	-9.917390823364256
TCATGTTGTTCGGTAT_PB015	20.0	6.0	VGLUT2_neuron	1.0	IFN1	-4.334329128265381	-5.451742649078369
CTCAGTCCAAGTCGTT_PB015	7.0	5.0	GABA_neuron	1.0	IFN1	-7.955774307250976	-1.5030574798583984
GGTGAAGGTTGCATCA_PB015	3.0	4.0	DA_neuron	1.0	IFN1	-5.52167558670044	-9.676106452941896
CTTTCAAAGAACCGCA_PB015	9.0	6.0	VGLUT2_neuron	1.0	IFN1	-4.394927501678467	-2.3461642265319824
TCATGTTTCTCCGAGG_PB015	10.0	6.0	VGLUT2_neuron	1.0	IFN1	-0.3570992946624756	-4.430012226104736
GAAGAATAGTCAATCC_PB015	9.0	6.0	VGLUT2_neuron	1.0	IFN1	-3.509149074554444	-2.049087047576904
GGGATCCAGTGATAAC_PB015	3.0	4.0	DA_neuron	1.0	IFN1	-5.165472507476808	-10.014948844909668
GTGAGGAAGAAGATCT_PB015	2.0	6.0	VGLUT2_neuron	1.0	IFN1	-4.957136154174805	-2.5210611820220947
AGCCAATTCGACCTAA_PB015	8.0	6.0	VGLUT2_neuron	1.0	IFN1	-2.39238953590393	-2.672359704971313
CTTCTAATCGTTCTCG_PB015	7.0	5.0	GABA_neuron	1.0	IFN1	-7.637345790863037	-0.963344395160675
CATCCCAGTTCTCTAT_PB015	4.0	5.0	GABA_neuron	1.0	IFN1	-6.36426877975464	-0.8299568891525267
TCGGATACAATCTCGA_PB015	12.0	6.0	VGLUT2_neuron	1.0	IFN1	-0.2872766852378844	-2.5464699268341064
CCTCCAATCTCATTAC_PB015	9.0	6.0	VGLUT2_neuron	1.0	IFN1	-3.945172786712648	-2.155953884124756
CTCGAGGCAGAGTTGG_PB015	3.0	4.0	DA_neuron	1.0	IFN1	-5.295854568481444	-9.448455810546877
CCTACGTTCAGGAGAC_PB015	2.0	6.0	VGLUT2_neuron	1.0	IFN1	-5.84835720062256	-2.6379923820495605
GTGTAACAGGGAGGCA_PB015	7.0	5.0	GABA_neuron	1.0	IFN1	-8.120079040527342	-1.4421963691711424
GATGACTTCCCGAGAC_PB015	2.0	6.0	VGLUT2_neuron	1.0	IFN1	-6.046078681945801	-2.117122173309326
AATCGACTCGCTCTAC_PB015	14.0	5.0	GABA_neuron	1.0	IFN1	-7.361715316772463	-0.4384634494781494
TTAATCCTCTTGAACG_PB015	6.0	5.0	GABA_neuron	1.0	IFN1	-8.130176544189453	-4.951573371887207
AAAGGTACAGATACCT_PB015	7.0	5.0	GABA_neuron	1.0	IFN1	-8.028081893920898	-1.4584513902664185
ACGTTCCTCGCTCTAC_PB015	2.0	6.0	VGLUT2_neuron	1.0	IFN1	-5.090331554412842	-2.0320487022399902
ATCCCTGCAGAACATA_PB015	4.0	5.0	GABA_neuron	1.0	IFN1	-6.485711574554443	0.1998187899589538
ACTTATCTCTACGGGC_PB015	19.0	5.0	GABA_neuron	1.0	IFN1	-8.613458633422852	0.4993551969528198
GACATCAGTTGTGTTG_PB015	28.0	5.0	GABA_neuron	1.0	IFN1	-7.187313079833984	-4.141658306121825
AGAGAGCCATTAGGCT_PB015	14.0	5.0	GABA_neuron	1.0	IFN1	-7.29774284362793	-0.0507242679595947
CAACCAATCGCAGATT_PB015	3.0	4.0	DA_neuron	1.0	IFN1	-4.9529900550842285	-9.809551239013674
CCTACGTCATTAGGCT_PB015	4.0	5.0	GABA_neuron	1.0	IFN1	-6.405611515045166	-0.7950538396835326
TCACGGGAGATGAAGG_PB015	3.0	4.0	DA_neuron	1.0	IFN1	-5.332203388214111	-9.599095344543455
GCATTAGCAGCGGTTC_PB015	17.0	6.0	VGLUT2_neuron	1.0	IFN1	-4.851089477539063	-4.275150775909424
GACTCAAGTGGTACAG_PB015	9.0	6.0	VGLUT2_neuron	1.0	IFN1	-2.855118989944458	-1.519697189331055
TAACGACCAACTGAAA_PB015	2.0	6.0	VGLUT2_neuron	1.0	IFN1	-6.639387607574463	-1.541571855545044
GAATAGACACCAACAT_PB015	23.0	6.0	VGLUT2_neuron	1.0	IFN1	-0.1493328660726547	-0.6533867120742798
TGAGGGACATGGGATG_PB015	0.0	0.0	Oligodendrocyte	1.0	IFN1	13.594473838806152	2.9663009643554688
TAGTGCAAGCCATGCC_PB015	3.0	4.0	DA_neuron	1.0	IFN1	-5.695291042327881	-9.960474967956545
ACCCTTGGTTATAGCC_PB015	2.0	6.0	VGLUT2_neuron	1.0	IFN1	-5.731671333312988	-2.094301462173461
ATCCGTCTCACTGATG_PB015	16.0	5.0	GABA_neuron	1.0	IFN1	-3.901957035064697	1.0249196290969849
AGGGTTTTCGCCGAGT_PB015	9.0	6.0	VGLUT2_neuron	1.0	IFN1	-3.953023910522461	-2.0142784118652344
GTTACCCGTCTAACTG_PB015	7.0	5.0	GABA_neuron	1.0	IFN1	-7.43907356262207	-1.1213819980621336
CTCAACCAGACATCAA_PB015	12.0	6.0	VGLUT2_neuron	1.0	IFN1	-0.2711712121963501	-2.525164842605591
TATTGCTTCAGGCGAA_PB015	19.0	5.0	GABA_neuron	1.0	IFN1	-8.569963455200195	0.4903729856014252
GTGCAGCGTAAGCGGT_PB015	12.0	6.0	VGLUT2_neuron	1.0	IFN1	-0.4384191632270813	-2.6625916957855225
CATACTTTCCAGCCTT_PB015	5.0	1.0	Astrocyte	1.0	IFN1	4.781687736511231	-17.688261032104492
CAAGGGACATTGTCGA_PB015	24.0	5.0	GABA_neuron	1.0	IFN1	-5.539449214935304	0.0199030078947544
ACGCACGCACAGCCAC_PB015	27.0	5.0	GABA_neuron	1.0	IFN1	-7.146758079528809	0.8514730930328369
GCCAGGTCAACTGGTT_PB015	8.0	6.0	VGLUT2_neuron	1.0	IFN1	-2.743140935897827	-2.825234651565552
TACCTGCCAGCCGTCA_PB015	23.0	6.0	VGLUT2_neuron	1.0	IFN1	-0.1705344319343567	-0.5984703302383423
CTTCCTTGTACGAAAT_PB015	0.0	0.0	Oligodendrocyte	1.0	IFN1	14.540934562683104	2.5301585197448726
GTAAGTCCACTGCATA_PB015	28.0	5.0	GABA_neuron	1.0	IFN1	-8.538631439208984	-0.8225319981575011
GCCTGTTGTACAGAGC_PB015	2.0	6.0	VGLUT2_neuron	1.0	IFN1	-7.133982658386231	-2.271575689315796
CTCATCGTCGCCGAAC_PB015	0.0	0.0	Oligodendrocyte	1.0	IFN1	14.595132827758787	2.3221914768218994
AAGCGAGCAATGACCT_PB015	7.0	5.0	GABA_neuron	1.0	IFN1	-8.085931777954102	-1.3998967409133911
ACTTCCGGTCCCAAAT_PB015	24.0	5.0	GABA_neuron	1.0	IFN1	-5.3533616065979	0.5259628891944885
CCAAGCGCAACTCCCT_PB015	2.0	6.0	VGLUT2_neuron	1.0	IFN1	-5.228118896484375	-1.599914312362671
TCGCACTGTAGGCTGA_PB015	20.0	6.0	VGLUT2_neuron	1.0	IFN1	-4.41237735748291	-5.516920566558838
ATTTCTGGTTCTCTCG_PB015	2.0	6.0	VGLUT2_neuron	1.0	IFN1	-5.589520454406737	-2.2398531436920166
GGGATCCCAGTAACGG_PB015	9.0	6.0	VGLUT2_neuron	1.0	IFN1	-4.051741123199463	-2.0258498191833496
CTACATTAGTATTCCG_PB015	2.0	6.0	VGLUT2_neuron	1.0	IFN1	-5.080650806427002	-2.02980899810791
TACGTCCAGCCAAGCA_PB015	16.0	5.0	GABA_neuron	1.0	IFN1	-3.951579570770264	0.9613584876060484
CATGGATTCTCCAAGA_PB015	7.0	5.0	GABA_neuron	1.0	IFN1	-7.457173824310303	-1.0581448078155515
CTCCCTCAGTCGAGGT_PB015	4.0	5.0	GABA_neuron	1.0	IFN1	-6.399119377136231	-0.94092458486557
TCCTCTTCAATGTGGG_PB015	7.0	5.0	GABA_neuron	1.0	IFN1	-7.828993797302246	-1.1106394529342651
GATTCTTTCTGCTGAA_PB015	27.0	5.0	GABA_neuron	1.0	IFN1	-7.151333808898926	0.8710247278213502
ATACTTCGTTAACAGA_PB015	22.0	6.0	VGLUT2_neuron	1.0	IFN1	-4.1704535484313965	-2.962232112884521
CTCTCAGCAGAACTAA_PB015	2.0	6.0	VGLUT2_neuron	1.0	IFN1	-5.168390274047852	-2.10424280166626
ATGAGTCCAGGTTCCG_PB015	24.0	5.0	GABA_neuron	1.0	IFN1	-5.323596477508545	0.4610367715358734
CGAGTGCTCCTTGACC_PB015	7.0	5.0	GABA_neuron	1.0	IFN1	-8.057317733764648	-1.5924322605133057
ATTTCACTCCGTTGAA_PB015	8.0	6.0	VGLUT2_neuron	1.0	IFN1	-2.015282869338989	-2.8668084144592285
AGCTCAAAGGTGCCTC_PB015	2.0	6.0	VGLUT2_neuron	1.0	IFN1	-6.831790447235107	-1.9384959936141968
ACAGCCGTCATTTACC_PB015	7.0	5.0	GABA_neuron	1.0	IFN1	-8.005072593688963	-1.5417351722717283
TTCATTGGTTGTCATG_PB015	12.0	6.0	VGLUT2_neuron	1.0	IFN1	-0.869033396244049	-2.58011531829834
AGACCCGGTCCGAAGA_PB015	6.0	5.0	GABA_neuron	1.0	IFN1	-8.229384422302246	-4.999414920806885
CTTTCAACATCAGCAT_PB015	7.0	5.0	GABA_neuron	1.0	IFN1	-7.903240203857421	-1.174534559249878
AACCACATCCTGTAAG_PB015	7.0	5.0	GABA_neuron	1.0	IFN1	-7.308699131011962	-0.9903923273086548
AACCTGAAGGCTCTCG_PB015	7.0	5.0	GABA_neuron	1.0	IFN1	-7.330645084381103	-1.58413028717041
CTCAGTCTCTACTATC_PB015	7.0	5.0	GABA_neuron	1.0	IFN1	-7.997089385986328	-1.5197725296020508
AGTAGCTCAGCATGCC_PB015	19.0	5.0	GABA_neuron	1.0	IFN1	-8.658623695373535	0.43097984790802
GAAGTAACACTCATAG_PB015	16.0	5.0	GABA_neuron	1.0	IFN1	-3.884178400039673	1.0795342922210691
GTACAGTCAGTGACCC_PB015	2.0	6.0	VGLUT2_neuron	1.0	IFN1	-4.976370334625244	-2.77947735786438
TCATTGTTCCGAAATC_PB015	7.0	5.0	GABA_neuron	1.0	IFN1	-7.27960205078125	-1.071006417274475
GTATTTCAGACTCATC_PB015	7.0	5.0	GABA_neuron	1.0	IFN1	-7.945040702819824	-1.4509494304656982
GTCTTTAAGGTGATCG_PB015	7.0	5.0	GABA_neuron	1.0	IFN1	-7.996115207672118	-1.5023860931396484
ACTGTCCCACCAGCGT_PB015	2.0	6.0	VGLUT2_neuron	1.0	IFN1	-6.636629104614258	-1.307514786720276
TAGGTACGTCATCCCT_PB015	28.0	5.0	GABA_neuron	1.0	IFN1	-8.669063568115234	-0.6912626028060913
GCGGAAACAGACTGCC_PB015	4.0	5.0	GABA_neuron	1.0	IFN1	-5.492520332336426	-1.199745535850525
ACTGATGAGCTCTGTA_PB015	18.0	5.0	GABA_neuron	1.0	IFN1	-10.258683204650875	-1.5932477712631223
GACTTCCGTGATGGCA_PB015	10.0	6.0	VGLUT2_neuron	1.0	IFN1	-0.2532773315906524	-4.50213623046875
GCCGTGACAGGCTCTG_PB015	14.0	5.0	GABA_neuron	1.0	IFN1	-7.1231017112731925	0.0121998907998204
GACCTTCTCTCCGAAA_PB015	14.0	5.0	GABA_neuron	1.0	IFN1	-7.271080493927003	-0.1879300028085709
AGATCGTCAGGTCTCG_PB015	19.0	5.0	GABA_neuron	1.0	IFN1	-8.566403388977049	0.5035163760185242
AACCAACAGGGATCAC_PB015	22.0	6.0	VGLUT2_neuron	1.0	IFN1	-4.128123760223389	-3.474356174468994
TTTCGATAGCTGACCC_PB015	2.0	6.0	VGLUT2_neuron	1.0	IFN1	-5.50880002975464	-2.1552796363830566
TTTCAGTTCATGTCAG_PB015	9.0	6.0	VGLUT2_neuron	1.0	IFN1	-4.074762344360352	-2.097302436828613
CGTGTCTAGTTCTACG_PB015	18.0	5.0	GABA_neuron	1.0	IFN1	-10.25715160369873	-1.5076997280120847
TCCATCGAGCAGGGAG_PB015	14.0	5.0	GABA_neuron	1.0	IFN1	-7.197056770324707	-0.0419166311621666
TAGTGCAGTCTGCGCA_PB015	22.0	6.0	VGLUT2_neuron	1.0	IFN1	-4.166299819946289	-3.387267589569092
GGGTTATCACATATGC_PB015	20.0	6.0	VGLUT2_neuron	1.0	IFN1	-9.309207916259764	-3.391422986984253
CTGAATGGTCGAGTTT_PB015	9.0	6.0	VGLUT2_neuron	1.0	IFN1	-4.466843128204346	-2.044100761413574
ATAGACCCAGCGGATA_PB015	22.0	6.0	VGLUT2_neuron	1.0	IFN1	-4.123967170715332	-3.4336590766906734
TGCAGATTCGACATAC_PB015	7.0	5.0	GABA_neuron	1.0	IFN1	-7.982883930206298	-1.569880127906799
TGGTGATCACGACAGA_PB015	12.0	6.0	VGLUT2_neuron	1.0	IFN1	-0.3110703527927398	-2.570952653884888
TATCGCCCAGGCACAA_PB015	2.0	6.0	VGLUT2_neuron	1.0	IFN1	-5.826942443847656	-2.5254642963409424
CGGGTGTTCAACCGAT_PB015	12.0	6.0	VGLUT2_neuron	1.0	IFN1	-1.320213794708252	-2.659933567047119
TCCTCGACAAAGGGCT_PB015	6.0	5.0	GABA_neuron	1.0	IFN1	-8.333090782165526	-4.685760498046875
AGGTTGTTCCACGGGT_PB015	28.0	5.0	GABA_neuron	1.0	IFN1	-8.476659774780273	-0.6818837523460388
AGTACCACACTACACA_PB015	3.0	4.0	DA_neuron	1.0	IFN1	-4.948596000671387	-9.887154579162596
TTACCGCCATAGCACT_PB015	7.0	5.0	GABA_neuron	1.0	IFN1	-7.718122482299805	-1.5409835577011108
TCCTTCTCATGACAAA_PB015	2.0	6.0	VGLUT2_neuron	1.0	IFN1	-6.732766628265381	-1.734748601913452
GACAGCCGTGACTATC_PB015	2.0	6.0	VGLUT2_neuron	1.0	IFN1	-6.903601169586182	-2.1141364574432373
CATGCCTGTGGCCACT_PB015	2.0	6.0	VGLUT2_neuron	1.0	IFN1	-5.125061511993408	-1.6378165483474731
ACTGTGACACTTCCTG_PB015	0.0	0.0	Oligodendrocyte	1.0	IFN1	13.17287731170654	2.622866153717041
CATTGTTCAGACCAAG_PB015	2.0	6.0	VGLUT2_neuron	1.0	IFN1	-6.836514949798584	-2.5082082748413086
CGTTGGGGTACAGTAA_PB015	4.0	5.0	GABA_neuron	1.0	IFN1	-6.580211162567139	-0.9353512525558472
CTGATCCAGGGTTAAT_PB015	12.0	6.0	VGLUT2_neuron	1.0	IFN1	-0.3742400705814361	-2.582033634185791
TTAGGGTGTGTTATCG_PB015	16.0	5.0	GABA_neuron	1.0	IFN1	-4.000468254089356	0.8779134750366211
TCTTCCTGTGATAGTA_PB015	20.0	6.0	VGLUT2_neuron	1.0	IFN1	-9.446946144104006	-3.4590630531311035
CCACTTGCAGCACACC_PB015	7.0	5.0	GABA_neuron	1.0	IFN1	-7.624304294586181	-1.235129475593567
GCATGATGTCTCGGAC_PB015	22.0	6.0	VGLUT2_neuron	1.0	IFN1	-4.2299346923828125	-3.395968437194824
CGATGCGAGGCCACCT_PB015	24.0	5.0	GABA_neuron	1.0	IFN1	-5.344220638275146	0.4883589744567871
ACTTTCAGTTCACCGG_PB015	37.0	6.0	VGLUT2_neuron	1.0	IFN1	-5.0716280937194815	-3.9249548912048335
ACTGCAAGTACGATTC_PB015	7.0	5.0	GABA_neuron	1.0	IFN1	-7.622978210449218	-1.323011040687561
AATAGAGAGACGGAAA_PB015	20.0	6.0	VGLUT2_neuron	1.0	IFN1	-9.22321605682373	-3.3340365886688232
GACTCTCGTTCGGTTA_PB015	16.0	5.0	GABA_neuron	1.0	IFN1	-3.93254280090332	0.8901270627975463
AACGTCACATGACTGT_PB015	8.0	6.0	VGLUT2_neuron	1.0	IFN1	-1.997613549232483	-3.2503578662872314
CTGCGAGGTCATTCCC_PB015	2.0	6.0	VGLUT2_neuron	1.0	IFN1	-4.9857354164123535	-2.3424861431121826
GGTGGCTTCGCTAGCG_PB015	8.0	6.0	VGLUT2_neuron	1.0	IFN1	-2.8628146648406982	-2.890023231506348
GCTTTCGGTTCGGCCA_PB015	16.0	5.0	GABA_neuron	1.0	IFN1	-3.884041547775269	1.0113378763198853
TTCATGTCAAGTGGAC_PB015	17.0	6.0	VGLUT2_neuron	1.0	IFN1	-4.520209312438965	-4.223595142364502
GTGTTAGAGAAGTCCG_PB015	2.0	6.0	VGLUT2_neuron	1.0	IFN1	-5.746357440948486	-2.174768209457397
AGATAGAAGGTCACTT_PB015	4.0	5.0	GABA_neuron	1.0	IFN1	-6.8552727699279785	-0.8333176970481871
CTCATTAAGAAATGGG_PB015	14.0	5.0	GABA_neuron	1.0	IFN1	-7.369846820831299	-0.4722810983657837
CAACGATGTTAGGGTG_PB015	7.0	5.0	GABA_neuron	1.0	IFN1	-8.054649353027342	-1.5020874738693235
CTGCATCTCCTACAAG_PB015	2.0	6.0	VGLUT2_neuron	1.0	IFN1	-5.587625980377196	-2.354690790176392
CTTACCGGTTAAGACA_PB015	35.0	6.0	VGLUT2_neuron	1.0	IFN1	-4.787750244140625	-2.96102261543274
GCGAGAAAGCAGCGAT_PB015	10.0	6.0	VGLUT2_neuron	1.0	IFN1	-0.2342274338006972	-4.539487361907959
TCAGTCCTCAGACCCG_PB015	8.0	6.0	VGLUT2_neuron	1.0	IFN1	-1.723666071891785	-2.945565938949585
GTGCTGGCAGGCTACC_PB015	2.0	6.0	VGLUT2_neuron	1.0	IFN1	-5.272840976715088	-1.5311532020568848
AGACCATGTGTACAGG_PB015	28.0	5.0	GABA_neuron	1.0	IFN1	-8.69981861114502	-0.7306812405586242
TTGCATTTCAATCTTC_PB015	14.0	5.0	GABA_neuron	1.0	IFN1	-7.781051158905028	-0.088884562253952
ACGTAACCAGCACGAA_PB015	17.0	6.0	VGLUT2_neuron	1.0	IFN1	-4.5027289390563965	-4.195226192474365
GTGAGCCCACCTGCTT_PB015	10.0	6.0	VGLUT2_neuron	1.0	IFN1	-0.28898024559021	-4.4609456062316895
CGCCAGATCATGGCCG_PB015	8.0	6.0	VGLUT2_neuron	1.0	IFN1	-2.724167585372925	-3.157214879989624
ATTTCACTCACTTTGT_PB015	2.0	6.0	VGLUT2_neuron	1.0	IFN1	-6.468053340911865	-2.09302830696106
TGTTTGTAGCATATGA_PB015	7.0	5.0	GABA_neuron	1.0	IFN1	-7.742836475372314	-1.1865280866622925
GTGATGTAGAGATTCA_PB015	19.0	5.0	GABA_neuron	1.0	IFN1	-8.551393508911133	0.4263118207454681
GGGTTATGTGGCTGCT_PB015	7.0	5.0	GABA_neuron	1.0	IFN1	-7.33626651763916	-1.0789119005203247
GATCAGTGTGATTCTG_PB015	9.0	6.0	VGLUT2_neuron	1.0	IFN1	-4.017680644989014	-2.0496695041656494
GCACTAACACTTGTCC_PB015	27.0	5.0	GABA_neuron	1.0	IFN1	-7.34387731552124	-2.045276165008545
TTCGATTTCAAGCCAT_PB015	34.0	5.0	GABA_neuron	1.0	IFN1	-6.865816593170166	-3.8826084136962886
AGTAGTCAGTGTAGAT_PB015	9.0	6.0	VGLUT2_neuron	1.0	IFN1	-3.4654736518859863	-1.5145610570907593
ATGGATCGTAATGCTC_PB015	9.0	6.0	VGLUT2_neuron	1.0	IFN1	-2.870288610458374	-1.5399941205978391
GTCCCATGTATGAGGC_PB015	2.0	6.0	VGLUT2_neuron	1.0	IFN1	-6.5993523597717285	-2.1794483661651607
AACGGGAAGCGGACAT_PB015	13.0	4.0	DA_neuron	1.0	IFN1	-4.583234786987305	-8.675655364990234
GAATAGATCCCTGGTT_PB015	14.0	5.0	GABA_neuron	1.0	IFN1	-7.35336685180664	-0.3013659715652466
GTTAGTGAGGCGTTGA_PB015	14.0	5.0	GABA_neuron	1.0	IFN1	-7.810372352600098	-0.10011987388134
TTCCGGTCAGAATTCC_PB015	19.0	5.0	GABA_neuron	1.0	IFN1	-8.588097572326658	0.4596753120422363
CATGCTCCAGGTGTGA_PB015	0.0	0.0	Oligodendrocyte	1.0	IFN1	13.980806350708008	2.686243772506713
CTCGAGGTCTACTGCC_PB015	2.0	6.0	VGLUT2_neuron	1.0	IFN1	-5.605321407318115	-2.6407718658447266
ACTCTCGTCGCATAGT_PB015	12.0	6.0	VGLUT2_neuron	1.0	IFN1	-0.3412784337997436	-2.588299036026001
ATTCAGGAGCGTTCAT_PB015	8.0	6.0	VGLUT2_neuron	1.0	IFN1	-2.954279899597168	-2.891728401184082
AGTTCGATCTTGCAGA_PB015	3.0	4.0	DA_neuron	1.0	IFN1	-5.298044204711913	-9.268620491027832
TAGGAGGCAATCCTTT_PB015	20.0	6.0	VGLUT2_neuron	1.0	IFN1	-9.23306369781494	-3.382751941680908
GGTGTTATCCGCAACG_PB015	35.0	6.0	VGLUT2_neuron	1.0	IFN1	-4.828958511352539	-3.012390851974488
CGTTAGAAGTCTAGAA_PB015	3.0	4.0	DA_neuron	1.0	IFN1	-5.260340213775635	-9.400983810424805
GACTCTCAGCGTTCAT_PB015	19.0	5.0	GABA_neuron	1.0	IFN1	-8.631379127502441	0.4802746474742889
GTGGTTACAAGTGGAC_PB015	3.0	4.0	DA_neuron	1.0	IFN1	-5.870041847229004	-9.621688842773438
CTAAGTGAGGGTTAGC_PB015	11.0	6.0	VGLUT2_neuron	1.0	IFN1	-7.537846088409424	-3.0316710472106934
CGTAATGTCTGCGTCT_PB015	20.0	6.0	VGLUT2_neuron	1.0	IFN1	-4.385554790496825	-5.514107704162598
CACTGTCGTGGGTATG_PB015	7.0	5.0	GABA_neuron	1.0	IFN1	-7.38554286956787	-1.0591832399368286
CTGCGAGCACCTGAAT_PB015	16.0	5.0	GABA_neuron	1.0	IFN1	-3.8815882205963135	1.0426903963088987
TTCCTAACAGGAAGTC_PB015	9.0	6.0	VGLUT2_neuron	1.0	IFN1	-3.7555117607116695	-2.0207996368408203
CGATGCGCATCCGATA_PB015	12.0	6.0	VGLUT2_neuron	1.0	IFN1	-0.3550167381763458	-2.60490345954895
TGAATCGTCTGACGCG_PB015	8.0	6.0	VGLUT2_neuron	1.0	IFN1	-2.808212995529175	-3.1069672107696533
TTCGATTGTCGCCACA_PB015	7.0	5.0	GABA_neuron	1.0	IFN1	-7.722335338592529	-1.0777903795242307
CGGCAGTTCAATCCAG_PB015	2.0	6.0	VGLUT2_neuron	1.0	IFN1	-6.727307796478272	-2.3100123405456543
CATCCGTGTCGCATGC_PB015	23.0	6.0	VGLUT2_neuron	1.0	IFN1	-0.0463076718151569	-0.5622235536575316
CCGGGTATCCGTGGCA_PB015	2.0	6.0	VGLUT2_neuron	1.0	IFN1	-6.711538791656494	-1.690060257911682
CCTCCAAAGGGCAACT_PB015	14.0	5.0	GABA_neuron	1.0	IFN1	-7.288722515106201	-0.0547695495188236
TCTGCCAAGGATACGC_PB015	4.0	5.0	GABA_neuron	1.0	IFN1	-6.629314422607422	-0.6112327575683594
[truncated: 2,700 more rows]
