# Supplementary material for: Conserved and cell type-specific transcriptional responses to IFN-γ in the ventral midbrain
Source: Brain Behav Immun. Author manuscript; Available in PMC 2023 Aug 27. (PMC10460506; doi:10.1016/j.bbi.2023.04.008)
Supplement: Supp.File3 [file NIHMS1900921-supplement-Supp_File3.txt]

EnsembleID	GeneSymbol	ACTCCACT	TAGCGTCA	GATATCGC	GTTCCCAA	ACCAAGTC	ATCTGACG	TTATCCCG	AGTGAGAG	TAGAGGGT	GTTAGCCT	TTACTCGC	CTTACACC	GCTTAGAC	TAAGGACG	TCGATGCA	CCACACTT	GAGTCGAT	CACTTAGC	ACCGTCAT	GCAGGTAA	GTAAACGG	CTCTGGTT	AGTCTTCG	ATGCTGAG	TCGTCTAG	CTAGCTGT	AAGTGGTG	TCTCGGAT	CGGCATAA	TGCACGTA	GGATGATC	TACCTTGG	TCAACAGG	GCAACGTT	AAGCAGGA	GATGATCC	ACTGAAGC	GCTCATGA	GGTACTCA	CATCCTAG	GTCGATAG	TACACCAG	CGCCTTTT	CCTCTATC	GTCCTAGT	AGGACTAC	GTTGGAAC	ATGCGCTT
ENSMUSG00000105712.1	Gm5712	0	0	0	0	0	0	0	0	0	0	0	0	0	0	0	0	0	0	0	0	0	0	0	0	0	0	0	0	0	0	0	0	0	0	0	0	0	0	0	0	0	0	0	0	0	0	0	0
ENSMUSG00000108370.1	Gm8209	0	0	0	0	0	0	0	0	0	0	0	0	0	0	0	0	0	0	0	0	0	0	0	0	0	0	0	0	0	0	0	0	0	0	0	0	0	0	0	0	0	0	0	0	0	0	0	0
ENSMUSG00000053654.7	Krt42	0	0	0	0	0	0	0	0	0	0	0	0	0	0	0	0	0	0	0	0	0	0	0	0	0	0	0	0	0	0	0	0	0	0	0	0	0	0	0	0	0	0	0	0	0	0	0	0
ENSMUSG00000103293.1	Gm5842	0	0	0	0	0	0	0	0	0	0	0	0	0	0	0	0	0	0	0	0	0	0	0	0	0	0	0	0	0	0	0	0	0	0	0	0	0	0	0	0	0	0	0	0	0	0	0	0
ENSMUSG00000078144.4	Capns2	0	0	0	0	0	0	0	0	0	0	0	0	0	0	0	0	0	0	0	0	0	0	0	0	0	0	0	0	0	0	0	0	0	0	0	0	0	0	0	0	0	0	0	0	0	0	0	0
ENSMUSG00000082796.1	Gm13385	0	0	0	0	0	0	0	0	0	0	0	0	0	0	0	0	0	0	0	0	0	0	0	0	0	0	0	0	0	0	0	0	0	0	0	0	0	0	0	0	0	0	0	0	0	0	0	0
ENSMUSG00000102514.1	Gm35323	0	0	0	0	0	0	0	0	0	0	0	0	0	0	0	0	0	0	0	0	0	0	0	0	0	0	0	0	0	0	0	0	0	0	0	0	0	0	0	0	0	0	0	0	0	0	0	0
ENSMUSG00000089473.1	Gm25369	0	0	0	0	0	0	0	0	0	0	0	1	0	0	0	0	0	0	0	0	0	0	0	0	0	0	0	0	0	0	0	0	0	1	0	0	0	0	0	0	0	0	0	0	0	0	0	0
ENSMUSG00000088008.1	Gm25492	0	0	0	0	0	0	0	0	0	0	0	0	0	0	0	0	0	0	0	0	0	0	0	0	0	0	0	0	0	0	0	0	0	0	0	0	0	0	0	0	0	0	0	0	0	0	0	0
ENSMUSG00000055980.2	Irs1	7	1	8	3	6	7	19	56	69	59	46	138	7	1	5	2	3	2	32	147	86	46	73	67	6	3	3	7	10	2	57	75	35	73	148	86	1	4	5	3	3	4	117	104	87	63	66	76
ENSMUSG00000105735.1	4933415J04Rik	0	0	0	0	0	0	0	0	0	0	0	0	0	0	0	0	0	0	0	0	0	0	0	0	0	0	0	0	0	0	0	0	0	0	0	0	0	0	0	0	0	0	0	0	0	0	0	0
ENSMUSG00000108522.1	Gm44664	0	0	0	0	0	0	0	0	0	0	0	0	0	0	0	0	0	0	0	0	0	0	0	0	0	0	0	0	0	0	0	0	0	0	0	0	0	0	0	0	0	0	0	0	0	0	0	0
ENSMUSG00000094271.1	Gm13290	0	0	0	0	0	0	0	0	0	0	0	0	0	0	0	0	0	0	0	0	0	0	0	0	0	0	0	0	0	0	0	0	0	0	0	0	0	0	0	0	0	0	0	0	0	0	0	0
ENSMUSG00000065800.1	Gm23042	0	0	0	0	0	0	0	0	0	0	0	0	0	0	0	0	0	0	0	0	0	0	0	0	0	0	0	0	0	0	0	0	0	0	0	0	0	0	0	0	0	0	0	0	0	0	0	0
ENSMUSG00000042042.14	Csgalnact2	6	3	3	4	1	0	10	36	34	39	34	70	10	1	4	3	4	1	23	72	67	19	44	42	4	0	4	5	5	1	37	47	16	62	62	41	0	6	4	9	3	2	97	67	61	37	37	60
ENSMUSG00000099440.1	Gm29593	0	0	0	0	0	0	0	0	0	0	0	0	0	0	0	0	0	0	0	0	0	0	0	0	0	0	0	0	0	0	0	0	0	0	0	0	0	0	0	0	0	0	0	0	0	0	0	0
ENSMUSG00000096457.7	Gm10147	0	0	0	0	0	0	0	0	0	0	0	0	0	0	0	0	0	0	0	0	0	0	0	0	0	0	0	0	0	0	0	0	0	0	0	0	0	0	0	0	0	0	0	0	0	0	0	0
ENSMUSG00000086699.3	Gm16510	0	0	0	0	0	0	0	0	0	0	0	0	0	0	0	0	0	0	0	0	0	0	0	0	0	0	0	0	0	0	0	0	0	0	0	0	0	0	0	0	0	0	0	0	0	0	0	0
ENSMUSG00000041997.16	Tlk1	21	21	20	21	22	21	39	139	115	144	110	266	32	13	22	17	9	17	63	238	202	104	152	165	13	31	15	27	27	7	162	182	84	186	280	208	3	22	38	26	11	29	292	261	239	143	135	181
ENSMUSG00000050493.8	Fam167b	0	0	0	1	1	0	0	0	0	0	0	0	0	0	0	0	0	0	0	0	0	0	0	0	0	0	0	0	0	0	0	0	0	0	0	0	0	0	0	0	0	0	0	0	0	0	0	0
ENSMUSG00000083332.1	Gm7599	0	0	0	0	0	0	0	1	0	0	0	0	0	0	0	0	0	0	0	1	0	1	2	1	0	0	0	0	0	0	1	1	0	2	0	2	0	0	0	0	1	0	2	1	0	1	2	1
ENSMUSG00000093148.1	Gm23375	0	0	0	0	0	0	0	0	0	0	0	0	0	0	0	0	0	0	0	0	0	0	0	0	0	0	0	0	0	0	0	0	0	0	0	0	0	0	0	0	0	0	0	0	0	0	0	0
ENSMUSG00000045689.3	Pcdhb4	0	0	0	0	0	0	0	0	0	0	0	0	0	0	0	0	0	0	0	0	0	0	0	0	0	0	0	0	0	0	0	0	0	0	0	0	0	0	0	0	0	0	0	0	0	0	0	0
ENSMUSG00000079008.2	Gm14124	0	0	0	0	0	0	0	0	0	0	0	1	0	0	1	0	0	0	0	1	0	2	0	0	0	0	0	0	0	0	0	0	0	0	1	0	0	0	0	0	0	0	0	0	1	0	0	2
ENSMUSG00000105298.1	Cldn25-ps	0	0	0	0	0	0	0	0	0	0	0	0	0	0	0	0	0	0	0	0	0	0	0	0	0	0	0	0	0	0	0	0	0	0	0	0	0	0	0	0	0	0	0	0	0	0	0	0
ENSMUSG00000040151.9	Hs2st1	7	8	6	11	5	4	23	96	101	92	76	200	13	9	5	7	8	8	43	239	161	61	125	111	6	5	5	9	10	8	95	112	60	162	235	136	3	20	30	24	14	14	201	194	146	117	119	161
ENSMUSG00000022938.7	Fam3b	1	2	0	1	2	2	0	1	3	2	0	6	3	0	1	2	1	0	3	4	8	2	3	3	1	2	1	0	1	0	6	7	1	10	12	6	0	2	2	1	1	1	9	8	8	8	7	2
ENSMUSG00000105773.1	4930563F08Rik	0	0	0	0	0	0	0	2	1	3	3	6	1	0	0	0	0	0	1	1	3	1	3	3	0	0	0	0	0	0	2	3	0	3	4	0	0	0	0	0	0	0	4	5	7	1	4	1
ENSMUSG00000105676.1	Gm43403	0	0	0	0	0	0	0	0	0	1	1	2	0	0	0	0	0	0	1	1	1	1	0	0	0	0	0	0	0	0	0	1	0	3	0	3	0	1	0	0	0	0	0	0	1	1	0	0
ENSMUSG00000103660.5	Gm30705	0	0	0	0	0	0	0	0	0	0	0	0	0	0	0	0	0	0	0	0	0	0	0	0	0	0	0	0	0	0	0	0	0	0	0	0	0	0	0	0	0	0	0	0	0	0	0	0
ENSMUSG00000065817.1	Gm24698	0	0	0	0	0	0	0	0	0	0	0	0	0	0	0	0	0	0	0	0	0	0	0	0	0	0	0	0	0	0	0	0	0	0	0	0	0	0	0	0	0	0	0	0	0	0	0	0
ENSMUSG00000014030.15	Pax5	0	0	1	0	0	0	4	22	24	19	19	26	0	0	1	0	0	0	7	62	37	7	24	14	0	1	0	0	0	0	18	15	13	13	38	21	0	0	0	0	0	1	27	41	30	29	17	23
ENSMUSG00000081429.1	Rps27-ps1	0	0	0	0	0	0	0	0	0	0	0	0	0	0	0	0	0	0	0	0	0	0	0	0	0	0	0	0	0	0	0	0	0	0	0	0	0	0	0	0	0	0	0	0	0	0	0	0
ENSMUSG00000097746.1	Gm6225	1	0	0	0	0	0	3	10	9	7	5	13	1	1	1	0	0	1	5	15	9	4	7	7	2	1	0	0	1	0	10	13	6	8	11	11	1	3	8	4	1	4	19	18	11	9	6	12
ENSMUSG00000086848.3	Lce6a	0	0	0	0	0	0	0	0	0	0	0	0	0	0	0	0	0	0	0	0	0	0	0	0	0	0	0	0	0	0	0	0	0	0	0	0	0	0	0	0	0	0	0	0	0	0	0	0
ENSMUSG00000067909.4	Slxl1	0	0	0	0	0	0	0	0	0	0	0	0	0	0	0	0	0	0	0	0	0	0	0	0	0	0	0	0	0	0	0	0	0	0	0	0	0	0	0	0	0	0	0	0	0	0	0	0
ENSMUSG00000089844.7	A530032D15Rik	0	0	0	0	0	0	0	0	0	0	0	0	0	0	0	0	0	0	0	0	0	0	0	0	0	0	0	0	0	0	0	0	0	0	0	0	0	0	0	0	0	0	0	0	0	0	0	0
ENSMUSG00000030232.17	Aebp2	22	17	14	16	10	19	9	49	35	47	42	96	21	15	16	7	9	2	21	108	70	37	63	51	15	7	9	14	12	5	50	61	32	91	95	74	0	10	22	12	7	6	77	88	50	48	53	76
ENSMUSG00000105621.1	Mirlet7f-1	0	0	0	0	1	0	0	2	0	0	2	1	0	0	1	0	0	0	0	0	2	1	0	0	0	0	0	1	0	0	0	1	0	1	0	0	0	0	0	0	1	0	2	0	1	0	1	0
ENSMUSG00000077594.1	Gm26018	0	0	0	0	0	0	0	0	0	0	0	0	0	0	0	0	0	0	0	0	0	0	0	0	0	0	0	0	0	0	0	0	0	0	0	0	0	0	0	0	0	0	0	0	0	0	0	0
ENSMUSG00000020430.12	Pes1	0	0	0	2	2	0	0	5	7	2	3	15	1	4	0	0	0	0	1	15	7	2	6	11	0	1	0	1	1	0	6	5	1	7	9	4	1	2	0	1	1	1	3	5	1	6	2	3
ENSMUSG00000046991.9	Wdr27	0	0	0	1	0	1	5	8	8	8	6	16	1	0	0	1	0	0	6	18	16	7	12	11	0	0	1	0	0	0	8	7	5	6	26	8	0	0	1	0	0	0	12	9	16	6	4	9
ENSMUSG00000032435.8	Dync1li1	7	5	10	3	4	6	15	51	52	51	31	117	16	7	7	9	2	4	23	118	77	45	65	68	7	13	2	8	3	4	51	71	30	80	102	74	1	5	18	8	9	8	112	93	83	54	59	67
ENSMUSG00000077231.1	Gm25096	0	0	0	0	0	0	0	0	0	0	0	0	0	0	0	0	0	0	0	0	0	0	0	0	0	0	0	0	0	0	0	0	0	0	0	0	0	0	0	0	0	0	0	0	0	0	1	0
ENSMUSG00000033383.6	Rtp1	0	0	0	0	0	0	0	0	0	0	0	0	0	0	0	0	0	0	0	0	0	0	0	0	0	0	0	0	0	0	0	0	0	0	0	0	0	0	0	0	0	0	0	0	0	0	0	0
ENSMUSG00000026275.13	Ppp1r7	2	2	0	3	0	2	6	23	14	20	16	60	6	2	2	1	1	1	11	52	37	18	36	27	1	0	2	5	0	1	22	29	11	20	50	23	0	0	8	8	8	3	36	36	27	26	12	31
ENSMUSG00000038633.5	Degs1	2	3	2	3	3	4	1	10	16	11	8	16	6	0	2	2	1	2	4	21	15	7	8	8	2	1	3	2	2	2	8	10	4	9	20	8	1	1	3	3	1	0	18	13	13	10	10	8
ENSMUSG00000059731.6	Olfr837	0	0	0	0	0	0	0	0	0	0	0	0	0	0	0	0	0	0	0	0	0	0	0	0	0	0	0	0	0	0	0	0	0	0	0	0	0	0	0	0	0	0	0	0	0	0	0	0
ENSMUSG00000022686.14	B3gnt5	1	0	1	0	0	0	1	1	1	3	1	1	1	0	0	0	0	0	0	1	0	2	0	1	0	0	0	1	0	1	1	0	1	1	1	0	2	0	0	0	0	1	1	0	1	4	4	2
ENSMUSG00000099237.1	Mir7216	0	0	0	0	0	0	0	0	0	0	0	0	0	0	0	0	0	0	0	0	0	0	0	0	0	0	0	0	0	0	0	0	0	0	0	0	0	0	0	0	0	0	0	0	0	0	0	0
ENSMUSG00000102494.1	Gm36988	0	0	0	0	0	0	0	0	0	0	0	0	0	0	0	0	0	0	0	0	0	0	0	0	0	0	0	0	0	0	0	0	0	0	0	0	0	0	0	0	0	0	0	0	0	0	0	0
ENSMUSG00000089143.2	Gm25268	0	0	0	0	0	0	0	0	0	0	0	0	0	0	0	0	0	0	0	0	0	0	0	0	0	0	0	0	0	0	0	0	0	0	0	0	0	0	0	0	0	0	0	0	0	0	0	0
ENSMUSG00000034219.15	Sept14	0	0	0	0	0	0	0	0	1	0	0	1	0	0	0	0	0	0	0	0	0	1	0	0	0	0	0	0	0	0	0	0	0	0	0	0	0	0	0	0	0	0	1	0	0	0	0	0
ENSMUSG00000099250.1	Rn7s2	0	0	0	0	0	0	0	0	0	0	0	0	0	0	0	0	0	0	1	0	0	0	0	0	0	0	0	0	0	0	0	0	0	0	0	0	0	0	0	0	0	0	0	0	0	0	0	1
ENSMUSG00000096397.7	Trav17	0	0	0	0	0	0	0	0	0	0	0	0	0	0	0	0	0	0	0	0	0	0	0	0	0	0	0	0	0	0	0	0	0	0	0	0	0	0	0	0	0	0	0	0	0	0	0	0
ENSMUSG00000092697.1	Gm22925	0	0	0	0	0	0	0	0	0	0	0	0	0	0	0	0	0	0	0	0	0	0	0	0	0	0	0	0	0	0	0	0	0	0	0	0	0	0	0	0	0	0	0	0	0	0	0	0
ENSMUSG00000107074.1	Gm18100	0	0	0	0	0	0	0	0	0	0	0	0	0	0	0	0	0	0	0	0	0	0	0	0	0	0	0	0	0	0	0	0	0	0	0	0	0	0	0	0	0	0	0	0	0	0	0	0
ENSMUSG00000051497.15	Kcnj16	3	0	1	2	0	2	2	7	5	2	5	4	0	1	1	1	0	1	1	7	3	1	2	2	1	4	0	1	4	0	3	2	2	7	3	8	0	1	8	5	2	2	5	4	4	7	4	5
ENSMUSG00000038039.13	Gcc2	27	16	12	12	12	9	41	117	145	135	125	268	30	16	19	9	9	12	67	279	165	95	147	155	18	11	15	26	18	13	173	176	80	196	264	183	3	17	39	27	26	9	261	249	191	142	139	207
ENSMUSG00000028701.4	Lurap1	0	1	2	0	0	0	2	6	4	8	2	12	2	1	2	1	0	0	2	4	1	2	9	8	1	0	3	0	0	1	6	6	1	7	6	3	0	2	0	1	0	0	10	9	6	3	7	9
ENSMUSG00000081752.3	Gm14680	0	1	0	0	0	0	0	1	1	0	3	2	0	0	0	0	0	0	1	1	1	0	0	3	0	0	0	0	0	0	1	1	1	2	0	1	0	0	0	0	0	0	1	3	1	0	0	2
ENSMUSG00000070129.2	Mir3071	0	0	0	0	0	0	0	0	0	0	0	0	0	0	0	0	0	0	0	0	0	0	0	0	0	0	0	0	0	0	0	0	0	0	0	0	0	0	0	0	0	0	0	0	0	0	0	0
ENSMUSG00000064653.1	Gm26129	0	0	0	0	0	0	0	0	0	0	0	0	0	0	0	0	0	0	0	0	0	0	0	0	0	0	0	0	0	0	0	0	0	0	0	0	0	0	0	0	0	0	0	0	0	0	0	0
ENSMUSG00000082141.1	Gm11212	0	0	0	0	0	0	0	0	0	0	0	0	0	0	0	0	0	0	0	0	0	0	0	0	0	0	0	0	0	0	0	0	0	0	0	0	0	0	0	0	0	0	0	0	0	0	0	0
ENSMUSG00000081886.1	Gm6175	0	0	0	0	0	0	0	0	0	0	0	0	0	0	0	0	0	0	0	0	0	0	0	0	0	0	0	0	0	0	0	0	0	0	0	0	0	0	0	0	0	0	0	1	0	0	0	0
ENSMUSG00000083982.1	Gm14650	0	0	0	0	0	0	0	0	0	0	0	0	0	0	0	0	0	0	0	0	0	0	0	0	0	0	0	0	0	0	0	0	0	0	0	0	0	0	0	0	0	0	0	0	0	0	0	0
ENSMUSG00000091154.2	Proscos	0	0	0	0	0	0	0	1	0	0	1	0	0	0	0	0	0	0	0	1	1	0	0	1	0	0	0	0	0	0	1	3	0	0	0	0	0	0	0	0	0	0	0	0	0	1	0	0
ENSMUSG00000096169.2	Gm4461	0	0	0	0	0	0	0	0	0	0	0	2	0	0	0	0	0	0	1	3	0	0	0	0	0	0	0	0	0	0	0	1	0	1	1	0	0	0	0	0	0	0	2	0	0	1	0	0
ENSMUSG00000077224.1	Gm23437	0	0	0	0	0	0	0	0	0	0	0	0	0	0	0	0	0	0	0	0	0	0	0	0	0	0	0	0	0	0	0	0	0	0	0	0	0	0	0	0	0	0	0	0	0	0	0	0
ENSMUSG00000066438.6	Plekhd1	0	1	0	1	0	0	3	17	15	15	12	18	0	0	0	1	0	0	4	30	17	10	13	12	0	0	0	0	1	0	20	18	7	18	30	15	0	0	0	0	0	0	19	16	6	13	11	10
ENSMUSG00000107627.1	Gm19244	0	0	0	0	0	0	0	0	0	0	0	0	0	0	0	0	0	0	0	0	0	0	0	0	0	0	0	0	0	0	0	1	0	0	0	0	0	0	0	0	1	2	0	0	0	0	0	1
ENSMUSG00000024773.14	Atg2a	5	1	3	5	1	1	3	19	13	20	10	36	4	0	2	2	0	5	10	51	14	12	11	10	1	0	2	1	6	1	12	26	2	35	37	22	0	2	8	4	3	1	29	18	24	16	10	21
ENSMUSG00000020514.8	Mrpl22	0	1	0	1	0	0	1	4	5	7	7	19	4	2	0	0	0	0	1	11	10	1	5	11	1	1	0	0	0	1	7	4	0	10	8	7	0	1	5	1	0	1	14	8	6	5	8	6
ENSMUSG00000105075.1	Mark1-ps2	0	0	0	0	0	0	0	0	0	0	0	0	0	0	0	0	0	0	0	0	0	0	0	0	0	0	0	0	0	0	0	0	0	0	0	0	0	0	0	0	0	0	0	0	0	0	0	0
ENSMUSG00000041133.11	Smc1a	14	11	10	11	5	9	12	31	34	32	35	78	16	3	4	6	1	7	17	46	46	23	46	40	11	14	13	12	12	7	36	46	13	48	74	45	1	16	26	16	15	16	67	56	53	28	30	39
ENSMUSG00000104985.1	Gm42917	1	1	2	3	1	1	1	16	7	22	11	41	4	1	2	2	0	3	7	22	20	12	12	26	4	3	1	1	2	1	14	23	7	18	19	36	1	13	16	19	11	10	57	70	64	35	41	37
ENSMUSG00000099772.1	Gm29085	0	0	0	0	0	0	0	0	0	0	0	0	0	0	0	0	0	0	0	0	0	0	0	0	0	0	0	0	0	0	0	0	0	0	0	0	0	0	0	0	0	0	0	0	0	0	0	0
ENSMUSG00000087830.1	Gm22820	0	0	0	0	0	0	0	0	0	0	0	0	0	0	0	0	0	0	0	0	0	0	0	0	0	0	0	0	0	0	0	0	0	0	0	0	0	0	0	0	0	0	0	0	0	0	0	0
ENSMUSG00000104660.1	Gm43601	0	0	0	0	0	0	0	0	0	0	0	0	0	0	0	0	0	0	0	0	0	0	0	0	0	0	0	0	0	0	0	0	0	0	0	0	0	0	0	0	0	0	0	0	0	0	0	0
ENSMUSG00000020993.8	Trappc6b	4	4	1	1	5	4	8	19	23	25	23	68	9	3	1	1	2	5	15	56	45	11	35	41	5	7	3	4	2	2	36	38	17	40	61	39	0	3	8	6	4	3	46	59	30	17	26	30
ENSMUSG00000075178.3	Olfr1080	0	0	0	0	0	0	0	0	0	0	0	0	0	0	0	0	0	0	0	0	0	0	0	0	0	0	0	0	0	0	0	0	0	0	0	0	0	0	0	0	0	0	0	0	0	0	0	0
ENSMUSG00000109779.1	RP23-78K13.4	0	0	0	0	0	0	0	0	0	0	0	0	0	0	0	0	0	0	0	0	0	0	0	0	0	0	0	0	0	0	0	0	0	0	0	0	0	0	0	0	0	0	0	0	0	0	0	0
ENSMUSG00000096583.1	Mir669a-1	0	0	0	0	0	0	0	0	0	0	0	0	0	0	0	0	0	0	0	0	0	0	0	0	0	0	0	0	0	0	0	0	0	0	0	0	0	0	0	0	0	0	0	0	0	0	0	0
ENSMUSG00000101002.1	Gm28944	0	0	0	0	0	0	0	0	0	0	0	0	0	0	0	0	0	0	0	0	0	0	0	0	0	0	0	0	0	0	0	0	0	0	0	0	0	0	0	0	0	0	0	0	0	0	0	0
ENSMUSG00000108314.1	Prkcz2	0	0	0	0	0	0	0	0	0	0	0	0	0	0	0	0	0	0	0	0	0	0	0	0	0	0	0	0	0	0	0	0	0	0	0	0	0	0	0	0	0	0	0	0	0	0	0	0
ENSMUSG00000034285.15	Nipsnap1	2	2	2	1	1	1	7	28	25	41	33	81	1	0	1	1	0	1	15	71	45	29	37	36	2	0	3	2	2	2	37	47	17	38	68	47	0	0	1	2	0	1	58	57	32	23	26	54
ENSMUSG00000045538.6	Ddx28	0	0	0	0	0	0	0	0	2	3	0	4	1	1	0	0	0	0	1	0	1	0	0	1	0	0	0	0	0	0	0	2	0	2	1	0	0	0	0	0	0	0	3	1	1	0	1	1
ENSMUSG00000096536.1	Cbx3-ps5	0	0	0	0	0	0	0	0	0	0	0	0	0	0	0	0	0	0	0	0	0	0	0	0	0	0	0	0	0	0	0	0	0	0	0	0	0	0	0	0	0	0	0	0	0	0	0	0
ENSMUSG00000004568.12	Arhgef18	6	4	2	2	3	3	7	21	26	23	31	64	7	3	4	2	3	4	20	86	43	23	44	23	0	4	7	4	2	2	29	39	15	37	86	49	1	2	3	7	4	3	42	43	36	31	22	50
ENSMUSG00000092802.1	Gm26460	0	0	0	0	0	0	0	0	0	0	0	0	0	0	0	0	0	0	0	0	0	0	0	0	0	0	0	0	0	0	0	0	0	0	0	0	0	0	0	0	0	0	0	0	0	0	0	0
ENSMUSG00000108060.2	4921529L05Rik	0	0	0	1	0	0	0	1	1	2	0	0	0	0	1	0	0	0	0	0	0	0	0	0	0	0	0	0	0	0	0	0	0	0	0	0	0	0	0	0	0	0	0	1	0	0	0	1
ENSMUSG00000034640.9	Tiparp	1	1	3	13	5	3	6	20	25	22	17	44	7	6	5	0	0	5	8	31	24	14	25	23	7	7	7	8	8	2	20	23	12	33	33	24	0	10	24	30	14	18	39	41	41	18	14	38
ENSMUSG00000060860.8	Ube2s	0	3	0	0	0	0	1	9	3	6	8	17	2	1	0	1	2	1	6	10	8	8	3	8	2	0	0	0	2	0	3	5	4	6	9	7	0	1	2	7	1	0	8	8	11	3	3	12
ENSMUSG00000071715.11	Ncf4	1	0	0	0	1	1	0	0	1	1	0	0	0	0	0	0	0	0	0	0	0	0	0	1	0	0	1	1	0	0	0	0	0	0	0	0	0	0	0	0	0	0	0	0	0	0	0	0
ENSMUSG00000107949.1	Gm44157	0	0	0	0	0	0	0	0	0	0	0	0	0	0	0	0	0	0	0	0	0	0	0	0	0	0	0	0	0	0	0	0	0	0	0	0	0	0	0	0	0	0	0	0	0	0	0	0
ENSMUSG00000020566.18	Atp6v1c2	0	0	0	0	0	0	0	4	0	0	2	2	0	0	0	0	0	0	1	1	1	2	1	3	0	0	0	0	0	1	2	4	0	3	4	4	0	0	0	0	0	0	7	4	1	2	3	4
ENSMUSG00000095962.1	Vmn1r137	0	0	0	0	0	0	0	0	0	0	0	0	0	0	0	0	0	0	0	0	0	0	0	0	0	0	0	0	0	0	0	0	0	0	0	0	0	0	0	0	0	0	0	0	0	0	0	0
ENSMUSG00000019806.13	Aig1	42	34	27	33	26	38	70	247	219	253	208	466	55	50	37	32	25	39	140	482	333	173	307	272	38	51	37	46	44	42	271	312	154	355	495	354	7	65	100	93	52	39	414	396	343	251	228	301
ENSMUSG00000075141.3	Olfr1160	0	0	0	0	0	0	0	0	0	0	0	0	0	0	0	0	0	0	0	0	0	0	0	0	0	0	0	0	0	0	0	0	0	0	0	0	0	0	0	0	0	0	0	0	0	0	0	0
ENSMUSG00000100422.1	Gm29226	0	0	0	0	0	0	0	0	0	0	0	0	0	0	0	0	0	0	0	0	0	0	0	0	0	0	0	0	0	0	0	0	0	0	0	0	0	0	0	0	0	0	0	0	0	0	0	0
ENSMUSG00000092819.1	Gm23639	0	0	0	0	0	0	0	0	0	0	0	0	0	0	0	0	0	0	0	0	0	0	0	0	0	0	0	0	0	0	0	0	0	0	0	0	0	0	0	0	0	0	0	0	0	0	0	0
ENSMUSG00000054204.6	Fam150b	0	0	0	0	0	0	0	0	1	0	0	0	0	0	0	0	0	0	0	3	0	1	1	2	0	0	0	0	0	0	0	0	0	1	1	0	0	0	0	0	0	0	3	1	2	0	0	1
ENSMUSG00000024725.12	Ostf1	2	2	2	4	0	4	1	4	3	5	5	13	11	3	4	1	2	1	2	10	9	4	5	5	6	5	4	8	4	0	2	7	3	4	7	3	1	7	6	7	1	3	9	9	8	7	4	3
ENSMUSG00000049230.8	Gm9833	0	0	1	2	0	3	4	22	8	10	13	18	1	1	2	0	1	0	11	21	18	12	12	11	0	1	0	0	0	0	18	15	8	22	36	13	0	1	1	0	1	1	35	28	17	16	12	11
ENSMUSG00000082888.1	Gm12934	0	0	0	0	0	0	0	0	0	0	0	0	0	0	0	0	0	0	0	0	0	0	0	0	0	0	0	0	0	0	0	0	0	0	0	0	0	0	0	0	0	0	0	0	0	0	0	0
ENSMUSG00000106413.1	Gm42823	0	0	0	0	0	0	0	0	0	0	0	0	0	0	0	0	0	0	0	0	0	0	0	0	0	0	0	0	0	0	0	0	0	0	0	0	0	0	0	0	0	0	0	0	0	0	0	0
ENSMUSG00000103543.1	Gm37669	0	0	0	0	0	0	0	0	0	0	0	0	0	0	0	0	0	0	0	0	0	0	0	0	0	0	0	0	0	0	0	0	0	0	0	0	0	0	0	0	0	0	0	0	0	0	0	0
ENSMUSG00000097439.6	Gm16754	0	0	0	0	0	0	0	1	0	0	0	6	0	0	0	0	0	0	2	2	1	1	3	3	0	0	0	0	0	0	0	3	0	2	9	2	0	0	0	0	0	0	4	5	5	2	5	7
ENSMUSG00000108843.1	Gm4501	0	0	0	0	0	0	0	0	0	0	0	0	0	0	0	0	0	0	0	0	0	0	0	0	0	0	0	0	0	0	0	0	0	0	0	0	0	0	0	0	0	0	0	0	0	0	0	0
ENSMUSG00000085627.2	Gm11222	0	0	0	0	0	0	0	0	0	0	0	0	0	0	0	0	0	0	0	0	0	0	0	0	0	0	0	0	0	0	0	0	0	0	0	0	0	0	0	0	0	0	0	0	0	0	0	0
ENSMUSG00000072889.9	Nfxl1	9	6	10	6	5	8	16	50	47	50	39	108	18	8	2	4	2	3	28	120	69	37	80	58	8	4	9	15	14	6	67	64	44	72	102	67	5	9	11	17	4	8	127	121	98	73	81	82
ENSMUSG00000109036.1	2210406H18Rik	0	0	0	0	0	0	0	0	0	0	0	0	1	0	0	0	0	0	0	1	0	0	0	0	0	0	0	0	0	0	0	0	0	0	0	0	0	0	0	0	0	0	0	0	0	0	0	0
ENSMUSG00000085873.1	Ttc39aos1	0	0	0	0	1	0	0	3	6	4	2	10	0	0	0	0	0	0	1	9	6	6	6	6	0	0	0	0	0	0	6	8	2	4	8	4	0	0	0	0	0	0	8	7	5	4	1	3
ENSMUSG00000046168.8	Kcnrg	0	0	0	1	1	1	0	1	1	3	3	3	1	0	0	1	1	4	1	1	2	1	0	1	0	1	0	0	0	0	3	0	1	0	2	2	0	0	0	1	1	0	1	1	1	0	1	2
ENSMUSG00000019992.7	Mtfr2	0	0	0	0	0	0	0	1	0	3	1	4	1	0	0	0	0	0	3	1	2	3	3	2	0	0	1	0	1	0	3	2	0	2	3	1	0	1	1	2	0	0	3	3	2	2	1	2
ENSMUSG00000004771.12	Rab11a	4	2	3	4	2	2	13	33	32	50	37	83	10	5	3	1	1	1	13	58	56	30	41	47	3	3	3	8	10	8	33	47	18	59	74	60	1	4	6	7	10	2	68	69	60	28	39	52
ENSMUSG00000096990.1	Gm26790	1	0	0	0	0	0	0	1	0	1	0	5	0	1	0	0	0	0	1	1	0	1	1	0	0	0	0	0	0	0	2	3	0	1	0	2	0	0	0	0	0	2	3	3	0	2	0	0
ENSMUSG00000089807.1	Gm16298	0	0	0	0	0	0	0	0	0	0	0	0	0	0	0	0	0	0	0	0	0	0	0	0	0	0	0	0	0	0	1	0	0	0	0	0	0	0	0	0	0	0	1	0	0	0	0	0
ENSMUSG00000085576.2	Dpy19l2	0	0	0	0	0	0	1	4	6	8	7	10	0	0	0	0	0	0	7	7	6	6	4	6	0	0	0	0	0	0	3	7	1	13	6	6	0	0	1	1	1	0	6	6	5	1	5	3
ENSMUSG00000091129.2	Iqcf6	0	0	0	0	0	0	0	0	0	0	0	0	0	0	0	0	0	0	0	0	0	0	0	0	0	0	0	0	0	0	0	0	0	0	0	0	0	0	0	0	0	0	0	0	0	0	0	0
ENSMUSG00000098493.1	Mir6383	0	0	0	0	0	0	0	0	0	0	0	0	0	0	0	0	0	0	0	0	0	0	0	0	0	0	0	0	0	0	0	0	0	0	0	0	0	0	0	0	0	0	0	0	0	0	0	0
ENSMUSG00000108124.1	Gm44146	0	0	0	0	0	0	0	0	0	0	0	0	0	0	0	0	0	0	0	0	0	0	0	0	0	0	0	0	0	0	0	0	0	0	0	0	0	0	0	0	0	0	0	0	0	0	0	0
ENSMUSG00000026181.11	Ppm1f	0	1	0	2	2	1	10	24	27	23	16	50	4	1	2	1	0	0	10	64	29	11	24	23	1	2	0	2	3	0	26	21	9	31	54	35	0	1	3	3	0	1	34	32	39	11	18	22
ENSMUSG00000029075.6	Tnfrsf4	0	0	0	0	0	0	0	0	0	0	1	2	0	0	0	0	0	0	0	0	0	0	0	0	1	0	0	0	0	0	2	0	0	0	2	0	0	0	0	0	0	0	0	2	0	0	1	1
ENSMUSG00000040133.2	Gpr176	1	3	0	1	1	0	8	33	42	42	38	59	1	0	2	0	1	0	23	84	37	25	40	39	2	1	0	1	0	1	34	39	21	41	82	49	0	0	0	2	0	1	45	49	53	34	35	48
ENSMUSG00000030994.15	D7Ertd443e	37	30	36	27	10	36	0	16	13	13	9	31	59	39	29	20	20	23	6	24	15	11	12	15	43	36	28	48	42	18	12	20	3	23	35	27	2	10	21	14	4	7	12	14	10	8	7	7
ENSMUSG00000101300.6	Gm29130	0	0	0	0	0	0	0	0	0	0	0	0	0	0	0	0	0	0	0	0	0	0	0	0	0	0	0	0	0	0	0	0	0	0	0	0	0	0	0	0	0	0	0	0	0	0	0	0
ENSMUSG00000003344.14	Btbd2	0	1	1	0	0	0	1	3	2	7	7	14	0	1	0	1	1	4	3	11	6	4	8	3	2	0	2	1	2	0	7	6	2	5	9	7	0	0	0	1	0	1	8	8	9	9	3	1
ENSMUSG00000105550.1	Gm42586	1	0	1	1	1	1	2	10	2	1	1	19	5	0	0	0	0	1	6	4	10	3	2	5	1	0	1	1	1	1	7	13	5	5	9	8	0	2	1	5	1	2	4	16	7	4	2	2
ENSMUSG00000055839.5	Tceb2	2	2	3	2	0	4	16	24	20	29	10	38	3	1	0	1	0	2	17	21	19	22	25	22	3	0	4	3	3	1	28	16	20	31	18	26	1	0	4	4	2	2	27	27	18	19	13	30
ENSMUSG00000091990.1	Gm9672	0	0	0	0	0	0	0	0	0	0	0	0	0	0	0	0	0	0	0	0	0	0	0	0	0	0	0	0	0	0	0	0	0	0	0	0	0	0	0	0	0	0	0	0	0	0	0	0
ENSMUSG00000104472.1	Gm38209	0	0	0	0	0	0	0	0	0	0	0	0	0	0	0	0	0	0	0	0	0	0	0	0	0	0	0	0	0	0	0	0	0	0	0	0	0	0	0	0	0	0	0	0	0	0	0	0
ENSMUSG00000002393.14	Nr2f6	0	0	2	0	0	0	3	2	0	2	3	2	0	0	0	0	0	0	3	6	1	1	1	2	0	0	1	0	0	1	1	4	0	2	7	0	0	0	1	0	1	0	6	7	3	1	4	1
ENSMUSG00000101013.1	A630072M18Rik	0	4	0	1	0	0	0	5	3	4	3	5	3	2	1	0	2	2	0	7	2	2	3	3	1	1	1	1	3	0	1	5	0	0	6	3	0	0	1	1	1	1	4	5	5	3	4	4
ENSMUSG00000084048.1	Gm12042	0	0	0	0	0	0	0	0	0	0	0	0	0	0	0	0	0	0	0	0	0	0	0	0	0	0	0	0	0	0	0	0	0	0	0	0	0	0	0	0	0	0	0	0	0	0	0	0
ENSMUSG00000102538.1	Gm37230	0	0	0	0	0	0	0	0	0	0	0	0	0	0	0	0	0	0	0	0	0	0	0	0	0	0	0	0	0	0	0	0	0	0	0	0	0	0	0	0	0	0	0	0	0	0	0	0
ENSMUSG00000104154.1	Gm38104	0	0	0	0	0	0	0	0	0	0	0	0	0	0	0	0	0	0	0	0	0	0	0	0	0	0	0	0	0	0	0	0	0	0	0	0	0	0	0	0	0	0	0	0	0	0	0	0
ENSMUSG00000020904.11	Cfap52	0	0	0	1	0	0	0	0	0	0	0	1	0	0	0	0	0	0	1	1	2	1	1	0	0	0	0	0	1	0	1	1	4	5	2	1	0	0	0	0	0	0	0	1	0	0	0	0
ENSMUSG00000064288.4	Hist1h4k	0	0	0	1	0	0	0	0	0	0	1	0	0	0	0	0	0	0	0	0	0	0	0	0	1	0	0	0	0	0	1	0	0	0	0	0	0	0	0	1	0	0	0	0	0	0	0	0
ENSMUSG00000030493.13	Faap24	1	1	0	0	0	0	0	0	0	0	0	0	1	0	0	0	0	0	0	1	0	0	0	1	0	0	0	0	0	0	0	0	1	1	1	4	0	0	0	0	0	0	0	0	0	1	3	1
ENSMUSG00000086222.1	Gm11665	0	0	0	0	0	0	0	0	0	0	0	0	0	0	0	0	0	0	0	0	0	0	0	0	0	0	0	0	0	0	0	0	0	0	0	0	0	0	0	0	0	0	0	0	0	0	0	0
ENSMUSG00000083835.1	Gm11898	0	0	0	0	0	0	0	0	0	0	0	0	0	0	0	0	0	0	0	0	0	0	0	0	0	0	0	0	0	0	0	0	0	0	0	1	0	0	0	0	0	0	0	0	0	0	0	0
ENSMUSG00000025737.5	Wdr24	0	0	0	0	0	0	0	0	0	0	0	0	0	0	0	0	0	0	0	0	0	0	0	0	0	0	0	0	0	0	0	0	0	0	0	0	0	0	0	0	0	0	0	0	0	0	0	0
ENSMUSG00000030911.7	Zp2	0	0	0	0	0	0	0	0	0	0	1	0	0	0	0	0	0	0	0	0	0	1	1	0	0	0	0	0	0	0	0	0	0	0	1	0	0	0	0	0	0	0	0	0	0	0	0	1
ENSMUSG00000081828.1	Gm11420	0	0	0	0	0	0	0	0	0	0	0	0	0	0	0	0	0	0	0	0	0	0	0	0	0	0	0	0	0	0	0	0	0	0	0	0	0	0	0	0	0	0	0	0	0	0	0	0
ENSMUSG00000031925.16	Maml2	7	2	3	2	2	4	4	17	20	17	14	40	9	9	3	5	3	2	8	33	43	12	26	31	9	5	13	11	11	4	21	29	7	25	59	26	1	13	17	22	19	7	43	36	18	20	18	26
ENSMUSG00000038403.10	Hfe2	0	0	0	0	0	0	0	0	0	0	0	0	0	0	0	0	0	0	0	2	0	0	0	0	0	0	0	0	0	0	0	0	0	0	0	0	0	0	0	0	0	0	0	0	0	0	0	0
ENSMUSG00000105575.1	Gm43475	0	0	0	0	0	0	0	0	0	0	0	0	0	0	0	0	0	0	0	0	0	0	0	0	0	0	0	0	0	0	0	0	0	0	0	0	0	0	0	0	0	0	0	0	0	0	0	0
ENSMUSG00000029811.14	Aoc1	0	0	0	0	0	0	0	2	0	0	0	1	0	0	1	0	0	0	0	0	2	1	0	0	0	0	0	0	0	0	3	0	0	2	0	1	0	1	0	0	0	0	1	1	0	0	0	0
ENSMUSG00000105055.1	Gm43079	0	0	0	0	0	0	0	0	0	0	0	0	0	0	0	0	0	0	0	0	0	0	0	0	0	0	0	0	0	0	0	0	0	0	0	0	0	0	0	0	0	0	0	0	0	0	0	0
ENSMUSG00000096640.3	Gm4312	0	0	0	0	0	0	0	0	0	0	0	0	0	0	0	0	0	0	0	0	0	0	0	0	0	0	0	0	0	0	0	0	0	0	0	0	0	0	0	0	0	0	0	0	0	0	0	0
ENSMUSG00000040536.15	Necab1	2	1	0	0	0	0	31	121	81	131	110	225	2	1	4	1	0	3	52	169	138	65	131	86	2	0	0	2	0	1	176	155	58	160	234	161	0	2	2	5	1	2	248	168	147	128	100	150
ENSMUSG00000054005.4	Mill1	0	0	0	0	0	0	0	0	0	0	0	0	0	0	0	0	0	0	0	0	0	0	0	0	0	0	0	0	0	0	0	0	0	0	0	0	0	0	0	0	0	0	0	1	0	0	0	1
ENSMUSG00000000340.10	Dbt	1	2	6	3	0	3	7	18	16	25	12	39	2	2	1	1	2	5	8	40	31	13	27	17	1	7	2	5	4	3	23	22	10	26	43	25	1	2	8	4	4	3	21	22	26	11	16	20
ENSMUSG00000087217.1	Gm13209	0	0	0	0	0	0	0	0	0	0	1	1	0	0	0	0	0	0	0	1	1	0	0	0	0	0	0	0	0	0	1	1	0	0	0	1	0	0	0	0	0	0	0	0	0	1	0	0
ENSMUSG00000084325.2	Gm15550	0	0	0	0	0	0	0	0	1	0	1	0	0	0	0	0	0	0	0	0	0	0	0	0	0	0	0	0	0	0	0	0	0	0	0	0	0	0	0	0	0	0	0	0	0	0	0	0
ENSMUSG00000023990.18	Tfeb	4	11	9	3	7	7	2	5	15	7	11	33	10	3	1	2	1	6	4	26	18	9	19	11	10	2	6	5	3	4	7	19	5	10	30	12	0	5	4	5	5	2	12	23	8	7	6	10
ENSMUSG00000022583.12	Ly6f	0	0	0	0	0	0	0	0	0	0	0	0	0	0	0	0	0	0	0	0	0	0	0	0	0	0	0	0	0	0	0	0	0	0	0	0	0	0	0	0	0	0	0	0	0	0	0	0
ENSMUSG00000100676.1	Gm28860	0	0	0	0	0	0	0	0	0	0	0	0	0	0	0	0	0	0	0	0	0	0	0	0	0	0	0	0	0	0	0	0	0	0	0	0	0	0	0	0	0	0	0	0	0	0	0	0
ENSMUSG00000005864.7	Cnga2	0	0	0	0	0	0	0	0	4	1	1	0	0	0	0	0	0	0	0	0	0	0	0	0	0	0	0	0	0	0	0	1	0	1	2	4	0	0	0	0	0	0	2	1	1	0	0	0
ENSMUSG00000029767.16	Calu	5	5	0	1	4	3	8	22	22	26	17	45	3	3	5	4	4	2	14	54	29	15	34	32	2	1	1	2	3	2	30	39	14	38	40	35	0	4	9	4	0	2	44	33	35	26	29	35
ENSMUSG00000077433.1	Gm22593	0	0	0	0	0	0	0	1	0	0	0	0	0	0	0	0	0	0	0	1	0	0	0	0	0	0	0	0	0	0	0	0	0	0	0	0	0	0	0	0	0	0	0	0	0	0	0	0
ENSMUSG00000097068.1	Gm26760	0	2	0	0	1	0	6	27	18	13	20	44	2	2	0	1	0	0	11	56	36	8	33	20	0	1	2	1	0	0	27	31	12	29	33	40	0	1	1	3	0	0	33	35	29	15	12	18
ENSMUSG00000022195.6	6030458C11Rik	3	3	2	4	2	1	6	25	35	31	19	61	7	9	3	2	3	0	12	61	36	19	40	36	3	3	6	4	10	3	27	27	12	36	45	33	4	1	3	4	6	3	48	44	28	36	25	39
ENSMUSG00000013736.16	Trnt1	12	8	11	10	6	12	9	30	26	40	34	57	18	19	6	12	9	6	15	58	33	17	33	39	15	11	6	18	17	6	35	46	23	43	66	34	2	14	24	10	7	8	83	53	43	25	42	61
ENSMUSG00000001415.10	Smg5	4	4	6	1	2	3	10	22	28	36	30	67	6	4	3	3	1	0	14	82	42	18	34	29	3	2	3	5	2	2	41	31	19	39	81	46	0	4	5	3	5	1	42	32	32	30	17	43
ENSMUSG00000059379.1	Olfr1014	0	0	0	0	0	0	0	0	0	0	0	0	0	0	0	0	0	0	0	0	0	0	0	0	0	0	0	0	0	0	0	0	0	0	0	0	0	0	0	0	0	0	0	0	0	0	0	0
ENSMUSG00000103451.1	Gm33973	0	0	0	0	0	0	0	0	0	0	0	0	0	0	0	0	0	0	0	1	0	0	0	0	0	0	0	0	0	0	0	0	0	1	0	0	0	0	0	0	0	0	0	0	1	0	0	0
ENSMUSG00000102756.1	Gm37054	0	0	0	0	0	0	0	0	0	0	0	0	0	0	0	0	0	0	0	0	0	0	0	0	0	0	0	0	0	0	0	0	0	0	0	0	0	0	0	0	0	0	0	0	0	0	0	0
ENSMUSG00000110396.1	RP24-163K4.4	0	0	0	0	0	0	0	0	0	0	0	0	0	0	0	0	0	0	0	0	0	0	0	0	0	0	0	0	0	0	0	0	0	1	0	0	0	0	0	0	0	0	0	0	0	0	0	0
ENSMUSG00000073563.2	Csnk1g3	22	11	12	23	14	18	43	124	120	151	128	296	27	16	7	12	11	8	80	290	197	107	201	181	20	17	16	28	21	19	170	191	67	210	328	221	5	20	34	34	18	19	313	252	225	137	127	183
ENSMUSG00000071230.5	Npw	0	0	0	0	0	0	0	0	0	0	0	0	0	0	0	0	0	0	0	0	0	0	0	0	0	0	0	0	0	0	0	0	0	0	0	0	0	0	0	0	0	0	0	0	0	0	1	0
ENSMUSG00000073010.9	Gm5127	0	1	0	0	0	0	1	4	1	3	1	3	1	0	2	0	3	1	1	4	1	2	2	3	0	1	0	0	0	0	0	1	1	4	3	1	0	0	0	0	1	0	2	7	5	1	3	2
ENSMUSG00000015522.18	Arnt	33	22	19	12	23	21	49	138	121	165	126	332	46	16	14	8	12	9	64	305	217	132	171	158	27	17	20	19	24	11	184	180	57	200	292	195	0	25	44	31	18	14	287	276	240	185	152	233
ENSMUSG00000101926.1	Gm28904	0	0	0	0	0	0	2	10	10	24	9	27	0	0	0	0	0	0	4	11	13	5	9	12	0	0	0	0	0	0	15	19	5	29	24	13	0	0	0	0	0	0	11	10	8	11	6	6
ENSMUSG00000081542.1	Gm12512	0	0	0	0	0	0	0	0	0	0	0	0	0	0	0	0	0	0	0	0	0	0	0	0	0	0	0	0	0	0	0	0	0	0	0	0	0	0	0	0	0	0	0	0	0	0	0	0
ENSMUSG00000101881.1	Gm21076	0	0	0	0	0	0	0	0	0	0	0	0	0	0	0	0	0	0	0	0	0	0	0	0	0	0	0	0	0	0	0	0	0	0	0	0	0	0	0	0	0	0	0	0	0	0	0	0
ENSMUSG00000037617.11	Spag1	5	5	7	1	1	3	9	34	28	41	29	76	2	1	1	0	4	3	16	69	47	34	35	27	5	4	3	1	3	2	48	42	15	42	70	33	1	8	6	7	3	4	56	51	39	32	41	40
ENSMUSG00000020424.3	Gatsl3	0	0	0	0	0	0	0	0	1	0	0	1	0	0	0	0	0	0	0	0	1	0	0	0	0	0	1	0	0	0	0	0	0	0	0	0	0	0	0	0	2	0	0	0	0	0	0	0
ENSMUSG00000051917.3	Tas2r144	0	0	0	0	0	0	0	0	0	0	0	0	0	0	0	0	0	0	0	0	0	0	0	0	0	0	0	0	0	0	0	0	0	0	0	0	0	0	0	0	0	0	0	0	0	0	0	0
ENSMUSG00000107824.1	Gm6443	0	1	0	0	0	0	0	0	0	0	1	0	0	0	0	0	0	0	0	0	0	0	0	0	0	0	0	0	0	0	0	0	0	0	0	0	0	0	0	0	0	0	0	0	0	0	0	0
ENSMUSG00000044468.14	Fam46c	1	0	0	2	1	0	0	0	0	0	0	1	0	0	0	0	0	1	0	0	0	0	0	0	0	0	1	0	0	1	0	0	0	0	0	1	0	0	1	1	0	1	0	1	2	0	0	0
ENSMUSG00000106862.1	Gm42811	0	0	0	0	0	0	0	0	0	0	0	0	0	0	0	0	0	0	0	0	0	0	0	0	0	0	0	0	0	0	0	0	0	0	0	0	0	0	0	0	0	0	0	0	0	0	0	0
ENSMUSG00000032340.7	Neo1	83	55	41	44	44	49	50	188	170	224	179	422	111	61	73	40	32	36	114	405	265	130	244	225	66	80	46	88	71	27	216	241	121	305	429	304	7	56	127	97	52	53	413	377	307	213	222	290
ENSMUSG00000088663.1	Gm25332	0	0	0	0	0	0	0	0	0	0	0	0	0	0	0	0	0	0	0	0	0	0	0	0	0	0	0	0	0	0	0	0	0	0	0	0	0	0	0	0	0	0	0	1	0	0	0	0
ENSMUSG00000046486.3	Olfr231	0	0	0	0	0	0	0	0	0	0	0	0	0	0	0	0	0	0	0	0	0	0	0	0	0	0	0	0	0	0	0	0	0	0	0	0	0	0	0	0	0	0	0	0	0	0	0	0
ENSMUSG00000005981.11	Trap1	6	1	6	3	3	3	9	24	34	31	23	62	7	2	5	1	2	3	15	61	45	28	44	45	1	2	5	4	5	1	24	50	18	33	80	38	1	4	7	7	3	3	50	51	46	37	35	49
ENSMUSG00000033060.15	Lmo7	1	2	2	2	2	1	4	20	24	16	24	54	2	1	0	0	0	2	13	42	25	15	24	35	1	3	3	3	2	0	31	31	8	39	59	34	0	1	4	1	1	3	43	46	28	23	27	44
ENSMUSG00000004947.15	Dtx2	1	0	1	0	0	0	3	8	7	5	4	12	4	2	1	0	0	0	3	16	12	3	7	10	0	2	3	0	0	0	6	4	1	5	10	5	0	0	1	1	0	2	9	10	9	9	2	8
ENSMUSG00000089120.1	Gm26405	0	0	0	0	0	0	0	0	0	0	0	0	0	0	0	0	0	0	0	0	0	0	0	0	0	0	0	0	0	0	0	0	0	0	0	0	0	0	0	0	0	0	0	0	0	0	0	0
ENSMUSG00000061292.10	Cyp3a59	0	0	0	0	0	0	0	0	0	0	0	0	0	0	0	0	0	0	0	0	1	0	0	0	0	0	0	1	0	0	0	1	0	0	0	1	0	0	0	0	0	0	1	0	1	0	0	0
ENSMUSG00000097104.1	Gm26579	0	0	0	0	0	0	0	0	0	0	0	0	0	0	0	0	0	0	0	1	0	0	0	0	0	0	0	0	0	0	0	0	0	0	0	0	0	0	0	0	0	0	0	0	0	0	1	0
ENSMUSG00000076873.2	Trdv5	0	0	0	0	0	0	0	0	0	0	0	0	0	0	0	0	0	0	0	0	0	0	0	0	0	0	0	0	0	0	0	0	0	0	0	0	0	0	0	0	0	0	0	0	0	0	0	0
ENSMUSG00000079389.10	Gm3149	0	0	0	0	0	0	0	0	0	0	0	0	0	0	0	0	0	0	0	1	0	0	0	0	0	0	0	0	0	0	0	0	0	0	0	0	0	0	0	0	0	0	0	0	0	0	0	0
ENSMUSG00000030674.5	Qprt	0	0	0	0	0	0	0	0	0	0	0	1	0	0	0	0	0	0	0	0	0	0	1	0	0	0	0	0	0	0	0	0	0	0	0	0	0	0	0	0	0	0	1	0	1	0	0	0
ENSMUSG00000064440.1	Gm26224	0	0	0	0	0	0	0	0	0	0	0	0	0	0	0	0	0	0	0	0	0	0	0	0	0	0	0	0	0	0	0	0	0	0	0	0	0	0	0	0	0	0	0	0	0	0	0	0
ENSMUSG00000097128.1	Gm26884	0	0	0	0	0	0	0	0	1	0	1	0	0	0	0	0	0	0	0	0	0	0	0	0	0	0	0	0	0	0	0	0	0	0	0	1	0	0	0	0	0	0	0	0	0	0	0	1
ENSMUSG00000090965.1	Gm17203	2	0	0	1	0	0	0	2	1	3	6	9	2	0	2	0	0	0	1	4	4	2	4	6	1	0	0	1	0	0	2	5	2	5	5	3	0	0	3	2	0	1	2	3	5	3	5	3
ENSMUSG00000025579.14	Gaa	1	1	1	3	1	0	15	32	30	31	33	86	2	1	4	2	0	0	12	97	44	27	43	23	0	0	2	1	0	2	39	32	21	31	93	29	0	2	1	1	0	0	60	55	47	30	30	41
ENSMUSG00000082828.1	Gm16106	0	0	0	0	0	0	0	0	0	0	1	0	0	0	0	0	0	0	0	0	0	0	0	0	0	0	0	0	0	0	0	0	0	0	0	0	0	0	0	0	0	0	0	0	0	0	0	0
ENSMUSG00000004098.7	Col5a3	1	1	0	2	0	0	0	0	1	0	0	1	0	0	0	0	0	0	1	1	0	0	0	0	0	0	0	1	0	1	0	0	0	0	1	0	0	0	4	1	1	1	1	0	3	0	0	2
ENSMUSG00000083493.1	Gm15044	0	0	0	0	0	0	0	0	0	0	0	0	0	0	0	0	0	0	0	0	0	0	0	0	0	0	0	0	0	0	0	0	0	0	0	0	0	0	0	0	0	0	0	0	0	0	0	0
ENSMUSG00000073919.1	Olfr663	0	0	0	0	0	0	0	0	0	0	0	0	0	0	0	0	0	0	0	0	0	0	0	0	0	0	0	0	0	0	0	0	0	0	0	0	0	0	0	0	0	0	0	0	0	0	0	0
ENSMUSG00000057626.1	Gm5621	0	0	0	0	0	0	0	1	0	0	0	0	0	0	0	0	0	0	0	0	0	0	0	0	0	0	0	0	0	0	0	0	0	0	0	0	0	0	0	0	0	0	0	0	0	0	0	1
ENSMUSG00000045915.15	Ccdc42	0	0	0	0	0	0	0	0	0	1	0	0	0	0	0	0	0	0	0	0	1	0	0	1	0	0	0	0	0	0	0	0	0	1	0	0	0	0	0	0	0	0	0	0	0	1	0	0
ENSMUSG00000089871.1	Speer4cos	1	0	1	1	1	0	0	2	2	1	0	5	1	0	1	0	0	2	3	1	0	0	1	0	1	2	2	2	1	2	3	0	0	0	1	0	0	0	2	2	0	1	4	2	1	0	0	1
ENSMUSG00000042306.11	S100a14	0	0	0	0	0	0	0	0	0	0	0	0	0	0	0	0	0	0	0	0	0	0	0	0	0	0	0	0	0	0	0	0	0	0	0	0	0	0	0	0	0	0	0	0	0	0	0	0
ENSMUSG00000094172.1	AC163611.1	0	0	0	0	0	0	0	0	0	0	0	0	0	0	0	0	0	0	0	0	0	0	0	0	0	0	0	0	0	0	0	0	0	0	0	0	0	0	0	0	0	0	0	0	0	0	0	0
ENSMUSG00000018196.18	Glrx2	3	2	3	4	2	4	8	21	26	34	26	48	7	4	0	0	3	1	13	62	41	26	25	40	6	5	3	4	2	0	32	32	25	47	68	49	1	2	5	5	1	3	54	35	42	29	43	33
ENSMUSG00000039304.11	Tnfsf10	0	0	0	0	0	0	0	0	1	0	0	3	0	0	0	0	0	0	0	0	4	0	0	1	0	0	0	0	1	0	0	1	2	0	2	1	0	1	3	4	0	3	12	6	5	3	3	8
ENSMUSG00000071343.2	Gm10327	0	0	0	0	0	0	0	0	0	0	0	0	0	0	0	0	0	0	0	0	0	0	0	0	0	0	0	0	0	0	0	0	0	0	0	0	0	0	0	0	0	0	0	0	0	0	0	0
ENSMUSG00000029238.11	Clock	42	38	17	24	14	32	57	187	212	228	202	430	55	40	33	24	16	30	110	426	298	136	236	219	28	26	22	41	35	18	284	268	149	334	431	302	3	42	99	53	41	32	382	345	294	208	200	275
ENSMUSG00000065329.1	Gm22054	0	0	0	0	0	0	0	0	0	1	0	0	0	0	0	0	0	0	0	0	3	0	0	0	0	0	0	0	0	0	0	0	0	1	0	0	0	1	0	0	0	0	0	0	0	1	0	0
ENSMUSG00000032946.16	Rasgrp2	1	1	2	2	1	1	6	23	23	16	8	52	1	2	0	1	1	0	12	62	36	19	26	25	1	1	1	2	1	0	22	24	11	25	45	33	0	2	1	0	0	0	24	35	19	20	15	31
ENSMUSG00000050066.6	A130023I24Rik	0	0	0	0	0	0	0	0	0	0	0	0	0	0	0	0	0	0	0	0	0	0	0	0	0	0	0	0	0	0	0	0	0	0	0	0	0	0	0	0	0	0	0	0	0	0	0	0
ENSMUSG00000091537.2	Tma7	2	2	2	4	1	0	6	31	11	24	21	43	2	4	0	1	2	0	11	42	32	24	27	27	0	3	0	3	5	1	35	35	21	38	44	28	0	1	5	5	3	3	39	42	33	28	22	29
ENSMUSG00000024529.13	Lox	2	0	1	1	0	0	0	0	0	1	2	1	0	0	0	0	0	0	0	0	0	0	1	0	0	0	0	1	0	0	0	0	0	0	0	0	0	0	0	0	0	0	0	0	0	0	0	1
ENSMUSG00000034165.16	Ccnd3	9	3	7	7	2	5	3	8	7	13	13	22	8	9	10	5	6	5	5	28	13	12	9	18	8	14	8	4	12	6	12	12	5	7	25	9	0	4	12	9	10	5	12	10	11	7	8	8
ENSMUSG00000027546.15	Atp9a	8	6	7	4	7	9	13	48	45	58	55	131	13	4	8	2	5	9	31	193	67	43	68	69	9	5	8	10	10	6	61	49	25	67	161	56	0	5	10	12	8	8	98	76	71	64	52	65
ENSMUSG00000014747.6	Ankrd53	0	0	0	0	0	0	0	0	0	1	0	0	0	0	0	0	0	0	0	0	0	0	0	0	0	0	0	0	0	0	0	0	0	0	0	0	0	0	0	0	0	0	0	0	0	0	0	0
ENSMUSG00000040524.9	Zfp609	15	17	12	12	6	14	41	160	145	151	119	335	25	19	22	15	6	13	61	335	192	107	160	200	17	18	10	22	26	9	163	139	53	215	314	247	2	15	18	16	8	12	272	253	211	156	124	194
ENSMUSG00000096110.1	Gm26270	0	0	0	0	0	0	0	0	0	0	0	0	0	0	0	0	0	0	0	0	0	0	0	0	0	0	0	0	0	0	0	0	0	0	0	0	0	0	0	0	0	0	0	0	0	0	0	0
ENSMUSG00000026864.13	Hspa5	1	11	5	3	4	6	22	35	28	35	32	61	9	2	1	2	5	1	27	43	25	28	33	44	2	8	8	3	4	2	46	52	30	57	84	61	1	2	10	17	7	6	48	41	42	31	29	45
ENSMUSG00000080696.1	Gm12825	0	0	0	0	0	0	0	0	0	0	0	0	0	0	0	0	0	0	0	0	0	0	0	0	0	0	0	0	0	0	0	0	0	0	0	0	0	0	0	0	0	0	0	0	0	0	0	0
ENSMUSG00000094081.2	Gm20826	0	0	0	0	0	0	0	0	0	0	0	0	0	0	0	0	0	0	0	0	0	0	0	0	0	0	0	0	0	0	0	0	0	0	0	0	0	0	0	0	0	0	0	0	0	0	0	0
ENSMUSG00000041353.12	Tmem29	6	4	4	4	2	2	17	65	74	79	60	144	9	1	3	3	1	5	36	148	104	48	100	73	4	7	6	5	4	3	75	87	41	95	100	95	1	3	11	7	4	4	149	109	103	70	59	107
ENSMUSG00000065625.1	Gm24765	0	0	0	0	0	0	0	0	0	0	0	0	0	0	0	0	0	0	0	0	0	0	0	0	0	0	0	0	0	0	0	0	0	0	0	0	0	0	0	0	0	0	0	0	0	0	0	0
ENSMUSG00000024376.6	Epb41l4a	3	1	3	2	5	1	14	48	56	67	49	128	9	3	3	3	5	1	23	112	74	33	89	70	6	3	2	4	2	1	48	58	30	61	126	86	1	8	5	4	9	5	104	96	94	70	72	88
ENSMUSG00000050926.5	Dcaf12l2	0	0	0	0	0	0	0	2	0	0	0	1	0	0	1	0	0	0	1	0	1	0	1	0	0	0	0	0	0	0	0	1	0	0	2	0	0	0	0	0	0	0	1	0	0	0	0	0
ENSMUSG00000033721.16	Vav3	9	7	6	7	4	3	53	212	195	223	212	446	12	6	6	1	5	1	109	319	240	105	206	187	7	8	9	8	9	4	432	413	174	531	657	596	2	15	15	15	9	10	293	212	210	148	133	204
ENSMUSG00000105796.1	Gm42845	0	0	0	0	0	0	0	0	0	0	0	0	0	0	0	0	0	0	0	0	0	0	0	0	0	0	0	0	0	0	0	0	0	0	0	0	0	0	0	0	0	0	0	0	0	0	0	0
ENSMUSG00000048652.12	Samd13	0	0	0	0	0	0	0	0	1	0	1	0	1	0	0	0	0	0	0	1	1	0	1	1	0	0	0	0	0	0	0	1	1	1	1	1	0	0	0	0	0	0	0	1	1	0	0	0
ENSMUSG00000106008.1	Gm42920	0	0	0	0	0	0	0	0	0	0	0	0	0	0	0	0	0	0	0	0	0	0	0	0	0	0	0	0	0	0	0	0	0	0	0	0	0	0	0	0	0	0	0	0	0	0	0	0
ENSMUSG00000032556.10	Bfsp2	3	3	1	4	2	5	1	0	0	5	0	6	7	2	3	1	3	2	2	0	2	2	0	1	5	4	7	4	3	2	2	2	1	4	5	1	0	0	2	5	0	2	2	5	2	1	0	0
ENSMUSG00000037101.16	Ttc29	0	0	0	0	0	0	0	2	0	1	2	0	0	0	0	1	0	0	0	3	2	2	0	0	0	0	0	0	1	0	1	1	2	1	4	3	0	0	0	1	0	0	0	2	1	1	3	1
ENSMUSG00000088203.1	Gm23755	0	0	0	0	0	0	0	0	0	0	0	0	0	0	0	0	0	0	0	0	0	0	0	0	0	0	0	0	0	0	0	0	0	0	0	0	0	0	0	0	0	0	0	0	0	0	0	0
ENSMUSG00000105374.1	Gm42551	0	0	0	0	0	0	0	0	0	0	0	0	0	0	0	0	0	0	0	0	0	0	0	0	0	0	0	0	0	0	0	0	0	0	0	0	0	0	0	0	0	0	0	0	0	0	0	0
ENSMUSG00000035232.8	Pdk3	9	8	6	7	6	8	9	30	30	35	26	70	11	6	3	2	3	3	12	51	44	25	31	40	7	8	5	17	4	1	36	44	19	45	48	31	2	5	11	8	7	12	70	41	34	41	32	47
ENSMUSG00000098266.1	Gm27516	0	0	0	0	0	0	0	0	0	0	0	0	0	0	0	0	0	0	0	0	0	0	0	0	0	0	0	0	0	0	0	0	0	0	0	0	0	0	0	0	0	0	0	0	0	0	0	0
ENSMUSG00000081980.1	Gm13702	0	0	0	0	0	0	0	0	0	0	0	0	0	0	0	0	0	0	0	0	0	0	0	0	0	0	0	0	0	0	0	0	0	0	0	0	0	0	0	0	0	0	0	0	0	0	0	0
ENSMUSG00000099757.1	BE692007	0	1	2	3	0	1	0	0	1	0	0	0	0	0	0	0	0	0	0	0	0	0	0	0	0	0	0	0	0	0	0	0	0	0	1	0	0	0	0	0	0	0	0	0	0	0	0	0
ENSMUSG00000074170.5	Plekhf1	0	1	3	0	0	1	0	0	0	1	0	2	3	3	0	0	0	1	0	0	0	0	0	0	0	0	2	1	0	0	0	0	0	0	0	0	0	0	0	1	4	1	0	1	0	0	0	0
ENSMUSG00000084909.1	4930528G23Rik	0	0	0	0	0	0	0	0	0	0	0	0	0	0	0	0	0	0	1	0	0	0	0	0	0	0	0	0	0	0	0	0	0	0	0	0	0	0	0	1	0	0	0	0	0	0	0	0
ENSMUSG00000107687.1	Gm44254	0	0	0	0	0	0	0	0	0	0	0	0	0	0	0	0	0	0	0	0	0	0	0	0	0	0	0	0	0	0	0	0	0	0	0	0	0	0	0	0	0	0	1	0	0	0	0	0
ENSMUSG00000003348.9	Mob3a	2	0	0	2	0	0	2	2	7	1	1	2	0	0	1	0	0	2	0	6	6	3	1	3	0	1	1	0	0	0	5	0	1	1	5	5	0	1	1	0	0	0	2	3	2	0	2	3
ENSMUSG00000020633.13	Dcdc2c	0	0	0	0	0	0	1	0	1	0	1	1	0	0	0	0	0	0	2	2	2	4	3	3	0	0	0	0	0	0	0	3	0	0	0	1	0	0	1	0	0	0	2	0	1	0	0	2
ENSMUSG00000100404.1	Gm21577	0	0	0	0	0	0	0	0	0	0	0	0	0	0	0	0	0	0	0	0	0	0	0	0	0	0	0	0	0	0	0	0	0	0	0	0	0	0	0	0	0	0	0	0	0	0	0	0
ENSMUSG00000031320.9	Rps4x	5	6	4	2	1	2	3	8	20	14	6	24	3	4	0	4	5	2	11	18	13	12	12	15	0	3	3	1	4	2	14	7	7	13	14	14	0	1	7	4	5	4	19	14	14	5	14	18
ENSMUSG00000096160.1	Gm3436	0	0	0	0	0	0	0	0	0	0	0	0	0	0	0	0	0	0	0	0	0	0	0	0	0	0	0	0	0	0	0	0	0	0	0	0	0	0	0	0	0	0	0	0	0	0	0	0
ENSMUSG00000059343.4	Aldoart1	0	0	0	0	0	0	0	0	0	1	0	0	0	0	0	0	0	0	0	0	0	0	0	0	0	0	0	0	0	0	1	0	0	0	0	0	0	0	0	0	0	0	0	0	0	0	0	0
ENSMUSG00000083317.1	Gm14402	0	0	0	0	0	0	0	0	0	0	0	0	0	0	0	0	0	0	0	0	1	1	0	0	0	0	0	0	0	0	0	0	0	0	0	0	0	0	0	0	0	0	0	0	0	0	0	0
ENSMUSG00000031479.9	Vps36	9	3	1	3	2	2	6	21	21	36	21	51	10	3	1	1	1	4	13	50	30	17	27	31	1	5	1	7	2	2	37	34	8	28	48	51	0	3	5	4	3	5	54	39	39	25	31	34
ENSMUSG00000099834.1	Gm21728	0	0	0	0	0	0	0	0	0	0	0	0	0	0	0	0	0	0	0	0	0	0	0	0	0	0	0	0	0	0	0	0	0	0	0	0	0	0	0	0	0	0	0	0	0	0	0	0
ENSMUSG00000104777.1	Gm4865	0	0	0	0	0	0	0	0	0	2	0	2	0	0	0	0	0	0	0	2	1	0	0	1	0	0	0	0	0	0	0	3	0	0	0	0	0	0	0	0	0	0	1	0	0	0	0	0
ENSMUSG00000107959.1	Gm44111	0	0	0	0	0	0	0	0	0	0	0	0	0	0	0	0	0	0	0	0	0	0	0	0	0	0	0	0	0	0	0	0	0	0	0	0	0	0	0	0	0	0	0	0	0	0	0	0
ENSMUSG00000101603.1	Gm28730	0	0	0	0	0	0	0	0	0	0	0	0	0	0	0	0	0	0	0	0	0	0	0	0	0	0	0	0	0	0	0	0	0	0	0	0	0	0	0	0	0	0	0	0	0	0	0	0
ENSMUSG00000027775.9	Mfsd1	6	2	1	3	1	0	4	15	6	22	14	29	2	3	1	0	1	0	3	25	17	7	15	15	2	0	0	2	2	1	14	20	3	20	31	14	0	0	2	1	0	0	24	24	14	11	16	18
ENSMUSG00000100377.1	Gm28369	0	0	0	0	0	0	0	0	0	0	0	0	0	0	0	0	0	0	0	0	0	0	0	0	0	0	0	0	0	0	0	0	0	0	0	0	0	0	0	0	0	0	0	0	0	0	0	0
ENSMUSG00000056043.5	Rgs9bp	0	0	0	0	0	0	0	0	0	0	0	0	0	0	0	0	0	0	0	0	0	0	0	0	0	0	0	0	0	0	0	0	0	0	1	0	0	0	0	0	0	0	0	0	0	0	0	0
ENSMUSG00000080716.1	Gm13503	0	0	0	0	0	0	0	0	0	0	0	0	0	0	0	0	0	0	0	0	0	0	0	0	0	0	0	0	0	0	0	0	0	0	0	0	0	0	0	0	0	0	0	0	0	0	0	0
ENSMUSG00000040715.12	Rsc1a1	0	0	0	0	0	0	0	0	0	0	0	0	0	0	0	0	0	0	0	0	0	0	0	0	0	0	0	0	0	0	0	0	0	0	0	0	0	0	0	0	0	0	0	0	0	0	0	0
ENSMUSG00000100475.1	Gm29543	0	0	0	0	0	0	0	0	0	0	0	0	0	0	0	0	0	0	0	0	0	0	2	0	0	0	0	0	0	0	0	0	0	0	1	0	0	0	0	0	0	0	2	0	2	0	1	2
ENSMUSG00000096070.1	Gm25350	0	0	0	0	0	0	0	0	0	0	0	0	0	0	0	0	0	0	0	0	0	0	0	0	0	0	0	0	0	0	0	0	0	0	0	0	0	0	0	0	0	0	0	0	0	0	0	0
ENSMUSG00000103373.1	Gm37238	2	1	4	0	0	0	2	10	8	11	8	20	0	2	0	2	2	1	6	36	15	8	13	16	4	3	4	1	0	0	8	15	2	12	24	13	0	1	2	5	1	2	19	13	14	15	13	8
ENSMUSG00000099274.1	Gm27218	0	0	0	0	0	0	0	0	0	0	0	0	0	0	0	0	0	0	0	0	0	0	0	0	0	0	0	0	0	0	0	0	0	0	0	0	0	0	0	0	0	0	0	0	0	0	0	0
ENSMUSG00000103276.1	Gm37917	0	0	0	0	0	0	0	0	0	0	0	0	0	0	0	0	0	0	0	0	0	0	0	0	0	0	0	0	0	0	0	0	0	0	0	0	0	0	0	0	0	0	0	0	0	0	0	0
ENSMUSG00000101280.1	Gm8600	0	0	0	0	0	0	0	1	0	0	0	0	0	0	0	0	0	0	0	0	0	0	0	0	0	0	0	0	0	0	0	0	0	0	0	0	0	0	0	0	0	0	0	0	0	0	0	0
ENSMUSG00000103318.1	Gm38356	0	0	0	0	0	0	0	0	0	0	0	0	0	0	0	0	0	0	0	0	0	0	0	0	0	0	0	0	0	0	0	0	0	0	0	0	0	0	0	0	0	0	0	0	0	0	0	0
ENSMUSG00000099872.1	1700074H08Rik	0	0	0	1	0	0	0	0	0	1	2	0	2	1	0	0	0	0	0	2	2	0	1	0	0	0	0	0	0	0	0	1	0	1	0	1	0	0	0	0	0	0	1	0	1	1	1	0
ENSMUSG00000023025.15	Larp4	8	14	7	7	10	9	22	103	90	91	90	214	20	6	6	5	4	9	55	214	154	80	121	127	13	14	12	4	11	9	119	124	54	155	172	130	2	6	34	20	17	7	193	190	172	108	98	124
ENSMUSG00000100310.1	Gm19641	0	0	0	0	0	0	0	0	0	0	0	0	0	0	0	0	0	0	0	0	0	0	0	0	0	0	0	0	0	0	0	0	0	0	0	0	0	0	0	0	0	0	0	0	0	0	0	0
ENSMUSG00000022125.6	Cln5	1	2	0	1	1	0	0	3	5	5	4	5	1	1	0	0	0	1	1	11	12	2	6	5	2	0	1	1	2	0	10	11	2	9	5	6	0	0	2	1	1	0	5	8	5	3	5	10
ENSMUSG00000032295.15	Man2c1	5	4	2	2	0	1	1	12	21	23	21	51	3	4	7	0	3	1	12	52	23	25	15	16	5	6	1	4	2	3	22	30	10	35	37	21	1	1	2	7	5	2	40	23	22	13	22	27
ENSMUSG00000026142.15	Rhbdd1	1	7	3	6	3	4	10	31	22	25	24	58	6	8	7	1	4	2	24	49	35	19	35	29	8	5	3	5	6	3	19	28	13	36	59	31	0	6	9	6	4	2	28	35	30	14	16	37
ENSMUSG00000103446.1	Gm38203	0	0	0	0	0	0	0	0	0	0	0	0	0	0	0	0	0	0	0	0	0	0	0	0	0	0	0	0	0	0	0	0	0	0	0	0	0	0	0	0	0	0	0	0	0	0	0	0
ENSMUSG00000083645.1	Gm14086	0	0	0	0	0	0	0	0	0	0	0	0	0	0	0	0	0	0	0	0	0	0	0	0	0	0	0	0	0	0	0	0	0	0	0	0	0	0	0	0	0	0	0	0	0	0	0	0
ENSMUSG00000101341.1	Gm29076	0	0	0	0	0	0	0	0	0	0	0	0	0	0	0	0	0	0	0	0	0	0	0	0	0	0	0	0	0	0	0	0	0	0	0	0	0	0	0	0	0	0	0	0	0	0	0	0
ENSMUSG00000027932.14	Slc27a3	0	0	0	0	1	0	0	3	0	1	2	1	0	1	0	0	0	0	0	7	1	3	1	1	1	0	0	0	0	0	4	2	0	0	2	4	0	2	0	0	0	0	0	4	0	1	2	4
ENSMUSG00000098329.1	Mir6966	0	0	0	0	0	0	0	0	0	0	0	0	0	0	0	0	0	0	0	0	0	0	0	0	0	0	0	0	0	0	0	0	0	0	0	0	0	0	0	0	0	0	0	0	0	0	0	0
ENSMUSG00000095972.1	Gm23512	0	0	0	0	0	0	2	0	0	0	0	0	0	0	0	0	0	0	0	0	0	0	0	0	0	0	0	0	0	0	0	0	0	0	0	0	0	0	0	0	0	0	1	1	0	1	0	1
ENSMUSG00000048400.12	Prss54	0	0	0	0	0	0	0	0	0	0	0	0	0	0	0	0	0	0	0	0	0	0	0	0	0	0	0	0	0	0	0	0	0	0	0	0	0	0	0	0	0	0	0	0	0	0	0	0
ENSMUSG00000027012.15	Dync1i2	22	27	24	18	14	15	192	437	414	464	426	879	35	21	25	14	7	8	336	816	666	364	564	537	18	33	17	26	35	13	620	585	343	726	851	686	3	20	37	32	17	18	864	703	713	487	458	609
ENSMUSG00000048779.5	P2ry6	2	1	0	0	1	0	0	0	0	0	1	1	0	2	2	1	0	1	1	1	0	0	0	0	0	2	1	1	0	1	0	0	0	1	1	0	1	0	1	1	2	0	0	0	0	0	0	0
ENSMUSG00000020537.9	Drg2	0	0	0	1	0	1	1	10	5	11	2	19	2	1	0	0	0	0	5	16	7	7	13	6	1	1	0	2	1	0	8	8	2	14	14	8	0	2	0	0	1	1	11	13	14	6	6	10
ENSMUSG00000084500.1	Gm25320	0	0	0	0	0	0	0	0	0	0	0	0	0	0	0	0	0	0	0	0	1	0	0	0	0	0	0	0	0	0	0	0	0	0	0	0	0	0	0	0	0	0	0	0	0	0	0	0
ENSMUSG00000071001.4	Hrct1	0	0	0	0	0	0	0	0	0	0	0	1	0	0	0	0	0	0	0	0	0	0	1	0	0	0	0	0	0	0	0	0	0	0	0	0	0	0	0	0	0	0	0	0	0	1	1	0
ENSMUSG00000034868.8	Myl12b	4	2	4	2	4	2	7	24	22	28	25	69	3	4	0	2	1	1	22	92	36	26	40	32	3	4	3	2	5	4	32	42	17	40	67	45	0	1	3	3	2	2	45	43	41	34	27	33
ENSMUSG00000006143.12	Upk3bl	2	2	2	3	2	2	6	23	10	16	17	29	6	2	0	2	0	0	8	30	20	10	23	23	3	2	4	3	2	2	27	22	8	22	38	23	0	0	1	2	4	1	29	25	19	18	15	17
ENSMUSG00000109365.2	Olfr696-ps1	0	0	0	0	0	0	0	0	0	0	0	0	0	0	0	0	0	0	0	0	0	0	0	0	0	0	0	0	0	0	0	0	0	0	0	0	0	0	0	0	0	0	0	0	0	0	0	0
ENSMUSG00000102202.1	Gm33280	0	0	0	0	0	0	0	0	2	1	0	0	0	0	0	0	0	0	0	0	0	0	1	0	0	0	0	0	0	0	0	0	0	0	0	0	0	0	1	0	0	0	1	0	2	0	0	0
ENSMUSG00000005371.14	Fbxo11	29	20	18	26	8	18	48	219	162	210	169	455	42	30	23	14	16	17	93	460	311	133	261	222	33	30	14	23	32	12	239	228	108	284	374	290	0	19	43	37	24	15	407	333	322	215	204	248
ENSMUSG00000085271.7	E130006D01Rik	0	0	0	0	0	0	1	1	0	3	2	9	0	0	0	0	0	0	0	8	4	1	1	2	0	0	0	0	0	0	1	3	1	2	2	4	0	0	0	0	0	0	2	4	1	2	2	4
ENSMUSG00000054474.15	Thnsl2	0	1	0	0	0	0	1	1	3	0	1	5	0	0	0	0	0	0	0	4	2	0	3	0	0	0	0	0	2	0	1	3	0	1	3	0	0	0	0	0	0	0	4	3	3	1	3	1
ENSMUSG00000029860.16	Zyx	3	0	0	1	0	0	4	3	1	4	3	11	1	0	0	0	0	2	5	9	4	8	2	2	1	0	2	2	0	2	5	4	2	6	10	5	0	3	3	3	1	3	7	9	4	2	6	2
ENSMUSG00000070342.3	Gm10287	0	0	0	0	0	0	1	1	2	1	5	8	0	0	0	0	0	0	2	9	4	1	6	3	0	0	0	0	0	0	2	4	3	8	6	5	0	0	0	0	0	0	5	6	4	6	1	3
ENSMUSG00000029287.14	Tgfbr3	5	5	5	3	3	4	8	58	48	49	57	116	4	6	4	1	0	1	28	94	78	40	58	51	8	5	3	3	8	1	55	72	29	82	125	66	1	2	8	4	4	1	101	85	65	49	51	80
ENSMUSG00000087026.7	A230103J11Rik	0	0	0	0	0	0	0	3	3	2	1	7	0	0	0	0	0	0	0	5	3	5	2	6	0	0	0	0	1	0	2	3	5	1	4	6	1	0	0	1	0	0	4	9	5	5	1	2
ENSMUSG00000031962.5	Cdh15	0	0	0	0	0	0	0	0	0	0	0	0	0	0	0	0	0	0	0	0	0	0	0	0	0	0	0	0	0	0	0	0	0	0	0	0	0	0	0	0	0	0	0	0	0	0	0	0
ENSMUSG00000045180.13	Shroom2	5	7	7	7	6	11	4	18	20	13	24	36	20	14	9	2	4	7	11	41	29	9	28	15	22	12	10	13	14	4	19	25	11	31	56	28	0	4	12	9	6	4	22	32	8	24	15	12
ENSMUSG00000101262.1	Gm8326	0	0	0	0	0	0	0	0	0	1	0	0	0	0	0	0	0	0	1	0	0	0	1	0	0	0	0	0	0	0	0	0	1	1	0	0	0	0	0	0	0	0	0	0	0	0	0	0
ENSMUSG00000082203.1	Gm15636	0	0	0	0	0	0	0	0	0	0	0	0	0	0	0	0	0	0	0	0	0	0	0	0	0	0	0	0	0	0	0	0	0	0	0	0	0	0	0	0	0	0	0	0	0	0	0	0
ENSMUSG00000083402.1	Gm14394	0	0	0	0	0	0	0	0	0	0	0	0	0	0	0	0	0	0	0	0	0	0	0	0	0	0	0	0	0	0	0	0	0	0	0	0	0	0	0	0	0	0	0	0	0	0	0	0
ENSMUSG00000102646.1	Gm19694	0	0	0	0	0	0	0	0	0	0	0	0	0	0	0	0	0	0	0	0	0	0	0	0	0	0	0	0	0	0	1	1	0	1	0	1	0	0	0	0	0	0	1	0	0	0	0	0
ENSMUSG00000084964.2	Gm15503	0	0	0	0	0	0	0	0	0	0	0	0	0	0	0	0	0	0	0	0	0	0	0	0	0	0	0	0	0	0	0	0	0	0	0	0	0	0	0	0	0	0	0	0	0	0	0	0
ENSMUSG00000085944.1	1700003D09Rik	0	0	0	0	0	1	0	0	0	0	0	0	0	0	0	0	0	0	0	1	0	0	0	0	0	1	0	0	0	0	0	0	0	0	0	0	0	0	0	0	0	0	0	0	0	1	0	0
ENSMUSG00000091361.2	Gm5277	0	0	0	0	0	0	0	0	0	0	0	0	0	0	0	0	0	0	0	0	0	0	0	0	0	0	0	0	0	0	0	0	0	0	0	1	0	0	0	0	0	0	0	0	0	0	0	0
ENSMUSG00000107415.1	Gm43929	0	0	0	0	0	0	0	0	0	0	0	0	0	0	0	0	0	0	0	0	0	0	0	0	0	0	0	0	0	0	0	0	0	0	0	0	0	0	0	0	0	0	0	0	0	0	0	0
ENSMUSG00000071745.1	DXBay18	0	0	0	0	0	0	0	0	0	0	0	0	0	0	0	0	0	0	0	0	0	0	0	0	0	0	0	0	0	0	0	0	0	0	0	0	0	0	0	0	0	0	0	0	0	0	0	0
ENSMUSG00000100691.1	2010320M18Rik	0	0	0	0	0	0	0	0	0	1	1	1	0	0	0	0	0	0	0	0	0	0	0	1	0	0	0	0	0	0	2	0	0	0	0	0	0	0	0	0	0	0	1	1	0	0	0	0
ENSMUSG00000021948.15	Prkcd	2	4	2	1	2	2	4	7	13	8	14	17	5	2	5	3	0	4	3	15	10	3	6	5	1	2	2	2	3	1	53	55	14	57	116	46	0	4	5	7	3	1	7	4	3	1	0	3
ENSMUSG00000088461.1	Gm24748	0	0	0	0	0	0	0	0	0	0	0	0	0	0	0	0	0	0	0	0	0	0	0	0	0	0	0	0	0	0	0	0	0	0	0	0	0	0	0	0	0	0	0	0	0	0	0	0
ENSMUSG00000104863.1	AC121821.1	0	0	0	0	0	0	0	0	0	0	0	0	0	0	0	0	0	0	0	0	0	0	0	0	0	0	0	0	0	0	0	0	0	0	0	0	0	0	0	0	0	0	0	0	0	0	0	0
ENSMUSG00000083143.2	Gm13424	0	0	0	0	0	0	0	0	0	0	0	0	0	0	0	0	0	0	0	0	0	0	0	0	0	0	0	0	0	0	0	1	0	0	1	0	0	0	0	0	0	0	0	0	1	0	0	0
ENSMUSG00000105723.1	Mir7210	0	0	0	0	0	0	0	0	0	0	0	0	0	0	0	0	0	0	0	0	0	0	0	0	0	0	0	0	0	0	0	0	0	0	0	0	0	0	0	0	0	0	0	0	0	0	0	0
ENSMUSG00000015962.5	1700016C15Rik	0	0	0	0	0	0	0	1	0	2	2	1	0	0	0	0	0	0	0	1	1	0	0	1	0	0	0	0	0	0	0	0	0	1	0	0	0	0	0	0	0	0	1	1	0	2	0	2
ENSMUSG00000086726.2	Gm9458	0	0	0	0	0	0	0	0	0	0	0	0	0	0	0	0	0	0	0	0	0	0	0	0	0	0	0	0	0	0	0	0	0	0	0	0	0	0	0	0	0	0	0	0	0	0	0	0
ENSMUSG00000088307.1	Gm24505	0	0	0	0	0	0	0	0	0	0	0	1	0	0	0	0	0	0	0	1	0	0	0	0	0	0	0	0	0	0	0	0	0	0	0	0	0	0	0	0	0	0	0	0	0	0	0	1
ENSMUSG00000040112.9	Mrps35	0	1	2	2	0	3	6	22	18	25	17	42	4	3	1	2	2	2	12	50	42	22	36	34	6	3	0	4	5	2	31	32	16	37	49	28	0	3	3	4	1	1	42	42	31	20	17	32
ENSMUSG00000091549.1	Gm6548	0	0	0	0	0	0	1	0	1	1	0	0	0	0	0	0	0	0	0	0	0	0	0	0	0	0	1	0	0	0	0	0	0	2	0	0	0	0	2	1	2	0	4	1	2	1	0	1
ENSMUSG00000105610.1	AC125099.1	0	0	0	0	0	0	0	0	0	0	0	0	0	0	0	0	0	0	0	0	0	0	0	0	0	0	0	0	0	0	0	0	0	0	0	0	0	0	0	0	0	0	0	0	0	0	0	0
ENSMUSG00000095089.1	Gm7408	0	0	0	0	0	0	0	0	0	0	0	0	0	0	0	0	0	0	0	0	0	0	0	0	0	0	0	0	0	0	0	0	0	0	0	0	0	0	0	0	0	0	0	0	0	0	0	0
ENSMUSG00000053675.8	Tgm5	0	0	0	0	0	0	1	1	0	0	1	1	0	0	0	0	0	0	1	0	0	1	0	1	0	0	0	0	0	0	0	0	1	1	1	3	0	0	0	0	0	0	0	1	1	0	1	0
ENSMUSG00000020871.8	Dlx4	0	0	0	0	0	0	0	0	0	0	0	0	0	0	0	0	0	0	0	0	0	0	0	0	0	0	0	0	0	0	0	0	0	0	0	0	0	0	0	0	0	0	0	0	0	0	0	0
ENSMUSG00000069132.3	Nxph2	0	0	0	0	0	0	1	6	6	1	2	8	0	0	1	0	0	0	0	7	9	6	5	7	1	0	0	0	0	0	3	7	3	3	6	8	0	0	0	0	0	0	1	1	4	1	0	5
ENSMUSG00000092581.1	Gm3211	0	0	0	0	0	0	0	0	0	0	0	0	0	0	0	0	0	0	0	0	0	0	0	0	0	0	0	0	0	0	0	0	0	0	0	0	0	0	0	0	0	0	0	0	0	0	0	0
ENSMUSG00000070102.1	Mir455	0	0	0	0	0	0	0	0	0	0	0	0	0	0	0	0	0	0	0	0	0	0	0	0	0	0	0	0	0	0	0	0	0	0	0	0	0	0	0	0	0	0	0	0	0	0	0	0
ENSMUSG00000011171.11	Vipr2	0	0	0	0	1	0	2	5	7	6	8	19	0	0	3	0	0	0	2	9	4	7	4	14	0	0	0	0	0	0	41	33	11	41	59	38	0	0	0	0	0	0	11	6	2	8	3	6
ENSMUSG00000032680.11	6820408C15Rik	0	0	0	0	0	0	2	5	4	2	3	11	0	0	0	0	0	0	7	18	10	4	11	5	0	1	2	0	0	1	8	9	7	13	22	11	0	0	0	0	0	0	8	9	6	3	5	5
ENSMUSG00000107738.1	Gm32453	0	0	0	0	0	0	0	0	0	0	0	0	0	0	0	0	0	0	0	0	0	0	0	0	0	0	0	0	0	0	0	0	0	0	0	0	0	0	0	0	0	0	0	0	0	0	0	0
ENSMUSG00000082928.1	Gm12785	0	0	0	0	0	0	0	0	0	0	0	0	0	0	0	0	0	0	0	0	0	0	0	0	0	0	0	0	0	0	0	0	0	0	0	0	0	0	0	0	0	0	0	0	0	0	0	0
ENSMUSG00000032894.13	1700031F05Rik	0	0	0	0	0	0	0	0	0	0	0	0	0	0	0	0	0	0	0	0	0	0	0	0	0	0	0	0	0	0	0	0	0	0	0	0	0	0	0	0	0	0	0	0	0	0	0	0
ENSMUSG00000103064.1	Gm36968	0	0	0	0	0	0	0	0	0	0	0	0	0	0	0	0	0	0	0	0	0	0	0	0	0	0	0	0	0	0	0	0	0	0	0	0	0	0	0	0	0	0	0	0	0	0	0	0
ENSMUSG00000065472.1	Mir125b-2	0	0	0	0	0	0	0	0	0	0	0	0	0	0	0	0	0	0	0	0	0	0	0	0	0	0	0	0	0	0	0	0	0	0	0	0	0	0	0	0	0	0	0	0	0	0	0	0
ENSMUSG00000084170.1	Gm11954	0	0	0	0	0	1	0	1	1	0	0	1	0	1	1	0	0	0	1	2	0	1	1	0	0	0	2	0	0	0	2	0	0	1	4	2	0	0	0	1	0	0	2	1	1	1	0	1
ENSMUSG00000083240.3	Gm13453	0	0	0	0	0	0	0	0	0	0	0	0	0	0	0	0	0	0	0	0	0	0	0	0	0	0	0	0	0	0	0	0	0	0	0	0	0	0	0	0	0	0	0	0	0	0	0	0
ENSMUSG00000042888.10	Prr30	0	0	0	0	0	0	0	0	0	0	0	0	0	0	0	0	0	0	0	0	0	0	0	0	0	0	0	0	0	0	0	0	0	0	0	0	0	0	0	0	0	0	0	0	0	0	0	0
ENSMUSG00000044362.8	Ccdc89	0	0	0	0	0	0	0	0	0	0	0	0	0	0	0	0	0	0	0	0	1	0	2	0	0	0	0	0	0	0	1	0	1	0	2	1	0	0	0	0	0	0	0	0	0	0	0	0
ENSMUSG00000096149.5	Trav6-5	0	0	0	0	0	0	0	0	0	0	0	0	0	0	0	0	0	0	0	0	0	0	0	0	0	0	0	0	0	0	0	0	0	0	0	0	0	0	0	0	0	0	0	0	0	0	0	0
ENSMUSG00000062546.4	V1ra8	0	0	0	0	0	0	0	0	0	0	0	0	0	0	0	0	0	0	0	0	0	0	0	0	0	0	0	0	0	0	0	0	0	0	0	0	0	0	0	0	0	0	0	0	0	0	0	0
ENSMUSG00000020694.16	Tlk2	13	20	13	9	14	11	23	146	122	151	107	277	26	16	13	7	8	10	59	249	182	91	142	157	21	19	11	25	27	8	160	164	65	184	272	161	0	18	45	36	17	27	245	228	201	130	123	164
ENSMUSG00000087127.1	Gm12756	1	0	0	0	0	0	0	0	1	4	0	2	0	0	0	0	0	0	0	4	3	1	1	1	0	0	0	0	0	0	0	0	0	2	3	1	0	0	0	0	0	1	0	0	0	0	2	3
ENSMUSG00000072479.10	Xlr5b	0	0	0	0	0	0	0	0	0	0	0	0	0	0	0	0	0	0	0	0	0	0	0	0	0	0	0	0	0	0	0	1	0	0	0	0	0	0	1	0	0	0	0	0	0	0	0	0
ENSMUSG00000020865.16	Abcc3	2	0	0	0	2	1	0	1	1	1	1	2	0	0	1	2	0	3	0	4	3	1	1	1	1	0	3	5	1	0	1	1	0	3	1	5	0	0	0	0	0	0	0	0	2	1	1	1
ENSMUSG00000105143.1	Gm8069	0	0	0	0	0	0	0	0	0	0	0	0	0	0	0	0	0	0	0	0	0	0	0	0	0	0	0	0	0	0	0	0	0	0	0	0	0	0	0	0	0	0	0	0	0	0	0	0
ENSMUSG00000082908.4	Gm13736	0	0	0	0	0	0	0	0	0	0	0	0	0	0	0	0	0	0	0	0	0	0	1	0	0	0	0	0	0	0	0	2	0	0	0	0	0	0	0	0	0	0	0	0	0	0	0	0
ENSMUSG00000039521.12	Foxp3	0	0	1	0	0	0	0	2	0	1	0	0	0	0	0	0	0	0	1	1	0	0	0	0	0	0	0	0	0	0	0	0	0	1	1	1	0	0	0	0	0	0	0	1	0	0	0	0
ENSMUSG00000100878.1	Gm29196	0	0	0	0	0	0	0	0	0	0	0	0	0	0	0	0	0	0	0	0	0	0	0	0	0	0	0	0	0	0	0	0	0	0	0	0	0	0	0	0	0	0	0	0	0	0	0	0
ENSMUSG00000099102.1	Gm11983	0	0	0	0	0	0	0	0	0	0	0	1	0	0	0	0	0	0	0	0	0	0	0	0	0	0	0	0	0	0	0	0	0	0	0	0	0	0	0	0	0	0	0	0	0	0	0	0
ENSMUSG00000097643.1	A130051J06Rik	0	0	0	0	0	0	0	2	0	0	0	2	0	0	0	0	1	0	0	0	0	0	0	1	0	0	0	0	0	0	1	1	0	2	0	0	0	0	0	0	0	0	0	0	0	0	0	0
ENSMUSG00000073045.9	Gm5570	0	0	0	0	0	0	0	3	1	2	2	5	0	1	0	0	0	0	0	5	2	1	1	1	0	0	0	1	0	0	2	1	3	4	8	5	0	0	0	3	0	0	5	4	4	5	3	2
ENSMUSG00000028001.16	Fga	0	0	0	0	0	0	0	0	0	0	0	0	0	0	0	0	0	0	0	0	0	0	0	1	0	0	0	0	0	0	0	0	0	0	0	0	0	0	0	0	0	0	0	0	0	0	0	0
ENSMUSG00000024761.2	Gm16437	0	0	0	0	0	0	0	0	0	0	1	0	0	0	0	0	0	0	0	0	0	0	0	0	0	0	0	0	1	0	0	0	0	0	0	0	0	0	0	0	0	0	0	0	1	0	0	0
ENSMUSG00000089393.1	Gm23022	0	0	0	0	0	0	0	0	0	0	0	0	0	0	0	0	0	0	0	0	0	0	0	0	0	0	0	0	0	0	0	0	0	0	0	0	0	0	0	0	0	0	0	0	0	0	0	0
ENSMUSG00000108850.1	Gm44914	0	0	0	0	0	0	0	1	0	0	0	1	0	0	0	0	0	0	0	0	1	0	0	1	0	0	0	0	0	0	1	0	0	0	0	0	0	0	0	0	0	0	0	0	0	0	0	0
ENSMUSG00000040828.9	Catsperd	7	8	3	4	6	6	175	263	143	259	214	420	4	6	3	2	5	5	364	479	308	258	230	331	6	7	5	7	8	6	331	185	238	321	253	248	2	5	11	9	6	5	421	355	297	251	220	332
ENSMUSG00000100275.1	Gm28915	0	0	0	0	0	0	0	0	0	0	0	0	0	0	0	0	0	0	0	0	0	0	0	0	0	0	0	0	0	0	0	0	0	0	0	0	0	0	0	0	0	0	0	0	0	0	0	0
ENSMUSG00000077972.1	Mir466f-1	0	0	0	0	0	0	0	0	0	0	0	0	0	0	0	0	0	0	0	0	0	0	0	0	0	0	0	0	0	0	0	0	0	0	0	0	0	0	0	0	0	0	0	0	0	0	0	0
ENSMUSG00000107349.1	Gm6655	0	0	0	0	0	0	0	0	0	0	0	0	0	0	0	0	0	0	0	0	0	0	0	0	0	0	0	0	0	0	0	0	0	0	0	0	0	0	0	0	0	0	0	0	0	0	0	0
ENSMUSG00000059897.4	Zfp930	1	0	1	1	0	1	3	9	11	11	8	14	2	0	2	1	1	1	7	18	20	10	13	11	2	2	1	0	4	2	9	7	3	21	14	10	0	0	1	1	0	0	31	20	10	13	5	17
ENSMUSG00000062729.11	Ppox	2	1	0	0	2	2	0	4	3	2	2	16	1	2	0	0	0	0	2	12	5	5	4	3	1	1	1	0	1	0	3	4	2	6	5	8	0	0	2	0	1	0	8	8	6	5	0	7
ENSMUSG00000094824.1	Gm23803	0	0	0	0	0	0	0	0	0	1	0	0	0	0	0	0	0	0	0	0	0	0	0	0	0	0	0	0	0	0	0	0	0	0	0	0	0	0	0	0	0	0	0	0	0	0	0	0
ENSMUSG00000044820.6	AY074887	0	0	1	0	0	0	0	0	0	3	2	3	0	0	0	0	0	0	1	7	0	0	0	0	1	1	0	1	0	0	3	0	0	0	0	0	0	2	0	0	0	0	2	2	2	1	1	0
ENSMUSG00000040747.9	Cd53	1	1	0	1	1	3	0	0	3	1	2	3	3	2	2	2	2	1	1	1	2	2	0	0	1	2	4	3	3	1	1	0	2	1	1	1	0	0	3	1	0	0	1	1	2	1	2	1
ENSMUSG00000098341.1	Mir6944	0	0	0	0	0	0	0	0	0	0	0	0	0	0	0	0	0	0	0	0	0	0	0	0	0	0	0	0	0	0	0	0	0	0	0	0	0	0	0	0	0	0	0	0	0	0	0	0
ENSMUSG00000109305.1	1810010D01Rik	0	0	0	0	0	0	0	0	0	0	0	0	0	0	0	0	0	0	0	0	0	0	0	0	0	0	0	0	0	0	0	0	0	0	0	0	0	0	0	0	0	0	0	0	0	0	0	0
ENSMUSG00000033825.9	Tpsb2	0	0	0	0	0	0	0	0	0	0	0	1	0	0	0	0	0	0	0	0	0	0	0	0	0	0	0	0	0	0	0	0	0	0	0	0	0	0	0	0	0	0	0	0	0	0	0	0
ENSMUSG00000002076.11	Hsf2bp	2	0	1	1	1	0	1	4	3	0	2	8	3	0	0	0	0	0	1	3	4	2	2	4	0	0	0	0	0	0	4	4	1	4	3	3	0	0	1	0	0	0	3	4	3	2	2	3
ENSMUSG00000086087.1	Gm12916	0	0	0	0	0	0	0	0	0	0	0	0	0	0	0	0	0	0	0	0	0	0	0	0	0	0	0	0	0	0	0	0	0	0	0	0	0	0	0	0	0	0	0	0	0	1	0	0
ENSMUSG00000064833.1	Gm25926	0	0	0	0	0	0	0	0	0	0	0	0	0	0	0	0	0	0	0	0	0	0	0	0	0	0	0	0	0	0	0	0	0	0	0	0	0	0	0	0	0	0	0	0	0	0	0	0
ENSMUSG00000108089.1	Gm3148	0	0	0	0	0	0	0	0	0	0	0	0	0	0	0	0	0	0	0	0	0	0	0	0	0	0	0	0	0	0	0	0	0	0	0	1	0	0	0	0	0	0	1	0	0	0	0	0
ENSMUSG00000099497.1	Gm29147	0	0	0	0	0	0	0	0	0	0	0	0	0	0	0	0	0	0	0	0	0	0	0	0	0	0	0	0	0	0	0	0	0	0	0	0	0	0	0	0	0	0	0	0	0	0	0	0
ENSMUSG00000040848.11	Sft2d2	2	1	0	2	0	0	2	1	1	1	0	1	4	3	1	1	0	2	0	3	1	1	1	1	0	1	1	2	1	0	0	3	0	1	2	0	0	2	0	1	0	2	1	2	2	1	0	1
ENSMUSG00000017837.12	Nkiras2	0	0	0	0	0	0	0	0	3	2	4	3	0	0	0	0	0	0	4	7	1	3	2	1	0	1	1	1	0	0	2	5	1	1	1	4	0	0	0	0	0	0	2	4	1	1	2	1
ENSMUSG00000073177.8	Gm773	0	0	0	0	0	0	0	0	0	0	1	1	0	0	0	0	0	1	1	0	1	0	0	1	0	0	0	0	0	0	0	0	0	0	0	0	0	0	0	0	0	0	0	1	0	0	1	0
ENSMUSG00000069080.5	Lcn11	0	0	0	0	0	0	0	0	0	0	0	0	0	0	0	0	0	0	0	0	0	0	0	0	0	0	0	0	0	0	0	0	0	0	0	0	0	0	0	0	0	0	0	0	0	0	0	0
ENSMUSG00000102746.1	Gm37601	0	0	0	0	0	0	0	0	0	1	0	0	0	0	0	0	0	0	0	0	0	0	1	0	0	0	0	0	0	0	1	0	0	0	0	0	0	0	0	0	0	0	0	0	0	0	0	0
ENSMUSG00000081081.1	Gm14856	0	0	0	0	0	0	0	0	0	0	0	0	0	0	0	0	0	0	0	0	0	0	0	0	0	0	0	0	0	0	0	0	0	0	0	0	0	0	0	0	0	0	0	0	0	0	0	0
ENSMUSG00000064490.1	Gm22283	0	0	0	0	0	0	0	0	0	0	0	0	0	0	0	0	0	0	0	0	0	0	0	0	0	0	0	0	0	0	0	0	0	0	0	0	0	0	0	0	0	0	0	0	0	0	0	0
ENSMUSG00000032050.16	Rdx	37	28	20	21	13	26	28	83	92	109	93	202	68	41	36	18	10	16	52	157	121	58	112	101	29	36	18	34	28	14	107	128	56	134	174	141	1	24	38	32	20	15	228	180	162	113	102	159
ENSMUSG00000095640.2	Olfr1434	0	0	0	0	0	0	0	0	0	0	0	0	0	0	0	0	0	0	0	0	0	0	0	0	0	0	0	0	0	0	0	0	0	0	0	0	0	0	0	0	0	0	0	0	0	0	0	0
ENSMUSG00000091542.1	Gm17167	2	0	1	0	2	1	12	91	50	56	61	171	5	1	2	0	1	2	26	160	138	68	67	89	2	4	3	0	3	2	119	84	33	88	182	134	0	1	3	1	0	1	135	155	130	79	74	77
ENSMUSG00000102128.1	Gm18349	0	0	0	0	0	0	0	0	0	0	0	0	0	0	0	0	0	0	0	0	0	0	0	0	0	0	0	0	0	0	0	0	0	0	0	0	0	0	0	0	0	0	0	0	0	0	0	0
ENSMUSG00000095662.1	Gm14482	0	0	0	0	0	0	0	0	0	0	0	0	0	0	0	0	0	0	0	0	0	0	0	0	0	0	0	0	0	0	0	0	0	0	0	0	0	0	0	0	0	0	0	0	0	0	0	0
ENSMUSG00000094487.1	Gm21958	0	0	1	1	0	0	0	1	1	0	0	1	0	1	0	0	0	0	1	0	0	1	0	1	0	1	0	0	0	0	1	1	0	2	2	0	0	0	0	0	0	0	0	1	1	1	1	0
ENSMUSG00000100142.1	Gm21340	0	0	0	0	0	0	0	0	0	0	0	0	0	0	0	0	0	0	0	0	0	0	0	0	0	0	0	0	0	0	0	0	0	0	0	0	0	0	0	0	0	0	0	0	0	0	0	0
ENSMUSG00000028322.11	Exosc3	1	1	0	3	1	0	5	5	4	7	10	9	4	0	0	1	0	0	1	17	14	8	9	6	0	1	1	1	1	0	8	8	3	14	19	4	0	0	2	2	0	0	7	12	8	11	7	3
ENSMUSG00000101983.1	Gm28976	0	0	0	0	0	0	0	0	0	0	0	0	0	0	0	0	0	0	0	0	0	0	0	0	0	0	0	0	0	0	0	0	0	0	0	0	0	0	0	0	0	0	0	0	0	0	0	0
ENSMUSG00000032673.5	Prorsd1	0	1	1	1	0	1	0	3	1	5	5	7	2	0	2	1	0	2	5	5	10	2	10	1	2	0	1	1	1	0	7	8	4	2	4	7	0	3	2	2	0	0	14	13	7	4	7	6
ENSMUSG00000028977.16	Casz1	1	0	1	0	0	1	3	11	8	13	10	25	0	0	0	0	0	1	2	58	18	10	13	11	0	0	0	0	0	0	19	24	3	16	66	21	0	0	1	1	3	1	22	17	24	14	20	18
ENSMUSG00000021048.6	Mthfd1	1	4	3	3	0	6	13	34	22	40	28	81	5	3	3	2	2	4	25	95	49	21	38	40	5	9	5	5	3	2	34	34	16	32	89	48	0	3	6	6	3	1	53	44	40	30	27	41
ENSMUSG00000065036.1	Gm22362	0	0	0	0	0	0	0	0	0	0	0	0	0	0	0	0	0	0	0	0	0	0	0	0	0	0	0	0	0	0	0	0	0	0	0	0	0	0	0	0	0	0	0	0	0	0	0	0
ENSMUSG00000094149.1	Gm8453	0	0	0	0	0	0	0	0	0	0	0	0	0	0	0	0	0	0	0	0	0	0	0	0	0	0	0	0	0	0	0	0	0	0	0	0	0	0	0	0	0	0	0	0	0	0	0	0
ENSMUSG00000023170.14	Gps2	3	6	3	1	1	3	5	10	6	7	7	17	2	3	4	1	3	1	5	19	13	9	10	12	4	2	5	4	4	2	13	10	6	16	14	12	0	4	8	5	2	3	22	17	17	11	10	22
ENSMUSG00000099191.1	Gm27375	0	0	0	0	0	0	0	0	0	0	0	0	0	0	0	0	0	0	0	0	0	0	0	0	0	0	0	0	0	0	0	0	0	0	0	0	0	0	0	0	0	0	0	0	0	0	0	0
ENSMUSG00000008813.12	Tppp2	0	0	0	0	0	0	0	0	0	0	0	0	0	0	0	0	0	0	0	0	0	0	0	0	0	0	0	0	0	0	0	0	0	0	0	0	0	0	0	0	0	0	0	0	1	0	0	0
ENSMUSG00000106490.1	Gm43283	0	0	0	0	0	0	0	0	0	0	0	0	0	0	0	0	0	0	0	0	0	0	0	0	0	0	0	0	0	0	0	0	0	0	0	0	0	0	0	0	0	0	0	0	0	0	0	0
ENSMUSG00000096840.2	Olfr136	0	0	0	0	0	0	0	0	0	0	0	0	0	0	0	0	0	0	0	0	0	0	0	0	0	0	0	0	0	0	0	0	0	0	0	0	0	0	0	0	0	0	0	0	0	0	0	0
ENSMUSG00000097022.2	BC001981	0	0	0	0	0	0	0	0	0	0	0	0	0	0	0	0	0	0	0	0	0	0	0	0	0	0	0	0	0	0	0	0	0	0	0	0	0	0	0	0	0	0	0	0	1	0	0	0
ENSMUSG00000097419.1	Gm26666	0	0	0	0	0	0	0	0	0	0	0	1	0	0	0	0	0	0	0	1	1	0	0	0	0	0	0	0	0	0	1	1	0	0	0	2	0	0	0	0	0	0	0	0	0	0	0	0
ENSMUSG00000080845.1	Gm9115	0	0	0	0	0	0	0	0	1	0	0	0	0	0	0	0	0	0	0	0	0	0	0	0	0	0	0	0	0	0	0	0	0	0	0	0	0	0	0	0	0	0	0	0	0	0	0	0
ENSMUSG00000003380.11	Rabac1	2	0	2	2	2	0	6	15	4	5	13	24	0	1	1	2	0	0	7	25	14	8	11	13	0	8	2	0	1	0	15	10	8	12	25	18	0	0	1	2	2	3	14	9	10	7	11	16
ENSMUSG00000077591.1	Gm26016	0	0	0	0	0	0	0	1	0	0	0	0	0	0	0	0	0	0	0	0	0	0	0	0	0	0	0	0	0	0	0	0	0	0	2	0	0	0	0	0	0	0	0	0	0	0	0	0
ENSMUSG00000094176.6	Trav6d-6	0	0	0	0	0	0	0	0	0	0	0	0	0	0	0	0	0	0	0	0	0	0	0	0	0	0	0	0	0	0	0	0	0	0	0	0	0	0	0	0	0	0	0	0	0	0	0	0
ENSMUSG00000098486.1	Gm27385	0	0	0	0	0	0	0	0	0	0	0	0	0	0	0	0	0	0	0	0	0	0	0	0	0	0	0	0	0	0	0	0	0	0	0	0	0	0	0	0	0	0	0	0	0	0	0	0
ENSMUSG00000105148.1	Gm42700	0	0	0	0	0	0	0	0	0	0	0	0	0	0	0	0	0	0	0	0	0	0	0	0	0	0	0	0	0	0	0	0	0	0	0	0	0	0	0	0	0	0	0	0	0	0	0	0
ENSMUSG00000075510.3	Fam187a	0	0	0	0	0	0	0	0	0	0	0	0	0	0	0	0	0	0	0	0	0	0	0	0	0	0	0	0	0	0	0	0	0	0	0	0	0	0	0	0	0	0	0	0	0	0	0	0
ENSMUSG00000054582.4	Pabpc1l	0	0	1	0	0	0	0	1	2	0	0	0	0	0	0	0	0	0	0	3	0	0	1	0	0	0	1	0	0	0	2	0	1	0	1	1	0	0	0	1	0	1	0	1	0	1	0	3
ENSMUSG00000056174.8	Col8a2	0	0	0	0	0	0	3	3	3	5	3	6	0	0	0	0	0	0	5	3	5	0	2	6	0	0	0	1	0	0	4	4	7	4	7	1	1	0	0	0	0	0	11	6	5	1	1	6
ENSMUSG00000086284.1	Frmpd1os	1	1	0	0	0	0	0	0	0	0	0	4	0	0	0	0	0	0	1	0	3	0	0	1	0	0	0	1	0	0	1	2	0	0	3	1	0	0	0	0	0	0	0	4	1	1	1	0
ENSMUSG00000086467.1	4930571N24Rik	0	0	0	0	0	0	0	0	1	0	1	0	0	0	1	0	0	0	0	0	0	1	0	1	0	0	0	0	0	0	0	2	0	1	0	1	0	0	0	0	0	0	3	0	0	0	0	1
ENSMUSG00000058685.6	Vmn2r51	0	0	1	0	0	0	0	0	0	1	0	0	1	0	0	0	0	0	0	0	1	0	0	0	0	0	0	0	0	0	0	0	1	0	0	1	0	1	0	0	0	0	1	0	1	1	0	0
ENSMUSG00000082900.1	Gm11557	0	0	0	0	0	0	0	0	0	0	0	0	0	0	0	0	0	0	0	0	0	0	0	0	0	0	0	0	0	0	0	0	0	0	0	0	0	0	0	0	0	0	0	0	0	0	0	0
ENSMUSG00000086559.1	Gm14426	0	0	0	0	0	0	0	0	0	0	0	0	0	0	0	0	0	0	0	0	0	0	0	0	0	0	0	0	0	0	0	0	0	0	0	0	0	0	0	0	0	0	0	0	0	0	0	0
ENSMUSG00000098103.1	Gm27005	0	0	0	0	0	0	0	0	0	0	0	0	0	0	0	0	0	0	0	0	0	0	0	0	0	0	0	0	0	0	0	0	0	0	0	0	0	0	0	0	0	0	0	0	0	0	0	0
ENSMUSG00000044537.6	Olfr779	0	0	0	0	0	0	0	0	0	0	0	0	0	0	0	0	0	0	0	0	0	0	0	0	0	0	0	0	0	0	0	0	0	0	0	0	0	0	0	0	0	0	0	0	0	0	0	0
ENSMUSG00000093090.1	Mir3073a	0	0	0	0	0	0	0	0	0	0	0	0	0	0	0	0	0	0	0	0	0	0	0	0	0	0	0	0	0	0	0	0	0	0	0	0	0	0	0	0	0	0	0	0	0	0	0	0
ENSMUSG00000094873.1	Gm13812	0	0	0	0	0	0	0	0	0	0	0	0	0	0	0	0	0	0	0	0	0	0	0	0	0	0	0	0	0	0	0	0	0	0	0	0	0	0	0	0	0	0	0	0	0	0	0	0
ENSMUSG00000096015.1	n-R5s134	0	0	0	0	0	0	0	0	0	0	0	0	0	0	0	0	0	0	0	0	0	0	0	0	0	0	0	0	0	0	0	0	0	0	0	0	0	0	0	0	0	0	0	0	0	0	0	0
ENSMUSG00000032595.10	Cdhr4	0	0	0	0	0	0	0	0	0	0	0	0	0	0	0	0	0	0	0	0	0	0	0	0	0	0	0	0	0	0	0	0	0	0	0	0	0	0	0	0	0	0	0	0	0	0	0	0
ENSMUSG00000094818.1	Gm15308	0	0	0	0	0	0	0	0	0	0	0	0	0	0	0	0	0	0	0	0	0	0	0	0	0	0	0	0	0	0	0	0	0	0	0	0	0	0	0	0	0	0	0	0	0	0	0	0
ENSMUSG00000060279.14	Ap2a1	4	2	2	0	2	2	9	20	20	19	18	25	3	3	2	2	2	2	6	56	21	10	17	16	4	3	2	2	2	0	16	15	11	25	46	17	0	4	3	3	1	2	31	20	21	26	14	20
ENSMUSG00000101742.1	Gm21380	0	0	0	0	0	0	0	0	0	0	0	0	0	0	0	0	0	0	0	0	0	0	0	0	0	0	0	0	0	0	0	0	0	0	0	0	0	0	0	0	0	0	0	0	0	0	0	0
ENSMUSG00000068629.4	Gm6155	0	0	0	0	0	0	0	0	0	0	0	0	0	0	0	0	0	0	0	0	0	0	0	0	0	0	0	0	0	0	0	0	0	0	0	0	0	0	0	0	0	0	0	0	0	0	0	0
ENSMUSG00000108935.1	4930588G17Rik	0	0	0	0	0	0	0	1	0	0	0	2	0	0	0	0	0	0	0	0	0	1	2	1	0	0	0	0	0	0	0	0	0	2	1	1	0	0	0	0	0	0	1	1	1	1	0	1
ENSMUSG00000095653.1	Gm21818	0	0	0	0	0	0	0	0	0	0	0	0	0	0	0	0	0	0	0	0	0	0	0	0	0	0	0	0	0	0	0	0	0	0	0	0	0	0	0	0	0	0	0	0	0	0	0	0
ENSMUSG00000065412.3	Mir29b-2	0	0	0	0	0	0	0	0	0	0	0	0	0	0	0	0	0	0	0	0	0	0	0	0	0	0	0	0	0	0	0	0	0	0	0	0	0	0	0	0	0	0	0	0	0	0	0	0
ENSMUSG00000107248.1	Gm43851	0	0	0	0	0	0	0	0	0	0	0	0	0	0	0	0	0	0	0	0	0	0	0	0	0	0	0	0	0	0	0	0	0	0	0	0	0	0	0	0	0	0	0	0	0	0	0	0
ENSMUSG00000071648.3	Rom1	0	0	1	0	0	0	0	0	0	0	0	1	0	0	0	0	0	0	0	1	0	0	0	0	0	0	0	0	0	0	0	0	0	0	0	0	0	0	0	0	0	0	1	0	1	0	0	0
ENSMUSG00000085512.1	Gm11958	0	0	0	0	0	0	0	0	0	0	0	0	0	0	0	0	0	0	0	0	0	0	0	0	0	0	0	0	0	0	0	0	0	0	0	0	0	0	0	0	0	0	0	0	0	0	0	0
ENSMUSG00000080819.1	Gm2005	0	0	0	0	0	0	0	0	0	0	0	0	0	0	0	0	0	0	0	0	0	0	0	0	0	0	0	0	0	0	0	0	0	0	0	0	0	0	0	0	0	0	0	0	0	0	0	0
ENSMUSG00000081813.1	Gm12806	0	0	0	0	0	0	0	0	0	0	0	0	0	0	0	0	0	0	0	0	0	0	0	0	0	0	0	0	0	0	0	0	0	0	0	0	0	0	0	0	0	0	0	0	0	0	0	0
ENSMUSG00000032517.15	Mobp	179	138	123	106	72	148	13	44	36	59	41	142	215	145	131	96	76	105	16	60	52	30	48	56	213	263	169	290	205	101	62	103	30	84	138	93	21	117	223	192	117	97	67	56	41	28	23	37
ENSMUSG00000105521.1	Gm35702	0	0	0	0	0	0	0	0	0	0	0	0	0	0	0	0	0	0	0	0	0	0	0	0	0	0	0	0	0	0	0	0	0	0	0	0	0	0	0	0	0	0	0	0	0	0	0	0
ENSMUSG00000044501.17	Zfp758	4	5	2	4	5	1	5	22	20	26	26	47	8	4	6	3	7	3	7	39	26	11	21	20	3	4	1	3	9	2	26	16	10	28	33	35	0	4	7	11	7	2	40	37	48	37	19	45
ENSMUSG00000042857.2	Gm9776	0	0	0	0	0	0	0	0	0	0	0	0	0	0	0	0	0	1	0	1	1	0	2	0	0	0	0	0	0	0	0	3	1	0	2	0	0	0	0	0	0	0	3	3	1	1	0	1
ENSMUSG00000104591.1	Gm43145	0	0	0	0	0	0	0	0	0	0	0	0	0	0	0	0	0	0	0	0	0	0	0	0	0	0	0	0	0	0	0	0	0	0	0	0	0	0	0	0	0	0	0	0	0	0	0	0
ENSMUSG00000103096.1	Gm8022	0	0	0	0	0	0	0	0	0	0	0	0	0	0	0	0	0	0	0	0	0	0	0	0	0	0	0	0	0	0	0	0	0	0	0	0	0	0	0	0	0	0	0	0	0	0	0	0
ENSMUSG00000024233.10	Lyzl1	0	0	0	0	0	0	0	0	0	0	0	0	0	0	0	0	0	0	0	1	0	0	3	0	0	0	0	0	0	0	1	0	0	1	1	1	0	0	0	0	0	0	0	0	1	0	1	0
ENSMUSG00000039154.6	Shd	0	1	0	2	0	0	4	9	10	15	9	22	0	0	2	1	2	0	14	44	25	9	21	12	0	0	0	0	1	0	13	13	7	22	32	14	1	0	1	1	0	1	13	25	16	10	12	15
ENSMUSG00000035394.11	Cfap53	5	1	0	0	1	0	0	1	2	3	3	6	1	1	0	1	0	1	1	4	3	1	1	2	0	0	1	1	0	1	2	3	2	3	5	4	0	0	4	2	1	1	2	3	2	2	0	2
ENSMUSG00000101451.1	Gm29430	0	0	0	0	0	0	0	0	0	0	0	0	0	0	0	0	0	0	0	0	0	0	0	0	0	0	0	0	0	0	0	0	0	0	0	0	0	0	0	0	0	0	0	0	0	0	0	0
ENSMUSG00000092265.2	Gm5682	0	0	0	0	0	0	0	0	0	0	0	0	0	0	0	0	0	0	0	0	0	0	0	0	0	0	0	0	0	0	0	0	0	0	0	0	0	0	0	0	0	0	0	0	0	0	0	0
ENSMUSG00000098176.1	Ccdc166	0	1	0	0	0	0	0	1	1	1	1	0	0	2	0	0	0	0	0	1	0	0	0	0	0	0	0	0	0	1	1	0	0	1	1	0	0	1	0	0	0	0	2	0	0	0	0	2
ENSMUSG00000104819.1	4930515G16Rik	0	0	0	0	0	0	0	0	0	0	0	0	0	0	0	0	0	0	0	0	0	0	0	0	0	0	0	0	0	0	0	0	0	0	0	0	0	0	0	0	0	0	0	0	0	0	0	0
ENSMUSG00000107086.1	Gm43808	0	0	0	0	0	0	0	0	2	1	0	1	0	0	0	0	0	0	1	1	2	0	0	2	0	0	1	0	0	0	0	1	0	0	0	1	0	0	0	2	0	0	1	0	3	0	1	0
ENSMUSG00000085866.1	Gm15218	0	1	0	0	1	0	0	2	0	1	3	4	1	0	0	0	2	0	5	4	2	1	2	2	0	2	1	0	1	1	5	0	3	3	6	5	0	0	2	1	1	0	5	3	3	6	3	5
ENSMUSG00000099713.1	Gm21923	0	0	0	0	0	0	0	0	0	0	0	0	0	0	0	0	0	0	0	0	0	0	0	0	0	0	0	0	0	0	0	0	0	0	0	0	0	0	0	0	0	0	0	0	0	0	0	0
ENSMUSG00000003970.8	Rpl8	6	3	0	3	1	4	7	12	5	13	9	11	2	6	2	0	2	3	13	16	13	7	14	16	1	0	0	3	3	2	24	9	8	21	15	15	1	2	6	3	2	0	17	14	12	11	13	15
ENSMUSG00000070667.7	Rpl31-ps10	0	0	0	0	0	0	0	0	0	0	0	0	0	1	0	0	0	0	0	0	0	0	0	1	0	0	0	0	0	0	0	0	1	0	0	1	0	0	0	0	0	0	0	0	0	0	0	0
ENSMUSG00000103940.1	Gm38227	0	0	0	0	0	1	0	2	0	1	1	1	0	0	0	0	0	0	2	0	1	1	1	1	1	0	0	0	0	0	0	1	0	0	1	3	0	0	0	0	0	0	1	0	0	0	1	1
ENSMUSG00000104504.1	Gm7445	0	0	0	0	0	0	0	0	0	0	0	0	0	0	0	0	0	0	0	0	0	0	0	0	0	0	0	0	0	0	0	0	0	0	0	0	0	0	0	0	0	0	0	0	0	0	0	0
ENSMUSG00000090674.1	Gm17082	0	0	0	0	0	0	0	0	0	0	0	0	0	0	0	0	0	0	0	0	0	0	0	0	0	0	0	0	0	0	0	0	0	0	0	0	0	0	0	0	0	0	0	0	0	0	0	0
ENSMUSG00000032855.5	Pkd1	4	6	5	6	4	6	36	90	103	110	96	228	14	5	6	1	5	4	48	263	157	87	143	112	7	2	11	7	4	2	108	140	53	123	290	141	0	4	14	6	3	6	162	155	127	105	104	143
ENSMUSG00000108926.1	Gm10988	0	0	0	0	0	0	0	0	0	0	0	0	0	0	0	0	0	0	0	0	1	0	0	0	0	0	0	0	0	0	1	0	0	0	0	1	0	0	0	0	0	0	1	0	0	0	0	0
ENSMUSG00000080777.1	Gm15365	0	0	0	0	0	0	0	0	0	0	1	0	0	0	0	0	0	0	0	0	0	0	0	0	0	0	0	0	0	0	0	0	0	0	0	0	0	0	0	0	0	0	0	0	0	0	0	0
ENSMUSG00000089443.1	Gm22528	0	0	0	0	0	0	0	0	0	0	0	0	0	0	0	0	0	0	0	0	0	0	0	0	0	0	0	0	0	0	0	0	0	0	0	0	0	0	0	0	0	0	0	0	0	0	0	0
ENSMUSG00000103266.1	Gm36979	0	0	0	0	0	0	0	0	0	0	0	0	0	0	0	0	0	0	0	0	0	0	0	0	0	0	0	0	0	0	0	0	0	0	0	0	0	0	0	0	0	0	0	0	0	0	0	0
ENSMUSG00000110274.1	RP24-486I4.2	0	0	0	0	0	0	0	0	0	0	0	0	0	0	0	0	0	0	0	1	0	0	0	0	0	0	0	0	0	0	0	0	0	0	1	0	0	0	0	0	0	0	1	0	0	0	0	1
ENSMUSG00000095563.1	Astx3	0	0	0	0	0	0	0	0	0	0	0	0	0	0	0	0	0	0	0	0	0	0	0	0	0	0	0	0	0	0	0	0	0	0	0	0	0	0	0	0	0	0	0	0	0	0	0	0
ENSMUSG00000063130.3	Calml3	0	0	0	0	0	0	0	0	0	0	0	0	0	0	0	0	0	0	0	0	0	0	0	0	0	0	0	0	0	0	0	0	0	0	0	0	0	0	0	0	0	0	0	0	0	0	0	0
ENSMUSG00000100528.1	Gm28881	0	0	0	0	0	0	0	0	0	0	0	0	0	0	0	0	0	0	0	0	0	0	0	0	0	0	0	0	0	0	0	0	0	0	0	0	0	0	0	0	0	0	0	0	0	0	0	0
ENSMUSG00000101910.1	Gm28691	0	0	0	0	0	0	0	0	0	0	0	0	0	0	0	0	0	0	0	0	0	0	0	0	0	0	0	0	0	0	0	0	0	0	0	0	0	0	0	0	0	0	0	0	0	0	0	0
ENSMUSG00000021476.8	Habp4	0	0	1	1	2	0	11	39	36	29	34	75	1	1	1	0	0	1	24	93	45	32	47	53	0	2	3	0	2	2	33	45	19	45	76	45	0	0	2	0	0	2	66	59	57	36	28	52
ENSMUSG00000036962.12	Cfap221	0	0	0	0	0	0	0	0	0	1	0	0	0	0	0	0	0	0	1	1	1	1	1	1	0	0	0	0	0	0	1	0	0	1	1	1	0	0	0	0	0	0	1	0	0	1	0	0
ENSMUSG00000028964.14	Park7	1	2	3	1	1	2	9	15	8	19	13	18	0	0	1	1	2	1	7	18	11	15	11	19	1	5	1	1	2	0	13	14	7	23	21	13	0	0	2	2	0	1	13	14	18	12	17	17
ENSMUSG00000083064.1	Gm7785	0	0	0	0	0	0	0	0	1	1	0	1	0	0	0	0	0	0	1	1	0	0	1	0	0	0	0	0	0	0	0	0	0	2	2	2	0	0	1	0	0	0	0	2	1	0	0	0
ENSMUSG00000081306.1	Gm15266	0	0	0	0	0	0	0	0	0	0	0	0	0	0	0	0	0	0	0	1	0	0	0	0	0	0	0	0	0	0	0	0	1	0	0	0	0	0	0	0	0	0	0	0	0	0	0	0
ENSMUSG00000106871.1	Gm3289	0	0	0	0	0	0	0	0	3	0	0	1	0	0	0	0	0	0	0	0	0	2	0	0	0	1	0	0	0	0	0	0	0	0	1	0	0	0	0	1	0	0	0	3	0	1	0	2
ENSMUSG00000102169.1	Gm9113	0	0	0	0	0	0	0	0	0	0	0	0	0	0	0	0	0	0	0	0	0	0	0	0	0	0	0	0	0	0	0	0	0	0	0	0	0	0	0	0	0	0	0	0	0	0	0	0
ENSMUSG00000028148.11	Them5	0	0	0	0	0	0	0	0	0	0	0	0	0	0	0	0	0	0	0	0	0	0	0	0	0	0	0	0	0	0	0	2	0	0	1	0	0	0	0	0	0	0	0	0	0	0	0	0
ENSMUSG00000031142.17	Cacna1f	0	1	0	0	0	0	0	2	0	1	0	0	0	0	0	0	0	0	0	0	0	0	1	1	1	0	0	0	0	0	0	0	1	2	1	0	0	0	0	0	0	0	1	0	0	1	0	1
ENSMUSG00000004610.4	Etfb	0	0	0	0	0	0	0	0	0	0	0	0	0	0	0	0	0	0	0	0	0	0	0	0	0	1	0	0	0	0	0	0	0	0	0	0	0	0	0	0	0	0	0	0	0	0	0	0
ENSMUSG00000106104.1	Gm42660	0	0	0	0	0	0	0	0	0	0	0	0	0	0	0	0	0	0	0	1	0	0	0	0	0	0	0	0	0	0	0	0	0	0	0	0	0	0	0	0	0	0	0	0	0	0	0	0
ENSMUSG00000084198.1	Gm13711	0	0	0	0	0	0	0	0	0	0	0	0	0	0	0	0	0	0	0	0	0	0	0	0	0	0	0	0	0	0	0	0	0	0	0	0	0	0	0	0	0	0	0	0	0	0	0	0
ENSMUSG00000085929.1	Gm13421	1	0	0	0	0	0	0	1	0	1	2	1	0	0	0	1	0	0	0	2	2	3	0	1	0	0	0	1	0	0	0	3	2	1	1	1	0	0	0	0	0	0	0	2	4	1	0	1
ENSMUSG00000088772.1	Gm26040	0	0	0	0	0	0	0	0	0	0	0	0	0	0	0	0	0	0	0	0	0	0	0	0	0	0	0	0	0	0	0	0	0	0	0	0	0	0	0	0	0	0	0	0	0	0	0	0
ENSMUSG00000094205.7	Gm8926	0	0	0	0	0	0	0	0	0	0	0	0	0	0	0	0	0	0	0	0	0	0	0	0	0	0	0	0	0	0	0	0	0	0	0	0	0	0	0	0	0	0	0	0	0	0	0	0
ENSMUSG00000047843.16	Bri3	6	2	1	1	1	3	8	15	8	17	14	26	0	4	0	0	1	3	8	44	22	9	20	23	2	0	0	3	1	2	20	12	16	26	30	20	2	4	5	3	8	3	23	19	11	18	10	25
ENSMUSG00000093118.1	Mir3083	0	0	0	0	0	0	0	0	0	0	0	0	0	0	0	0	0	0	0	0	0	0	0	0	0	0	0	0	0	0	0	0	0	0	0	0	0	0	0	0	0	0	0	0	0	0	0	0
ENSMUSG00000105015.1	Gm6059	0	0	0	0	0	0	0	0	0	0	0	0	0	0	0	0	0	0	0	0	0	0	0	0	0	0	0	0	0	0	0	0	0	0	0	0	0	0	0	0	0	0	0	0	0	0	0	0
ENSMUSG00000088254.1	Gm24289	0	0	0	0	0	0	0	0	0	0	0	0	0	0	0	0	0	0	0	0	0	0	0	0	0	0	0	0	0	0	0	0	0	0	0	0	0	0	0	0	0	0	0	0	0	0	0	0
ENSMUSG00000002968.8	Med25	2	6	5	0	2	4	6	10	22	17	15	31	0	2	3	2	1	3	5	38	20	14	9	18	6	2	2	2	1	0	22	14	9	25	40	22	0	2	2	6	1	8	23	23	12	25	18	21
ENSMUSG00000048920.8	Fkrp	1	1	1	0	0	2	0	9	6	3	2	8	4	0	0	1	0	2	4	16	3	8	7	12	2	1	0	0	0	0	6	4	1	6	16	5	0	0	1	3	0	1	7	7	10	4	7	4
ENSMUSG00000083372.1	Gm11235	0	0	0	0	0	0	0	0	0	0	0	0	0	0	0	0	0	0	0	0	0	0	0	0	0	0	0	0	0	0	0	0	0	0	1	0	0	0	0	0	0	0	0	0	0	0	0	0
ENSMUSG00000109527.1	Olfr1492-ps1	0	0	0	0	0	0	0	0	0	0	0	0	0	0	0	0	0	0	0	0	0	0	0	0	0	0	0	0	0	0	0	0	0	0	0	0	0	0	0	0	0	0	0	0	0	0	0	0
ENSMUSG00000064201.8	Krt2	0	0	0	1	0	0	0	0	0	0	0	0	0	0	0	0	0	0	0	1	0	0	0	4	0	0	0	0	0	0	1	1	1	0	0	0	0	0	0	0	0	0	0	0	0	0	0	0
ENSMUSG00000063380.2	Olfr945	0	0	0	0	0	0	0	0	0	0	0	0	0	0	0	0	0	0	0	0	0	0	0	0	0	0	0	0	0	0	0	0	0	0	0	0	0	0	0	0	0	0	0	0	0	0	0	0
ENSMUSG00000101330.1	Gm10193	0	0	0	0	0	0	0	0	0	0	0	0	0	0	0	0	0	0	0	0	0	0	0	0	0	0	0	0	0	0	0	0	0	0	0	0	0	0	0	0	0	0	0	0	0	0	0	0
ENSMUSG00000077640.1	Gm24986	0	0	0	0	0	0	0	0	0	0	0	0	0	0	0	0	0	0	0	0	0	0	0	0	0	0	0	0	0	0	0	0	0	0	0	0	0	0	0	0	0	0	0	0	0	0	0	0
ENSMUSG00000100334.1	C230024C17Rik	0	0	0	0	0	0	0	0	1	0	0	0	0	0	0	0	0	0	0	1	2	0	0	0	0	0	0	0	0	0	0	1	0	0	0	1	0	0	0	0	0	0	0	0	0	0	0	0
ENSMUSG00000103417.1	Gm33112	0	0	0	0	0	0	0	0	0	0	0	0	0	0	0	0	0	0	0	0	0	0	0	0	0	0	0	0	0	0	0	0	0	0	0	0	0	0	0	0	0	0	0	0	0	0	0	0
ENSMUSG00000043623.7	4933412A08Rik	0	0	0	0	0	0	0	0	0	0	0	0	0	0	0	0	0	0	0	0	0	0	0	1	0	0	0	0	0	0	0	0	0	0	0	0	0	0	1	0	0	0	0	0	0	0	0	1
ENSMUSG00000081265.1	Gm11282	0	0	0	0	0	0	0	0	0	0	0	0	0	0	0	0	0	0	0	0	0	0	0	0	0	0	0	0	0	0	0	0	1	0	0	0	0	0	0	0	0	0	0	0	0	1	0	0
ENSMUSG00000081171.1	Gm7485	0	0	0	0	0	0	0	0	0	0	0	0	0	0	0	0	0	0	0	0	0	0	0	0	0	0	0	1	0	0	0	0	0	0	0	0	0	0	0	0	0	0	0	0	1	0	0	0
ENSMUSG00000087807.1	Gm25559	0	0	0	0	0	0	0	0	0	0	0	0	0	0	0	0	0	0	0	0	0	0	0	0	0	0	0	0	0	0	0	0	0	0	0	0	0	0	0	0	0	0	0	0	0	0	0	0
ENSMUSG00000088243.1	Gm25914	0	0	0	0	0	0	0	0	0	0	0	0	0	0	0	0	0	0	0	0	0	0	0	0	0	0	0	0	0	0	0	0	0	0	0	0	0	0	0	0	0	0	0	0	0	0	0	0
ENSMUSG00000044162.11	Tnip3	0	0	0	0	0	0	0	0	0	1	0	1	0	0	0	0	0	0	0	0	2	1	1	0	0	0	0	0	0	0	1	1	0	0	0	0	0	0	1	0	0	0	2	0	1	0	1	0
ENSMUSG00000102330.1	Gm37234	0	0	0	0	0	0	0	0	0	0	0	0	0	0	0	0	0	0	0	0	0	0	0	0	0	0	0	0	0	0	0	0	0	0	0	0	0	0	0	0	0	0	0	0	0	0	0	0
ENSMUSG00000000411.7	Tssk3	0	0	0	0	0	0	0	0	0	0	1	0	0	0	0	0	0	0	0	1	0	0	0	0	0	0	0	0	0	0	0	1	0	0	0	1	0	0	0	0	0	0	0	0	0	0	0	0
ENSMUSG00000079489.2	C030013D06Rik	0	0	0	0	0	0	0	0	0	0	0	0	0	0	0	0	0	0	0	0	0	0	0	0	0	0	0	0	0	0	0	0	0	0	0	0	0	0	0	0	0	0	0	0	0	0	0	0
ENSMUSG00000101016.1	Gm2325	0	0	0	0	0	0	0	0	0	0	0	0	0	0	0	0	0	0	0	0	0	0	0	0	0	0	0	0	0	0	0	0	0	0	0	0	0	0	0	0	0	0	0	0	0	0	0	0
ENSMUSG00000087659.7	Gm12606	0	0	0	0	0	0	0	1	0	0	0	3	0	0	0	0	0	0	0	1	0	0	0	0	0	0	0	0	0	0	1	0	0	0	0	0	0	0	0	0	0	0	0	2	0	0	0	0
ENSMUSG00000028960.18	Ube4b	10	10	11	8	9	10	29	102	83	105	94	261	16	12	7	8	8	7	51	277	164	84	145	123	15	11	8	18	13	3	129	124	57	161	303	176	3	6	20	18	5	7	205	218	205	132	112	172
ENSMUSG00000066554.6	Gm10167	0	0	0	0	0	0	1	0	1	1	0	0	1	0	0	0	0	0	0	0	2	1	0	1	0	1	0	0	0	0	0	1	1	3	0	2	0	0	0	0	0	0	4	2	0	1	2	3
ENSMUSG00000022687.11	Boc	1	2	0	0	2	1	5	5	9	2	1	7	0	1	0	1	1	0	1	9	6	4	5	0	1	4	2	2	2	2	10	7	2	5	10	6	0	1	3	2	2	0	17	10	12	9	9	9
ENSMUSG00000026587.15	Astn1	12	10	11	8	9	4	114	306	343	383	322	699	16	9	10	4	6	3	192	651	445	212	421	393	12	13	12	12	15	9	404	428	217	540	736	526	0	6	15	12	7	11	616	566	459	352	362	478
ENSMUSG00000028456.18	Unc13b	6	6	1	4	2	4	37	86	104	104	80	195	11	4	1	4	2	4	58	197	136	49	110	117	4	5	3	4	11	1	118	139	61	159	227	121	1	6	1	4	1	3	188	172	146	87	106	150
ENSMUSG00000105158.1	Gm42862	0	0	0	0	0	0	0	0	0	0	0	0	0	0	0	0	0	0	0	0	0	0	0	0	0	0	0	0	0	0	0	0	0	0	0	0	0	0	0	0	0	0	0	0	0	0	0	0
ENSMUSG00000089551.1	Gm24178	0	0	0	0	0	0	0	0	0	0	0	0	0	0	0	0	0	0	1	0	0	0	0	0	0	0	0	0	0	0	0	0	0	0	0	0	0	0	0	0	0	0	0	0	0	0	0	0
ENSMUSG00000086856.1	Gm16080	0	0	0	0	0	0	0	0	0	0	0	0	0	0	0	0	0	0	1	0	0	0	0	0	0	0	0	0	0	0	0	0	0	0	0	0	0	0	0	0	0	0	0	0	0	0	0	1
ENSMUSG00000033009.15	Ogfod1	5	4	2	7	4	0	19	96	70	92	62	157	5	3	2	1	4	2	39	180	113	50	78	87	3	7	2	8	5	1	81	91	42	120	159	115	0	5	12	7	7	4	134	145	139	67	60	101
ENSMUSG00000064727.1	Gm25853	0	0	0	0	0	0	0	0	0	0	0	0	0	0	0	0	0	0	0	0	0	0	0	0	0	0	0	0	0	0	0	0	0	0	0	0	0	0	0	0	0	0	0	0	0	0	0	0
ENSMUSG00000109450.1	Gm44529	0	0	0	0	0	0	0	0	0	0	1	0	0	0	0	0	0	0	0	1	1	0	0	1	0	0	0	0	0	0	1	0	0	0	0	0	0	0	0	0	0	0	0	0	0	0	1	0
ENSMUSG00000109174.1	Gm6007	0	0	0	0	0	0	0	0	0	0	0	0	0	0	0	0	0	0	0	0	0	0	0	0	0	0	0	0	0	0	0	0	0	0	0	0	0	0	0	0	0	0	0	0	0	0	0	0
ENSMUSG00000097422.1	Gm26521	1	1	1	0	1	1	3	3	5	6	4	23	0	2	1	0	0	0	3	15	9	6	6	8	0	0	0	2	2	0	7	11	4	10	18	14	0	0	2	2	1	0	8	16	13	10	5	7
ENSMUSG00000087981.1	Gm22227	0	0	0	0	0	0	0	0	0	0	0	0	0	0	0	0	0	0	0	0	0	0	0	0	0	0	0	0	0	0	0	0	0	0	0	0	0	0	0	0	0	0	0	0	0	0	0	0
ENSMUSG00000076121.1	Mir687	0	0	0	0	0	0	0	0	0	0	0	0	0	0	0	0	0	0	0	0	0	0	0	0	0	0	0	0	0	0	0	0	0	0	0	0	0	0	0	0	0	0	0	0	0	0	0	0
ENSMUSG00000096193.1	Gm26134	0	0	0	0	0	0	0	0	0	0	0	0	0	0	0	0	0	0	0	0	0	0	0	0	0	0	0	0	0	0	0	0	0	0	0	0	0	0	0	0	0	0	0	0	0	0	0	0
ENSMUSG00000069379.2	Gm4950	0	0	0	0	0	0	0	0	0	1	0	0	0	0	0	0	0	0	0	0	0	0	0	0	0	0	0	0	1	0	0	0	0	0	0	0	0	0	0	0	0	0	0	0	1	1	0	0
ENSMUSG00000042379.8	Esm1	0	0	0	0	0	0	0	1	0	1	0	0	0	0	0	0	0	0	0	0	1	0	0	2	0	0	0	0	0	0	0	0	0	0	1	1	0	0	0	0	0	0	0	1	2	0	0	1
ENSMUSG00000074652.3	Myh7b	0	0	0	1	0	0	1	1	1	1	2	7	0	0	0	0	0	0	0	0	2	0	1	1	0	0	0	0	0	0	1	1	0	3	3	2	0	0	0	0	0	0	0	0	1	0	1	2
ENSMUSG00000037784.14	Dzip1l	2	0	1	0	2	1	3	8	17	14	14	18	2	1	0	0	1	0	8	28	24	6	18	17	0	0	1	1	0	1	11	9	5	12	32	22	0	0	1	1	0	1	16	26	9	7	7	17
ENSMUSG00000040738.10	Ints8	24	28	18	12	11	15	22	107	91	121	71	225	34	20	14	15	10	11	48	202	150	71	114	111	20	16	12	28	28	13	123	131	65	158	207	186	3	22	41	44	19	17	213	216	173	138	123	154
ENSMUSG00000027487.11	Cdk5rap1	2	1	3	2	1	2	1	14	19	20	19	42	7	1	1	0	0	3	7	46	25	17	17	30	6	3	4	2	1	0	18	21	12	20	38	27	1	3	1	3	0	1	29	29	23	15	14	22
ENSMUSG00000079053.3	Gm14010	0	0	0	0	0	0	0	0	0	0	0	0	0	0	0	0	0	0	0	0	0	0	0	0	0	0	0	0	0	0	1	0	0	1	0	0	0	0	0	0	0	0	0	0	0	0	0	0
ENSMUSG00000043372.12	Hexim2	0	1	0	3	0	1	0	3	3	3	1	17	2	0	0	0	0	0	0	8	8	4	5	0	1	0	2	1	0	0	5	5	4	6	6	7	0	0	1	1	0	1	7	9	7	2	3	7
ENSMUSG00000029014.14	Dnajc2	4	4	4	4	2	4	1	26	25	32	38	70	4	2	1	0	4	1	18	52	39	22	40	31	3	0	2	3	4	2	25	40	12	54	43	48	1	3	10	12	4	4	81	67	52	40	30	54
ENSMUSG00000074677.11	Sirpb1c	0	0	0	0	0	0	0	1	0	0	0	1	0	0	0	0	0	0	0	0	0	1	0	0	0	0	0	0	0	0	0	0	0	0	0	1	0	0	0	0	0	0	0	1	0	0	1	1
ENSMUSG00000085588.1	3110004A20Rik	0	0	0	0	0	0	0	0	0	0	0	0	0	0	0	0	0	0	0	0	0	0	0	0	0	0	0	0	0	0	0	0	0	0	1	0	0	0	0	0	0	0	0	0	0	0	0	0
ENSMUSG00000020020.7	Usp44	0	0	0	0	0	0	0	0	0	0	0	0	0	0	1	0	0	0	0	0	1	0	0	0	0	0	0	0	0	0	1	1	0	0	0	1	0	0	0	0	0	0	2	0	0	0	0	0
ENSMUSG00000108099.1	Gm43988	0	0	0	0	0	0	0	0	0	0	0	0	0	0	0	0	0	0	0	0	0	0	0	0	0	0	0	0	0	0	0	0	0	0	0	0	0	0	0	0	0	0	0	0	0	0	0	0
ENSMUSG00000078302.4	Foxd1	2	0	0	0	0	1	0	1	1	0	0	0	2	0	0	0	0	0	0	2	0	0	0	2	0	0	0	0	0	0	0	1	2	1	1	2	0	1	0	0	0	0	0	0	0	0	0	0
ENSMUSG00000070719.4	Pla2g4d	0	0	0	0	0	0	0	0	0	0	0	1	0	0	0	0	0	0	0	0	0	0	0	1	0	0	0	0	0	0	0	0	0	0	1	0	0	0	0	0	0	0	1	0	0	2	0	0
ENSMUSG00000090300.1	Gm17119	0	0	0	0	0	0	0	0	0	0	0	0	0	0	0	0	0	0	0	0	0	0	0	0	0	0	0	0	0	0	0	0	0	0	0	0	0	0	0	0	0	0	0	0	0	0	0	0
ENSMUSG00000110292.1	RP23-35L23.5	0	0	0	0	0	0	0	0	0	0	0	0	0	0	0	0	0	0	0	0	0	0	0	0	0	0	0	0	0	0	0	0	0	0	0	0	0	0	0	0	0	0	0	0	1	1	0	0
ENSMUSG00000019373.11	Cops3	9	3	5	3	8	9	13	35	37	46	25	81	20	11	9	7	9	6	22	67	54	41	39	48	7	14	10	7	7	4	53	58	31	58	84	61	0	8	11	8	10	4	52	54	57	30	31	57
ENSMUSG00000056853.2	Olfr765	0	0	0	0	0	0	0	0	0	0	0	0	0	0	0	0	0	0	0	0	0	0	0	0	0	0	0	0	0	0	0	0	0	0	0	0	0	0	0	0	0	0	0	0	0	0	0	0
ENSMUSG00000042064.13	Myo3b	3	2	0	1	1	0	6	19	24	20	16	46	1	0	1	0	0	0	11	43	27	15	21	12	1	1	2	0	0	0	28	32	19	24	57	19	0	0	1	1	0	0	42	30	25	14	5	22
ENSMUSG00000022439.9	Parvg	0	0	0	0	0	0	1	0	0	1	0	0	1	0	0	0	0	0	0	1	0	0	0	0	0	0	0	0	0	0	1	0	0	0	0	0	0	2	0	0	0	0	0	0	0	0	0	1
ENSMUSG00000024579.7	Pcyox1l	2	0	0	0	1	1	1	4	4	4	0	9	2	4	2	0	0	0	1	11	6	10	3	11	0	0	0	2	3	0	4	6	3	6	5	9	0	0	4	1	2	0	12	12	7	7	5	7
ENSMUSG00000105683.1	Gm43487	0	0	0	0	0	0	0	0	1	2	1	1	0	0	0	0	0	0	0	0	2	1	3	2	0	0	0	0	0	0	1	0	0	2	3	0	0	0	0	0	0	0	1	2	4	0	3	2
ENSMUSG00000064669.1	Gm24461	0	0	0	0	0	0	0	0	0	0	1	1	0	0	0	0	0	0	0	0	1	0	1	0	0	0	0	0	0	0	0	0	0	1	0	0	0	0	0	0	0	0	0	1	0	0	0	0
ENSMUSG00000092490.7	Gm20482	0	0	0	0	0	0	0	0	0	0	0	0	0	0	0	0	0	0	0	0	0	0	0	0	0	0	0	0	0	0	0	0	0	0	0	0	0	0	0	0	0	0	0	0	0	0	0	0
ENSMUSG00000064844.1	Gm26202	0	0	0	0	0	0	0	0	0	0	0	0	0	0	0	0	0	0	0	0	0	0	0	0	0	0	0	0	0	0	0	0	0	0	0	0	0	0	0	0	0	0	0	0	0	0	0	0
ENSMUSG00000096635.1	Gm22174	0	0	0	0	0	0	0	0	0	0	0	0	0	0	0	0	0	0	0	0	0	0	0	0	0	0	0	0	0	0	0	0	0	0	0	0	0	0	0	0	0	0	0	0	0	0	0	0
ENSMUSG00000101712.1	Gm28648	0	0	0	0	0	0	1	3	1	0	0	1	1	0	0	0	0	0	1	0	1	1	0	1	0	0	0	0	0	0	0	0	2	0	1	0	0	0	0	0	0	0	1	3	1	0	0	0
ENSMUSG00000073915.3	Olfr676	0	0	0	0	0	0	0	0	0	0	0	0	0	0	0	0	0	0	0	0	0	0	0	0	0	0	0	0	0	0	0	0	0	0	1	0	0	0	0	0	0	0	0	0	0	0	0	0
ENSMUSG00000033849.3	B3galt2	1	2	0	4	1	2	16	40	26	36	33	62	4	4	3	2	5	1	29	52	62	37	54	40	3	6	4	4	8	4	51	53	28	97	61	71	0	4	10	13	2	4	98	60	62	55	50	67
ENSMUSG00000089783.1	Gm454	0	0	0	0	0	0	0	0	0	0	0	0	0	0	0	0	0	0	0	0	1	0	0	0	0	0	0	0	0	0	0	0	0	0	0	0	0	0	0	0	0	0	0	2	1	0	0	1
ENSMUSG00000082185.1	Gm12428	0	0	0	0	0	0	0	0	0	0	0	0	0	0	0	0	0	0	0	0	0	0	0	0	0	0	0	0	0	0	0	0	0	0	0	0	0	0	0	0	0	0	0	0	0	0	0	0
ENSMUSG00000107555.1	Olfr795-ps1	0	0	0	0	0	0	0	0	0	0	0	0	0	0	0	0	0	0	0	0	0	0	0	0	0	0	0	0	0	0	0	0	0	0	0	0	0	0	0	0	0	0	0	0	0	0	0	0
ENSMUSG00000028431.11	Ikbkap	9	9	7	5	7	6	21	70	61	68	64	115	7	4	6	7	3	10	27	131	97	43	81	65	15	8	3	3	12	5	69	73	49	97	111	80	2	8	13	9	3	8	113	100	102	66	65	81
ENSMUSG00000093918.7	Gm21677	0	0	0	0	0	0	0	0	0	0	0	0	0	0	0	0	0	0	0	0	0	0	0	0	0	0	0	0	0	0	0	0	0	0	0	0	0	0	0	0	0	0	0	0	0	0	0	0
ENSMUSG00000099929.1	Gm28098	0	0	0	0	0	0	0	0	0	0	0	0	0	0	0	0	0	0	0	0	0	0	0	0	0	0	0	0	0	0	0	0	0	0	0	0	0	0	0	0	0	0	0	0	0	0	0	0
ENSMUSG00000096265.1	4930467E23Rik	0	0	0	0	0	0	0	0	0	2	0	1	0	0	0	0	0	1	0	2	2	0	1	1	0	0	0	0	0	0	1	0	1	0	2	3	0	1	0	0	0	0	0	1	1	0	2	2
ENSMUSG00000099247.1	Gm27541	0	0	0	0	0	0	0	0	0	0	0	0	0	0	0	0	0	0	0	0	0	0	0	0	0	0	0	0	0	0	0	0	0	0	0	0	0	0	0	0	0	0	0	0	0	0	0	0
ENSMUSG00000104874.1	Gm43387	0	0	0	0	0	0	0	0	0	0	0	0	0	0	0	0	0	0	0	0	0	0	0	0	0	0	0	0	0	0	0	0	0	0	0	0	0	0	0	0	0	0	0	0	0	0	0	0
ENSMUSG00000030205.15	Gprc5d	0	0	0	0	0	0	0	0	0	0	0	0	0	0	1	0	0	1	0	1	0	0	0	0	0	0	0	0	0	0	0	0	0	0	0	0	0	0	0	0	0	0	2	0	0	0	0	0
ENSMUSG00000093816.1	Gm26445	0	0	0	0	0	0	0	0	0	0	0	0	0	0	0	0	0	0	0	0	0	0	0	0	0	0	0	0	0	0	0	0	0	0	0	0	0	0	0	0	0	0	0	0	0	0	0	0
ENSMUSG00000092731.1	Gm24026	0	0	0	0	0	0	0	0	0	0	0	0	0	0	0	0	0	0	0	0	0	0	0	0	0	0	0	0	0	0	0	0	0	0	0	0	0	0	0	0	0	0	0	0	0	0	0	0
ENSMUSG00000074735.2	Gm21994	0	0	0	0	0	0	0	0	0	1	1	1	0	0	0	0	0	0	0	3	0	1	1	0	0	0	0	0	0	0	2	0	1	0	0	2	0	1	0	0	0	0	2	1	1	0	2	0
ENSMUSG00000026585.13	Kifap3	28	19	23	16	6	13	95	290	246	314	264	588	43	15	16	14	9	9	158	557	374	217	347	312	30	21	15	31	39	16	363	358	167	441	541	425	0	19	32	25	13	17	552	487	433	310	251	401
ENSMUSG00000085941.1	Gm11201	0	0	0	0	0	0	0	0	0	0	0	1	0	0	0	0	0	0	1	0	1	0	0	1	0	0	0	0	0	0	0	0	0	0	0	0	0	0	0	0	0	0	0	0	0	0	1	1
ENSMUSG00000107385.3	C330024D21Rik	0	0	0	0	0	0	0	0	0	1	1	0	0	0	0	0	0	0	1	0	0	0	0	0	0	0	0	0	0	0	0	0	0	0	0	0	0	0	0	0	0	0	0	0	1	0	0	1
ENSMUSG00000006782.16	Cnp	7	4	10	5	3	6	1	9	4	6	4	16	20	11	8	7	5	10	5	5	10	4	4	9	12	7	8	7	7	6	7	11	0	7	13	9	1	6	9	3	4	4	5	9	6	5	10	4
ENSMUSG00000059336.14	Slc14a1	0	1	2	1	0	1	1	0	1	2	2	5	1	0	0	0	0	1	0	1	1	0	2	0	0	0	2	3	0	1	1	0	0	3	0	2	0	0	2	7	1	1	3	1	0	1	1	1
ENSMUSG00000064595.1	Gm22300	0	0	0	0	0	0	0	0	0	0	0	0	0	0	0	0	0	0	0	0	0	0	0	0	0	0	0	0	0	0	1	0	0	0	0	0	0	0	0	0	0	0	0	0	0	0	0	0
ENSMUSG00000036411.9	9530077C05Rik	4	4	4	2	2	4	15	41	40	41	37	75	9	3	3	2	3	2	22	95	48	29	61	55	6	4	6	4	7	4	56	37	22	55	84	57	4	13	21	19	20	9	112	93	76	65	57	91
ENSMUSG00000100429.1	Gm29186	0	0	0	0	0	0	0	0	0	0	0	0	0	0	0	0	0	0	0	0	0	0	0	0	0	0	0	0	0	0	0	0	0	0	0	0	0	0	0	0	0	0	0	0	0	0	0	0
ENSMUSG00000073130.8	Gm1141	0	0	0	0	0	0	0	0	0	2	1	0	0	0	0	0	0	1	0	2	1	2	0	1	0	1	0	0	0	0	3	1	0	0	1	1	0	2	1	1	1	0	1	0	2	0	0	1
ENSMUSG00000039196.2	Orm1	0	0	0	0	0	0	0	0	0	0	0	0	0	0	0	0	0	0	0	0	0	0	0	0	0	0	0	0	0	0	0	0	0	0	0	0	0	0	0	0	0	0	0	0	0	0	0	0
ENSMUSG00000051319.6	1500011K16Rik	3	2	1	1	1	0	8	7	6	9	11	31	5	1	3	1	0	0	9	17	16	12	18	11	3	1	0	0	2	1	17	12	12	9	20	16	0	0	1	1	2	3	17	11	20	11	14	14
ENSMUSG00000062310.7	Glrp1	3	0	2	0	1	0	0	0	0	0	2	0	1	0	0	0	0	0	0	0	0	0	1	0	1	1	0	0	1	0	0	0	0	1	0	0	0	0	0	0	0	0	0	0	0	0	0	0
ENSMUSG00000103186.1	Gm37088	0	0	0	0	0	0	0	0	0	0	0	0	0	0	0	0	0	0	0	0	0	0	0	0	0	0	0	0	0	0	0	0	0	1	1	1	0	0	0	0	0	0	0	1	0	0	0	0
ENSMUSG00000020914.17	Top2a	1	3	3	0	1	0	0	2	1	1	2	5	3	0	0	1	0	1	0	3	1	2	2	2	1	3	1	0	0	0	5	2	0	1	3	1	1	0	2	2	0	1	2	1	3	2	1	1
ENSMUSG00000099311.1	Mir6244	0	0	0	0	0	0	0	0	0	0	0	0	0	0	0	0	0	0	0	0	1	0	0	0	0	0	0	0	0	0	0	0	0	0	0	0	0	0	0	0	0	0	0	0	0	0	0	0
ENSMUSG00000020903.13	Stx8	11	9	9	15	8	11	25	89	79	89	65	189	13	9	11	15	3	4	40	217	134	74	130	96	15	9	15	16	18	4	106	107	58	111	188	149	3	11	21	12	7	13	146	143	130	104	79	132
ENSMUSG00000020644.8	Id2	6	5	3	2	2	1	0	6	2	4	3	16	5	2	1	0	3	1	3	6	9	3	6	3	11	9	4	4	6	1	10	11	3	10	16	3	0	7	8	16	6	8	12	7	4	7	6	8
ENSMUSG00000107509.1	Gm44941	0	0	0	0	0	0	0	0	0	2	0	1	1	0	1	0	0	0	0	0	0	1	0	0	0	0	0	0	1	0	1	0	0	1	0	1	0	0	0	0	1	0	1	1	0	0	0	0
ENSMUSG00000101551.1	Gm8870	0	0	0	0	0	0	0	0	0	0	0	0	0	0	0	0	0	0	0	0	0	0	0	0	0	0	0	0	0	0	0	0	0	0	0	0	0	0	0	0	0	0	0	0	0	0	0	0
ENSMUSG00000061778.10	Mospd2	10	9	10	9	5	6	14	47	27	58	32	79	10	10	5	12	5	10	20	87	77	24	50	47	5	9	8	10	9	6	50	53	26	61	68	62	0	9	17	13	7	6	79	88	56	41	50	52
ENSMUSG00000106282.1	Gm2287	0	0	0	0	0	0	0	0	0	0	0	0	0	0	0	0	0	0	0	0	0	0	0	0	0	0	0	0	0	0	0	0	0	0	1	0	0	0	0	0	0	0	0	0	0	0	0	0
ENSMUSG00000094614.1	Gm21769	19	13	21	5	10	7	29	128	117	134	118	201	27	16	8	8	9	5	53	252	171	77	130	131	15	15	18	20	19	13	169	153	69	189	224	178	1	20	30	28	20	13	201	189	173	110	123	164
ENSMUSG00000093912.1	Mir3470b	0	0	0	0	0	0	0	0	0	0	0	0	0	0	0	0	0	0	0	0	0	0	0	0	0	0	0	0	0	0	0	0	0	0	0	0	0	0	0	0	0	0	0	0	0	0	0	0
ENSMUSG00000018427.7	Ypel2	51	44	32	35	19	25	14	39	29	46	31	107	73	41	38	31	22	34	20	116	44	39	49	53	38	30	37	47	43	22	48	61	18	61	128	72	2	17	27	14	19	9	67	58	47	30	35	62
ENSMUSG00000030045.10	Mrpl19	0	3	2	2	1	0	3	11	5	14	6	21	3	3	2	1	2	2	2	23	12	5	7	12	2	0	3	3	3	3	10	11	6	24	16	11	1	1	1	2	1	1	20	13	6	8	14	20
ENSMUSG00000087942.1	Gm24244	0	0	0	0	0	0	0	0	0	0	0	0	0	0	0	0	0	0	0	0	0	0	0	0	0	0	0	0	0	0	0	0	0	0	0	0	0	0	0	0	0	0	0	0	0	0	0	0
ENSMUSG00000036599.10	Chst12	0	2	0	1	0	0	2	5	1	3	1	9	1	0	0	0	0	0	2	11	5	5	4	3	0	0	1	1	0	0	1	5	1	6	11	2	0	0	1	0	0	0	4	4	5	2	5	3
ENSMUSG00000096973.1	Gm5974	0	0	0	0	0	0	0	0	0	0	0	0	0	0	0	0	0	0	0	0	0	0	0	0	0	0	0	0	0	0	0	0	0	0	0	0	0	0	0	0	0	0	0	0	0	0	0	0
ENSMUSG00000022350.6	E430025E21Rik	5	6	5	9	0	1	8	33	32	31	37	67	5	9	3	2	1	1	8	80	38	25	45	52	5	4	6	3	6	3	44	47	22	52	70	49	1	3	6	7	5	3	59	53	48	44	38	41
ENSMUSG00000027170.12	Eif3m	6	5	2	4	6	3	13	40	52	46	43	85	6	7	3	7	2	2	30	83	61	37	67	50	2	7	3	7	8	1	63	77	26	96	86	72	1	10	6	8	5	5	89	79	81	49	47	80
ENSMUSG00000093228.1	Gm25748	0	0	0	0	0	0	0	0	0	0	0	0	0	0	0	0	0	0	0	0	0	0	0	0	0	0	0	0	0	0	0	0	0	0	0	0	0	0	0	0	0	0	0	0	0	0	0	0
ENSMUSG00000047079.1	Ube2dnl2	0	0	0	0	0	0	0	0	0	0	0	0	0	0	0	0	0	0	0	0	0	0	0	0	0	0	0	0	0	0	0	0	0	0	0	0	0	0	0	0	0	0	0	0	0	0	0	0
ENSMUSG00000062456.3	Rpl9-ps6	0	0	0	0	0	0	0	0	0	0	1	0	1	0	0	0	0	0	0	0	1	0	0	0	0	0	0	0	0	0	1	0	0	0	0	0	0	0	0	0	0	0	0	1	0	0	0	1
ENSMUSG00000027293.13	Ehd4	4	1	3	0	4	0	5	9	5	6	5	14	4	0	2	2	1	1	1	21	5	4	8	6	1	0	3	1	4	0	14	6	4	12	16	12	1	2	2	3	0	2	17	15	10	10	12	16
ENSMUSG00000104901.1	Gm42692	0	0	0	0	0	0	0	0	0	0	0	0	0	0	0	0	0	0	0	0	0	0	0	0	0	0	0	0	0	0	0	0	0	0	0	0	0	0	0	0	0	0	0	0	0	0	0	0
ENSMUSG00000095804.1	Olfr824	0	0	0	0	0	0	0	0	0	0	0	0	0	0	0	0	0	0	0	0	0	0	0	0	0	0	0	0	0	0	0	0	0	0	0	0	0	0	0	0	0	0	0	0	0	0	0	0
ENSMUSG00000108304.1	Gm4607	0	0	0	0	0	0	0	0	0	0	1	1	0	0	0	0	0	0	0	0	0	0	0	0	0	0	0	0	0	0	0	0	0	0	0	0	0	0	0	0	0	0	0	0	0	0	0	0
ENSMUSG00000026483.13	Fam129a	1	0	0	4	0	1	5	7	2	2	2	14	1	1	1	1	1	0	10	6	8	9	8	11	0	1	0	1	3	0	8	5	3	6	11	8	0	1	1	0	0	2	11	15	11	4	5	7
ENSMUSG00000047379.6	B4gat1	0	1	1	0	0	0	1	5	0	2	6	10	0	0	0	0	1	0	2	14	2	3	3	3	1	0	0	0	1	0	6	1	4	3	5	7	0	1	0	1	0	0	0	6	4	1	3	5
ENSMUSG00000084704.1	n-R5s216	0	0	0	0	0	0	0	0	0	1	0	0	0	0	0	0	0	0	0	0	0	0	0	0	0	0	0	0	0	0	0	0	0	0	0	0	0	0	0	0	0	0	0	0	0	0	0	0
ENSMUSG00000103138.1	Gm2238	0	0	0	0	0	0	0	0	0	0	0	0	0	0	0	0	0	0	0	0	0	0	0	0	0	0	0	0	0	0	0	0	0	0	0	0	0	0	0	0	0	0	0	0	0	0	0	0
ENSMUSG00000053797.10	Krt16	0	0	0	0	0	0	0	0	0	0	0	0	0	0	0	0	0	0	0	0	0	0	0	0	0	0	0	0	0	0	0	0	0	0	0	0	0	0	0	0	0	0	0	0	0	0	0	0
ENSMUSG00000032042.11	Srpr	8	5	7	3	2	5	15	31	32	35	36	101	10	11	3	5	2	2	16	73	55	30	54	38	6	5	3	5	10	1	54	54	29	55	76	61	1	9	13	3	10	10	46	52	54	39	35	55
ENSMUSG00000025231.16	Sufu	2	6	3	5	6	3	4	25	21	32	16	51	6	3	4	4	3	3	11	58	32	20	26	23	3	5	3	5	3	2	28	26	10	33	53	48	0	2	7	8	0	3	38	31	28	24	17	38
ENSMUSG00000101441.1	Gm29363	0	0	0	0	0	0	0	0	0	0	0	0	0	0	0	0	0	0	0	0	0	0	0	0	0	0	0	0	0	0	0	0	0	0	0	0	0	0	0	0	0	0	0	0	0	0	0	0
ENSMUSG00000053192.9	Mllt11	0	0	0	1	2	0	5	23	18	20	15	55	3	0	0	0	0	0	7	46	16	17	22	28	2	1	0	2	2	0	25	16	12	22	42	28	0	2	2	2	2	0	39	33	22	16	14	25
ENSMUSG00000086588.1	Gm11729	0	0	0	0	0	0	0	0	0	0	0	0	0	0	0	0	0	0	0	0	0	0	0	0	0	0	0	0	0	0	0	1	0	0	0	0	0	0	0	0	0	0	0	0	0	0	0	0
ENSMUSG00000074625.10	Arhgap40	0	0	0	0	0	0	0	1	0	1	0	0	0	0	0	0	0	0	0	3	0	1	0	0	0	0	0	0	0	0	0	0	0	2	1	0	0	0	1	0	0	0	1	2	0	1	1	0
ENSMUSG00000087703.1	Gm15650	0	0	0	0	0	0	0	0	0	0	0	0	0	0	0	0	0	0	0	0	0	0	0	0	0	0	0	0	0	0	0	0	0	0	0	0	0	0	0	0	0	0	0	0	0	0	0	0
ENSMUSG00000105787.1	Gm8099	1	0	0	0	0	0	0	0	0	0	0	0	0	0	0	0	0	0	0	0	0	0	0	0	0	0	1	0	0	0	0	1	1	0	0	0	0	0	0	0	0	0	0	0	1	0	0	0
ENSMUSG00000082326.1	Gm14366	0	1	0	0	0	0	0	0	0	0	0	0	0	0	0	0	0	0	0	0	0	0	0	0	0	0	0	0	0	0	0	1	0	0	0	0	0	0	0	0	0	0	0	0	0	0	0	0
ENSMUSG00000081005.1	Gm13198	0	0	0	0	0	0	0	0	0	0	0	0	0	0	0	0	0	0	0	0	0	0	0	0	0	0	0	0	0	0	0	0	0	0	0	0	0	0	0	0	0	0	0	0	0	0	0	0
ENSMUSG00000031865.16	Dctn1	3	7	3	8	7	7	12	22	35	31	24	72	11	6	5	0	0	1	21	68	49	26	27	29	5	2	7	7	11	5	33	42	20	47	71	44	1	4	6	5	3	1	40	54	51	20	30	46
ENSMUSG00000103465.1	Gm37617	0	0	0	0	0	0	0	0	0	0	0	0	0	0	0	0	0	0	0	0	0	0	0	0	0	0	0	0	0	0	0	0	0	0	0	0	0	0	0	0	0	0	0	0	0	0	0	0
ENSMUSG00000068888.3	Lce1i	0	0	0	0	0	0	0	0	0	0	0	0	0	0	0	0	0	0	0	0	0	0	0	0	0	0	0	0	0	0	0	0	0	0	0	0	0	0	0	0	0	0	0	0	0	0	0	0
ENSMUSG00000047048.3	Olfr432	0	0	0	0	0	0	0	0	0	0	0	0	0	0	0	0	0	0	0	0	0	0	0	0	0	0	0	0	0	0	0	0	0	0	0	0	0	0	0	0	0	0	0	0	0	0	0	0
ENSMUSG00000089273.1	Gm24550	0	0	0	0	0	0	0	0	0	0	0	0	0	0	0	0	0	0	0	0	0	0	0	0	0	0	0	0	0	0	0	0	0	0	0	0	0	0	0	0	0	0	0	0	0	0	0	0
ENSMUSG00000005950.14	P2rx5	0	0	0	0	0	0	0	0	1	2	0	3	0	0	0	0	0	1	2	5	4	1	1	3	0	0	0	0	0	0	1	3	1	2	6	3	0	0	0	0	0	0	1	2	2	2	1	1
ENSMUSG00000008999.7	Bmp7	0	0	1	0	0	1	0	0	0	0	0	1	0	0	0	0	0	0	0	2	1	0	0	2	0	0	0	1	0	0	0	5	0	1	2	1	0	1	0	0	1	0	2	0	0	1	1	0
ENSMUSG00000005681.12	Apoa2	0	0	0	0	0	0	0	0	0	0	0	1	1	0	0	0	0	0	0	0	0	0	0	0	0	0	0	0	0	0	0	1	0	0	0	0	0	0	0	0	0	0	0	1	0	0	0	0
ENSMUSG00000022748.7	Cmss1	17	20	16	27	29	30	112	196	257	249	219	485	32	10	17	12	23	14	167	530	364	175	355	286	26	27	17	26	21	11	202	254	148	349	643	301	6	22	42	24	11	16	280	289	259	155	239	208
ENSMUSG00000107176.1	Gm9794	0	1	0	0	0	0	4	1	2	1	2	2	1	0	0	0	0	0	0	1	2	1	1	4	0	0	0	0	0	0	0	1	1	1	2	3	0	1	0	1	0	0	3	2	0	0	1	3
ENSMUSG00000101029.1	Gm29439	0	0	0	0	0	0	0	0	0	0	0	0	0	0	0	0	0	0	0	0	0	0	0	0	0	0	0	0	0	0	0	0	0	0	0	0	0	0	0	0	0	0	0	0	0	0	0	0
ENSMUSG00000093756.1	Gm18594	0	0	0	0	0	0	0	0	0	0	0	0	0	0	0	0	0	0	0	0	0	0	0	0	0	0	0	0	0	0	0	0	0	0	0	0	0	0	0	0	0	0	0	0	0	0	0	0
ENSMUSG00000100051.1	Gm28568	0	0	0	0	0	0	0	0	0	0	0	0	0	0	0	0	0	0	0	0	0	0	0	0	0	0	0	0	0	0	0	0	0	0	0	0	0	0	0	0	0	0	0	0	0	0	0	0
ENSMUSG00000092048.2	Vmn2r85	0	0	0	1	0	0	7	23	19	17	27	39	0	0	0	0	0	0	10	67	31	17	36	23	0	0	0	0	0	0	23	19	17	29	40	25	0	0	0	0	1	0	37	24	18	13	7	30
ENSMUSG00000084010.1	Gm13302	0	0	0	0	0	0	0	0	0	0	0	1	0	0	0	0	0	0	0	0	0	1	0	0	0	0	0	0	0	0	1	0	0	0	1	0	0	0	0	0	0	0	0	0	0	0	0	0
ENSMUSG00000109698.1	RP23-93F3.4	0	0	0	0	0	0	0	0	0	0	0	0	0	0	0	0	0	0	0	0	1	0	1	0	0	0	0	0	0	0	0	0	0	1	1	0	0	0	0	0	0	0	0	0	0	0	0	0
ENSMUSG00000032532.6	Cck	0	0	1	0	0	0	2	4	5	4	8	10	0	0	2	0	0	0	2	4	7	2	3	4	0	0	0	0	0	0	7	2	6	15	8	7	0	0	0	1	0	0	8	3	6	2	7	10
ENSMUSG00000047250.13	Ptgs1	5	4	0	1	1	1	0	4	3	2	3	6	3	1	1	1	0	0	0	4	1	0	9	7	3	1	1	5	2	1	1	3	1	5	9	3	0	0	0	0	1	0	0	4	2	4	2	4
ENSMUSG00000101478.1	Gm20859	0	0	0	0	0	0	0	0	0	0	0	0	0	0	0	0	0	0	0	0	0	0	0	0	0	0	0	0	0	0	0	0	0	0	0	0	0	0	0	0	0	0	0	0	0	0	0	0
ENSMUSG00000102319.1	Gm37626	0	0	0	0	0	0	0	0	0	0	0	0	0	0	0	0	0	0	0	0	0	0	0	0	0	0	0	0	0	0	0	0	0	0	0	0	0	0	0	0	0	0	0	0	0	0	0	0
ENSMUSG00000016493.13	Cd46	13	18	5	6	3	4	26	79	88	96	76	167	17	7	11	7	4	4	48	213	134	60	104	113	9	11	10	13	11	6	128	119	52	142	215	124	1	7	18	19	12	8	150	164	127	72	62	91
ENSMUSG00000049470.13	Aff4	33	22	22	19	18	33	51	231	197	243	191	453	51	34	31	20	24	17	119	446	330	188	269	257	41	33	23	41	50	19	271	284	119	362	410	325	4	35	63	61	30	17	419	400	326	233	240	292
ENSMUSG00000058052.2	Defb35	0	0	0	0	0	0	0	0	0	0	0	0	0	0	0	0	0	0	0	0	0	0	0	0	0	0	0	0	0	0	0	0	0	0	0	0	0	0	0	0	1	0	0	0	1	0	0	0
ENSMUSG00000049109.14	Themis	0	1	0	0	0	1	3	2	1	3	2	7	0	0	0	1	1	0	2	7	7	2	3	2	1	0	0	0	0	0	3	3	4	1	8	4	0	0	1	1	0	0	4	0	4	0	5	5
ENSMUSG00000101323.1	Gm21877	0	0	0	0	0	0	0	0	0	0	0	0	0	0	0	0	0	0	0	0	0	0	0	0	0	0	0	0	0	0	0	0	0	0	0	0	0	0	0	0	0	0	0	0	0	0	0	0
ENSMUSG00000082768.1	Gm12727	0	0	0	0	0	0	0	0	0	0	0	0	0	0	0	0	0	0	0	0	0	0	0	1	0	0	0	0	0	0	0	0	0	0	0	0	0	0	0	0	0	0	0	0	0	0	0	0
ENSMUSG00000048312.7	Gm4884	0	0	0	0	0	0	0	1	0	1	0	1	0	0	0	0	0	0	0	0	0	0	0	0	0	0	0	0	0	0	1	1	0	1	0	0	0	0	0	0	0	0	1	1	0	0	0	0
ENSMUSG00000076394.1	Gm25991	0	0	0	0	0	0	0	0	0	0	0	0	0	0	0	0	0	0	0	0	0	0	0	0	0	0	0	0	0	0	0	0	0	0	0	0	0	0	0	0	0	0	0	0	0	0	0	0
ENSMUSG00000039518.7	Cdsn	0	0	0	0	0	0	0	0	0	0	0	0	0	0	0	0	0	0	0	0	0	0	0	0	0	0	0	0	0	0	0	0	0	0	0	0	0	0	0	0	0	0	0	0	0	0	0	0
ENSMUSG00000044534.7	Ackr2	0	0	0	0	0	0	0	0	0	0	0	1	0	0	0	0	0	0	0	0	0	0	0	0	0	0	0	0	0	0	0	0	0	0	0	0	0	0	0	0	0	0	0	0	0	0	0	0
ENSMUSG00000060254.5	Olfr980	0	0	0	0	0	0	0	0	0	0	0	0	0	0	0	0	0	0	0	0	0	0	0	0	0	0	0	0	0	0	0	0	0	0	0	0	0	0	0	0	0	0	0	0	0	0	0	0
ENSMUSG00000100344.1	Gm29640	0	0	0	0	0	0	0	0	0	0	0	0	0	0	0	0	0	0	0	0	0	0	0	0	0	0	0	0	0	0	0	0	0	0	0	0	0	0	0	0	0	0	0	0	0	0	0	0
ENSMUSG00000091894.1	Gm3030	0	0	0	0	0	0	0	0	0	1	1	3	0	0	0	0	0	0	0	2	0	1	0	0	0	0	0	0	0	0	0	0	0	0	0	0	0	0	0	0	0	0	0	0	0	0	0	0
ENSMUSG00000103903.1	Rps2-ps2	0	0	0	0	0	0	0	0	0	1	0	0	0	0	0	0	0	0	0	0	0	0	0	0	0	0	0	0	0	0	0	0	0	0	0	0	0	0	1	0	0	0	0	0	0	0	0	0
ENSMUSG00000101355.1	Hist1h3h	0	0	0	0	0	0	0	0	0	0	0	0	0	0	0	0	0	0	0	0	0	0	0	0	0	0	0	0	0	0	0	0	0	0	0	1	0	0	0	0	0	0	0	0	0	0	0	0
ENSMUSG00000046354.3	Defb14	0	0	0	0	0	0	0	0	0	0	0	0	0	0	0	0	0	0	0	0	0	0	0	0	0	0	0	0	0	0	0	0	0	0	0	0	0	0	0	0	0	0	0	0	0	0	0	0
ENSMUSG00000076589.2	Igkv8-18	0	0	0	0	0	0	0	0	0	0	0	0	0	0	0	0	0	0	0	0	0	0	0	0	0	0	0	0	0	0	0	0	0	0	0	0	0	0	0	0	0	0	0	0	0	0	0	0
ENSMUSG00000063106.4	Olfr1510	0	0	0	0	0	0	0	0	0	0	0	0	0	0	0	0	0	0	0	0	0	0	0	0	0	0	0	0	0	0	0	0	0	0	0	0	0	0	0	0	0	0	0	0	0	0	0	0
ENSMUSG00000015214.14	Mtmr1	7	6	4	8	3	2	20	76	92	89	77	144	18	5	9	7	3	5	27	140	95	51	80	90	15	11	10	18	13	3	86	89	33	119	136	102	0	7	16	11	4	3	137	138	114	81	54	89
ENSMUSG00000059920.9	4930453N24Rik	4	4	6	3	2	7	4	33	16	25	19	41	6	5	1	3	0	2	10	39	38	9	26	27	5	1	4	5	3	0	16	21	13	40	41	25	1	8	13	11	6	7	48	38	28	25	25	36
ENSMUSG00000097730.3	Gm26588	1	0	0	0	0	0	0	0	0	0	0	0	0	0	1	1	0	0	0	0	0	1	0	0	0	0	0	0	0	0	0	0	0	0	0	0	0	0	0	0	0	0	1	0	1	0	1	0
ENSMUSG00000108054.1	Gm44149	0	0	0	0	0	0	0	0	0	0	0	0	0	0	0	0	0	0	0	0	0	0	0	0	0	0	0	0	0	0	0	0	0	0	0	0	0	0	0	0	0	0	0	0	0	0	0	0
ENSMUSG00000077350.1	n-R5s31	0	0	0	0	0	0	0	0	0	0	0	0	0	0	0	0	0	0	0	0	0	0	0	0	0	0	0	0	0	0	0	0	0	0	0	0	0	0	0	0	0	0	0	0	0	0	0	0
ENSMUSG00000071633.11	Gm4952	0	0	0	0	0	0	1	3	3	3	0	2	0	0	0	1	0	0	2	13	5	1	2	3	0	0	0	0	0	0	1	4	2	4	9	1	0	0	0	0	0	1	1	4	2	1	2	0
ENSMUSG00000033411.16	Ctdspl2	19	19	11	12	15	14	31	120	101	104	102	200	36	18	14	10	11	12	58	172	141	93	149	111	18	18	9	15	17	5	132	151	70	138	169	142	3	17	32	22	16	19	194	187	144	98	91	124
ENSMUSG00000081161.1	Gm12783	0	0	0	0	0	0	0	0	0	0	0	0	0	0	0	0	0	0	0	0	1	0	0	1	0	0	0	0	0	0	0	0	0	0	0	0	0	0	0	0	0	0	0	1	0	0	0	0
ENSMUSG00000028277.13	Ube2j1	3	12	5	2	5	4	18	34	30	44	27	53	8	14	7	2	4	4	18	96	63	40	55	35	8	9	4	3	9	2	58	55	22	51	66	46	2	4	10	9	4	3	82	62	56	61	45	44
ENSMUSG00000109533.1	Gm7394	0	0	0	0	0	0	0	0	0	0	0	0	0	0	0	0	0	0	0	0	0	0	0	0	0	0	0	0	0	0	0	0	0	0	0	0	0	0	0	0	0	0	0	0	0	1	0	0
ENSMUSG00000025236.10	Adpgk	1	1	3	1	0	2	4	10	7	10	13	27	1	4	0	0	0	1	9	29	17	11	11	16	2	0	0	2	1	0	14	16	6	15	29	21	1	2	3	1	0	0	24	16	18	13	10	17
ENSMUSG00000073923.2	Olfr657	0	0	0	0	0	0	0	0	0	0	0	0	0	0	0	0	0	0	0	0	0	0	0	0	0	0	0	0	0	0	0	0	0	0	0	0	0	0	0	0	0	0	0	0	0	0	0	0
ENSMUSG00000106111.1	Gm5717	0	0	0	0	0	0	0	0	1	0	0	0	0	0	0	0	0	0	0	0	0	0	0	0	0	0	0	0	0	0	1	2	0	0	1	2	0	0	0	0	0	0	1	0	0	0	0	0
ENSMUSG00000084591.1	Gm22344	0	0	0	0	0	0	0	0	1	0	0	0	0	0	0	0	0	0	0	1	0	0	0	0	0	0	0	0	0	0	1	0	0	0	0	0	0	0	0	0	0	0	0	0	0	0	0	0
ENSMUSG00000021751.13	Acox2	0	0	0	0	0	0	0	0	3	0	0	0	1	0	0	0	0	0	0	0	2	0	0	0	0	0	0	0	0	0	1	0	0	0	1	1	0	0	0	0	0	0	3	0	1	0	0	0
ENSMUSG00000096897.1	Astx4d	0	0	0	0	0	0	0	0	0	0	0	0	0	0	0	0	0	0	0	0	0	0	0	0	0	0	0	0	0	0	0	0	0	0	0	0	0	0	0	0	0	0	0	0	0	0	0	0
ENSMUSG00000065291.1	Gm26125	0	0	0	0	0	0	0	0	0	0	0	0	0	0	0	0	0	0	0	0	0	0	0	0	0	0	0	0	0	0	0	0	0	0	0	0	0	0	0	0	0	0	0	0	0	0	0	0
ENSMUSG00000098595.1	Gm27957	0	0	0	0	0	0	0	0	0	0	0	0	0	0	0	0	0	0	0	0	0	0	0	0	0	0	0	0	0	0	0	0	0	0	0	0	0	0	0	0	0	0	0	0	0	0	0	0
ENSMUSG00000105496.1	Mir7004	0	0	0	0	0	0	0	0	0	0	0	0	0	0	0	0	0	0	0	0	0	0	0	0	0	0	0	0	0	0	0	0	0	0	0	0	0	0	0	0	0	0	0	0	0	0	0	0
ENSMUSG00000060012.7	Kif13b	101	79	74	67	48	72	26	94	78	106	96	227	163	118	82	69	48	68	33	176	127	75	110	130	84	110	105	136	101	58	114	130	52	153	211	135	18	102	190	153	97	91	161	156	137	101	93	131
ENSMUSG00000091387.1	Gcnt4	0	0	0	0	0	1	2	0	1	1	1	2	0	1	0	0	0	0	1	1	2	0	1	0	0	0	0	1	0	0	2	2	0	2	6	2	0	0	0	0	0	0	1	0	2	0	1	1
ENSMUSG00000036564.16	Ndrg4	0	1	1	2	0	1	37	97	103	105	128	231	4	0	3	1	1	1	50	278	126	74	119	104	3	0	2	2	6	0	127	125	52	171	246	146	0	0	0	2	3	2	231	143	145	96	85	122
ENSMUSG00000002396.8	Ocel1	0	0	0	1	0	2	0	3	1	2	4	7	0	0	0	0	0	0	0	6	2	1	4	2	1	0	0	0	0	0	5	3	1	5	5	5	0	1	0	0	0	0	4	1	3	6	1	2
ENSMUSG00000101734.1	4933400C23Rik	0	0	0	0	0	0	0	6	0	4	0	1	0	0	0	0	0	0	2	4	1	0	5	0	0	0	0	0	0	0	3	2	1	4	4	2	0	0	0	0	0	0	5	2	4	0	3	4
ENSMUSG00000088538.1	Gm23276	0	0	0	0	0	0	0	0	0	0	0	0	0	0	0	0	0	0	0	0	0	0	0	0	0	0	0	0	0	0	0	0	0	0	0	0	0	0	0	0	0	0	0	0	0	0	0	0
ENSMUSG00000077655.1	Gm23319	0	0	0	0	0	0	0	0	0	0	0	0	0	0	0	0	0	0	0	0	0	0	0	0	0	0	0	0	0	0	0	0	0	0	0	0	0	0	0	0	0	0	0	0	0	0	0	0
ENSMUSG00000071359.13	Tbpl1	0	4	6	4	4	4	7	21	22	31	29	65	5	5	4	0	1	3	11	62	35	23	32	36	0	3	1	6	1	3	41	36	10	36	75	38	2	3	7	9	2	3	52	58	34	26	44	36
ENSMUSG00000065600.1	Mir338	0	0	0	0	0	0	0	0	0	0	0	0	0	0	0	0	0	0	0	0	0	0	0	0	0	0	0	0	0	0	0	0	0	0	0	0	0	0	0	0	0	0	0	0	0	0	0	0
ENSMUSG00000064413.1	Gm22245	0	0	0	0	0	0	0	0	0	0	0	0	0	0	0	0	0	0	0	0	0	0	0	0	0	0	0	0	0	0	0	0	0	0	0	0	0	0	0	0	0	0	0	0	0	0	0	0
ENSMUSG00000065999.13	Gm13154	0	0	0	0	0	0	0	0	0	2	0	0	0	0	0	0	0	1	0	1	0	0	1	1	0	0	0	0	0	0	0	0	0	0	1	2	0	1	0	0	1	0	1	0	0	0	0	3
ENSMUSG00000032501.8	Trib1	0	2	0	0	1	1	0	0	1	1	0	1	0	1	0	1	0	0	0	2	0	0	0	1	0	0	1	0	0	1	4	1	0	1	4	1	0	5	9	4	3	2	1	4	0	0	4	0
ENSMUSG00000097369.1	Gm26545	0	0	0	0	0	0	0	0	0	0	0	0	0	0	0	0	0	0	0	1	0	0	0	0	0	0	0	0	0	0	0	0	0	0	0	0	0	0	0	1	0	0	0	0	0	0	0	0
ENSMUSG00000087649.2	Gm21979	0	0	0	0	0	0	0	0	0	0	0	0	0	0	0	0	0	0	0	0	0	0	0	0	0	0	0	0	0	0	0	0	0	0	0	0	0	0	0	0	0	0	0	0	0	0	0	0
ENSMUSG00000027443.10	Cst12	0	0	0	0	0	0	0	0	0	0	0	0	0	0	0	0	0	0	0	0	0	0	0	0	0	0	0	0	0	0	0	0	0	0	0	0	0	0	0	0	0	0	0	0	0	0	0	0
ENSMUSG00000089164.1	Gm24131	0	0	0	0	0	0	0	0	0	0	0	0	0	0	0	0	0	0	0	0	0	0	0	0	0	0	0	0	0	0	0	0	0	0	0	0	0	0	0	0	0	0	1	0	0	0	0	0
ENSMUSG00000019945.9	1700040L02Rik	0	1	0	0	0	1	1	12	5	13	6	22	1	0	0	0	2	0	7	17	16	6	9	11	0	0	0	1	0	0	9	8	6	16	24	11	0	0	1	0	0	1	11	14	11	10	9	15
ENSMUSG00000046573.6	Lyrm4	12	9	6	5	7	5	31	122	95	141	101	266	8	8	3	7	5	7	77	283	188	108	168	146	12	9	13	10	8	4	153	145	68	183	298	208	2	6	10	7	3	9	214	204	177	121	115	185
ENSMUSG00000081092.1	Gm14128	0	0	0	0	0	0	0	0	0	0	0	0	0	0	0	0	0	0	0	1	0	0	0	0	0	0	0	0	0	0	0	0	0	0	0	0	0	0	0	0	0	0	0	0	0	0	0	0
ENSMUSG00000081908.1	Olfr1147-ps1	0	0	0	0	0	0	0	0	0	0	0	0	0	0	0	0	0	0	0	0	0	0	0	0	0	0	0	0	0	0	0	0	0	0	0	0	0	0	0	0	0	0	0	0	0	0	0	0
ENSMUSG00000080944.1	Gm12967	0	0	0	0	0	0	0	0	0	0	0	0	0	0	0	0	0	0	0	0	0	0	1	0	0	0	0	0	0	0	0	0	1	0	0	0	0	0	0	0	0	0	0	0	0	0	0	0
ENSMUSG00000095916.1	Vmn1r191	0	0	0	0	0	0	0	0	0	0	0	0	0	0	0	0	0	0	0	0	0	0	0	0	0	0	0	0	0	0	0	0	0	0	0	0	0	0	0	0	0	0	0	0	0	0	0	0
ENSMUSG00000044021.14	Muc19	0	0	0	0	0	0	0	1	0	0	0	0	0	0	0	1	0	0	0	3	0	0	2	1	0	0	0	0	0	0	0	0	0	0	4	0	0	0	0	0	0	0	0	1	0	0	1	0
ENSMUSG00000100526.1	Gm29309	0	0	0	0	0	0	0	0	0	0	0	0	0	0	0	0	0	0	0	0	0	0	0	0	0	0	0	0	0	0	0	0	0	0	0	0	0	0	0	0	0	0	0	0	0	0	0	0
ENSMUSG00000022455.3	Wbp2nl	0	0	0	0	0	0	2	0	0	2	0	0	0	0	0	0	0	0	0	1	1	0	0	2	0	0	0	0	0	0	1	0	0	0	1	1	0	0	0	0	0	0	2	1	0	1	1	2
ENSMUSG00000040289.8	Hey1	1	0	0	0	0	0	1	7	1	1	2	7	1	0	0	0	0	0	5	3	3	3	4	1	0	1	0	0	0	1	1	2	1	3	1	3	0	0	0	1	0	0	4	4	4	5	3	4
ENSMUSG00000064432.1	Gm25587	0	0	0	0	0	0	0	0	0	0	0	0	0	0	0	0	0	0	0	0	0	0	0	0	0	0	0	0	0	0	0	0	0	0	0	0	0	0	0	0	0	0	0	0	0	0	0	0
ENSMUSG00000022358.6	Fbxo32	17	1	9	10	5	9	1	9	9	9	7	17	16	9	10	8	5	2	4	11	14	4	14	12	13	9	7	10	8	5	4	4	0	12	10	6	0	4	10	4	2	3	13	10	6	8	4	6
ENSMUSG00000103340.1	Ighv1-1	0	0	0	0	0	0	0	0	0	0	0	0	0	0	0	0	0	0	0	0	0	0	0	0	0	0	0	0	0	0	0	0	0	0	0	0	0	0	0	0	0	0	0	0	0	0	0	0
ENSMUSG00000109663.1	RP23-323L3.3	0	0	0	0	0	0	0	0	0	0	0	0	0	0	0	0	0	0	0	0	0	0	0	0	0	0	0	0	0	0	0	0	0	0	0	0	0	0	0	0	0	0	0	0	0	0	0	0
ENSMUSG00000073804.5	Nps	0	0	0	1	0	0	0	1	0	0	0	0	1	0	0	0	0	0	0	0	1	0	0	0	0	0	0	0	0	0	0	0	0	0	0	0	0	0	0	0	0	0	0	0	1	0	0	0
ENSMUSG00000098961.1	Mir6949	0	0	0	0	0	0	0	0	0	0	0	0	0	0	0	0	0	0	0	0	0	0	0	0	0	0	0	0	0	0	0	0	0	0	0	0	0	0	0	0	0	0	0	0	0	0	0	0
ENSMUSG00000050276.7	Mrgprg	0	0	0	0	0	0	0	0	0	0	0	0	0	0	0	0	0	0	0	0	0	0	0	0	0	0	0	0	0	0	0	0	0	0	0	0	0	0	0	0	0	0	0	0	0	0	0	0
ENSMUSG00000084175.1	Gm11372	0	0	0	0	0	0	0	0	0	0	0	0	0	0	0	0	0	0	0	0	0	0	0	0	0	0	0	0	0	0	0	0	0	0	0	0	0	0	0	0	0	0	0	0	0	0	0	0
ENSMUSG00000064340.1	mt-Tl1	1	2	1	0	0	2	2	0	0	1	0	7	3	0	3	0	0	1	4	3	1	2	0	3	1	1	2	1	0	1	4	2	3	4	1	2	0	2	1	0	0	1	4	2	3	2	3	8
ENSMUSG00000104362.1	Gm37928	0	0	0	0	1	0	11	37	34	37	29	68	2	0	0	0	0	0	16	80	42	17	46	29	0	0	1	0	0	0	33	36	14	41	75	35	0	0	1	0	0	0	78	48	43	23	26	39
ENSMUSG00000058740.14	Kcnt1	1	1	1	3	2	0	8	36	48	48	35	87	0	3	3	1	0	0	23	97	77	35	54	51	4	0	5	2	4	2	42	51	27	55	106	58	0	0	5	3	2	1	75	76	66	42	53	67
ENSMUSG00000022768.15	Ccdc116	0	0	0	0	0	0	1	1	0	1	1	3	0	0	0	0	0	0	2	7	1	1	5	1	0	0	0	0	1	0	2	2	1	2	2	1	0	0	2	0	0	0	2	4	0	3	0	5
ENSMUSG00000001520.12	Nrip2	0	1	2	2	0	0	7	8	7	8	5	20	0	0	0	0	0	1	4	14	10	10	5	2	0	0	0	0	1	0	4	11	3	6	11	11	0	0	2	0	1	1	13	10	6	7	6	9
ENSMUSG00000001313.12	Rnd2	0	1	0	1	0	1	1	2	1	6	0	9	0	0	0	0	1	0	3	11	6	1	1	0	0	0	1	0	0	1	4	2	2	5	10	7	0	2	0	0	1	0	3	2	3	0	3	3
ENSMUSG00000035183.14	Slc24a5	2	0	4	5	1	0	4	94	53	88	56	173	4	2	4	0	5	4	21	113	132	55	60	87	4	3	3	3	9	1	113	82	42	121	109	151	0	4	3	8	4	4	148	109	132	83	82	85
ENSMUSG00000083624.1	Gm12469	0	0	0	0	0	0	0	0	0	0	0	0	0	0	0	0	0	0	0	0	0	0	0	0	0	0	0	0	0	0	0	0	0	0	0	0	0	0	0	0	0	0	0	0	0	0	0	0
ENSMUSG00000093565.1	Rab26os	1	1	4	2	1	4	9	30	13	25	31	27	6	3	3	1	1	1	12	44	34	20	31	17	2	4	2	2	1	2	29	30	17	32	43	24	0	1	2	4	4	4	50	34	25	26	30	34
ENSMUSG00000106592.1	Gm43070	0	0	0	0	0	0	0	0	0	0	0	0	0	0	0	0	0	0	0	0	0	0	0	0	0	0	0	0	0	0	0	0	0	0	0	0	0	0	0	0	0	0	0	0	0	0	0	0
ENSMUSG00000109622.1	RP23-114F11.1	0	0	0	0	0	0	0	0	0	0	0	0	0	0	0	0	0	0	0	0	0	0	0	0	0	0	0	0	0	0	0	0	0	0	0	0	0	0	0	0	0	0	0	0	0	0	0	0
ENSMUSG00000103590.1	Gm37353	0	0	0	0	0	0	0	0	0	0	0	0	0	0	0	0	0	0	0	0	0	0	1	0	0	0	0	0	0	0	0	0	0	0	0	0	0	0	0	0	0	0	0	1	0	0	0	0
ENSMUSG00000087197.1	Gm13780	0	0	0	0	0	0	1	4	1	4	4	5	0	0	0	0	0	0	0	5	3	0	4	2	0	0	0	0	0	0	4	1	0	3	3	5	0	0	0	0	0	0	9	5	1	1	5	0
ENSMUSG00000091725.8	Gm8220	0	0	0	0	0	0	0	0	0	0	0	0	0	0	0	0	0	0	0	0	0	0	0	0	0	0	0	0	0	0	0	0	0	0	0	0	0	0	0	0	0	0	0	1	0	0	0	0
ENSMUSG00000061802.5	Armc4	1	0	0	0	1	0	2	7	3	10	4	11	0	1	0	0	0	0	5	21	12	12	6	7	0	1	0	0	0	0	5	13	6	17	16	10	0	0	0	0	0	0	9	1	7	4	3	3
ENSMUSG00000048456.2	Olfr1448	0	0	0	0	0	0	0	0	0	0	0	0	0	0	0	0	0	0	0	0	0	0	0	0	0	0	0	0	0	0	0	0	0	0	0	0	0	0	0	0	0	0	0	0	0	0	0	0
ENSMUSG00000085953.2	Gm15496	0	1	0	0	0	1	1	5	2	3	5	11	0	0	1	0	0	0	1	4	6	4	8	4	0	0	0	0	0	0	7	5	0	5	8	4	0	0	0	0	0	0	4	5	7	2	6	4
ENSMUSG00000037458.14	Azin1	8	9	5	7	6	10	19	77	50	67	47	148	12	8	6	4	3	4	43	108	82	47	68	76	10	15	11	12	16	4	46	73	40	89	102	101	3	11	33	24	17	16	125	116	94	50	73	82
ENSMUSG00000022800.13	Fyttd1	14	11	13	7	7	5	40	118	110	135	130	261	19	11	9	8	6	8	65	267	186	91	144	110	18	13	11	10	13	5	168	173	81	186	240	141	1	10	17	21	21	10	258	265	190	135	100	183
ENSMUSG00000088783.1	Gm25374	0	0	0	0	0	0	0	0	0	0	0	0	0	0	0	0	0	0	0	0	0	0	0	0	0	0	0	0	0	0	0	0	0	0	0	0	0	0	0	0	0	0	0	0	0	0	0	0
ENSMUSG00000099566.1	Gm28099	0	0	0	0	0	0	0	0	0	0	0	0	0	0	0	0	0	0	0	0	0	0	0	0	0	0	0	0	0	0	0	0	0	0	0	0	0	0	0	0	0	0	0	0	0	0	0	0
ENSMUSG00000061838.7	Suclg2	2	1	5	0	2	0	3	27	23	25	10	38	4	1	1	1	1	1	11	44	30	13	29	18	5	1	5	4	0	1	17	17	10	23	26	24	0	0	1	5	2	2	36	39	16	21	17	26
ENSMUSG00000037247.3	Pldi	0	0	0	0	0	0	0	0	0	0	0	1	0	0	0	0	0	0	0	0	0	0	0	1	0	0	0	0	0	0	0	0	0	1	0	0	0	0	0	0	0	0	0	0	0	0	0	0
ENSMUSG00000073062.3	Zxdb	0	0	0	0	0	0	1	2	4	2	1	5	0	1	1	1	0	0	2	6	4	3	4	3	1	0	0	2	0	1	4	4	1	4	6	4	1	0	1	1	1	0	7	4	4	5	0	10
ENSMUSG00000034354.17	Mtmr3	28	15	21	16	10	16	45	187	161	212	171	444	50	27	20	17	9	19	104	357	261	141	254	206	25	19	13	30	31	12	218	217	84	283	376	300	2	30	43	46	22	29	328	332	275	218	197	240
ENSMUSG00000076323.1	Gm26339	13	12	6	3	3	6	56	108	54	58	45	106	6	11	3	5	3	4	118	114	83	69	37	116	4	10	22	7	7	4	89	83	97	78	97	74	5	7	11	10	6	2	132	103	93	39	47	71
ENSMUSG00000010142.12	Tnfrsf13b	0	0	0	0	0	0	0	0	0	0	0	0	1	0	0	0	0	0	0	2	0	0	0	0	0	0	0	0	0	0	0	0	0	0	1	0	0	0	0	0	0	0	0	0	1	0	0	0
ENSMUSG00000098801.1	Gm27255	0	0	0	0	0	0	0	0	0	0	0	0	0	0	0	0	0	0	0	0	0	0	0	0	0	0	0	0	0	0	0	0	0	0	0	0	0	0	0	0	0	0	0	0	0	0	0	0
ENSMUSG00000100540.1	Gm20799	0	0	0	0	0	0	0	0	0	0	0	0	0	0	0	0	0	0	0	0	0	0	0	0	0	0	0	0	0	0	0	0	0	0	0	0	0	0	0	0	0	0	0	0	0	0	0	0
ENSMUSG00000087883.1	Gm23602	0	0	0	0	0	0	0	0	0	0	0	0	0	0	0	0	0	0	0	0	0	0	0	0	0	0	0	0	0	0	0	0	0	0	0	0	0	0	0	0	0	0	0	0	0	0	1	0
ENSMUSG00000054766.13	Set	5	2	3	5	2	1	7	34	16	20	15	60	6	2	3	1	1	2	12	43	33	20	26	32	6	6	3	2	7	1	30	25	14	28	42	34	0	6	5	11	5	4	34	41	29	15	19	28
ENSMUSG00000001665.10	Gstt3	0	0	0	0	0	0	0	0	0	0	0	1	0	0	0	0	0	0	0	0	0	0	0	0	0	0	0	0	0	0	0	0	0	0	0	0	0	0	0	0	0	0	0	0	0	0	0	0
ENSMUSG00000041560.12	Gltscr2	3	5	3	4	0	2	4	13	9	9	9	14	3	0	1	0	1	1	8	30	16	11	15	4	1	5	4	6	1	0	12	9	10	8	17	12	2	3	2	9	3	2	25	14	16	10	11	15
ENSMUSG00000000439.9	Mkrn2	3	3	3	1	2	2	7	14	9	14	14	25	5	1	1	0	3	1	11	33	26	17	21	15	0	0	1	0	2	0	17	17	4	20	36	15	0	1	1	2	2	4	19	26	11	15	9	17
ENSMUSG00000031109.16	Enox2	24	19	20	8	11	10	26	69	60	74	76	166	36	22	21	14	13	6	31	156	107	59	73	90	21	15	17	25	30	13	85	111	38	131	163	110	3	16	33	21	14	7	123	121	93	65	65	82
ENSMUSG00000097411.1	B430218F22Rik	0	0	0	0	0	0	0	1	0	0	1	1	0	1	0	0	0	0	0	1	0	1	0	0	0	0	0	0	0	0	1	1	0	2	2	0	0	0	0	0	0	0	1	0	1	0	0	0
ENSMUSG00000022820.3	Ndufb4	0	2	0	0	0	3	4	15	10	16	8	23	2	5	2	2	2	1	7	17	16	6	17	12	1	3	1	2	4	0	11	11	8	24	21	12	0	0	4	6	2	0	18	15	19	12	16	20
ENSMUSG00000095401.1	Olfr804	0	0	0	0	0	0	0	0	0	0	0	0	0	0	0	0	0	0	0	0	0	0	0	0	0	0	0	0	0	0	0	0	0	0	0	0	0	0	0	0	0	0	0	0	0	0	0	0
ENSMUSG00000057173.8	Rfx8	1	0	0	0	0	0	0	1	3	0	0	0	0	0	0	0	0	0	0	0	0	1	0	0	0	0	0	0	0	0	1	0	0	1	2	1	0	0	0	0	1	0	0	0	0	1	0	1
ENSMUSG00000064052.2	Gm5089	0	0	0	1	0	0	1	1	0	0	0	2	0	0	0	0	0	0	0	3	2	0	0	1	0	0	0	0	1	0	1	0	0	0	0	0	0	0	0	0	0	0	1	2	1	0	0	2
ENSMUSG00000109961.1	RP23-170M20.1	0	0	0	0	0	0	0	0	0	0	0	0	0	0	0	0	0	0	0	0	0	0	0	0	0	0	0	0	0	0	1	0	0	0	0	0	0	0	0	0	0	0	0	0	0	0	0	1
ENSMUSG00000079069.1	8430423G03Rik	0	0	0	0	0	0	0	0	0	0	0	0	0	0	0	0	0	0	0	0	0	0	0	0	0	0	0	0	0	0	0	0	0	0	0	0	0	0	0	0	0	0	0	0	0	0	0	0
ENSMUSG00000082963.1	Gm12465	0	0	0	0	0	0	0	0	0	0	0	0	0	0	0	0	0	0	0	0	0	0	0	0	0	0	0	0	0	0	0	0	0	0	0	0	0	0	0	0	0	0	0	0	0	0	0	0
ENSMUSG00000099432.1	Gm18849	0	0	0	0	0	0	0	3	1	3	1	2	0	1	0	0	0	0	0	0	2	1	0	1	0	0	0	0	2	0	3	1	1	1	2	2	0	0	0	0	1	0	0	2	3	2	1	3
ENSMUSG00000101920.6	Gm28454	0	0	0	0	0	0	0	0	0	0	0	0	0	0	0	0	0	0	0	0	0	0	0	0	0	0	0	0	0	0	0	0	0	0	0	0	0	0	0	0	0	0	0	0	0	0	0	0
ENSMUSG00000000125.5	Wnt3	1	1	0	0	0	2	0	0	1	2	2	3	0	0	0	0	0	1	0	2	0	1	2	0	2	0	0	1	0	0	7	3	3	2	10	1	0	0	0	0	0	1	4	3	0	1	0	1
ENSMUSG00000040006.13	Ginm1	4	2	2	2	1	9	3	15	18	24	22	41	3	6	2	3	2	0	13	27	26	16	14	25	3	7	3	7	2	3	27	25	12	33	32	31	0	3	10	5	3	4	33	39	17	23	23	20
ENSMUSG00000083116.1	Gm13410	0	0	0	0	0	0	0	0	1	0	0	0	0	0	0	0	0	0	0	0	0	0	0	0	0	0	0	0	0	0	0	0	1	0	0	0	0	0	0	0	0	0	0	1	0	0	0	0
ENSMUSG00000021259.4	Cyp46a1	1	1	2	1	0	0	5	17	17	24	14	55	0	0	1	0	0	0	7	52	26	17	23	20	0	0	2	0	4	0	18	33	11	34	53	27	1	0	1	1	0	1	20	20	22	19	17	24
ENSMUSG00000077196.1	Gm22267	0	0	0	0	0	0	0	0	0	0	0	0	0	0	0	0	0	0	0	0	0	0	0	1	0	0	0	0	0	0	0	0	0	0	0	0	0	0	0	0	0	0	0	0	0	0	0	0
ENSMUSG00000109185.1	Gm18268	0	0	0	0	0	0	0	0	0	0	0	0	0	0	0	0	0	0	0	0	0	0	0	0	0	0	0	0	0	0	0	0	0	0	0	0	0	0	0	0	0	0	0	0	0	0	0	0
ENSMUSG00000103828.1	2610001A08Rik	0	0	0	0	0	0	0	0	0	0	0	0	0	0	0	0	0	0	0	0	0	0	0	0	0	0	0	0	0	0	0	0	0	0	0	0	0	0	0	0	0	0	0	0	0	0	0	0
ENSMUSG00000085026.1	Srrm3os	0	0	0	0	0	0	0	0	1	0	1	0	0	0	0	0	0	0	0	0	0	0	0	1	0	0	0	0	0	0	3	0	0	0	0	1	0	0	0	0	0	0	0	0	0	0	0	0
ENSMUSG00000101833.1	Gm20791	0	0	0	0	0	0	0	0	0	0	0	0	0	0	0	0	0	0	0	0	0	0	0	0	0	0	0	0	0	0	0	0	0	0	0	0	0	0	0	0	0	0	0	0	0	0	0	0
ENSMUSG00000085145.1	Gm11614	0	0	0	0	0	0	0	1	0	0	0	1	0	0	0	0	0	0	0	1	0	0	0	0	0	0	0	0	0	0	0	0	0	0	0	0	0	0	0	0	0	0	0	0	1	0	0	0
ENSMUSG00000082076.1	Gm8659	0	0	0	0	0	0	0	0	0	0	0	0	0	0	0	0	0	0	0	0	0	0	0	0	0	0	0	0	0	0	0	0	0	0	0	0	0	0	0	0	0	0	0	0	0	0	0	0
ENSMUSG00000103723.1	Gm37095	0	0	0	0	0	0	0	0	0	0	0	0	0	0	0	0	0	0	0	0	1	0	0	0	0	0	0	0	0	0	0	0	0	1	0	0	0	0	0	0	0	0	0	0	0	0	0	0
ENSMUSG00000103711.1	Tstd1	0	0	0	0	0	0	0	0	2	0	0	1	0	0	0	0	0	0	0	1	0	0	1	0	0	0	0	0	0	0	1	0	0	2	0	0	0	1	0	0	0	0	0	0	2	0	0	0
ENSMUSG00000055732.1	Gm9979	0	0	0	0	0	0	0	0	0	0	0	0	0	0	0	0	0	0	0	0	0	0	0	0	0	0	0	0	0	0	0	0	0	1	0	0	0	0	0	0	0	0	0	0	0	0	0	0
ENSMUSG00000045136.5	Tubb2b	0	0	0	2	0	0	1	1	1	1	3	4	0	0	0	0	0	0	5	9	4	1	2	2	0	0	0	0	0	2	5	2	0	3	7	1	0	1	0	0	1	0	2	2	5	0	1	2
ENSMUSG00000021661.15	Ankra2	5	5	3	2	3	3	13	34	33	39	47	68	7	6	4	4	1	4	21	71	52	39	47	34	9	10	3	8	7	3	39	35	20	46	58	44	2	4	6	9	5	5	48	47	38	45	27	51
ENSMUSG00000100149.1	Gm28701	0	0	0	0	0	0	0	0	0	0	0	0	0	0	0	0	0	0	0	0	0	0	0	0	0	0	0	0	0	0	0	0	0	0	0	0	0	0	0	0	0	0	0	0	0	0	0	0
ENSMUSG00000085303.3	Gm16751	0	0	0	1	0	0	1	0	2	0	0	0	0	0	0	0	0	1	0	1	1	0	0	1	1	0	1	0	1	0	0	0	0	0	0	0	0	0	0	0	0	0	1	0	0	0	0	0
ENSMUSG00000098856.1	Mir8113	0	0	0	0	0	0	0	0	0	0	0	0	0	0	0	0	0	0	0	0	0	0	0	0	0	0	0	0	0	0	0	0	0	0	0	0	0	0	0	0	0	0	0	0	0	0	0	0
ENSMUSG00000058818.13	Pirb	1	1	0	0	0	1	0	0	0	0	1	0	0	0	0	1	0	4	0	2	0	0	0	0	0	1	0	0	0	0	0	0	0	0	2	0	0	1	2	0	0	2	0	1	0	0	0	0
ENSMUSG00000057649.5	Brd9	32	33	26	14	9	24	39	132	102	142	106	227	30	32	13	11	7	12	79	263	160	96	152	120	28	24	25	27	44	15	157	160	96	211	242	160	8	21	17	30	14	15	221	180	233	147	122	179
ENSMUSG00000101125.1	Gm29625	0	0	0	0	0	0	0	0	0	0	0	0	0	0	0	0	0	0	0	0	0	0	0	0	0	0	0	0	0	0	0	0	0	0	0	0	0	0	0	0	0	0	0	0	0	0	0	0
ENSMUSG00000067028.11	Cntnap5b	3	6	9	4	3	0	188	628	580	655	557	1226	5	1	1	3	2	2	314	1069	831	415	710	637	6	5	4	2	0	4	916	839	495	1069	1266	1069	1	3	1	4	2	6	881	843	735	481	476	669
ENSMUSG00000027400.11	Pdyn	0	0	0	0	0	0	0	1	1	1	1	0	0	0	0	0	0	0	0	2	0	1	0	0	0	0	0	0	0	0	0	0	0	0	4	2	0	1	0	0	0	1	1	0	0	0	0	0
ENSMUSG00000047084.8	Ngrn	0	0	1	2	1	2	4	6	6	6	4	7	0	3	2	1	0	0	5	9	5	7	7	7	1	0	2	2	0	2	1	6	4	9	12	7	1	1	1	1	0	0	8	6	13	4	6	9
ENSMUSG00000070077.2	Mir491	0	0	0	0	0	0	0	0	0	0	0	0	0	0	0	0	0	0	0	0	0	0	0	0	0	0	0	0	0	0	0	0	0	0	0	0	0	0	0	0	0	0	0	0	0	0	0	0
ENSMUSG00000031835.15	Mbtps1	10	7	7	6	3	5	16	35	38	49	51	79	7	7	6	3	4	7	20	98	61	26	57	60	11	7	5	9	7	6	42	52	21	72	89	46	0	5	6	7	7	4	57	64	46	30	41	58
ENSMUSG00000099339.1	Gm21751	0	0	0	0	0	0	0	0	0	0	0	0	0	0	0	0	0	0	0	0	0	0	0	0	0	0	0	0	0	0	0	0	0	0	0	0	0	0	0	0	0	0	0	0	0	0	0	0
ENSMUSG00000088691.1	Gm22331	0	0	0	0	0	0	0	0	0	0	0	0	0	0	0	0	0	0	0	0	0	0	0	0	0	0	0	0	0	0	0	0	0	0	0	0	0	0	0	0	0	0	0	0	0	0	0	0
ENSMUSG00000092850.1	Mir344g	0	0	0	0	0	0	0	0	0	0	0	0	0	0	0	0	0	0	0	0	0	0	0	0	0	0	0	0	0	0	0	0	0	0	0	0	0	0	0	0	0	0	0	0	0	0	0	0
ENSMUSG00000086283.7	2810433D01Rik	0	0	0	0	0	0	3	6	2	3	1	7	1	0	0	0	1	1	6	10	8	6	4	2	0	0	0	0	0	0	6	1	2	2	4	3	0	0	0	0	0	0	10	4	2	6	2	5
ENSMUSG00000104942.1	Gm3321	0	0	0	0	0	0	0	0	0	0	0	0	0	0	0	0	0	0	0	0	0	0	0	0	0	0	0	0	0	0	0	0	0	0	0	0	0	0	0	0	0	0	0	0	0	0	0	0
ENSMUSG00000108737.1	BC060293	0	0	0	0	0	0	0	0	0	0	0	0	0	0	0	0	0	0	0	0	0	0	0	0	0	0	0	0	0	0	0	0	0	0	0	0	0	0	0	0	0	0	0	0	0	0	0	0
ENSMUSG00000020230.14	Prmt2	2	4	6	5	0	1	11	37	40	32	32	65	6	2	1	1	2	1	27	96	42	22	49	39	3	5	6	3	6	2	36	52	12	50	74	55	1	2	1	1	3	2	58	56	62	33	45	45
ENSMUSG00000068264.11	Ap5s1	1	1	1	0	0	0	1	1	0	1	2	4	0	0	0	0	1	0	0	1	4	1	3	1	0	0	0	0	0	0	1	0	0	1	0	1	0	0	0	0	0	0	3	3	1	3	1	1
ENSMUSG00000028354.13	Fmn2	22	26	13	16	15	9	114	371	366	380	325	752	24	7	20	8	19	9	193	687	537	249	468	405	36	24	19	32	37	12	490	525	251	593	755	645	6	12	24	26	13	9	659	659	551	371	365	520
ENSMUSG00000074971.4	Fibin	0	0	0	0	1	0	1	2	4	3	1	2	0	0	0	0	0	0	2	2	1	0	6	1	0	0	0	0	0	0	1	1	2	1	1	1	0	0	0	0	0	0	4	3	3	1	4	3
ENSMUSG00000102625.1	Gm37672	0	0	0	0	0	0	0	0	0	0	0	0	0	0	0	0	0	0	0	0	0	0	0	0	0	0	0	0	0	0	0	0	0	0	0	0	0	0	0	0	0	0	0	0	0	0	0	0
ENSMUSG00000058124.4	H2-M10.3	0	0	0	0	0	0	0	0	0	0	0	0	0	0	0	0	0	0	0	0	0	0	0	0	0	0	0	0	0	0	0	0	0	0	0	0	0	0	0	0	0	0	0	0	0	0	0	0
ENSMUSG00000089840.1	Gm4491	0	0	1	0	0	0	0	0	0	0	0	0	0	0	0	0	0	0	0	1	0	0	0	0	0	1	1	1	0	0	2	1	0	0	0	1	0	0	0	0	0	0	0	0	0	0	0	0
ENSMUSG00000083804.1	Gm13676	0	0	0	0	0	0	0	0	0	0	0	0	0	0	0	0	0	0	0	0	0	0	0	0	0	0	0	0	0	0	0	0	0	0	0	0	0	0	0	0	0	0	0	0	0	0	0	0
ENSMUSG00000106858.1	Gm43844	0	0	0	0	0	0	0	0	0	0	0	0	0	0	0	0	0	0	0	0	0	0	0	0	0	0	0	0	0	0	0	0	0	0	0	0	0	0	0	0	0	0	0	0	0	0	0	0
ENSMUSG00000034416.18	Pkd1l2	0	0	2	0	0	0	2	3	3	3	3	5	0	0	0	0	0	0	1	11	8	0	7	2	1	0	0	0	0	0	4	6	0	5	7	0	0	0	0	3	0	0	7	3	4	6	2	4
ENSMUSG00000087350.1	Gm16254	0	0	0	0	0	0	0	0	0	0	0	0	0	0	0	0	0	0	0	0	0	0	1	0	0	0	0	0	0	0	0	0	0	0	0	0	0	0	0	0	0	0	0	0	0	0	0	0
ENSMUSG00000099936.1	Gm28867	0	0	0	0	0	0	0	0	0	0	0	0	0	0	0	0	0	0	0	0	0	0	0	0	0	0	0	0	0	0	0	0	0	0	0	0	0	0	0	0	0	0	0	1	0	0	0	0
ENSMUSG00000102731.1	Gm38261	0	0	0	0	0	0	0	0	0	0	0	0	0	0	0	0	0	0	0	0	0	0	0	0	0	0	0	0	0	0	0	0	0	0	0	0	0	0	0	0	0	0	0	0	0	0	0	0
ENSMUSG00000089366.1	Gm23824	0	0	0	0	0	0	0	0	0	0	0	1	0	0	0	0	0	0	0	0	0	0	0	0	0	0	0	0	0	0	0	0	0	0	0	0	0	0	0	0	0	0	0	0	0	0	0	0
ENSMUSG00000102326.1	Gm37788	0	0	0	0	0	0	0	0	0	0	0	0	0	0	0	0	0	0	0	0	0	0	0	0	0	0	0	0	0	0	0	0	0	0	0	0	0	0	0	0	0	0	0	0	0	0	0	0
ENSMUSG00000050423.10	Ppp1r3g	0	0	0	0	0	0	0	1	0	0	0	0	2	0	0	0	0	0	0	0	0	0	0	0	0	0	0	0	0	0	0	1	0	0	1	1	0	0	0	0	0	0	0	0	1	0	0	0
ENSMUSG00000031299.10	Pdha1	1	2	1	1	3	1	8	16	12	19	16	32	1	3	2	0	1	4	7	46	17	8	15	20	1	5	2	1	3	1	16	19	10	27	26	19	0	1	5	5	2	1	28	32	24	16	13	14
ENSMUSG00000107054.1	C730045M19Rik	0	0	0	0	0	0	0	0	0	0	0	0	0	0	0	0	0	0	0	0	0	0	0	0	0	0	0	0	0	0	0	0	0	0	0	0	0	0	0	0	0	0	0	0	0	0	0	0
ENSMUSG00000100379.6	Gm28677	0	0	0	0	0	0	0	0	0	0	0	0	0	0	0	0	0	0	0	0	0	0	0	0	0	0	0	0	0	0	0	0	0	0	0	0	0	0	0	0	0	0	0	0	0	0	0	0
ENSMUSG00000084628.1	Gm22613	0	0	0	0	0	0	0	0	0	0	0	0	0	0	0	0	0	0	0	0	0	0	0	0	0	0	0	0	0	0	0	0	0	0	0	0	0	0	0	0	0	0	0	0	0	0	0	0
ENSMUSG00000087810.1	Gm25113	0	0	0	0	0	0	0	0	0	0	0	0	0	0	0	0	0	0	0	0	0	0	0	0	0	0	0	0	0	0	0	0	0	0	0	0	0	0	0	0	0	0	0	0	0	0	0	0
ENSMUSG00000000686.11	Abhd15	3	2	1	2	1	1	2	23	12	27	13	62	10	3	3	4	2	3	8	26	37	28	17	28	4	2	2	2	4	0	29	25	13	37	28	39	1	3	4	5	1	7	38	44	34	21	29	25
ENSMUSG00000099134.1	Mir7018	0	0	0	0	0	0	0	0	0	0	0	0	0	0	0	0	0	0	0	0	0	0	0	0	0	0	0	0	0	0	0	0	0	0	0	0	0	0	0	0	0	0	0	0	0	0	0	0
ENSMUSG00000050088.9	1600012H06Rik	2	5	3	2	1	0	0	5	9	8	10	20	3	2	5	0	0	2	4	14	13	6	20	14	1	3	0	1	2	1	24	11	5	15	18	13	1	2	1	3	2	0	21	22	12	9	13	15
ENSMUSG00000083693.1	Gm11971	0	0	0	0	0	0	0	0	0	0	0	0	0	0	0	0	0	0	0	0	0	0	0	0	0	0	0	0	0	0	0	0	0	0	0	0	0	0	0	0	0	0	0	0	0	0	0	0
ENSMUSG00000079235.10	Ccdc13	0	0	2	1	2	1	0	2	1	1	2	9	1	2	1	1	0	1	3	5	4	0	3	0	1	1	1	2	2	2	1	1	0	3	5	4	0	1	2	0	1	1	0	1	0	1	0	0
ENSMUSG00000052395.15	Rft1	1	2	2	1	1	3	8	18	9	21	9	27	4	4	3	2	1	1	10	24	14	12	18	24	2	0	1	1	3	5	10	15	5	11	28	14	0	0	1	2	1	4	17	13	15	8	10	12
ENSMUSG00000041625.14	Ggact	1	1	1	1	4	5	5	26	28	48	26	67	3	1	3	3	3	5	21	52	42	22	33	50	3	2	1	0	2	1	40	40	14	44	56	67	0	2	8	6	3	2	55	56	48	32	42	32
ENSMUSG00000075088.1	Olfr1239	0	0	0	0	0	0	0	0	0	0	0	0	0	0	0	0	0	0	0	0	0	0	0	0	0	0	0	0	0	0	0	0	0	0	0	0	0	0	0	0	0	0	0	0	0	0	0	0
ENSMUSG00000060730.8	Gm10086	0	0	0	1	0	0	0	0	0	0	0	2	0	0	1	0	0	0	0	1	1	1	1	0	0	0	0	0	0	0	0	0	0	0	2	0	0	0	0	0	0	0	0	1	2	0	0	0
ENSMUSG00000030515.9	Tarsl2	6	7	4	6	8	6	7	25	22	33	27	64	12	3	2	4	2	4	20	65	39	14	47	27	6	2	0	6	7	2	32	35	15	46	58	49	0	6	6	4	1	1	36	38	29	23	20	37
ENSMUSG00000092295.1	Gm20543	0	0	0	0	0	0	0	0	0	0	0	1	0	0	0	0	0	0	0	1	0	0	0	0	0	0	0	0	0	0	0	0	0	0	0	0	0	0	0	0	0	0	0	0	1	0	0	1
ENSMUSG00000030691.15	Fchsd2	22	26	12	18	17	24	87	314	299	337	257	601	40	17	23	19	11	14	164	669	454	229	342	342	23	23	25	34	24	6	346	391	193	461	609	450	5	16	27	33	13	16	611	564	503	353	323	409
ENSMUSG00000076912.1	Traj17	0	0	0	0	0	0	0	0	0	0	0	0	0	0	0	0	0	0	0	0	0	0	0	0	0	0	0	0	0	0	0	0	0	0	0	0	0	0	0	0	0	0	0	0	0	0	0	0
ENSMUSG00000045598.10	Zfp553	2	2	0	0	0	3	2	5	4	7	2	4	0	1	4	3	1	0	2	5	6	7	3	7	1	1	1	0	0	0	3	5	5	3	13	7	1	1	2	3	1	0	6	6	5	2	1	7
ENSMUSG00000100082.1	Gm28414	0	0	0	0	0	0	0	0	0	0	0	0	0	0	0	0	0	0	0	0	0	0	0	0	0	0	0	0	0	0	0	0	0	0	0	0	0	0	0	0	0	0	0	0	0	0	0	0
ENSMUSG00000101963.1	1700001J11Rik	0	1	0	0	0	0	0	0	0	1	0	1	0	0	0	0	0	0	0	0	0	0	0	0	0	0	0	0	0	0	0	0	0	0	0	0	0	0	0	0	0	0	0	0	0	0	0	1
ENSMUSG00000042874.1	D930007J09Rik	0	0	0	0	0	0	0	0	0	0	0	1	0	0	0	0	0	0	0	0	0	0	0	0	0	0	0	0	0	0	0	0	0	0	0	0	0	0	0	0	0	0	0	0	0	0	0	0
ENSMUSG00000097365.7	C030034L19Rik	1	0	3	0	1	1	0	3	6	3	3	11	3	0	1	0	0	1	2	5	7	7	2	4	0	1	0	2	0	0	5	4	0	7	8	9	0	0	0	1	2	1	9	7	4	3	5	4
ENSMUSG00000029366.10	Dck	1	0	0	0	0	0	2	12	6	12	9	18	1	0	0	0	1	1	2	21	8	5	10	9	1	1	0	0	0	1	11	13	3	9	21	19	0	1	5	0	0	1	24	13	11	7	5	14
ENSMUSG00000077288.1	Gm25765	0	0	0	0	0	0	0	0	0	0	0	0	0	0	0	0	0	0	0	0	0	0	0	0	0	0	0	0	0	0	0	0	0	0	0	0	0	0	0	0	0	0	0	0	0	0	0	0
ENSMUSG00000084136.3	Vmn1r207-ps	0	0	0	0	0	0	0	0	0	0	0	0	0	0	0	0	0	0	0	0	0	0	0	0	0	0	0	0	0	0	0	0	0	0	0	0	0	0	0	0	0	0	0	0	0	0	0	0
ENSMUSG00000031446.14	Cul4a	3	8	4	3	3	3	15	55	54	56	29	116	14	6	5	3	0	2	30	117	71	34	49	47	9	6	3	6	7	1	53	60	21	78	117	49	1	12	5	9	7	6	82	72	55	50	41	59
ENSMUSG00000096184.1	Gm23304	0	0	0	0	0	0	0	0	0	0	0	0	0	0	0	0	0	0	0	0	0	0	0	0	0	0	0	0	0	0	0	0	0	0	0	0	0	0	0	0	0	0	0	0	0	0	0	0
ENSMUSG00000109693.1	RP23-238C13.3	0	0	0	0	0	0	0	0	0	0	0	0	0	0	0	0	0	0	0	0	0	0	0	0	0	0	0	0	0	0	0	0	0	0	0	0	0	0	0	0	0	0	0	0	0	0	0	0
ENSMUSG00000108454.1	Gm44932	0	0	0	0	0	0	0	0	0	0	0	0	0	0	0	0	0	0	0	0	0	0	0	0	0	0	0	0	0	0	0	0	0	0	0	0	0	0	0	0	0	0	0	0	0	0	0	0
ENSMUSG00000046108.3	Il17c	0	0	0	0	0	0	0	0	0	0	0	0	0	0	0	0	0	0	0	0	0	0	0	0	0	0	0	0	0	0	0	0	0	0	0	0	0	0	0	0	0	0	0	0	0	0	0	0
ENSMUSG00000063760.9	Rnf217	3	1	0	4	0	2	36	105	106	148	108	253	4	2	1	4	0	1	69	240	183	93	121	136	2	1	2	5	4	1	156	140	65	204	239	194	0	5	8	5	3	3	240	223	222	152	130	181
ENSMUSG00000107674.1	Gm44277	0	0	0	0	0	0	0	0	0	0	0	0	0	0	0	0	0	0	0	0	0	0	0	0	0	0	0	0	0	0	0	0	0	0	0	0	0	0	0	0	0	0	0	0	0	0	0	0
ENSMUSG00000065110.4	Snord61	0	0	0	0	0	0	0	0	0	0	0	0	0	0	0	0	0	0	0	0	0	0	0	0	0	0	0	0	0	0	0	0	0	0	0	0	0	0	0	0	0	0	0	0	0	0	0	0
ENSMUSG00000017144.8	Rnd3	1	2	1	0	1	0	3	10	10	16	13	22	1	0	2	1	0	1	11	34	22	12	16	12	1	1	2	1	0	1	19	23	9	25	31	24	0	6	5	13	2	6	41	37	27	14	20	26
ENSMUSG00000022610.9	Mapk12	0	1	1	0	1	0	3	7	5	7	13	24	0	0	1	0	0	0	2	19	14	7	15	3	0	1	0	0	0	0	4	2	1	6	18	6	1	0	0	0	1	0	8	7	8	7	4	15
ENSMUSG00000077010.1	Gm22189	0	0	0	0	0	0	0	0	0	0	0	0	0	0	0	0	0	0	0	0	0	0	0	0	0	0	0	0	0	0	0	0	0	0	0	0	0	0	0	0	0	0	0	0	0	0	0	0
ENSMUSG00000081046.1	Gm12846	0	0	0	0	0	0	0	0	0	0	0	0	0	0	0	0	0	0	0	0	0	0	0	0	0	0	0	0	0	0	0	0	0	0	0	0	0	0	0	0	0	0	0	0	0	0	0	0
ENSMUSG00000005237.14	Dnah2	1	1	1	0	0	1	2	7	6	7	5	13	0	0	0	0	0	0	10	16	8	5	7	8	0	0	0	0	0	0	9	7	1	6	18	9	0	1	0	0	1	1	16	10	11	6	8	16
ENSMUSG00000076222.1	Mir297b	0	0	0	0	0	0	0	0	0	0	0	0	0	0	0	0	0	0	0	0	0	0	0	0	0	0	0	0	0	0	0	0	0	0	0	0	0	0	0	0	0	0	0	0	0	0	0	0
ENSMUSG00000042419.8	Nfkbil1	0	2	0	0	0	1	0	2	4	9	1	7	0	1	0	1	1	0	2	5	5	0	8	5	1	0	1	1	0	0	3	4	0	8	10	6	0	1	1	0	1	0	5	7	3	3	6	2
ENSMUSG00000049372.9	Olfr1183	0	0	0	0	0	0	0	0	0	0	0	0	0	0	0	0	0	0	0	0	0	0	0	0	0	0	0	0	0	0	0	0	0	0	0	0	0	0	0	0	0	0	0	0	0	0	0	0
ENSMUSG00000088545.1	Gm25982	0	0	0	0	0	0	0	0	0	0	0	0	0	0	0	0	0	0	0	0	0	0	0	0	0	0	0	0	0	0	0	0	0	0	0	0	0	0	0	0	0	0	0	0	0	0	0	0
ENSMUSG00000087116.1	Gm12324	16	22	12	9	1	7	1	0	2	3	3	6	22	19	11	9	9	12	1	7	2	0	1	4	24	20	16	18	11	9	6	9	3	6	7	1	0	4	7	10	6	3	3	1	1	1	2	1
ENSMUSG00000058240.13	Cryzl1	0	0	0	0	0	0	0	0	0	0	0	0	0	0	0	0	0	0	0	0	0	0	0	0	0	0	0	0	0	0	0	0	0	0	0	0	0	0	0	0	0	0	0	0	0	0	0	0
ENSMUSG00000101928.1	Gm20824	0	0	0	0	0	0	0	0	0	0	0	0	0	0	0	0	0	0	0	0	0	0	0	0	0	0	0	0	0	0	0	0	0	0	0	0	0	0	0	0	0	0	0	0	0	0	0	0
ENSMUSG00000064584.1	Gm25130	0	0	0	0	0	0	0	0	0	0	0	0	0	0	0	0	0	0	0	0	0	0	0	0	0	0	0	0	0	0	0	0	0	0	0	0	0	0	0	0	0	0	0	0	0	0	0	0
ENSMUSG00000080731.1	Rps2-ps9	0	0	0	0	0	0	0	0	0	1	0	1	0	0	0	0	0	0	0	0	2	1	0	0	0	0	0	0	0	0	1	0	0	2	0	2	0	0	0	0	0	0	0	1	2	1	1	1
ENSMUSG00000085924.1	Gm8980	0	0	0	0	0	0	0	0	0	0	0	0	0	0	0	0	0	0	0	0	0	0	0	0	0	0	0	0	0	0	0	0	0	0	0	0	0	0	0	0	0	0	0	0	0	0	0	0
ENSMUSG00000030750.13	Nsmce1	3	1	1	2	0	1	2	4	0	6	6	6	0	0	2	0	1	1	4	9	3	4	3	7	3	1	1	0	4	0	3	5	3	5	6	4	1	0	1	5	1	1	7	7	9	6	9	7
ENSMUSG00000022560.8	Slc52a2	0	0	0	0	0	0	0	1	1	1	1	2	0	0	0	0	0	0	1	3	1	0	2	2	0	0	1	1	0	1	3	1	0	1	1	2	0	0	0	0	0	0	2	0	3	1	1	2
ENSMUSG00000029499.11	Pxmp2	1	6	0	1	1	1	0	5	3	3	2	4	3	2	2	0	0	0	3	6	3	2	5	2	3	1	3	3	4	0	4	5	0	2	9	2	0	1	3	2	1	2	6	5	3	4	2	3
ENSMUSG00000077236.1	Gm22439	0	0	0	0	0	0	0	0	0	0	0	0	0	0	0	0	0	0	0	0	0	0	0	0	0	0	0	0	0	0	0	0	0	0	0	0	0	0	0	0	0	0	0	0	0	0	0	0
ENSMUSG00000108954.1	Gm44901	0	0	0	0	0	0	0	0	0	0	0	0	0	0	0	0	0	0	0	0	0	0	0	0	0	0	0	0	0	0	0	0	0	0	0	0	0	0	0	0	0	0	0	0	0	0	0	0
ENSMUSG00000077743.1	n-R5s16	0	0	0	0	0	0	0	0	0	0	0	0	0	0	0	0	0	0	0	0	0	0	0	0	0	0	0	0	0	0	0	0	0	0	0	0	0	0	0	0	0	0	0	0	0	0	0	0
ENSMUSG00000021504.14	B4galt7	0	0	0	0	0	0	3	4	3	4	12	8	0	0	0	0	0	1	2	14	14	9	6	3	0	1	0	0	0	0	4	8	6	12	14	3	0	1	0	1	0	1	10	10	8	5	6	6
ENSMUSG00000089828.2	Gm16300	0	0	0	0	0	0	0	0	0	0	0	0	0	0	0	0	0	0	0	0	0	0	0	0	0	0	0	0	0	0	0	0	0	0	0	0	0	0	0	0	0	0	0	0	0	0	0	0
ENSMUSG00000049550.17	Clip1	12	7	7	12	8	10	42	155	156	186	134	382	9	7	9	3	3	7	82	390	249	135	249	181	8	11	4	6	8	2	200	192	92	246	393	240	1	12	15	6	5	6	375	334	302	191	194	236
ENSMUSG00000065147.1	Snora31	0	0	0	0	0	0	0	0	0	0	0	0	0	0	0	0	0	0	0	0	0	0	0	0	0	0	0	0	0	0	0	0	0	0	0	0	0	0	0	0	0	0	0	0	0	0	0	0
ENSMUSG00000102762.1	4930403P22Rik	0	0	0	0	0	0	0	0	0	0	0	0	0	0	0	0	0	1	1	0	0	2	1	0	0	0	0	0	0	0	0	0	1	1	0	0	0	0	0	1	0	0	1	0	1	0	1	2
ENSMUSG00000039339.3	Mfsd4b2	0	0	0	0	0	0	0	0	0	0	0	0	0	0	0	0	0	0	0	0	0	0	0	0	0	0	0	0	0	0	0	0	0	0	0	0	0	0	0	0	0	0	0	0	0	0	0	0
ENSMUSG00000025218.6	Poll	1	0	1	0	0	2	0	1	4	1	0	4	0	0	0	0	0	0	0	5	1	1	3	2	0	0	0	1	0	0	1	0	0	2	3	0	0	0	0	0	0	0	3	4	1	1	2	0
ENSMUSG00000095923.6	Ighv1-37	0	0	0	0	0	0	0	0	0	0	0	0	0	0	0	0	0	0	0	0	0	0	0	0	0	0	0	0	0	0	0	0	0	0	0	0	0	0	0	0	0	0	0	0	0	0	0	0
ENSMUSG00000083904.1	Gm12805	0	0	0	0	0	0	0	0	0	0	0	1	0	0	0	0	0	0	0	0	0	0	0	0	0	0	0	0	0	0	0	0	0	1	0	3	0	0	0	0	0	0	0	0	1	0	0	0
ENSMUSG00000035372.1	1810055G02Rik	0	0	1	0	0	0	3	3	2	7	5	13	1	2	0	1	0	0	1	10	2	2	5	5	1	1	0	1	1	0	5	4	0	4	12	6	0	2	0	1	1	0	9	15	7	3	8	10
ENSMUSG00000074178.2	Gm10638	0	0	0	0	0	1	0	0	0	0	0	1	0	0	0	0	0	0	0	1	0	1	0	0	0	0	0	0	0	0	0	1	0	0	1	0	0	0	0	0	1	0	0	3	2	0	1	0
ENSMUSG00000098370.1	Gm19541	0	0	0	0	0	0	0	0	0	0	0	0	0	0	0	0	0	0	0	0	0	0	0	0	0	0	0	0	0	0	0	0	0	0	0	0	0	0	0	0	0	0	0	0	0	0	0	0
ENSMUSG00000102599.1	Gm38386	0	0	0	0	0	0	0	0	0	0	0	0	0	0	0	0	0	0	1	0	0	0	0	0	0	0	0	0	0	0	0	0	0	0	0	0	0	0	0	0	0	0	0	1	0	0	0	0
ENSMUSG00000065820.1	Gm26316	0	0	0	0	0	0	0	1	0	0	0	0	0	0	0	0	0	0	0	0	0	0	0	0	0	0	0	0	0	0	0	0	0	0	0	0	0	0	0	0	0	0	0	0	0	0	0	0
ENSMUSG00000108580.1	Gm44868	0	0	0	0	0	0	0	1	0	0	0	0	0	0	0	0	0	0	0	1	0	1	0	1	0	0	0	0	0	0	0	0	0	0	1	0	0	0	0	0	0	0	0	2	0	0	0	1
ENSMUSG00000098139.1	Gm26988	0	0	0	0	0	0	0	0	0	0	0	0	0	0	0	0	0	0	0	0	0	0	0	0	0	0	0	0	0	0	0	0	0	0	0	0	0	0	0	0	1	0	0	0	0	0	0	0
ENSMUSG00000100698.1	Gm20902	0	0	0	0	0	0	0	0	0	0	0	0	0	0	0	0	0	0	0	0	0	0	0	0	0	0	0	0	0	0	0	0	0	0	0	0	0	0	0	0	0	0	0	0	0	0	0	0
ENSMUSG00000108586.1	Gm44976	0	0	0	0	0	0	0	0	0	0	0	0	0	0	0	0	0	0	0	0	0	0	0	0	0	0	0	0	0	0	0	0	0	0	0	0	0	0	0	0	0	0	0	0	0	0	0	0
ENSMUSG00000073879.4	Gm5859	0	0	0	0	0	0	0	0	1	1	2	1	0	0	0	0	0	0	0	5	5	1	1	4	0	0	0	0	0	0	2	1	3	4	5	3	0	0	0	0	0	0	1	0	1	1	3	1
ENSMUSG00000045165.6	AI467606	0	0	0	0	0	0	0	0	1	1	0	0	0	0	0	0	0	0	0	1	0	1	0	0	0	0	0	0	0	0	1	0	0	0	0	1	0	0	0	0	0	0	0	0	0	0	0	1
ENSMUSG00000065042.1	Gm24043	0	0	0	0	0	0	0	0	0	0	0	0	0	0	0	0	0	0	0	0	0	0	0	0	0	0	0	0	0	0	0	0	0	0	0	0	0	0	0	0	0	0	0	1	0	0	0	0
ENSMUSG00000093474.1	Vmn2r-ps12	0	0	0	0	0	0	0	0	0	0	0	0	0	0	0	0	0	0	0	0	0	0	0	0	0	0	0	0	0	0	0	0	0	0	0	0	0	0	0	0	0	0	0	0	0	0	0	0
ENSMUSG00000034898.15	Filip1	3	2	4	6	1	0	4	19	17	26	18	30	4	1	0	2	1	0	11	33	30	15	15	22	1	3	0	0	1	0	17	29	14	20	31	24	0	0	0	4	2	0	19	14	17	15	10	21
ENSMUSG00000105292.1	Gm44299	0	0	0	0	0	0	0	0	0	0	0	0	0	0	0	0	0	0	0	0	0	0	0	0	0	0	0	0	0	0	0	0	0	0	0	0	0	0	0	0	0	0	0	0	0	0	0	0
ENSMUSG00000100520.1	Gm20885	0	0	0	0	0	0	0	0	0	0	0	0	0	0	0	0	0	0	0	0	0	0	0	0	0	0	0	0	0	0	0	0	0	0	0	0	0	0	0	0	0	0	0	0	0	0	0	0
ENSMUSG00000044594.14	Serpinb3a	0	0	0	0	0	0	0	0	0	0	0	0	0	0	0	0	0	0	0	0	0	0	0	0	0	0	0	0	0	0	0	0	0	0	0	0	0	0	0	0	0	0	0	0	0	0	0	0
ENSMUSG00000108247.1	Gm19039	0	0	0	0	0	0	0	0	0	0	0	0	0	0	0	0	0	0	0	0	0	0	0	0	0	0	0	0	0	0	0	0	0	0	0	0	0	0	0	0	0	0	0	0	0	0	0	0
ENSMUSG00000109733.1	RP23-34E4.7	1	0	0	0	0	0	0	1	1	0	1	0	0	0	0	0	0	0	1	1	0	0	0	0	0	0	0	0	0	0	0	1	0	1	2	1	0	0	0	0	0	0	0	2	1	0	0	1
ENSMUSG00000110299.1	RP23-355I5.3	0	0	0	0	0	0	0	0	1	0	0	0	0	0	0	0	0	0	0	0	0	0	0	0	0	0	0	0	0	1	0	1	0	0	0	0	0	0	0	0	0	0	0	0	0	0	0	0
ENSMUSG00000093884.1	Olfr239	0	0	0	0	0	0	0	0	0	0	0	0	0	0	0	0	0	0	0	0	0	0	0	0	0	0	0	0	0	0	0	0	0	0	0	0	0	0	0	0	0	0	0	0	0	0	0	0
ENSMUSG00000025466.19	Fuom	0	0	0	0	0	0	3	6	4	7	8	18	0	0	1	0	0	0	2	21	8	5	6	3	1	2	0	0	1	1	10	7	8	15	11	15	0	0	0	0	1	0	11	8	7	7	8	11
ENSMUSG00000020216.13	Jsrp1	0	0	0	0	0	0	0	0	0	1	1	0	0	0	0	0	0	0	0	0	0	1	0	0	0	0	0	0	0	0	0	0	0	0	1	0	0	0	0	0	0	0	0	0	1	0	0	0
ENSMUSG00000039865.8	Slc44a3	0	2	0	2	0	0	0	0	0	2	2	3	0	0	0	0	0	0	0	0	3	0	2	1	0	1	0	0	0	0	1	2	0	2	2	0	0	0	2	0	0	0	2	3	1	2	0	3
ENSMUSG00000096813.1	Vmn1r126	0	0	0	0	0	0	0	0	0	0	0	0	0	0	0	0	0	0	0	0	0	0	0	0	0	0	0	0	0	0	0	0	0	0	0	0	0	0	0	0	0	0	0	0	0	0	0	0
ENSMUSG00000026657.16	Frmd4a	48	35	43	55	25	30	436	1122	1131	1282	1195	1993	61	42	38	18	24	26	824	1951	1596	971	1503	1366	59	38	40	50	61	23	1413	1431	809	1649	2005	1683	7	29	55	58	33	37	1645	1574	1461	1126	1096	1396
ENSMUSG00000086185.1	1700036O09Rik	0	0	0	0	0	0	0	0	0	0	0	0	0	0	0	0	0	0	0	0	0	0	0	0	0	0	0	0	0	0	0	0	0	0	0	0	0	0	0	0	0	0	0	0	0	0	0	0
ENSMUSG00000089728.2	Clec2f	0	0	0	0	0	0	0	0	0	0	0	0	0	0	0	0	0	0	0	0	0	0	0	0	0	0	0	0	0	0	0	0	0	0	1	0	0	0	0	0	0	0	0	1	0	0	0	0
ENSMUSG00000101907.1	Gm29472	0	0	0	0	0	0	0	0	0	0	0	0	0	0	0	0	0	0	0	0	0	0	0	0	0	0	0	0	0	0	0	0	0	0	0	0	0	0	0	0	0	0	0	0	0	0	0	0
ENSMUSG00000109391.1	Gm45023	0	0	0	0	0	0	0	0	0	0	0	0	0	0	0	0	0	0	0	0	0	0	0	0	0	0	0	0	0	0	0	0	0	0	0	0	0	0	0	0	0	0	0	0	0	0	0	0
ENSMUSG00000104830.1	5830487J09Rik	0	0	0	0	0	0	0	0	0	0	0	0	0	0	0	0	0	0	0	0	0	0	0	0	0	0	0	0	0	0	0	0	0	0	0	0	0	0	0	0	0	0	0	0	0	0	0	0
ENSMUSG00000096492.1	Mir467a-4	0	0	0	0	0	0	0	0	0	0	0	0	0	0	0	0	0	0	0	0	0	0	0	0	0	0	0	0	0	0	0	0	0	0	0	0	0	0	0	0	0	0	0	0	0	0	0	0
ENSMUSG00000073102.7	Drc1	0	0	0	0	0	0	3	11	8	5	12	25	1	0	0	0	0	0	5	20	14	0	5	10	0	1	0	0	0	0	2	8	4	20	22	7	0	0	0	0	0	0	14	14	7	9	6	12
ENSMUSG00000068218.6	Ssxb9	0	0	0	0	0	0	0	0	0	0	0	1	0	0	0	0	0	0	0	0	0	0	0	0	0	0	0	0	0	0	0	0	0	0	0	0	0	0	0	0	0	0	0	0	0	0	0	0
ENSMUSG00000103965.1	Gm30173	0	0	0	1	0	0	0	0	0	1	1	1	1	0	1	3	0	0	0	1	0	1	0	1	1	0	1	2	0	0	0	0	0	0	1	0	0	1	1	1	1	0	0	0	0	0	0	0
ENSMUSG00000082489.1	Gm14356	0	0	0	0	0	0	0	0	0	0	0	0	0	0	0	0	0	0	0	0	0	0	0	0	0	0	0	0	0	0	0	0	0	0	0	0	0	0	0	0	0	0	0	0	0	0	0	0
ENSMUSG00000039545.15	Ppp1r3fos	1	0	0	0	0	0	0	0	0	0	1	1	0	1	0	0	0	1	1	1	1	0	0	1	0	0	0	0	0	0	1	1	1	0	0	0	0	0	0	1	0	0	0	1	2	1	1	0
ENSMUSG00000046230.9	Vps13a	31	14	18	31	20	20	80	316	280	366	291	606	46	28	26	18	16	16	170	615	471	239	364	356	33	47	25	34	34	13	456	456	229	546	598	505	7	53	86	81	66	54	695	614	554	377	313	467
ENSMUSG00000103880.1	Gm37009	0	0	0	0	0	0	0	0	0	0	0	0	0	0	0	0	0	0	0	0	0	0	0	0	0	0	0	0	0	0	0	0	0	0	0	0	0	0	0	0	0	0	0	0	0	0	0	0
ENSMUSG00000107610.1	D530018E20Rik	0	0	0	0	0	0	0	0	0	0	0	0	0	0	0	0	0	0	0	0	0	0	0	0	0	0	0	0	0	0	0	0	0	0	0	0	0	0	0	0	0	0	0	0	0	0	0	0
ENSMUSG00000105324.1	Gm42705	0	0	0	0	0	0	0	0	1	0	0	4	0	0	0	0	0	0	0	0	1	0	0	2	0	0	0	0	0	0	0	1	0	0	0	0	0	0	0	0	0	0	0	0	0	1	0	0
ENSMUSG00000026937.12	Lcn5	0	0	0	0	0	0	0	0	0	0	0	0	0	0	0	0	0	0	0	0	0	0	0	0	0	0	0	0	0	0	0	0	0	0	0	0	0	0	0	0	0	0	0	0	0	0	0	0
ENSMUSG00000110240.1	RP23-64O4.1	0	0	0	0	0	0	0	1	1	0	2	2	0	0	0	0	0	0	3	3	1	2	1	2	0	0	0	0	0	0	1	2	1	1	2	2	0	0	0	0	0	0	2	2	2	0	1	1
ENSMUSG00000065416.1	Mir19a	0	0	0	0	0	0	0	0	0	0	0	0	0	0	0	0	0	0	0	0	0	0	0	0	0	0	0	0	0	0	0	0	0	0	0	0	0	0	0	0	0	0	0	0	0	0	0	0
ENSMUSG00000028957.12	Per3	0	0	0	0	0	0	0	0	0	0	0	0	0	0	0	0	0	0	0	0	0	0	0	0	0	0	0	0	0	0	0	0	0	0	0	0	0	0	0	0	0	0	0	0	0	0	0	0
ENSMUSG00000101079.1	Gm28991	1	1	0	2	0	0	0	0	0	0	0	0	0	0	0	0	0	0	0	1	1	0	0	0	0	0	0	0	0	0	0	0	0	0	0	0	0	0	1	0	0	1	1	1	0	0	0	0
ENSMUSG00000028644.16	Ermap	0	0	0	0	0	0	0	0	0	0	1	0	1	1	1	0	0	0	0	0	0	0	0	0	0	0	0	0	0	0	0	0	0	0	1	0	0	0	0	0	0	0	0	0	0	0	0	0
ENSMUSG00000022359.9	Wdyhv1	3	1	4	1	1	2	2	11	11	14	8	22	1	2	1	3	0	2	8	39	14	7	20	13	2	1	3	0	3	0	8	17	9	16	18	12	0	0	1	2	1	0	21	14	11	11	10	9
ENSMUSG00000006932.16	Ctnnb1	4	2	3	7	3	2	18	35	38	41	36	76	10	2	4	2	2	3	30	88	38	25	60	42	6	7	5	3	5	1	40	45	25	60	85	56	0	4	7	8	3	5	52	50	47	32	20	35
ENSMUSG00000088442.1	Gm23553	0	0	0	0	0	0	0	0	0	0	0	0	0	0	0	0	0	0	0	0	0	0	0	0	0	0	0	0	0	0	0	0	0	0	0	0	0	0	0	0	0	0	0	0	0	0	0	0
ENSMUSG00000032786.14	Alas1	5	4	2	4	1	1	13	18	33	22	16	66	4	3	1	4	3	1	15	48	29	15	34	36	4	7	2	2	4	1	26	31	11	38	52	27	0	1	1	5	3	2	41	39	21	23	21	42
ENSMUSG00000036578.7	Fxyd7	0	0	0	0	0	0	2	3	5	6	5	5	0	0	0	0	0	0	0	6	3	3	5	5	0	1	0	0	1	0	2	3	3	7	8	4	0	0	0	0	0	0	7	5	3	1	3	3
ENSMUSG00000104869.1	Gm42544	0	0	0	0	0	0	0	0	0	2	0	0	0	0	0	0	0	0	0	0	0	0	0	0	0	0	0	0	0	0	0	0	0	0	0	0	0	0	0	0	0	0	1	1	0	1	0	0
ENSMUSG00000101344.1	Gm29183	0	0	0	0	0	0	0	0	0	0	0	0	0	0	0	0	0	0	0	0	0	0	0	0	0	0	0	0	0	0	0	0	0	0	0	0	0	0	0	0	0	0	0	0	0	0	0	0
ENSMUSG00000001260.10	Gabrg1	5	1	3	4	2	7	24	85	87	82	81	162	3	4	2	6	4	1	39	155	108	57	83	96	8	3	9	7	8	2	104	99	45	127	161	145	0	1	2	8	3	3	172	141	140	60	94	113
ENSMUSG00000065613.1	Mir92-2	0	0	0	0	0	0	0	0	0	0	0	0	0	0	0	0	0	0	0	0	0	0	0	0	0	0	0	0	0	0	0	0	0	0	0	0	0	0	0	0	0	0	0	0	0	0	0	0
ENSMUSG00000101827.1	Gm28686	0	0	0	0	0	0	0	0	0	1	0	0	0	0	0	0	0	0	0	0	0	0	0	0	0	0	0	0	0	0	0	0	0	0	0	0	0	0	0	0	0	0	0	0	0	0	0	0
ENSMUSG00000085201.1	Nr6a1os	8	1	5	3	1	2	1	30	17	28	27	78	17	6	2	1	4	6	13	42	40	24	33	47	7	4	2	6	5	2	46	47	11	58	61	73	1	0	3	2	2	1	60	75	81	42	37	36
ENSMUSG00000069609.7	Cd300ld4	0	0	0	0	0	0	0	0	0	0	0	0	0	0	0	0	0	0	0	0	0	0	0	0	0	0	0	0	0	0	0	0	0	0	0	0	0	0	0	0	0	0	0	0	0	0	0	0
ENSMUSG00000109805.1	RP24-345M16.2	0	0	0	0	0	0	0	0	0	0	0	1	0	0	0	0	1	0	0	0	3	1	0	1	0	0	0	0	0	0	0	0	0	0	1	0	0	0	0	0	0	0	0	1	0	2	1	0
ENSMUSG00000049916.10	2610318N02Rik	0	0	0	0	0	0	0	0	0	1	0	3	0	1	0	0	0	0	1	1	4	1	0	0	0	0	0	0	0	0	1	0	0	0	3	0	0	0	0	0	0	0	2	1	0	1	0	0
ENSMUSG00000018479.12	1700125H20Rik	0	0	0	0	0	0	0	0	0	1	0	0	0	0	0	0	0	0	0	1	0	0	0	0	0	0	0	0	0	0	1	0	1	0	0	0	0	0	0	0	0	0	0	0	0	0	0	0
ENSMUSG00000084830.2	Gm14539	1	0	0	1	0	0	2	2	2	2	1	3	1	2	0	1	0	0	1	5	6	4	2	7	0	1	1	1	0	0	4	2	5	6	4	7	0	0	0	1	2	0	4	3	2	4	5	0
ENSMUSG00000095442.1	Ighv1-4	0	0	0	0	0	0	0	0	0	0	0	0	0	0	0	0	0	0	0	0	0	0	0	0	0	0	0	0	0	0	0	0	0	0	0	0	0	0	0	0	0	0	0	0	0	0	0	0
ENSMUSG00000096384.1	Gm25352	0	0	0	0	0	0	0	0	0	0	0	0	0	0	0	0	0	0	0	0	0	0	0	0	0	0	0	0	0	0	0	0	0	0	0	0	0	0	0	0	0	0	0	0	0	0	0	0
ENSMUSG00000042901.10	Aida	8	2	4	4	2	5	8	32	40	31	34	53	2	3	4	3	3	1	16	64	51	23	33	24	7	9	10	6	7	1	39	38	12	49	58	21	2	22	45	25	23	17	72	68	40	33	45	39
ENSMUSG00000020893.17	Per1	4	3	0	2	1	1	0	8	2	11	2	15	4	1	5	2	1	0	2	20	6	5	8	5	2	5	3	4	8	5	7	7	7	8	22	10	0	5	8	9	4	5	11	13	6	4	5	6
ENSMUSG00000034467.6	Dynlrb2	0	0	0	0	0	0	0	0	1	0	0	1	0	1	0	0	0	0	0	0	2	1	0	1	0	0	0	0	0	0	0	0	0	0	1	0	0	0	0	0	0	0	0	0	0	0	0	0
ENSMUSG00000088122.2	Gm26069	0	0	0	0	0	0	0	0	0	0	0	0	0	0	0	0	0	0	0	0	0	0	0	0	0	0	0	0	0	0	0	0	0	0	0	0	0	0	0	0	0	0	0	0	0	0	0	0
ENSMUSG00000104319.1	Ighv5-19	0	0	0	0	0	0	0	0	0	0	0	0	0	0	0	0	0	0	0	0	0	0	0	0	0	0	0	0	0	0	0	0	0	0	0	0	0	0	0	0	0	0	0	0	0	0	0	0
ENSMUSG00000101856.1	1700096K18Rik	2	3	0	2	0	1	2	1	1	4	3	4	2	0	1	0	1	1	2	5	5	1	4	2	2	0	0	1	0	0	2	3	2	9	5	1	0	0	1	0	0	0	6	5	3	3	0	7
ENSMUSG00000109441.1	Gm44983	0	0	0	0	0	0	0	0	0	0	0	0	0	0	0	0	0	0	0	3	1	0	0	0	0	0	0	0	0	0	2	0	3	1	0	1	0	0	0	0	0	0	2	1	1	0	2	0
ENSMUSG00000025141.2	Myadml2	0	0	0	0	1	0	0	0	2	0	1	0	0	0	0	0	0	0	1	2	0	1	0	1	0	0	0	0	0	0	3	1	1	0	2	0	0	0	0	0	0	0	1	0	1	0	0	2
ENSMUSG00000100699.1	Gm21765	0	0	0	0	0	0	0	0	0	0	0	0	0	0	0	0	0	0	0	0	0	0	0	0	0	0	0	0	0	0	0	0	0	0	0	0	0	0	0	0	0	0	0	0	0	0	0	0
ENSMUSG00000102825.1	Gm36990	0	0	0	0	0	0	0	0	0	0	0	0	0	0	0	0	0	0	0	0	0	0	0	0	0	0	0	0	0	0	0	0	0	0	0	0	0	0	0	0	0	0	0	0	0	1	0	0
ENSMUSG00000104835.4	Gm5547	0	0	0	0	0	0	0	0	0	0	0	0	0	1	0	0	0	0	0	0	0	0	0	0	0	0	0	0	0	0	0	0	0	0	0	0	0	0	0	0	0	0	0	0	0	0	0	0
ENSMUSG00000094577.7	4921511M17Rik	0	0	0	0	0	0	0	0	0	0	0	0	0	0	0	0	0	0	0	0	0	0	0	0	0	0	0	0	0	0	0	0	0	0	0	0	0	0	0	0	0	0	0	0	0	0	0	0
ENSMUSG00000077621.1	Gm23772	0	0	0	0	0	0	0	0	0	0	0	0	0	0	0	0	0	0	0	1	0	0	0	0	0	0	0	0	0	0	0	0	0	0	0	0	0	0	0	0	0	0	0	0	0	0	0	0
ENSMUSG00000051236.13	Msrb3	1	4	2	2	1	1	11	49	38	50	38	87	3	0	1	2	0	2	26	83	82	42	63	47	0	4	4	4	1	1	47	51	14	53	84	77	0	2	3	2	3	1	70	66	57	30	35	42
ENSMUSG00000028362.2	Tnfsf8	1	0	1	0	0	0	0	0	0	1	0	0	1	0	0	0	0	0	0	0	0	0	0	0	0	0	1	0	0	0	0	0	1	1	2	0	0	0	0	0	0	0	2	0	0	0	0	0
ENSMUSG00000087541.1	Hopxos	0	0	0	0	0	0	0	0	0	0	1	0	0	0	0	0	0	0	0	2	0	1	0	0	0	0	0	0	0	0	1	0	0	0	0	0	0	0	0	0	1	0	1	0	0	1	0	1
ENSMUSG00000041879.13	Ipo9	9	8	7	2	9	4	13	76	53	65	58	156	14	6	10	6	3	8	30	157	88	52	71	79	8	8	9	7	9	4	70	86	23	85	132	83	2	3	8	13	7	8	114	111	90	71	65	74
ENSMUSG00000096763.1	Rps12-ps13	0	0	0	0	0	0	0	0	0	0	0	0	0	0	0	0	0	0	0	0	0	0	0	0	0	0	0	0	0	0	0	0	0	0	0	0	0	0	0	0	0	0	0	0	0	0	0	0
ENSMUSG00000109879.1	CH25-501L8.4	0	0	0	0	0	0	0	0	0	0	0	0	0	0	0	0	0	0	0	0	0	0	0	0	0	0	0	0	0	0	0	0	0	0	0	0	0	0	0	0	0	0	0	0	0	0	0	0
ENSMUSG00000080875.4	Gm7332	0	0	0	0	0	0	0	0	0	0	0	1	0	0	0	0	0	0	0	1	0	1	0	0	0	0	0	0	0	0	0	0	0	0	0	0	0	0	0	0	0	0	0	0	0	0	2	0
ENSMUSG00000056423.7	Uts2b	0	0	0	0	1	0	0	0	1	0	0	0	0	0	0	1	0	1	1	0	1	1	0	1	0	0	0	1	0	0	0	0	0	0	1	0	0	0	0	0	0	0	3	0	1	0	0	0
ENSMUSG00000099410.1	Gm29355	0	0	0	0	0	0	0	0	0	0	0	0	0	0	0	0	0	0	0	0	0	0	0	0	0	0	0	0	0	0	0	0	0	0	0	0	0	0	0	0	0	0	0	0	0	0	0	0
ENSMUSG00000099661.1	Gm28781	0	0	0	0	0	0	0	0	0	0	0	0	0	0	0	0	0	0	0	0	0	0	0	0	0	0	0	0	0	0	0	0	0	0	0	0	0	0	0	0	0	0	0	0	0	0	0	0
ENSMUSG00000108821.1	4933423L19Rik	0	0	0	0	0	0	0	0	0	0	0	0	0	0	0	0	0	0	0	0	0	0	0	0	0	0	0	0	0	0	0	0	0	0	0	0	0	0	0	0	0	0	0	0	0	0	0	0
ENSMUSG00000099584.1	Gm28877	0	0	0	0	0	0	0	0	0	0	0	0	0	0	0	0	0	0	0	0	0	0	0	0	0	0	0	0	0	0	0	0	0	0	0	0	0	0	0	0	0	0	0	0	0	0	0	0
ENSMUSG00000022831.14	Hcls1	1	0	1	2	0	1	0	3	2	2	1	3	3	2	0	0	0	4	1	2	3	0	2	3	1	2	0	1	0	0	2	6	2	1	6	3	0	3	1	4	1	2	1	5	4	5	1	1
ENSMUSG00000033126.4	Ybey	1	1	0	1	0	1	3	7	4	9	5	10	0	0	2	2	1	1	2	11	10	4	6	3	1	2	0	1	1	0	6	4	2	7	9	6	0	0	1	1	0	0	4	5	5	6	5	8
ENSMUSG00000087129.1	Gm16316	0	0	1	0	1	0	0	1	5	1	0	6	0	0	0	0	0	0	3	2	2	2	1	3	0	0	0	2	1	0	0	3	0	4	5	1	0	1	2	2	1	0	3	5	2	3	4	1
ENSMUSG00000076762.1	Trav6-1	0	0	0	0	0	0	0	0	0	0	0	0	0	0	0	0	0	0	0	0	0	0	0	0	0	0	0	0	0	0	0	0	0	0	0	0	0	0	0	0	0	0	0	0	0	0	0	0
ENSMUSG00000084351.1	Gm13085	0	0	0	0	0	0	0	0	0	0	0	0	0	0	0	0	0	0	0	0	0	0	0	0	0	0	0	0	0	0	0	0	0	0	0	0	0	0	0	0	0	0	0	0	0	0	0	0
ENSMUSG00000075228.1	Gm10813	0	0	0	0	0	0	0	0	0	0	0	0	0	0	0	0	0	0	0	0	0	0	0	0	0	0	0	0	0	0	0	0	0	0	0	0	0	0	0	0	0	0	0	0	0	0	0	0
ENSMUSG00000084214.1	Gm14825	0	0	0	0	0	0	0	0	0	0	0	0	0	0	0	0	0	0	0	0	0	0	0	0	0	0	0	0	0	0	0	0	0	0	0	0	0	0	0	0	0	0	0	0	0	0	0	0
ENSMUSG00000087578.1	Ccdc142os	0	1	0	0	0	0	1	0	0	3	1	1	0	0	0	0	0	0	1	3	1	0	2	2	0	0	0	0	0	0	1	4	0	0	2	2	0	0	0	0	0	0	3	3	1	0	4	2
ENSMUSG00000015652.9	Steap1	1	0	0	0	0	0	0	0	0	0	0	1	0	0	0	0	0	0	0	1	1	1	0	0	0	0	0	0	1	0	1	0	0	0	1	1	0	0	0	0	0	0	0	3	0	1	1	0
ENSMUSG00000085256.1	Dmrta2os	0	0	0	0	0	0	0	0	0	2	0	1	0	0	0	0	0	0	1	3	1	0	3	0	0	0	0	0	0	0	0	1	0	3	1	1	0	0	0	0	0	0	1	1	0	0	0	1
ENSMUSG00000090084.7	Srpx	0	0	0	0	0	0	0	0	0	0	0	1	1	0	0	0	0	0	0	1	1	1	0	0	0	0	0	1	0	0	1	1	2	0	2	2	0	0	0	1	0	1	1	1	0	0	0	0
ENSMUSG00000096703.2	Olfr1286	0	0	0	0	0	0	0	0	0	0	0	0	0	0	0	0	0	0	0	0	0	0	1	0	0	0	0	0	0	0	0	0	0	0	0	0	0	0	0	0	0	0	0	0	0	0	0	0
ENSMUSG00000064569.1	Gm25592	0	0	0	0	0	0	0	0	0	0	0	0	0	0	0	0	0	0	0	0	0	0	0	0	0	0	0	0	0	0	0	0	0	0	0	0	0	0	0	0	0	0	0	0	0	0	0	0
ENSMUSG00000074876.5	Spata5l1	0	0	0	0	0	2	0	0	0	0	0	1	1	0	0	0	0	1	0	1	0	0	0	0	0	0	1	1	1	1	0	0	1	1	1	0	0	0	1	0	0	0	0	0	1	0	1	0
ENSMUSG00000094075.1	Ighv1-80	0	0	0	0	0	0	0	0	0	0	0	0	0	0	0	0	0	0	0	0	0	0	0	0	0	0	0	0	0	0	0	0	0	0	0	0	0	0	0	0	0	0	0	0	0	0	0	0
ENSMUSG00000049173.7	Myoz3	1	1	0	2	0	0	0	5	3	0	1	8	2	0	0	2	1	0	0	2	4	1	1	8	1	0	0	0	0	0	2	10	3	1	2	1	0	1	2	1	1	0	1	7	5	2	2	0
ENSMUSG00000036306.12	Lzts1	1	0	0	0	0	1	4	19	10	14	13	37	0	0	0	0	0	0	6	57	25	14	23	27	0	1	0	0	0	0	9	15	9	24	43	16	0	0	1	0	0	0	38	40	31	13	16	35
ENSMUSG00000084044.1	Gm14647	0	0	0	0	0	0	0	0	0	0	0	0	0	0	0	0	0	0	0	0	0	0	0	0	0	0	0	0	0	0	0	0	0	0	0	0	0	0	0	0	0	0	0	0	0	0	0	0
ENSMUSG00000089437.1	Gm23199	0	0	0	0	0	0	0	0	0	0	0	0	0	0	0	0	0	0	0	0	0	0	0	0	0	0	0	0	0	0	0	0	0	0	0	0	0	0	0	0	0	0	0	0	0	0	0	0
ENSMUSG00000104530.1	Gm6077	0	0	0	0	0	0	0	0	0	0	0	0	0	0	0	0	0	0	0	0	0	0	0	0	0	0	0	0	0	0	0	0	0	0	0	0	0	0	0	0	0	0	0	0	0	0	0	0
ENSMUSG00000074589.4	4930449A18Rik	0	0	0	0	0	0	0	1	2	1	0	5	1	1	0	0	0	0	3	4	3	2	0	1	1	0	0	0	1	0	2	6	4	3	1	5	0	0	0	2	0	1	3	4	0	3	1	3
ENSMUSG00000082855.1	Gm14537	0	0	0	0	0	0	0	0	0	0	0	0	0	0	0	0	0	0	0	0	0	0	0	0	0	0	0	0	0	0	0	0	0	0	0	0	0	0	0	0	0	0	0	0	0	0	0	0
ENSMUSG00000064357.1	mt-Atp6	0	0	0	0	0	0	0	0	0	0	0	0	0	0	0	0	0	0	0	0	0	0	0	0	0	0	0	0	0	0	0	0	0	0	0	0	0	0	0	0	0	0	0	0	0	0	0	0
ENSMUSG00000094290.2	Gm27512	0	0	0	0	0	0	0	0	0	0	0	0	0	0	0	0	0	0	0	0	0	0	0	0	0	0	0	0	0	0	0	0	0	0	0	0	0	0	0	0	0	0	0	0	0	0	0	0
ENSMUSG00000027519.10	Rab22a	4	3	4	5	4	2	6	12	6	12	11	21	9	4	2	6	4	5	9	30	11	7	19	17	4	5	3	6	5	1	15	18	7	18	50	14	1	6	10	10	0	2	23	22	13	16	17	23
ENSMUSG00000070348.5	Ccnd1	3	0	1	1	0	0	0	1	0	1	1	5	2	1	2	0	0	0	1	7	4	0	4	2	2	1	0	0	0	1	4	2	0	1	5	1	0	2	0	6	0	2	7	5	2	5	1	2
ENSMUSG00000065705.1	Gm22829	0	0	0	0	0	0	0	0	0	0	0	0	0	0	0	0	0	0	0	0	0	0	0	0	0	0	0	0	0	0	0	0	0	0	0	0	0	0	0	0	0	0	0	0	0	0	0	0
ENSMUSG00000107295.1	Gm42896	0	0	0	0	0	0	0	0	0	0	0	0	0	0	0	0	0	0	0	0	0	0	0	0	0	0	0	0	0	0	0	0	0	0	0	0	0	0	0	0	0	0	0	0	0	0	0	0
ENSMUSG00000082604.3	Gm8482	0	0	0	0	0	0	0	0	0	0	0	0	0	0	0	0	0	0	0	0	0	0	0	0	0	0	0	0	0	0	0	0	0	0	0	2	0	0	0	0	0	0	0	0	0	0	0	0
ENSMUSG00000098360.1	4930535O05Rik	0	0	0	0	0	0	0	0	0	0	0	0	0	0	0	0	0	0	0	0	0	0	0	0	0	0	0	0	0	0	0	0	0	0	0	0	0	0	0	0	0	0	0	0	0	0	0	0
ENSMUSG00000089186.1	Gm22948	0	0	0	0	0	0	0	0	0	0	0	0	0	0	0	0	0	0	0	0	0	0	0	0	0	0	0	0	0	0	0	0	0	0	0	0	0	0	0	0	0	0	0	0	0	0	0	0
ENSMUSG00000106341.1	Gm43330	0	0	0	0	0	0	0	0	0	0	0	0	0	0	0	0	0	0	0	0	0	0	0	0	0	0	0	0	0	0	0	0	0	0	0	0	0	0	0	0	0	0	0	0	0	0	0	0
ENSMUSG00000062132.9	Arhgap33os	0	0	0	0	0	0	0	0	0	0	0	1	0	0	0	0	0	0	0	0	0	0	0	0	0	0	0	0	0	0	0	0	0	0	1	0	0	0	0	0	0	0	0	0	0	0	0	0
ENSMUSG00000086416.1	Gm14002	0	0	0	0	0	0	0	1	1	2	1	2	0	0	0	0	0	0	0	1	1	1	1	1	0	0	0	0	0	0	0	1	1	1	4	0	0	0	0	0	0	0	3	2	1	1	0	0
ENSMUSG00000092382.1	Vmn2r-ps59	0	0	0	0	0	0	0	0	0	0	0	0	0	0	0	0	0	0	0	0	0	0	0	0	0	0	0	0	0	0	0	0	0	0	0	0	0	0	0	0	0	0	0	0	0	0	0	0
ENSMUSG00000058488.7	Kl	1	0	1	0	0	1	2	1	0	3	0	6	0	0	0	0	0	0	1	0	9	0	1	2	0	0	1	0	0	0	1	0	0	4	1	3	0	0	0	0	0	0	1	1	0	0	1	0
ENSMUSG00000048617.16	Rtbdn	0	0	0	0	1	1	1	8	10	8	16	37	0	0	0	0	0	0	5	23	15	5	10	8	0	0	0	0	0	0	9	10	6	17	28	16	0	0	0	0	0	0	25	18	21	8	10	12
ENSMUSG00000083337.1	Gm11539	0	0	0	0	0	0	0	0	0	0	0	0	0	0	0	0	0	0	0	0	0	0	0	0	0	0	0	0	0	0	0	0	0	0	0	0	0	0	0	0	0	0	0	0	0	0	0	0
ENSMUSG00000042031.4	Lce3b	0	0	0	0	0	0	0	0	0	0	0	0	0	0	0	0	0	0	0	0	0	0	0	0	0	0	0	0	0	0	0	0	0	0	0	0	0	0	0	0	0	0	0	0	0	0	0	0
ENSMUSG00000002767.13	Mrpl2	0	0	0	0	0	0	0	0	0	0	0	0	0	0	0	0	0	0	0	0	0	0	0	0	0	0	0	0	0	0	0	0	0	0	0	0	0	0	0	0	0	0	0	0	0	0	0	0
ENSMUSG00000020844.6	Nxn	5	4	2	3	3	2	7	19	18	20	16	49	4	1	4	0	0	1	12	54	29	13	30	17	5	4	6	7	3	3	25	25	11	24	43	25	0	2	1	4	1	1	26	35	30	17	17	23
ENSMUSG00000042360.12	4930433N12Rik	0	0	1	0	0	0	0	3	3	4	3	4	2	0	0	0	1	0	0	3	4	0	1	2	0	0	0	0	0	0	0	3	1	3	7	2	0	0	1	1	0	0	4	1	3	3	3	2
ENSMUSG00000027162.7	Lin7c	4	3	8	8	3	5	2	34	31	26	24	53	14	11	5	2	5	2	18	58	43	21	43	34	7	5	5	5	2	3	36	39	25	51	48	52	2	8	12	11	4	4	57	52	52	30	31	48
ENSMUSG00000017667.9	Zfp334	0	2	1	0	0	1	5	5	9	14	7	15	2	0	0	0	1	2	8	19	10	4	10	5	0	1	0	0	1	0	8	14	7	15	23	12	0	0	0	1	0	0	18	10	18	8	17	17
ENSMUSG00000041791.6	Capza3	0	0	0	0	0	0	0	0	0	0	0	0	0	0	0	0	0	0	0	0	0	0	0	0	0	0	0	0	0	0	0	0	0	0	0	0	0	0	0	0	0	0	0	1	0	0	0	0
ENSMUSG00000095149.1	Gm24390	0	0	0	0	0	0	0	0	0	0	0	0	0	0	0	0	0	0	0	0	0	0	0	0	0	0	0	0	0	0	0	0	0	0	0	0	0	0	0	0	0	0	0	0	0	0	0	0
ENSMUSG00000077615.1	Gm25499	0	0	0	0	0	0	0	0	0	0	0	0	0	0	0	0	0	0	0	0	0	0	0	0	0	0	0	0	0	0	0	0	0	0	0	0	0	0	0	0	0	0	0	0	0	0	0	0
ENSMUSG00000092211.1	Vmn2r-ps67	0	0	0	0	0	0	0	0	0	0	0	0	0	0	0	0	0	0	0	0	0	0	0	0	0	0	0	0	0	0	0	0	0	0	0	0	0	0	0	0	0	0	0	0	0	0	0	0
ENSMUSG00000105878.1	Gm44330	0	0	0	0	0	0	0	0	0	0	0	0	0	0	0	0	0	0	0	0	0	0	0	0	0	0	0	0	0	0	0	0	0	0	0	0	0	0	0	0	0	0	1	0	0	0	0	0
ENSMUSG00000098322.1	5830468F06Rik	0	0	0	0	0	0	0	0	0	0	0	0	0	0	0	0	0	0	0	0	0	0	1	0	0	0	0	0	0	0	0	0	0	0	0	0	0	0	0	0	0	0	0	1	0	0	0	0
ENSMUSG00000077886.1	Mir295	0	0	0	0	0	0	0	0	0	0	0	0	0	0	0	0	0	0	0	0	0	0	0	0	0	0	0	0	0	0	0	0	0	0	0	0	0	0	0	0	0	0	0	0	0	0	0	0
ENSMUSG00000054226.13	Tprkb	10	5	4	7	8	7	4	17	23	15	19	31	15	9	5	3	5	5	14	42	18	8	17	25	14	8	10	14	13	4	17	23	8	31	56	31	0	12	8	6	7	3	29	20	25	13	8	21
ENSMUSG00000041120.6	Nbl1	0	0	0	0	0	1	0	0	1	1	0	0	0	0	0	0	0	0	0	0	2	0	0	0	0	1	0	0	0	0	0	0	1	0	0	0	0	0	0	0	0	0	3	0	0	0	0	1
ENSMUSG00000104727.1	Gm42500	1	0	1	1	0	0	0	1	0	0	0	1	0	1	0	0	0	0	0	2	0	0	1	0	0	0	0	1	2	0	0	1	0	0	0	0	0	2	1	2	0	1	1	1	0	0	0	0
ENSMUSG00000026834.13	Acvr1c	1	0	0	2	0	2	7	15	6	15	15	17	2	1	1	2	0	0	2	22	12	0	13	13	3	1	1	1	6	0	21	24	6	27	35	26	0	1	4	5	1	1	26	19	13	10	13	11
ENSMUSG00000078320.4	Gm362	0	0	0	0	0	0	0	0	0	0	0	0	0	0	0	0	0	0	0	0	0	0	0	0	0	0	0	0	0	0	0	0	0	0	0	0	0	0	0	0	0	0	0	0	0	0	0	0
ENSMUSG00000033857.12	Engase	0	0	1	0	0	0	0	1	4	1	1	7	0	0	0	0	0	0	1	3	2	1	1	1	0	0	0	0	0	0	3	3	2	0	1	3	0	0	0	0	0	1	4	0	4	0	0	1
ENSMUSG00000017832.2	Hspb9	0	0	0	0	0	0	0	0	0	0	0	0	0	0	0	0	0	0	0	0	0	0	0	0	0	0	0	0	0	0	0	0	0	0	0	0	0	0	0	0	0	0	0	0	0	0	0	0
ENSMUSG00000087791.1	Gm25969	0	0	0	0	0	0	0	0	0	0	0	0	0	0	0	0	0	0	0	0	0	0	0	0	0	0	0	0	0	0	0	0	0	0	0	0	0	0	0	0	0	0	0	0	0	0	0	0
ENSMUSG00000034384.11	Barhl2	0	0	0	0	0	0	1	2	1	1	1	3	0	0	0	0	0	0	0	1	1	0	1	2	0	0	0	0	0	0	0	1	2	0	1	0	0	0	0	0	0	0	1	0	3	1	1	0
ENSMUSG00000060098.11	Prmt7	0	1	4	0	2	1	13	20	19	32	26	70	4	3	1	3	0	3	11	85	48	22	19	31	2	2	3	1	1	0	27	42	19	42	76	25	0	6	3	7	3	4	43	41	39	22	28	37
ENSMUSG00000020773.11	Trim47	1	0	0	0	0	1	0	4	0	0	1	2	1	2	0	0	0	0	3	5	3	0	1	1	0	1	0	1	0	0	0	0	0	4	2	2	0	0	1	0	0	0	4	3	0	4	1	2
ENSMUSG00000028378.6	Ptgr1	0	0	0	0	0	0	0	1	1	0	1	1	0	0	0	0	0	1	0	0	0	0	0	0	0	0	0	0	0	0	0	0	0	0	0	0	0	0	0	1	0	0	0	0	0	0	3	1
ENSMUSG00000076232.1	Gm22760	0	0	0	0	0	0	0	0	0	0	0	0	0	0	0	0	0	0	0	0	0	0	0	0	0	0	0	0	0	0	0	0	0	0	0	0	0	0	0	0	0	0	0	0	0	0	0	0
ENSMUSG00000026604.17	Ptpn14	1	0	1	1	1	1	1	0	0	1	1	7	0	1	1	0	0	0	2	3	2	2	0	2	1	1	0	0	2	0	1	1	1	1	7	3	0	0	0	3	2	0	2	1	2	2	0	2
ENSMUSG00000085004.1	5430427M07Rik	0	1	0	0	1	0	0	0	1	0	0	0	0	1	0	0	1	0	0	1	1	0	0	1	0	0	0	0	0	0	1	0	0	1	1	1	1	0	2	0	0	0	1	0	1	0	0	1
ENSMUSG00000093270.1	Mir5134	0	0	0	0	0	0	0	0	0	0	0	0	0	0	0	0	0	0	0	0	0	0	0	0	0	0	0	0	0	0	0	0	0	0	0	0	0	0	0	0	0	0	0	0	0	0	0	0
ENSMUSG00000105046.1	Gm44455	0	0	0	0	0	0	0	0	0	0	0	0	0	0	0	0	0	0	0	0	0	0	0	0	0	0	0	0	0	0	0	0	0	0	0	0	0	0	0	0	0	0	0	0	0	0	0	0
ENSMUSG00000055976.6	Cldn23	0	0	0	0	0	0	0	0	0	0	0	0	0	0	0	0	0	0	0	0	0	0	0	0	0	0	0	0	0	0	0	0	0	0	0	0	0	0	0	0	0	0	0	0	0	0	0	1
ENSMUSG00000100532.1	Gm28225	0	0	0	0	0	0	0	0	0	0	0	0	0	0	0	0	0	0	0	0	0	0	0	0	0	0	0	0	0	0	0	0	0	0	0	0	0	0	0	0	0	0	0	0	0	0	0	0
ENSMUSG00000104034.1	2900092N22Rik	0	0	0	0	0	0	0	0	0	0	0	0	0	0	0	0	0	0	0	0	0	0	0	0	0	0	0	0	0	0	0	0	0	0	0	0	0	0	0	0	0	0	0	0	0	0	0	0
ENSMUSG00000097155.1	Gm26511	0	0	0	0	1	0	0	0	0	0	0	1	0	0	0	0	0	0	0	0	1	0	0	0	0	0	0	1	0	0	0	0	0	0	1	1	0	0	0	0	0	0	0	3	0	0	2	0
ENSMUSG00000030034.11	Ino80b	3	7	1	1	2	4	1	7	7	4	4	12	0	3	4	0	1	1	3	12	2	8	5	6	2	5	2	2	3	1	5	5	4	6	8	5	0	1	2	7	1	1	9	6	9	6	2	8
ENSMUSG00000027777.15	Schip1	0	0	0	0	0	0	0	0	0	0	0	0	0	0	0	0	0	0	0	0	0	0	0	0	0	0	0	0	0	0	0	0	0	0	1	1	0	0	0	0	0	0	0	0	0	0	0	0
ENSMUSG00000044949.4	Ubtd2	2	1	0	1	3	1	8	27	24	30	29	47	3	7	1	1	2	2	12	62	43	31	35	24	5	1	3	3	2	2	27	35	16	51	74	49	0	2	11	7	4	2	38	46	25	26	21	34
ENSMUSG00000024261.5	Syt4	0	0	1	1	0	1	25	121	94	101	117	237	2	0	1	1	0	1	58	187	129	96	118	117	2	0	0	0	2	0	115	96	63	116	184	131	0	1	1	2	0	1	181	140	150	89	97	119
ENSMUSG00000076770.3	Trav8d-1	0	0	0	0	0	0	0	0	0	0	0	0	0	0	0	0	0	0	0	0	0	0	0	0	0	0	0	0	0	0	0	0	0	0	0	0	0	0	0	0	0	0	0	0	0	0	0	0
ENSMUSG00000096805.2	Ighv9-1	0	0	0	0	0	0	0	0	0	0	0	0	0	0	0	0	0	0	0	0	0	0	0	0	0	0	0	0	0	0	0	0	0	0	0	0	0	0	0	0	0	0	0	0	0	0	0	0
ENSMUSG00000081146.1	Gm6207	0	0	0	0	0	0	0	0	0	0	0	1	0	0	0	0	0	0	0	0	0	0	0	0	0	0	0	0	0	0	0	0	0	0	0	0	0	0	0	0	0	0	1	1	0	0	0	0
ENSMUSG00000104838.1	Gm43710	0	0	0	0	0	0	0	0	0	0	0	0	0	0	0	0	0	0	0	0	0	0	0	0	0	0	0	0	0	0	0	0	0	0	0	0	0	0	0	0	0	0	0	0	0	0	0	0
ENSMUSG00000089643.2	Gm16301	0	0	0	0	0	0	0	0	0	0	0	0	0	0	0	0	0	0	0	0	0	0	0	0	0	0	0	0	0	0	0	0	0	0	0	0	0	0	0	0	0	0	0	0	0	0	0	0
ENSMUSG00000049184.6	Purg	13	19	8	15	9	4	52	174	140	160	149	332	26	17	13	9	8	8	83	292	218	114	176	187	15	19	11	28	21	6	198	214	96	236	332	246	5	11	27	26	16	14	282	273	259	176	146	198
ENSMUSG00000056130.9	Ticam2	0	0	0	0	0	0	0	0	0	0	0	0	0	0	0	0	0	0	0	0	0	0	0	0	0	0	0	0	0	0	0	0	0	0	0	0	0	0	0	0	0	0	0	0	0	0	0	0
ENSMUSG00000022568.16	Scrib	1	4	2	2	0	2	3	12	14	14	11	35	7	3	5	2	0	3	5	42	21	8	14	8	3	4	4	5	1	4	15	23	2	20	36	20	0	2	4	3	4	3	20	20	8	14	11	18
ENSMUSG00000088062.1	Gm24476	0	0	0	0	0	0	0	0	0	0	0	0	0	0	0	0	0	0	0	0	0	0	0	0	0	0	0	0	0	0	0	0	0	0	0	0	0	0	0	0	0	0	0	0	0	0	0	0
ENSMUSG00000035674.13	Ndufa3	3	8	3	4	3	3	12	11	20	17	23	25	6	4	7	5	2	1	17	32	18	18	20	30	4	7	3	3	5	2	24	29	19	29	28	39	1	4	3	6	2	3	27	20	17	14	30	35
ENSMUSG00000094265.1	n-R5s109	0	0	0	0	0	0	0	0	1	0	0	0	0	0	0	0	0	0	1	0	0	0	0	0	0	0	0	0	0	0	1	0	0	0	0	0	0	0	0	0	0	0	0	0	0	0	0	1
ENSMUSG00000028793.15	Rnf19b	3	1	0	3	0	1	1	14	19	28	11	41	3	1	0	2	0	1	8	39	16	20	32	14	0	4	1	1	1	1	14	22	5	19	43	24	1	17	25	47	23	16	52	75	42	35	27	56
ENSMUSG00000028963.1	Uts2	0	0	0	0	0	0	0	0	0	0	0	0	0	0	0	0	0	0	0	0	0	0	0	0	0	0	0	0	0	0	0	0	0	0	0	0	0	0	0	0	0	0	0	0	0	0	0	0
ENSMUSG00000063704.12	Mapk15	0	0	0	0	0	0	0	0	0	1	2	3	0	0	0	0	0	0	0	1	1	1	0	0	0	0	0	0	0	0	0	0	0	0	0	0	0	0	0	0	0	0	1	1	0	0	0	0
ENSMUSG00000093390.1	Gm20652	0	0	0	0	0	0	1	0	0	0	0	0	0	0	0	0	0	1	0	0	1	0	0	0	0	0	0	0	0	0	1	0	0	0	1	1	0	0	0	0	0	0	0	0	1	1	1	0
ENSMUSG00000094380.1	Olfr904	0	0	0	0	0	0	0	0	0	0	0	0	0	0	0	0	0	0	0	0	0	0	0	0	0	0	0	0	0	0	0	0	0	0	0	0	0	0	0	0	0	0	0	0	0	0	0	0
ENSMUSG00000025900.11	Rp1	0	1	0	2	0	1	1	5	1	5	7	10	1	0	0	1	1	0	4	5	9	5	4	7	3	0	1	1	0	0	4	7	3	6	8	11	0	1	1	0	0	1	6	6	5	6	3	0
ENSMUSG00000081883.2	Gm15574	0	0	0	0	0	0	0	0	0	0	0	0	0	0	0	0	0	0	0	0	0	0	0	0	0	0	0	0	0	0	0	0	0	0	0	0	0	0	0	0	0	0	0	0	0	0	0	0
ENSMUSG00000089490.1	Gm26362	0	0	0	0	0	0	0	0	0	0	0	0	0	0	0	0	0	0	0	0	0	0	0	0	0	0	0	0	0	0	0	0	0	0	0	0	0	0	0	0	0	0	0	0	0	0	0	0
ENSMUSG00000004996.9	Mri1	1	0	1	1	0	0	2	11	8	19	10	21	0	0	1	2	0	0	1	42	14	7	17	13	0	0	1	1	0	1	9	10	5	18	42	10	0	0	0	0	0	3	16	21	14	9	3	11
ENSMUSG00000022364.14	Tbc1d31	6	2	5	5	4	1	10	25	28	30	26	87	7	6	2	2	1	8	18	74	41	17	45	50	8	7	3	5	5	4	51	56	18	52	78	53	0	2	5	1	1	2	79	70	46	35	40	41
ENSMUSG00000028917.14	Plekhm2	4	9	6	2	3	6	7	28	20	37	26	63	13	7	5	5	5	4	17	113	56	32	45	36	12	4	5	5	11	3	44	51	19	44	103	39	0	3	19	6	5	5	65	69	57	29	41	48
ENSMUSG00000038718.15	Pbx3	37	29	17	26	6	9	123	518	393	535	446	955	53	19	24	18	8	18	274	869	623	376	582	533	32	28	19	35	27	9	635	617	273	733	879	794	6	30	25	24	21	12	968	919	819	602	500	624
ENSMUSG00000085970.1	Gm15643	0	0	0	0	0	0	0	0	0	0	0	0	0	0	0	0	0	0	0	0	0	0	0	0	0	0	0	0	0	0	0	0	0	0	0	0	0	0	0	0	0	0	0	0	0	0	0	0
ENSMUSG00000094182.1	Olfr937	0	0	0	0	0	0	0	0	0	0	0	0	0	0	0	0	0	0	0	0	0	0	0	0	0	0	0	0	0	0	0	0	0	0	0	0	0	0	0	0	0	0	0	0	0	0	0	0
ENSMUSG00000020902.12	Ntn1	2	4	6	2	1	2	17	51	33	57	36	98	7	0	1	0	3	0	30	104	50	36	52	47	4	9	4	6	5	0	42	49	17	64	97	47	1	2	5	11	3	6	86	126	76	68	51	84
ENSMUSG00000108063.1	Gm3279	0	0	0	0	0	0	0	0	1	0	0	0	0	0	0	0	0	0	1	1	0	0	3	2	0	0	0	0	0	0	0	0	0	1	1	1	0	0	0	0	0	0	0	1	0	3	0	0
ENSMUSG00000082649.1	Gm12754	0	0	0	0	0	0	0	0	0	0	0	1	0	0	0	0	0	0	0	0	0	0	1	0	0	0	0	0	0	0	0	0	1	0	1	0	0	0	0	0	0	0	0	0	0	0	1	0
ENSMUSG00000095569.1	Taar7d	0	0	0	0	0	0	0	0	0	0	0	0	0	0	0	0	0	0	0	0	0	0	0	0	0	0	0	0	0	0	0	0	0	0	0	0	0	0	0	0	0	0	0	0	0	0	0	0
ENSMUSG00000090003.1	Gm15882	0	0	0	0	0	0	0	0	0	0	0	0	0	0	0	0	0	0	0	0	0	0	0	0	0	0	0	0	0	0	1	0	0	0	0	1	0	0	0	0	0	0	0	0	0	0	0	0
ENSMUSG00000034227.7	Foxj1	0	0	0	0	1	0	0	0	1	0	0	1	2	0	0	0	0	0	0	3	0	1	0	0	0	0	0	0	0	1	1	0	0	1	0	0	0	0	0	0	0	0	1	1	2	1	0	0
ENSMUSG00000026707.15	Nsun6	13	8	11	5	8	2	13	39	42	61	33	86	12	6	3	5	5	2	32	84	62	36	42	42	6	8	7	12	10	0	61	59	31	69	64	65	3	13	11	13	8	6	72	68	50	44	42	58
ENSMUSG00000030835.6	Nomo1	0	1	0	0	0	0	3	9	12	12	7	20	0	2	2	0	0	1	12	29	10	10	9	10	1	0	1	1	0	1	6	11	5	13	30	11	0	1	3	0	5	1	15	15	13	12	9	7
ENSMUSG00000083210.1	Gm14869	0	0	0	0	0	0	0	0	0	0	0	0	0	0	0	0	0	0	0	0	0	0	0	0	0	0	0	0	0	0	0	0	0	0	0	0	0	0	0	0	0	0	0	0	0	0	0	0
ENSMUSG00000039238.6	Zfp750	0	0	0	0	0	0	0	0	1	0	1	4	0	0	0	0	0	0	0	1	0	0	1	2	0	0	0	0	0	0	2	1	0	2	1	2	0	0	0	0	0	0	1	2	1	2	2	2
ENSMUSG00000093169.1	Mir3079	0	0	0	0	0	0	0	0	0	0	0	0	0	0	0	0	0	0	0	0	0	0	0	0	0	0	0	0	0	0	0	0	0	0	0	0	0	0	0	0	0	0	0	0	0	0	0	0
ENSMUSG00000028457.18	Atp8b5	0	3	3	3	0	3	0	4	1	3	5	9	0	2	0	2	1	1	1	10	6	5	7	6	0	0	1	3	1	0	7	6	3	5	11	9	0	0	0	1	2	1	12	10	4	1	6	10
ENSMUSG00000020213.6	Glipr1l1	1	0	0	0	0	0	1	0	0	0	0	0	0	0	0	0	0	0	0	1	0	0	0	0	0	0	0	0	0	0	0	0	0	1	0	0	0	0	0	0	0	0	1	1	0	2	3	1
ENSMUSG00000021891.7	Mettl6	3	2	2	1	0	0	7	16	15	12	13	51	7	2	3	3	1	0	19	35	25	12	21	20	6	2	1	4	2	1	19	24	12	16	33	17	0	1	6	1	1	0	26	21	16	14	16	22
ENSMUSG00000060412.2	Tas2r124	0	0	0	0	0	0	0	0	0	0	0	0	0	0	0	0	0	0	0	0	0	0	0	0	0	0	0	0	0	0	0	0	0	0	0	0	0	0	0	0	0	0	0	0	0	0	0	0
ENSMUSG00000003271.17	Sult2b1	1	0	0	0	0	0	0	2	2	7	3	6	0	0	0	0	0	1	1	5	6	4	3	3	0	0	0	1	0	0	0	1	3	6	3	1	0	0	0	1	2	0	4	5	6	4	1	7
ENSMUSG00000031916.17	Cog8	1	0	1	0	0	3	2	6	8	4	6	11	2	2	0	0	1	1	3	18	12	6	7	5	0	1	4	4	1	2	4	9	10	9	11	7	0	1	2	4	1	1	11	10	5	6	6	9
ENSMUSG00000103825.1	Gm38178	0	0	0	0	0	0	0	0	0	0	0	0	0	0	0	0	0	0	0	0	0	0	0	0	0	0	0	0	0	0	0	0	0	0	0	0	0	0	0	0	0	0	0	0	0	0	0	0
ENSMUSG00000099760.1	Gm28800	0	0	0	0	0	0	0	0	1	0	0	0	0	0	0	0	0	0	0	1	1	1	1	0	0	0	0	0	1	0	0	0	0	0	1	0	0	0	0	0	0	0	0	0	0	0	0	0
ENSMUSG00000050064.14	Zfp697	1	0	3	1	0	3	11	26	41	39	37	85	4	3	0	1	0	2	21	73	66	38	48	62	0	4	2	1	2	1	35	39	15	45	82	52	1	4	5	2	3	6	58	37	40	30	37	47
ENSMUSG00000058491.5	Olfr869	0	0	0	0	0	0	0	0	0	0	0	0	0	0	0	0	0	0	0	0	0	0	0	0	0	0	0	0	0	0	0	0	0	0	0	0	0	0	0	0	0	0	0	0	0	0	0	0
ENSMUSG00000049946.7	BC030500	0	0	0	0	0	0	0	2	2	1	0	7	0	0	0	0	0	0	1	9	8	3	2	5	0	0	0	0	0	0	4	0	3	6	5	4	0	0	0	0	0	0	5	2	6	1	0	0
ENSMUSG00000031871.9	Cdh5	0	1	0	0	0	1	0	0	0	0	1	1	1	0	0	1	0	1	1	0	0	0	1	1	0	0	0	1	0	0	0	0	1	0	0	0	0	1	0	1	1	1	3	1	0	0	2	1
ENSMUSG00000088495.1	Gm24398	0	0	0	0	0	0	0	0	0	0	0	0	0	0	0	0	0	0	0	0	0	0	0	0	0	0	0	0	0	0	0	0	0	0	0	0	0	0	0	0	0	0	0	0	0	0	0	0
ENSMUSG00000096944.1	Gm26722	5	0	0	2	0	0	0	11	3	8	5	17	1	1	1	1	1	0	1	12	14	7	5	14	2	1	1	0	1	0	11	8	5	6	14	20	0	2	1	4	0	1	13	22	19	10	12	14
ENSMUSG00000081730.1	Gm13785	0	0	0	0	0	0	0	0	0	0	0	0	0	0	0	0	0	0	0	0	0	0	0	0	0	0	0	0	0	0	0	0	0	0	0	0	0	0	0	0	0	0	0	0	0	0	0	0
ENSMUSG00000047459.14	Dynlrb1	4	4	1	2	1	3	11	17	14	25	31	31	3	4	1	0	2	0	12	32	22	17	24	29	4	3	3	5	2	1	19	30	12	31	26	20	0	6	5	2	1	3	32	36	29	14	20	19
ENSMUSG00000039543.15	Cfap70	0	0	0	0	0	0	1	6	3	12	4	12	0	0	0	0	0	0	2	8	4	1	5	4	1	0	0	0	0	0	5	6	1	2	9	4	0	0	1	1	0	0	7	4	5	3	4	8
ENSMUSG00000021692.8	Dimt1	8	3	2	4	0	5	11	29	44	34	37	66	10	5	3	0	1	1	20	60	64	32	41	53	5	9	0	9	6	5	49	43	24	66	62	44	1	10	12	11	8	8	82	84	60	40	43	69
ENSMUSG00000031241.17	Tbx22	0	0	0	0	0	0	0	0	0	1	0	0	0	0	0	0	0	0	0	0	0	0	0	0	0	0	0	0	0	0	0	0	0	0	0	0	0	0	0	0	0	0	0	0	0	0	0	0
ENSMUSG00000087933.1	Gm26047	0	0	0	0	0	0	0	0	0	0	0	0	0	0	0	0	0	0	0	0	0	0	0	0	0	0	0	0	0	0	0	0	0	0	0	0	0	0	0	0	0	0	0	0	0	0	0	0
ENSMUSG00000104612.1	Gm42449	0	0	0	0	0	0	0	0	0	0	0	0	0	0	0	0	0	0	0	0	0	0	0	0	0	0	0	0	0	0	0	0	0	0	0	0	0	0	0	0	0	0	0	0	0	0	0	0
ENSMUSG00000107453.1	Gm44145	0	0	0	0	0	0	0	0	0	0	0	0	0	0	0	0	0	0	0	0	0	0	0	0	0	0	0	0	0	0	0	0	1	0	0	0	0	0	0	0	0	0	0	0	0	1	0	0
ENSMUSG00000109797.1	RP23-185B22.3	0	0	0	0	0	0	0	0	0	0	0	0	0	0	0	0	0	0	0	0	0	0	0	0	0	0	0	0	0	0	0	0	0	0	0	1	0	0	0	0	0	0	0	0	1	0	0	0
ENSMUSG00000104286.1	Gm37457	0	0	0	1	1	0	0	0	1	0	0	1	1	0	0	0	0	1	0	0	0	0	0	0	0	0	0	0	0	0	0	2	0	1	2	0	0	0	0	0	0	0	0	0	0	1	0	0
ENSMUSG00000064043.13	Trerf1	7	4	4	6	1	4	59	154	177	183	143	331	5	2	2	0	1	2	96	440	231	134	192	189	1	4	3	2	3	3	189	203	74	237	414	239	1	4	3	7	5	1	257	204	196	156	158	212
ENSMUSG00000096268.2	Gm20914	0	0	0	0	0	0	0	0	0	0	0	0	0	0	0	0	0	0	0	0	0	0	0	0	0	0	0	0	0	0	0	0	0	0	0	0	0	0	0	0	0	0	0	0	0	0	0	0
ENSMUSG00000084249.1	Gm12267	0	0	0	0	0	0	0	0	0	0	0	0	0	0	0	0	0	0	0	0	0	0	0	0	0	0	0	0	0	0	0	0	0	0	0	0	0	0	0	0	0	0	0	0	0	0	0	0
ENSMUSG00000079342.10	Lipo1	0	0	0	0	0	0	0	0	0	0	0	0	0	0	0	0	0	0	0	0	0	0	1	0	0	0	0	0	0	0	0	0	0	0	0	0	0	0	0	0	0	0	0	0	0	0	0	0
ENSMUSG00000099348.1	Gm28132	0	0	0	0	0	0	0	0	0	0	0	0	0	0	0	0	0	0	0	0	0	0	0	0	0	0	0	0	0	0	0	0	0	0	0	0	0	0	0	0	0	0	0	0	0	0	0	0
ENSMUSG00000109869.1	RP23-99B10.4	0	0	0	0	0	0	0	0	0	0	0	0	0	0	0	0	0	0	0	0	0	0	0	0	0	0	0	0	0	0	0	0	0	0	0	0	0	0	0	0	0	0	0	0	0	0	1	0
ENSMUSG00000057723.3	Krt33b	0	0	0	0	0	0	0	0	0	0	0	0	0	0	0	0	0	0	0	0	0	0	0	0	0	0	0	0	0	0	0	0	0	0	0	0	0	0	0	0	0	0	0	0	0	0	0	0
ENSMUSG00000097278.7	Gm26650	0	0	0	0	0	0	0	0	0	0	0	1	0	0	0	0	0	0	0	0	1	0	0	0	0	0	0	0	0	0	0	1	0	0	2	0	0	0	0	0	0	0	0	0	0	1	0	0
ENSMUSG00000082958.1	Gm12731	0	0	0	0	0	0	0	0	0	0	0	0	0	0	0	0	0	0	0	0	0	0	0	0	0	0	0	0	0	0	0	0	0	0	0	0	0	0	0	0	0	0	0	0	0	0	0	0
ENSMUSG00000076500.2	Gm20730	0	0	0	0	0	0	0	0	0	0	0	0	0	0	0	0	0	0	0	0	0	0	0	0	0	0	0	0	0	0	0	0	0	0	0	0	0	0	0	0	0	0	0	0	0	0	0	0
ENSMUSG00000026270.11	Capn10	2	1	1	2	1	2	5	11	10	9	13	36	1	1	1	0	1	3	6	32	18	14	9	11	2	1	2	0	1	0	9	6	11	18	23	22	0	1	3	4	1	0	14	20	18	12	12	5
ENSMUSG00000082226.3	Gm715	0	0	0	0	0	0	0	0	1	0	0	0	0	0	0	0	0	0	0	0	0	0	0	0	0	0	0	0	0	0	0	0	1	0	1	0	0	0	0	0	0	0	0	0	0	0	1	0
ENSMUSG00000028822.11	Tmem50a	2	1	1	4	4	4	2	13	5	13	18	19	5	1	4	2	2	0	7	30	17	10	19	9	3	4	1	1	4	0	18	10	6	19	21	16	0	3	4	3	4	4	30	17	17	15	8	20
ENSMUSG00000028780.13	Sema3c	0	1	4	0	0	1	6	35	31	21	24	54	7	1	1	2	1	2	16	37	41	17	46	35	3	2	1	4	2	1	30	32	8	43	68	52	0	1	4	2	0	0	55	38	35	15	21	42
ENSMUSG00000085103.3	Gm16357	0	0	0	0	0	0	0	0	0	0	0	0	0	0	0	0	0	0	0	0	0	0	0	0	0	0	0	0	0	0	1	0	0	0	0	0	0	0	0	0	0	0	0	0	0	0	0	0
ENSMUSG00000039128.13	Cdc123	8	8	20	7	5	8	16	48	62	83	59	119	19	6	7	5	3	3	40	115	75	43	90	82	12	8	5	17	13	3	70	79	46	81	128	86	1	7	14	13	9	8	112	94	73	66	68	78
ENSMUSG00000094747.1	Olfr1307	0	0	0	0	0	0	0	0	0	0	0	0	0	0	0	0	0	0	0	0	0	0	0	0	0	0	0	0	0	0	0	0	0	0	0	0	0	0	0	0	0	0	0	0	0	0	0	0
ENSMUSG00000098548.1	Mir6996	0	0	0	0	0	0	0	0	0	0	0	0	0	0	0	0	0	0	0	0	0	0	0	0	0	0	0	0	0	0	0	0	0	0	0	0	0	0	0	0	0	0	0	0	0	0	0	0
ENSMUSG00000085634.1	Gm15290	0	0	0	0	0	0	0	0	2	1	0	0	0	0	0	0	0	0	0	2	0	1	0	0	0	0	0	1	0	0	1	0	0	2	0	0	0	0	0	0	0	0	1	0	1	0	0	0
ENSMUSG00000079429.9	Mroh2a	0	0	0	0	1	0	0	0	0	0	0	1	0	0	0	0	0	1	0	1	0	1	0	0	0	0	0	1	0	0	0	0	2	0	1	2	0	0	0	1	0	1	0	0	1	0	0	2
ENSMUSG00000078670.3	Fam174b	1	0	0	2	0	1	2	1	6	6	5	13	0	0	0	1	1	4	4	3	13	3	12	2	1	1	0	0	0	0	7	4	4	8	14	8	0	0	1	1	0	0	9	4	5	7	8	12
ENSMUSG00000026536.9	Mnda	0	0	0	0	0	0	0	0	0	0	0	0	0	0	0	0	0	0	0	0	0	0	0	0	0	0	0	0	0	0	0	0	0	0	0	0	0	0	0	0	0	0	0	0	0	0	0	0
ENSMUSG00000083448.1	Gm8749	0	0	0	0	0	0	0	0	0	0	0	0	0	0	0	0	0	0	0	0	0	0	0	0	0	0	0	0	0	0	0	0	0	0	0	0	0	0	0	0	0	0	0	0	0	0	0	0
ENSMUSG00000021506.7	Pitx1	0	0	0	0	0	0	0	0	1	0	0	0	0	0	0	0	0	0	1	1	0	0	0	0	0	0	1	0	0	0	0	1	0	0	1	0	0	0	0	0	0	0	0	0	2	0	0	0
ENSMUSG00000108034.1	Gm43989	1	1	2	8	2	1	0	11	10	14	6	38	8	3	2	1	0	6	8	18	27	17	12	28	1	2	1	3	2	1	24	16	6	24	16	32	0	2	3	8	3	5	29	29	20	20	22	11
ENSMUSG00000058922.7	Gm10052	0	0	0	0	0	0	0	0	0	0	0	0	0	0	0	0	0	0	0	0	0	0	0	0	0	0	0	0	0	0	0	0	0	0	0	0	0	0	0	0	0	0	0	0	0	0	0	0
ENSMUSG00000086925.1	Gm6286	0	0	0	0	0	0	0	0	0	0	0	0	0	0	0	0	0	0	0	0	0	0	0	0	0	0	0	0	0	0	0	0	0	0	0	0	0	0	0	0	0	0	0	0	0	0	0	0
ENSMUSG00000031424.16	Kir3dl1	0	0	0	0	0	0	0	0	1	0	0	1	0	0	0	0	0	0	0	1	0	1	1	0	0	0	0	0	0	0	0	1	0	0	2	0	0	0	0	0	0	0	0	0	0	0	0	0
ENSMUSG00000108791.1	1700011D18Rik	0	0	0	0	0	0	0	0	0	0	0	0	0	0	0	0	0	0	0	0	0	0	0	0	0	0	0	0	0	0	0	0	0	1	0	0	0	0	0	0	0	0	0	0	0	0	0	0
ENSMUSG00000082265.1	Gm15547	0	0	0	0	0	0	0	0	0	0	0	0	0	0	0	0	0	0	0	0	0	0	0	0	0	0	0	0	0	0	0	0	0	0	0	0	0	0	0	0	0	0	0	0	0	0	0	0
ENSMUSG00000094838.2	Gm20828	0	0	0	0	0	0	0	0	0	0	0	0	0	0	0	0	0	0	0	0	0	0	0	0	0	0	0	0	0	0	0	0	0	0	0	0	0	0	0	0	0	0	0	0	0	0	0	0
ENSMUSG00000086831.1	Gm14280	0	0	1	0	0	0	0	1	2	0	0	3	2	0	0	0	0	0	1	1	2	1	3	6	0	0	0	0	0	0	0	1	3	0	2	4	0	0	0	1	0	0	3	1	1	2	2	0
ENSMUSG00000099590.1	C330022C24Rik	0	0	0	0	0	0	0	0	0	0	0	0	0	0	0	0	0	0	0	0	0	0	0	0	0	0	0	0	0	0	0	0	0	0	0	0	0	0	0	0	0	0	0	0	0	0	0	0
ENSMUSG00000040209.12	Zfp704	21	17	11	10	14	7	35	149	157	197	135	320	39	20	17	15	12	14	81	321	214	109	189	197	26	18	16	18	25	5	178	203	102	242	397	213	2	15	17	17	16	6	250	214	192	142	130	181
ENSMUSG00000044950.7	Pwwp2a	17	13	13	17	4	4	9	65	58	86	66	140	28	25	10	12	8	7	37	156	108	43	90	77	11	11	12	24	14	3	73	89	39	115	143	126	2	13	15	25	12	11	151	114	104	66	72	95
ENSMUSG00000103548.1	Gm37670	0	0	0	0	0	0	0	0	0	0	0	0	0	0	0	0	0	0	0	0	0	0	0	0	1	0	0	0	0	0	0	0	0	0	0	0	0	0	0	0	0	0	0	0	0	0	0	0
ENSMUSG00000070733.13	Fryl	65	81	46	43	29	42	54	166	153	204	145	376	117	53	52	42	25	36	99	359	238	128	193	198	76	68	60	66	93	38	246	255	96	271	423	305	13	62	113	99	60	51	299	282	240	166	146	220
ENSMUSG00000006638.14	Abhd1	1	1	0	0	0	0	1	2	3	3	3	3	0	2	2	0	0	0	1	6	8	2	2	1	0	1	3	1	1	0	3	4	0	9	6	5	0	1	2	1	1	0	1	4	3	2	4	4
ENSMUSG00000107969.1	Gm44085	0	0	0	0	0	0	0	0	0	0	1	0	0	0	0	0	0	0	0	0	0	0	0	0	0	0	0	0	0	0	0	0	0	0	0	0	0	0	0	0	0	0	0	0	0	0	0	0
ENSMUSG00000020642.12	Rnf144a	11	10	2	4	7	7	5	25	27	32	24	49	13	6	8	0	3	8	11	64	31	25	26	19	25	21	23	13	12	4	34	35	15	44	65	33	0	8	9	7	10	6	46	34	35	31	28	37
ENSMUSG00000105466.1	Gm42998	0	0	0	0	0	0	0	0	0	0	0	0	0	0	0	0	0	0	0	0	0	0	0	0	0	0	0	0	0	0	0	0	0	0	0	0	0	0	0	0	0	0	0	0	0	0	0	0
ENSMUSG00000032232.14	Cgnl1	2	0	0	0	0	0	8	14	16	19	12	34	4	1	0	0	0	0	12	46	22	11	22	19	0	2	1	1	4	0	12	15	12	16	30	11	0	0	0	1	1	0	22	20	22	17	8	15
ENSMUSG00000090731.1	Gm2959	0	0	0	0	0	0	0	0	0	0	0	0	0	0	0	0	0	0	0	0	0	0	0	0	0	0	0	0	0	0	0	0	0	0	0	0	0	0	0	0	0	0	0	0	0	0	0	0
ENSMUSG00000073702.11	Rpl31	3	3	3	0	3	2	12	10	17	14	26	29	6	4	3	4	2	2	16	13	18	10	19	19	5	5	2	7	6	1	26	18	14	21	16	23	2	2	6	6	2	2	32	25	17	16	22	19
ENSMUSG00000001173.15	Ocrl	18	14	23	13	11	9	26	120	100	124	111	273	21	9	11	10	8	4	50	212	146	72	124	143	20	14	17	14	14	6	136	137	56	160	227	188	0	11	16	17	10	10	187	197	165	117	108	159
ENSMUSG00000090987.1	Gm4781	0	0	0	0	0	0	0	0	0	0	0	0	0	0	0	0	0	0	0	0	0	0	0	0	0	0	0	0	0	0	0	0	0	0	0	0	0	0	0	0	0	0	0	0	0	0	0	0
ENSMUSG00000084382.1	Gm3267	0	0	0	0	0	0	0	0	0	0	0	0	0	0	0	0	0	0	0	0	0	0	0	0	0	0	0	0	0	0	0	0	0	1	0	0	0	0	0	0	0	0	0	0	0	0	0	0
ENSMUSG00000087863.1	Gm24442	0	0	0	0	0	0	0	0	0	0	0	0	0	0	0	0	0	0	0	0	0	0	0	0	0	0	0	0	0	0	0	0	0	0	0	0	0	0	0	0	0	0	0	0	0	0	0	0
ENSMUSG00000082688.1	Gm12124	0	0	0	0	0	0	0	0	0	0	0	0	0	0	0	0	0	0	0	0	0	0	0	0	0	0	0	0	0	0	0	0	0	0	0	0	0	0	0	0	0	0	0	0	0	0	0	0
ENSMUSG00000078653.4	Cntd1	2	0	0	1	2	1	0	4	2	3	3	8	2	2	0	1	1	1	1	4	5	1	2	3	1	1	0	1	3	0	4	4	2	2	4	5	0	1	5	0	0	1	0	6	1	5	1	4
ENSMUSG00000065773.1	Rnu1b6	0	0	0	0	0	0	0	0	0	0	0	0	0	0	0	0	0	0	0	0	0	0	0	0	0	0	0	0	0	0	0	0	0	0	0	0	0	0	0	0	0	0	0	0	0	0	0	0
ENSMUSG00000024914.16	Drap1	2	1	0	3	0	0	1	4	5	3	8	8	1	0	0	0	2	1	2	9	2	1	7	1	0	1	0	1	0	0	5	4	1	5	2	4	0	2	0	0	1	0	5	5	0	4	2	5
ENSMUSG00000085925.2	Rtl1	1	0	1	1	0	0	10	26	26	45	19	72	0	1	0	0	2	0	15	52	53	23	29	50	1	0	0	0	0	0	43	37	16	48	42	49	0	0	0	0	0	0	92	81	65	43	47	41
ENSMUSG00000103494.1	Gm37410	0	0	0	0	0	0	0	0	0	0	0	0	0	0	0	0	0	0	0	0	0	0	0	0	0	0	0	0	0	0	0	0	0	0	0	0	0	0	0	0	0	0	0	0	0	0	0	0
ENSMUSG00000084467.1	n-R5s24	0	0	0	0	0	0	0	0	0	0	0	0	0	0	0	0	0	0	0	0	0	0	0	0	0	0	0	0	0	0	0	0	0	0	0	0	0	0	0	0	0	0	0	0	0	0	0	0
ENSMUSG00000029458.14	Brap	7	5	9	3	3	4	6	22	23	29	27	71	7	5	6	6	2	4	13	66	43	31	39	27	5	11	3	5	6	3	40	29	12	31	71	36	0	8	11	14	3	8	43	58	38	33	24	41
ENSMUSG00000084990.1	Gm14549	0	0	0	0	0	0	0	0	0	0	0	0	0	0	0	0	0	0	0	0	0	0	0	0	0	0	0	0	0	0	0	0	0	1	0	0	0	0	0	0	0	0	0	0	0	0	0	0
ENSMUSG00000032269.7	Htr3a	0	0	0	0	0	0	0	0	0	0	0	0	0	0	0	0	0	0	0	0	1	0	0	0	0	0	0	0	0	0	0	0	1	0	0	2	0	0	0	0	0	0	0	0	0	1	1	0
ENSMUSG00000024121.13	Atp6v0c	0	0	0	0	0	0	0	0	0	0	0	0	0	0	0	0	0	0	0	0	0	0	0	0	0	0	0	0	0	0	0	0	0	0	0	0	0	0	0	0	0	0	0	0	0	0	0	0
ENSMUSG00000078722.2	Gm12394	1	2	2	3	2	1	21	76	66	66	44	155	3	0	0	2	1	1	42	129	100	42	73	73	1	3	1	4	3	2	82	88	37	93	158	91	0	1	0	2	0	1	106	113	70	58	53	90
ENSMUSG00000028882.13	Ppp1r8	2	1	1	5	1	1	0	21	22	18	18	47	9	1	0	2	0	1	9	50	27	9	23	18	2	3	1	2	4	0	17	20	10	34	31	24	0	2	5	0	3	2	37	39	35	14	16	24
ENSMUSG00000086506.1	Gm15911	0	0	0	0	0	0	0	0	0	1	0	0	0	0	0	0	0	0	0	0	2	0	0	0	0	0	0	0	0	0	0	1	0	0	0	0	0	0	0	0	0	0	0	0	1	0	1	0
ENSMUSG00000093152.1	Gm25032	0	0	0	0	0	0	0	0	0	0	0	0	0	0	0	0	0	0	0	0	0	0	0	0	0	0	0	0	0	0	0	0	0	0	0	0	0	0	0	0	0	0	0	0	0	0	0	0
ENSMUSG00000027270.14	Lamp5	0	0	0	0	1	1	0	2	4	3	5	12	0	0	0	0	0	0	0	4	3	5	4	6	0	0	0	0	0	0	6	6	2	5	4	1	0	0	0	0	0	0	10	7	5	5	4	5
ENSMUSG00000032415.14	Ube2cbp	2	1	2	2	0	0	9	26	28	26	28	59	2	0	1	0	1	2	20	51	36	28	45	32	2	2	2	2	0	0	35	27	14	55	72	37	0	1	0	2	2	2	51	40	34	29	17	30
ENSMUSG00000075271.4	Ttc30a1	0	0	0	0	0	0	0	2	1	1	5	1	0	1	0	0	0	0	1	3	4	3	1	3	0	1	1	0	0	0	1	3	1	2	2	0	0	0	0	1	0	0	3	2	0	2	2	3
ENSMUSG00000026288.14	Inpp5d	14	9	10	2	14	9	0	1	2	2	2	5	12	11	9	11	5	7	1	4	1	3	1	4	8	6	5	10	8	7	5	2	3	7	12	5	0	2	3	3	2	8	4	1	2	1	0	2
ENSMUSG00000096921.1	Gm26822	0	0	0	0	0	0	0	1	0	0	0	1	0	0	0	0	0	0	0	2	0	1	1	0	0	0	0	0	1	0	0	0	0	1	2	0	0	0	0	0	0	0	0	1	0	0	0	0
ENSMUSG00000086167.3	Gm13827	0	0	0	0	0	0	0	0	0	0	1	1	0	0	0	0	0	0	0	0	0	0	0	0	0	0	0	0	0	0	0	0	0	0	0	1	0	0	0	0	0	0	0	0	0	0	0	0
ENSMUSG00000079112.1	Fam90a1a	0	0	0	0	0	0	0	0	0	0	0	1	0	0	0	0	0	0	0	0	0	0	0	0	0	0	0	0	0	0	0	0	0	0	0	0	0	0	0	0	0	0	0	0	0	0	1	0
ENSMUSG00000074357.3	AA386476	2	2	0	1	0	2	2	7	4	7	3	19	1	1	2	1	0	1	1	13	8	5	5	4	0	1	0	1	1	0	3	8	1	7	7	8	0	3	0	0	2	0	18	13	10	7	7	9
ENSMUSG00000095538.1	Gm21983	0	0	0	0	0	0	0	0	0	0	0	0	0	0	0	0	0	0	0	0	0	0	0	0	0	0	0	0	0	0	0	0	0	0	0	0	0	0	0	0	0	0	0	0	0	0	0	0
ENSMUSG00000085033.1	Gm11646	0	0	0	0	0	0	0	0	0	0	0	0	0	0	0	0	0	0	0	0	0	0	0	0	0	0	0	0	0	0	0	0	0	1	0	0	0	0	0	0	0	0	0	1	0	0	0	0
ENSMUSG00000079262.3	Slco1a6	0	1	0	1	0	0	1	14	9	2	3	10	0	0	0	1	0	1	2	5	14	2	3	6	2	0	0	1	0	0	6	10	8	10	6	1	0	0	1	1	1	1	4	13	7	5	3	3
ENSMUSG00000085120.1	Gm16086	0	0	0	0	0	0	0	0	0	0	0	0	0	0	0	0	0	0	0	0	0	0	0	0	0	0	0	0	0	0	0	1	0	0	0	0	0	0	0	0	0	0	0	0	0	0	0	0
ENSMUSG00000100052.1	Gm28353	0	0	0	0	0	0	0	0	0	0	0	0	0	0	0	0	0	0	0	0	0	0	0	0	0	0	0	0	0	0	0	0	0	0	0	0	0	0	0	0	0	0	0	0	0	0	0	0
ENSMUSG00000038712.16	Fam63a	5	6	6	2	3	4	2	10	5	6	6	11	10	3	2	4	1	2	3	14	9	7	14	6	8	5	5	5	4	4	12	9	4	12	18	10	1	3	10	7	2	5	16	14	14	7	7	15
ENSMUSG00000058147.1	Xlr3c	0	0	0	0	0	0	0	0	0	0	0	0	0	0	0	0	0	0	0	0	0	0	0	0	0	0	0	0	0	0	0	0	0	0	0	0	0	0	0	0	0	0	0	0	0	0	0	0
ENSMUSG00000018379.17	Srsf1	21	11	5	14	5	7	15	68	60	76	77	166	25	16	7	5	4	5	41	166	104	50	82	66	15	18	15	16	17	9	102	95	53	114	155	103	1	10	18	16	10	9	140	135	111	88	87	87
ENSMUSG00000087495.7	Gm14152	0	0	1	0	0	0	0	0	0	1	0	2	0	0	0	0	0	0	0	1	0	1	1	0	0	0	0	0	0	0	0	1	0	1	1	0	0	0	0	0	0	0	0	0	2	0	1	0
ENSMUSG00000070610.4	Gm13127	0	0	0	0	0	0	0	0	0	0	0	0	0	0	0	0	0	0	0	0	0	0	0	0	0	0	0	0	0	0	2	0	0	1	0	0	0	0	0	0	0	0	0	0	0	0	0	0
ENSMUSG00000103960.1	Gm37119	0	0	0	0	0	0	0	0	0	0	0	0	0	0	0	0	0	0	0	0	0	0	0	0	0	0	0	0	0	0	0	0	0	0	0	0	0	0	0	0	0	0	0	0	0	0	0	0
ENSMUSG00000051258.4	Olfr1362	0	0	0	0	0	0	0	0	0	0	0	0	0	0	0	0	0	0	0	0	0	0	0	0	0	0	0	0	0	0	0	0	0	0	0	0	0	0	0	0	0	0	0	0	0	0	0	0
ENSMUSG00000092592.1	Gm20449	0	0	0	0	0	3	0	4	1	4	2	8	1	1	2	0	1	0	1	13	8	3	2	6	1	2	2	1	3	2	5	9	2	5	6	8	0	1	1	2	0	0	6	11	7	3	0	8
ENSMUSG00000085922.1	Fhad1os2	0	0	0	1	0	0	1	0	0	1	1	4	0	0	0	0	0	0	1	7	7	3	0	3	0	0	0	0	0	0	1	4	0	0	4	0	0	0	0	0	0	0	1	6	3	3	2	2
ENSMUSG00000095739.1	Gm25314	0	0	0	0	0	0	0	0	0	0	0	0	0	0	0	0	0	0	0	0	0	0	0	0	0	0	0	0	0	0	0	0	0	0	0	0	0	0	0	0	0	0	0	0	0	0	0	0
ENSMUSG00000085525.7	Gm13166	1	1	1	0	0	1	0	5	2	3	3	5	2	0	1	0	0	0	2	10	4	4	3	6	0	4	3	0	0	0	0	3	0	6	5	1	0	0	1	1	0	1	8	6	5	0	3	5
ENSMUSG00000082798.1	Gm11561	0	0	0	0	0	0	0	0	0	0	0	0	0	0	0	0	0	0	0	0	0	0	0	0	0	0	0	0	0	0	0	0	0	0	0	0	0	0	0	0	0	0	0	0	0	0	0	0
ENSMUSG00000093025.1	Gm25300	0	0	0	0	0	0	0	0	0	0	0	0	0	0	0	0	0	0	0	0	0	0	0	0	0	0	0	0	0	0	0	0	0	0	0	0	0	0	0	0	0	0	0	0	0	0	0	0
ENSMUSG00000103081.1	Pcdhgb8	0	0	0	0	0	0	0	0	0	0	0	0	0	0	0	0	0	0	0	0	0	0	0	0	0	0	0	0	0	0	0	0	0	0	0	0	0	0	0	0	0	0	0	0	0	0	0	0
ENSMUSG00000086862.1	Gm13546	0	0	0	0	0	0	0	0	0	0	0	0	0	0	0	1	0	0	0	0	0	0	0	0	0	1	0	0	0	0	0	0	0	0	0	0	0	0	0	0	0	1	1	0	0	0	0	0
ENSMUSG00000093002.1	Gm24154	0	0	0	0	0	0	0	0	0	0	0	0	0	0	0	0	0	0	0	0	0	0	0	0	0	0	0	0	0	0	0	0	0	0	0	0	0	0	0	0	0	0	0	0	0	0	0	0
ENSMUSG00000093447.1	Gm5139	0	0	0	0	0	0	0	0	1	0	0	0	0	0	0	0	0	0	0	0	0	0	0	0	0	0	0	0	0	0	0	0	0	0	0	0	0	1	0	0	0	0	0	0	0	0	0	0
ENSMUSG00000099594.1	Gm21740	0	0	0	0	0	0	0	0	0	0	0	0	0	0	0	0	0	0	0	0	0	0	0	0	0	0	0	0	0	0	0	0	0	0	0	0	0	0	0	0	0	0	0	0	0	0	0	0
ENSMUSG00000041261.9	Car8	1	0	1	2	2	0	0	6	11	16	16	38	2	0	2	1	0	2	7	26	5	11	14	16	2	0	1	3	1	0	16	10	6	7	25	12	0	0	3	2	1	1	23	19	16	13	10	10
ENSMUSG00000053769.5	Lysmd1	0	0	0	0	0	0	1	1	2	1	2	2	0	0	0	0	0	0	1	2	2	1	0	1	1	0	0	0	0	0	3	0	2	1	3	1	0	0	0	0	0	0	2	3	2	1	0	4
ENSMUSG00000021036.10	Sptlc2	13	9	7	8	4	11	28	79	47	81	66	156	25	11	8	8	8	5	38	147	83	48	96	81	12	12	13	14	17	7	64	89	43	104	149	122	2	6	30	19	14	8	135	133	140	77	66	105
ENSMUSG00000098397.1	Mir7669	0	0	0	0	0	0	0	0	0	0	0	0	0	0	0	0	0	0	0	0	0	0	0	0	0	0	0	0	0	0	0	0	0	0	0	0	0	0	0	0	0	0	0	0	0	0	0	0
ENSMUSG00000109067.1	Gm44784	0	0	0	0	0	0	0	0	0	0	0	0	0	0	0	0	0	0	0	0	0	0	0	0	0	0	0	0	0	0	0	0	0	0	0	0	0	0	0	0	0	0	0	0	0	0	0	0
ENSMUSG00000085718.2	Rpl9-ps3	1	1	0	0	0	0	0	1	1	0	1	0	0	0	0	0	0	0	0	2	1	0	0	0	0	0	0	1	1	0	0	0	0	0	1	1	0	0	1	0	0	0	2	0	0	0	0	1
ENSMUSG00000109209.1	Gm45104	0	0	0	0	0	0	2	2	2	3	4	2	0	0	0	0	0	0	2	5	1	0	0	0	1	0	0	0	0	0	2	2	1	1	3	4	0	0	1	0	0	0	3	3	2	3	1	2
ENSMUSG00000029219.10	Slc10a4	0	0	0	0	0	0	0	6	4	8	2	5	0	0	0	0	0	0	2	10	5	3	8	4	0	0	0	1	0	0	7	5	3	7	6	4	0	0	0	1	0	0	10	10	9	7	4	7
ENSMUSG00000022229.2	Atp12a	0	0	0	0	0	0	0	2	0	1	3	4	0	0	0	1	0	0	4	1	3	1	2	1	1	0	0	0	2	0	2	1	3	1	5	2	0	0	0	0	0	0	4	3	3	4	0	2
ENSMUSG00000092443.1	Gm20726	0	0	0	0	0	0	0	0	0	0	0	0	0	0	0	0	0	0	0	0	0	0	0	0	0	0	0	0	0	0	0	0	0	0	0	0	0	0	0	0	0	0	0	0	0	0	0	0
ENSMUSG00000109469.1	Gm8486	0	0	0	0	0	0	0	0	0	0	0	0	0	0	0	0	0	0	0	0	0	0	0	0	0	0	0	0	0	0	0	0	0	0	0	0	0	0	0	0	0	0	0	0	0	0	0	0
ENSMUSG00000021115.14	Vrk1	4	4	4	5	4	4	8	19	20	21	21	43	5	3	3	2	5	5	7	42	33	9	29	30	9	4	4	4	3	3	21	21	12	26	50	28	0	5	8	2	0	4	35	41	27	21	21	24
ENSMUSG00000096614.1	Gm2871	0	0	0	0	0	0	0	0	0	0	0	0	0	0	0	0	0	0	0	0	0	0	0	0	0	0	0	0	0	0	0	0	0	0	0	0	0	0	0	0	0	0	0	0	0	0	0	0
ENSMUSG00000103422.1	Gm37536	0	0	0	0	0	0	0	0	0	0	0	0	0	0	0	0	0	0	0	0	0	0	0	0	0	0	0	0	0	0	0	0	0	0	0	0	0	0	0	0	0	0	0	0	0	0	0	0
ENSMUSG00000020954.15	Strn3	71	49	40	52	39	36	114	480	355	468	380	925	98	55	46	39	28	31	191	822	628	294	461	441	57	56	49	85	69	18	572	569	240	642	848	706	10	55	109	92	57	46	835	726	596	434	425	513
ENSMUSG00000078355.1	Ifna16	0	0	0	0	0	0	0	0	0	0	0	0	0	0	0	0	0	0	0	0	0	0	0	0	0	0	0	0	0	0	0	0	0	0	0	0	0	0	0	0	0	0	0	0	0	0	0	0
ENSMUSG00000107314.1	Gm20488	0	0	0	0	0	0	0	1	0	0	0	0	0	0	0	0	0	0	0	1	1	0	0	1	0	0	0	0	0	0	0	0	0	0	0	0	0	0	0	0	0	0	0	0	0	0	0	0
ENSMUSG00000029089.8	5730480H06Rik	9	3	6	3	5	5	16	42	40	46	40	86	4	4	6	4	4	2	37	84	49	30	42	50	4	3	7	5	10	3	60	60	20	71	76	79	2	4	5	11	10	4	84	81	58	40	42	66
ENSMUSG00000096286.1	Gm8266	0	0	0	0	0	0	0	0	0	0	0	0	0	0	0	0	0	0	0	0	0	0	0	0	0	0	0	0	0	0	0	0	0	0	0	0	0	0	0	0	0	0	0	0	0	0	0	0
ENSMUSG00000096793.7	Gm3002	2	0	0	0	0	0	6	12	11	13	10	25	0	0	0	0	0	0	10	30	23	8	10	22	0	0	0	0	1	1	13	14	10	13	27	18	0	0	1	1	0	0	13	14	18	10	11	11
ENSMUSG00000083520.1	Gm6418	0	0	0	0	0	0	0	0	1	0	0	0	0	0	0	0	0	0	0	0	0	0	0	0	0	0	0	0	0	0	0	0	0	1	0	0	0	0	0	0	0	0	0	0	0	0	1	0
ENSMUSG00000022875.17	Kng1	0	0	1	0	0	0	0	1	3	1	1	4	0	0	0	0	0	0	1	2	1	3	2	3	0	0	0	0	0	0	1	1	1	3	6	1	0	0	0	1	0	0	3	6	2	4	1	3
ENSMUSG00000081138.1	Gm12834	0	0	0	0	0	0	0	0	1	0	0	0	0	0	0	0	0	0	0	0	0	0	0	0	0	0	0	0	0	0	0	0	0	0	0	0	0	0	0	0	0	0	0	0	0	0	0	0
ENSMUSG00000087415.4	Gm14529	0	0	0	0	0	0	0	0	0	0	0	0	0	0	0	0	0	0	0	0	0	0	0	0	0	0	0	0	0	0	0	0	0	0	0	0	0	0	0	0	0	0	0	0	0	0	0	0
ENSMUSG00000103348.1	Gm37053	0	0	0	0	0	0	0	0	0	0	0	0	0	0	0	0	0	0	0	0	0	0	0	0	0	0	0	0	0	0	0	0	0	0	0	0	0	0	0	0	0	0	0	0	0	0	0	0
ENSMUSG00000089414.1	Gm22010	0	0	0	0	0	0	0	0	0	0	0	0	0	0	0	0	0	0	0	0	0	0	0	0	0	0	0	0	0	0	0	0	0	0	0	0	0	0	0	0	0	0	0	0	0	0	0	0
ENSMUSG00000107955.1	Gm44027	0	0	0	0	0	0	0	0	0	0	0	0	0	0	0	0	0	0	0	0	0	0	0	0	0	0	0	0	0	0	0	0	0	0	0	0	0	0	0	0	0	0	0	0	0	0	0	0
ENSMUSG00000001642.18	Akr1b3	1	1	0	2	1	1	1	6	3	7	7	8	1	0	1	2	1	0	5	7	10	4	2	7	0	3	0	2	1	2	4	5	2	11	13	9	2	0	2	1	1	1	7	10	7	5	8	11
ENSMUSG00000106330.1	Gm43369	0	0	0	0	0	0	0	0	0	0	0	0	0	0	0	0	0	0	0	0	0	0	0	0	0	0	0	0	0	0	0	0	0	0	0	0	0	0	0	0	0	0	0	0	0	0	0	0
ENSMUSG00000080808.1	Gm12608	0	0	0	0	0	0	0	0	0	0	0	0	0	0	0	0	0	0	0	0	0	0	0	0	0	0	0	0	0	0	0	0	0	0	0	0	0	0	0	0	0	0	3	0	1	0	0	0
ENSMUSG00000093853.1	Vmn1r151	0	0	0	0	0	0	0	0	0	0	0	0	0	0	0	0	0	0	0	0	0	0	0	0	0	0	0	0	0	0	0	0	0	0	0	0	0	0	0	0	0	0	0	0	0	0	0	0
ENSMUSG00000027082.15	Tfpi	1	0	0	2	0	1	1	5	3	4	3	6	1	0	1	1	1	0	2	4	2	1	3	3	2	2	0	0	1	3	2	8	3	3	8	3	0	1	1	1	1	0	6	11	2	2	0	6
ENSMUSG00000021765.7	Fst	0	0	0	0	0	0	0	0	0	0	0	1	0	0	0	0	0	0	0	0	0	0	0	0	0	0	0	0	0	0	0	0	0	1	0	0	0	0	0	0	0	0	0	1	0	0	0	0
ENSMUSG00000026770.5	Il2ra	0	0	0	0	0	0	0	0	0	0	1	1	0	0	0	0	0	0	1	1	0	0	0	2	1	0	0	1	0	0	1	1	1	1	1	0	0	0	0	0	0	0	0	2	1	1	0	1
ENSMUSG00000102095.1	C730036E19Rik	0	0	0	0	0	0	0	0	0	0	0	0	0	0	0	0	0	0	0	0	0	0	0	0	0	0	0	0	0	0	0	0	0	0	0	1	0	0	0	0	0	0	0	0	0	0	0	0
ENSMUSG00000002343.11	Armc6	2	1	0	0	0	2	3	12	5	10	12	31	4	2	1	0	1	0	8	28	11	17	19	14	2	0	1	3	0	0	11	11	9	18	30	14	0	0	2	2	2	1	14	13	15	12	15	20
ENSMUSG00000104059.1	Gm9124	0	0	0	0	0	0	0	0	0	0	0	0	0	0	0	0	0	0	0	0	0	0	0	0	0	0	0	0	0	0	0	0	0	0	0	0	0	0	0	0	0	0	0	0	0	0	0	0
ENSMUSG00000033256.14	Shf	0	0	0	0	0	0	0	2	6	6	8	4	0	0	0	1	1	0	1	9	4	8	6	5	0	0	1	0	0	0	2	6	1	6	10	0	0	0	0	0	0	0	6	6	7	5	3	11
ENSMUSG00000042745.9	Id1	0	1	0	1	0	0	0	0	0	0	0	1	1	0	0	0	0	0	0	0	0	1	0	0	0	0	0	1	0	0	1	0	0	0	0	1	0	0	2	1	0	0	0	0	0	1	0	0
ENSMUSG00000075177.4	Olfr1084	0	0	0	0	0	0	0	0	0	0	0	0	0	0	0	0	0	0	0	0	0	0	0	0	0	0	0	0	0	0	0	0	0	0	0	0	0	0	0	0	0	0	0	0	0	0	0	0
ENSMUSG00000037364.11	Srrt	8	10	9	4	3	9	13	28	43	48	27	106	10	2	4	3	2	6	16	96	56	32	48	46	15	14	6	9	7	7	59	55	34	52	93	62	1	6	15	9	7	4	60	55	49	41	46	52
ENSMUSG00000108175.1	Gm43938	1	1	0	1	0	0	0	1	2	3	3	3	0	0	0	0	2	0	0	1	3	2	0	1	0	0	0	1	0	1	2	3	1	5	4	2	0	1	4	0	3	2	0	2	2	1	0	1
ENSMUSG00000083505.1	Gm7541	0	0	0	0	0	0	0	0	0	0	0	0	0	0	0	0	0	0	0	0	0	0	0	0	0	0	0	0	0	0	0	0	0	0	0	0	0	0	0	0	0	0	0	0	0	0	0	0
ENSMUSG00000108401.1	Rpl19-ps10	0	0	0	0	0	0	0	0	0	0	0	0	0	0	0	0	0	0	0	0	0	0	0	0	0	0	0	0	0	0	0	0	0	0	0	0	0	0	0	0	0	0	0	0	0	0	0	0
ENSMUSG00000102835.5	Gm37572	0	0	0	0	0	0	0	0	0	0	0	0	0	0	0	0	0	0	0	0	0	0	0	0	0	0	0	0	0	0	0	0	0	0	0	0	0	0	0	0	0	0	0	0	0	0	0	0
ENSMUSG00000064549.1	Gm22977	0	0	0	0	0	0	0	0	1	0	0	0	0	0	0	0	0	0	0	0	0	0	0	0	0	0	0	0	0	0	0	0	0	0	0	1	1	0	0	0	0	0	0	0	0	0	0	0
ENSMUSG00000096750.7	Gm11757	0	0	0	0	0	0	0	0	0	0	0	0	0	0	0	0	0	0	0	0	0	0	0	0	0	0	0	0	0	0	0	0	0	0	0	0	0	0	0	0	0	0	0	0	0	0	0	0
ENSMUSG00000092410.1	Gm18354	0	0	0	0	0	0	0	0	0	0	0	0	0	0	0	0	0	0	0	0	0	0	0	0	0	0	0	0	0	0	0	0	0	0	0	0	0	0	0	0	0	0	0	0	0	0	0	0
ENSMUSG00000032108.3	D730048I06Rik	0	0	0	0	0	0	0	0	0	0	0	0	0	0	0	0	0	0	0	0	0	0	0	0	0	0	0	0	0	0	0	0	0	0	0	0	0	0	0	0	0	0	0	0	0	0	0	0
ENSMUSG00000094443.2	Sgol2b	0	0	0	0	0	0	3	0	4	2	1	5	0	0	0	0	0	0	0	4	4	1	3	2	0	0	0	0	0	0	3	4	1	5	3	3	0	0	0	0	0	0	3	3	3	0	0	1
ENSMUSG00000032207.9	Lipc	0	1	0	1	0	0	0	0	0	0	0	0	1	0	0	0	1	0	1	2	0	1	1	0	0	0	0	0	1	0	1	1	2	1	3	1	0	0	0	0	0	0	1	1	1	0	1	2
ENSMUSG00000098408.1	Mir6237	0	0	0	0	0	0	0	0	0	0	0	0	0	0	0	0	0	0	0	0	0	0	0	0	0	0	0	0	0	0	0	0	0	0	0	0	0	0	0	0	0	0	0	0	0	0	0	0
ENSMUSG00000087244.1	Gm7284	0	0	0	0	0	0	0	0	0	0	0	0	0	0	0	0	0	0	0	0	0	0	0	0	0	0	0	0	0	0	0	0	0	0	0	0	0	0	0	0	0	0	0	0	0	0	0	0
ENSMUSG00000064761.1	Gm23514	0	0	0	0	0	0	0	0	0	0	0	0	0	0	0	0	0	0	0	0	1	0	0	0	0	0	0	0	0	0	0	0	0	0	0	0	0	0	0	0	0	0	0	0	0	0	0	0
ENSMUSG00000031173.13	Otc	0	0	1	0	0	0	0	1	0	2	0	0	0	0	1	0	0	0	0	0	0	0	0	0	0	0	0	1	0	0	0	0	1	1	0	0	0	0	0	0	0	0	0	0	0	0	0	0
ENSMUSG00000020895.14	Tmem107	1	0	0	0	0	0	0	1	3	2	0	1	0	0	0	2	0	0	3	1	3	2	8	0	0	0	0	0	0	0	1	1	0	3	4	2	0	1	2	1	1	0	3	3	6	5	2	3
ENSMUSG00000021725.8	Parp8	24	16	6	21	15	14	75	203	198	228	185	395	40	17	16	14	18	11	108	421	322	143	257	239	23	25	20	30	31	12	251	253	140	342	435	307	9	21	73	53	29	41	379	357	314	229	229	316
ENSMUSG00000026701.15	Prdx6	4	4	7	6	3	4	3	12	17	18	6	24	6	0	2	1	2	3	10	20	21	11	21	16	8	5	2	6	7	1	20	11	12	23	25	15	0	5	5	6	0	6	25	23	13	14	17	20
ENSMUSG00000081175.3	Gm5793	0	0	0	0	0	0	0	0	0	0	0	0	0	0	0	0	0	0	0	0	0	0	0	0	0	0	0	0	0	0	0	0	0	0	0	0	0	0	0	0	0	0	0	0	0	0	0	0
ENSMUSG00000089715.11	Cbx6	0	0	0	0	0	0	0	0	0	0	0	0	0	0	0	0	0	0	0	0	0	0	0	0	0	0	0	0	0	0	0	0	0	0	2	0	0	0	0	0	0	0	0	1	0	0	0	0
ENSMUSG00000024613.16	Tcof1	5	4	2	2	1	1	4	7	6	10	11	22	2	3	1	2	1	0	4	34	16	12	18	16	2	1	0	4	2	3	11	14	7	16	17	9	0	3	2	4	2	2	20	12	24	8	9	21
ENSMUSG00000104262.1	Gm37747	0	0	0	0	0	0	0	0	0	0	0	0	0	0	0	0	0	0	0	0	0	0	0	0	0	0	0	0	0	0	0	0	0	0	0	0	0	0	0	0	0	0	0	0	0	0	0	0
ENSMUSG00000024727.8	Trpm6	0	0	0	1	2	1	0	4	6	2	3	11	1	0	1	1	0	1	0	5	8	3	5	6	1	1	0	0	0	1	6	4	4	8	6	6	0	2	0	3	0	3	9	13	5	3	2	3
ENSMUSG00000105568.1	Gm42971	0	0	0	0	0	0	0	0	0	0	0	0	0	0	0	0	0	0	0	0	0	0	0	0	0	0	0	0	0	0	0	0	0	0	0	0	0	0	0	0	0	0	0	0	0	0	0	0
ENSMUSG00000048981.1	Krt31	0	0	0	0	0	0	0	0	0	0	0	0	0	0	0	0	0	0	0	0	0	0	0	0	0	0	0	0	0	0	0	0	0	0	0	0	0	0	0	0	0	0	0	0	0	0	0	0
ENSMUSG00000080896.5	Gm14567	0	0	0	0	0	0	0	1	0	0	0	0	0	0	0	1	0	0	0	0	0	0	0	0	1	0	0	0	0	0	0	1	0	0	1	0	1	0	0	0	0	0	0	0	0	0	0	0
ENSMUSG00000107846.1	Gm43963	0	0	0	0	0	1	0	0	0	0	0	0	0	0	0	0	0	0	0	0	0	0	0	0	0	0	0	0	0	0	0	0	1	0	0	0	0	0	0	0	0	0	0	0	0	0	0	0
ENSMUSG00000110343.1	RP24-278L20.2	0	0	0	0	0	0	0	1	0	0	0	0	0	0	0	0	0	0	0	0	0	0	0	0	0	0	0	0	0	0	0	0	0	0	0	0	0	0	0	0	0	0	0	0	0	0	0	0
ENSMUSG00000046259.2	Sprr2h	0	0	0	0	0	0	0	0	0	0	0	0	0	0	0	0	0	0	0	0	0	0	0	0	0	0	0	0	0	0	0	0	0	0	0	0	0	0	0	0	0	0	0	0	0	0	0	0
ENSMUSG00000085555.9	2610035F20Rik	0	0	0	0	0	0	1	1	1	0	0	3	0	0	0	0	0	0	0	0	0	0	0	1	0	0	0	0	0	0	0	0	1	0	2	1	0	0	0	0	0	0	1	0	3	0	0	0
ENSMUSG00000030980.17	Knop1	10	13	6	8	2	8	6	40	32	36	33	67	23	13	8	7	3	2	18	81	48	29	46	39	14	7	9	8	11	7	50	58	18	48	62	56	1	11	12	7	10	8	61	54	39	38	18	41
ENSMUSG00000088019.1	Gm23826	0	0	0	0	0	0	0	0	0	0	0	0	0	0	0	0	0	0	0	0	0	0	0	0	0	0	0	0	0	0	0	0	0	0	0	0	0	0	0	0	0	0	0	0	0	0	0	0
ENSMUSG00000087956.1	Gm22561	0	0	0	0	0	0	0	0	0	0	0	0	0	0	0	0	0	0	0	0	0	0	0	0	0	0	0	0	0	0	0	0	0	0	0	0	0	0	0	0	0	0	0	0	0	0	0	0
ENSMUSG00000079109.11	Pms2	3	5	2	2	2	1	3	17	24	20	16	38	9	1	2	1	2	0	8	31	25	8	28	26	2	4	2	2	2	2	19	26	12	41	35	20	0	2	4	6	2	5	37	35	27	15	14	30
ENSMUSG00000053588.3	A730061H03Rik	0	0	0	0	0	0	0	0	0	0	0	0	0	0	0	0	0	0	0	0	0	0	0	1	0	0	0	0	0	0	0	0	0	0	0	0	0	0	0	0	0	0	0	0	0	0	0	0
ENSMUSG00000030149.15	Klrk1	0	0	0	1	0	1	0	0	0	0	0	1	0	1	0	0	0	0	0	0	0	0	0	0	0	0	0	0	0	0	0	0	0	0	0	0	0	0	0	0	0	0	1	1	0	0	0	0
ENSMUSG00000086725.1	A630052C17Rik	0	0	1	1	1	0	0	3	1	1	1	1	2	0	0	0	0	2	0	2	3	2	4	6	0	0	0	1	1	0	1	0	2	2	3	3	0	0	0	1	2	0	3	4	2	2	1	1
ENSMUSG00000094123.1	Gm23945	0	0	0	0	0	0	0	0	0	0	0	0	0	0	0	0	0	0	0	0	0	0	0	0	0	0	0	0	0	0	0	0	0	0	0	0	0	0	0	0	0	0	0	0	0	0	0	0
ENSMUSG00000046248.9	Krtap5-3	0	0	0	0	0	0	0	0	0	0	0	0	0	0	0	0	0	0	0	0	0	0	0	0	0	0	0	0	0	0	0	0	0	0	0	0	0	0	0	0	0	0	0	0	1	0	0	0
ENSMUSG00000084902.1	Gm281	2	0	1	0	1	1	1	5	3	1	2	9	2	0	0	0	0	0	1	2	3	2	1	2	0	0	0	0	0	0	5	1	2	3	5	1	0	0	1	1	0	0	2	4	2	5	1	3
ENSMUSG00000099332.1	Gm27502	0	0	0	0	0	0	0	0	0	0	0	0	0	0	0	0	0	0	0	0	0	0	0	0	0	0	0	0	0	0	0	0	0	0	0	0	0	0	0	0	0	0	0	0	0	0	0	0
ENSMUSG00000050870.4	Mrgprb8	0	0	0	0	0	0	0	0	0	0	0	0	0	0	0	0	0	0	0	0	0	0	0	0	0	0	0	0	0	0	0	0	0	0	0	0	0	0	0	0	0	0	0	0	0	0	0	0
ENSMUSG00000101149.1	Gm20892	0	0	0	0	0	0	0	0	0	0	0	0	0	0	0	0	0	0	0	0	0	0	0	0	0	0	0	0	0	0	0	0	0	0	0	0	0	0	0	0	0	0	0	0	0	0	0	0
ENSMUSG00000060938.14	Rpl26	4	8	9	2	3	6	21	23	15	23	29	38	6	7	7	2	1	2	24	29	29	30	35	37	11	4	5	5	8	8	32	32	31	38	29	18	3	6	7	7	6	4	31	30	37	18	21	26
ENSMUSG00000079698.5	Vmn2r93	1	0	0	0	0	0	1	0	0	0	0	0	0	0	0	0	0	0	0	0	0	0	0	0	0	0	0	0	0	0	0	1	0	0	1	0	0	0	0	0	0	0	0	1	0	0	0	0
ENSMUSG00000081948.3	Olfr1191-ps1	0	0	0	0	0	0	0	0	0	0	0	0	0	0	0	0	0	0	0	0	0	0	0	0	0	0	0	0	0	0	0	0	0	0	0	0	0	0	0	0	0	0	0	0	0	0	1	0
ENSMUSG00000045482.15	Trrap	6	4	9	7	6	9	31	96	93	102	93	184	9	6	7	5	4	3	55	199	135	80	115	110	11	10	10	7	11	2	131	99	68	136	215	136	0	7	16	12	12	5	158	150	129	104	100	120
ENSMUSG00000081497.1	Gm15560	0	0	0	0	0	0	0	0	0	0	0	0	0	0	0	0	1	0	0	0	0	0	0	0	0	0	0	0	0	0	0	0	0	0	0	0	0	0	0	0	0	0	0	0	0	0	0	0
ENSMUSG00000094586.3	Vmn1r41	0	0	0	0	0	0	0	0	0	0	0	0	0	0	0	0	0	0	0	0	0	0	0	0	0	0	0	0	0	0	0	0	0	0	0	1	0	0	0	0	0	0	0	0	0	0	0	0
ENSMUSG00000000876.11	Pxmp4	0	1	2	1	0	0	4	10	11	14	9	25	1	2	1	0	1	1	8	40	25	12	13	11	1	0	0	2	1	0	9	11	4	22	37	15	0	0	0	2	0	0	21	27	21	13	12	15
ENSMUSG00000033082.10	Clec1a	0	0	0	0	0	1	0	1	1	4	1	4	1	0	0	0	0	0	0	3	3	1	1	1	1	0	0	0	1	0	1	3	1	1	0	4	0	0	1	0	0	0	9	5	3	0	4	1
ENSMUSG00000106029.1	Gm4410	0	0	0	0	0	0	0	0	0	0	0	0	0	0	0	0	0	0	0	0	0	0	0	0	0	0	0	0	0	0	0	0	0	0	0	0	0	0	0	0	0	0	0	0	0	0	0	0
ENSMUSG00000090163.1	Gm16231	0	0	0	0	0	0	0	0	0	0	0	0	0	0	0	0	0	0	0	0	0	0	0	0	0	0	0	0	0	0	0	0	0	0	0	0	0	0	0	0	0	0	0	0	0	0	0	0
ENSMUSG00000046676.4	Lce1l	0	0	0	0	0	0	0	0	0	0	0	0	0	0	0	0	0	0	0	0	0	0	0	0	0	0	0	0	0	0	0	0	0	0	0	0	0	0	0	0	0	0	0	0	0	0	0	0
ENSMUSG00000030850.16	Ate1	0	0	0	0	0	0	0	0	0	0	0	0	0	0	0	0	0	0	0	0	0	0	0	0	0	0	0	0	0	0	0	0	0	0	0	0	0	0	0	0	0	0	0	0	0	0	0	0
ENSMUSG00000075538.2	Gm10855	0	0	0	0	0	0	0	0	0	0	0	0	0	0	0	0	0	0	0	0	0	0	0	0	0	0	0	0	0	0	0	0	0	0	0	0	0	0	0	0	0	0	0	0	0	0	0	0
ENSMUSG00000050762.5	Prss27	0	0	0	0	0	0	0	0	1	0	0	0	0	0	0	0	0	0	0	0	0	0	0	0	0	0	1	0	0	0	0	0	0	0	1	0	0	0	0	0	0	0	0	0	0	0	0	0
ENSMUSG00000070138.1	Mir452	0	0	0	0	0	0	0	0	0	0	0	0	0	0	0	0	0	0	0	0	0	0	0	0	0	0	0	0	0	0	0	0	0	0	0	0	0	0	0	0	0	0	0	0	0	0	0	0
ENSMUSG00000066553.5	Gm6969	0	0	0	0	0	0	0	0	0	0	0	0	0	0	0	0	0	0	0	0	0	0	0	0	0	0	0	0	0	0	0	0	0	1	0	0	0	0	0	0	0	0	1	0	0	0	0	0
ENSMUSG00000020325.10	Fstl3	1	0	0	0	0	1	0	1	0	4	1	2	2	0	0	0	1	0	1	3	0	1	2	0	1	0	1	0	0	0	0	0	0	0	6	1	0	0	1	0	0	0	1	4	1	1	5	0
ENSMUSG00000046096.7	BC030336	11	7	5	4	8	2	13	72	51	60	59	131	17	8	5	1	2	4	42	122	79	57	86	81	8	7	4	6	10	3	73	68	40	93	134	87	2	7	10	13	9	2	133	103	103	52	51	73
ENSMUSG00000070106.1	Mir363	0	0	0	0	0	0	0	0	0	0	0	0	0	0	0	0	0	0	0	0	0	0	0	0	0	0	0	0	0	0	0	0	0	0	0	0	0	0	0	0	0	0	0	0	0	0	0	0
ENSMUSG00000093726.1	Gm20667	0	0	0	0	0	0	0	0	0	0	0	0	0	0	0	0	0	0	0	0	0	0	0	0	0	0	0	0	0	0	0	0	0	0	0	0	0	0	0	0	0	0	0	0	0	0	1	0
ENSMUSG00000004044.9	Ptrf	0	0	1	0	0	0	0	1	0	0	1	1	1	0	0	0	0	0	0	0	0	0	0	0	0	0	0	0	0	0	1	1	1	0	0	0	0	0	0	0	0	0	0	6	1	2	0	0
ENSMUSG00000093923.7	Gm5935	0	0	0	0	0	0	0	0	0	0	0	2	0	0	0	0	0	0	0	0	0	0	0	0	0	0	0	0	0	0	0	0	0	0	0	0	0	0	0	0	0	0	0	0	0	0	0	0
ENSMUSG00000088630.1	Gm22312	0	0	0	0	0	0	0	0	0	0	0	0	0	0	0	0	0	0	0	0	0	0	0	0	0	0	0	0	0	0	0	0	0	0	0	0	0	0	0	0	0	0	0	0	0	0	0	0
ENSMUSG00000109964.1	RP24-336D11.3	0	0	0	0	0	0	3	0	0	1	0	1	0	0	0	0	0	0	0	0	0	0	0	2	0	0	0	0	0	0	0	0	0	0	1	0	0	0	0	0	0	1	0	0	0	1	0	0
ENSMUSG00000080892.1	Gm9266	0	0	0	0	0	0	0	0	0	0	0	0	0	0	0	0	0	0	0	0	0	0	0	0	0	0	0	0	0	0	0	0	0	0	0	0	0	0	0	0	0	0	0	0	0	0	0	0
ENSMUSG00000088750.1	Gm24901	0	0	0	0	0	0	0	0	0	0	0	0	0	0	0	0	0	0	0	0	0	0	0	0	0	0	0	0	0	0	0	0	0	0	0	0	0	0	0	0	0	0	0	0	0	0	0	0
ENSMUSG00000102418.1	Sh2d1b1	0	0	0	0	0	0	0	0	0	0	0	0	0	0	0	0	0	0	0	1	0	0	1	0	0	0	0	0	0	0	0	0	0	1	0	0	0	0	0	0	0	0	0	0	1	0	0	0
ENSMUSG00000097109.1	Gm26580	0	0	0	0	0	0	0	0	1	0	0	2	0	0	0	0	0	0	0	0	0	0	1	1	0	0	0	0	0	0	0	0	0	0	0	1	0	0	0	0	0	0	0	0	0	0	1	0
ENSMUSG00000024672.11	Ms4a7	2	0	0	0	1	0	0	0	1	0	0	0	0	0	0	0	0	0	0	0	0	0	0	0	2	0	0	1	0	1	0	1	1	0	0	1	0	0	0	0	0	0	0	0	0	0	0	1
ENSMUSG00000027087.11	Itgav	24	29	18	28	21	10	7	19	13	27	13	51	42	27	19	14	9	18	8	35	29	12	22	12	34	25	34	30	33	10	20	24	10	31	38	28	3	53	73	63	23	38	28	34	16	17	13	25
ENSMUSG00000073012.2	Fnd3c2	0	0	0	0	0	0	0	0	0	0	0	1	0	0	0	0	0	0	0	0	1	0	0	0	0	0	0	0	0	0	0	0	0	0	2	1	0	0	0	0	0	0	0	1	0	1	0	1
ENSMUSG00000024186.15	Rgs11	0	0	2	1	0	0	2	13	18	27	20	36	2	0	1	0	1	0	6	39	22	17	22	16	0	1	0	0	0	0	19	20	12	21	42	18	2	0	0	0	0	1	33	23	25	18	25	23
ENSMUSG00000094564.1	Gm21870	0	0	0	0	0	0	0	0	0	0	0	0	0	0	0	0	0	0	0	0	0	0	0	0	0	0	0	0	0	0	0	0	0	0	0	0	0	0	0	0	0	0	0	0	0	0	0	0
ENSMUSG00000092447.1	Gm7696	0	0	0	0	0	0	0	0	1	0	0	0	0	0	0	0	0	0	0	0	0	0	0	0	0	0	0	0	0	0	0	0	0	0	0	0	0	0	0	0	0	0	0	0	0	0	1	0
ENSMUSG00000098135.1	Gm6946	0	0	0	0	0	0	0	0	0	0	0	1	0	0	0	0	0	0	0	0	1	0	0	0	0	0	0	0	0	0	0	0	0	1	0	0	0	0	0	0	0	0	0	0	0	0	0	0
ENSMUSG00000042861.7	Kcna10	0	0	0	0	0	0	0	0	0	0	1	0	0	0	0	0	0	0	1	0	1	0	0	1	0	0	0	0	0	0	0	0	0	0	0	0	0	0	0	0	0	0	0	0	0	0	0	0
ENSMUSG00000065158.1	Gm25483	0	0	0	0	0	0	0	0	0	0	0	0	0	0	0	0	0	0	0	0	0	0	0	0	0	0	0	0	0	0	0	0	0	0	0	0	0	0	0	0	0	0	0	0	0	0	0	0
ENSMUSG00000054391.11	4930517O19Rik	0	4	0	4	1	5	2	13	13	35	31	37	5	4	1	0	6	0	13	23	46	12	23	30	0	2	2	5	1	0	29	38	13	51	40	46	0	3	1	1	2	1	56	40	41	23	38	34
ENSMUSG00000059087.3	Olfr698	0	0	0	0	0	0	0	0	0	0	0	0	0	0	0	0	0	0	0	0	0	0	0	0	0	0	0	0	0	0	0	0	0	0	0	0	0	0	0	0	0	0	0	0	0	0	0	0
ENSMUSG00000062598.2	Vmn1r178	0	0	0	0	0	0	0	0	0	0	0	0	0	0	0	0	0	0	0	0	0	0	0	0	0	0	0	0	0	0	0	0	0	0	0	0	0	0	0	0	0	0	0	0	0	0	0	0
ENSMUSG00000068290.11	Ddrgk1	3	5	2	4	2	2	4	8	11	9	13	16	4	1	2	0	0	0	9	21	16	5	9	10	0	3	1	3	1	0	10	17	12	23	24	15	1	1	8	2	0	0	12	8	21	6	6	18
ENSMUSG00000025150.10	Cbr2	0	0	0	0	0	0	0	0	0	0	0	1	0	0	0	0	0	0	0	1	0	0	0	0	0	0	0	0	0	0	0	0	0	0	0	0	0	0	0	0	0	0	0	1	0	0	0	0
ENSMUSG00000103112.1	Gm38016	0	0	0	0	0	0	0	0	0	0	0	0	0	0	0	0	0	0	0	0	0	0	0	0	0	0	0	0	0	0	0	0	0	0	0	0	0	0	0	0	0	0	0	0	0	0	0	0
ENSMUSG00000082678.1	Gm12818	0	0	0	0	0	0	0	0	0	0	0	0	0	0	0	0	0	0	0	0	0	0	0	0	0	0	0	0	0	0	0	0	0	0	0	0	0	0	0	0	0	0	0	0	0	0	0	0
ENSMUSG00000030256.11	Bhlhe41	4	4	3	8	3	3	8	35	23	18	24	82	11	7	4	5	1	5	13	51	39	26	26	47	12	7	6	6	7	2	39	38	22	61	44	60	1	3	3	10	2	4	67	59	59	33	20	29
ENSMUSG00000024395.7	Lims2	1	0	0	0	1	0	0	3	0	2	0	3	1	5	0	0	3	1	0	4	1	0	0	0	1	0	0	3	0	0	0	1	1	1	2	0	0	1	0	1	0	1	0	0	0	0	0	0
ENSMUSG00000083964.1	Gm14122	0	0	0	0	0	0	0	1	0	0	0	0	0	0	0	0	0	0	0	0	0	0	0	0	0	0	0	0	0	0	0	0	0	0	0	0	0	0	0	0	0	0	0	0	0	0	0	0
ENSMUSG00000074867.3	Zfp808	5	1	4	5	3	1	4	16	12	22	16	39	11	4	5	2	1	3	7	20	32	10	26	16	1	4	1	5	3	3	27	19	12	28	30	21	0	2	4	2	4	0	37	36	38	16	28	22
ENSMUSG00000097217.1	Gm26549	5	2	5	1	3	0	7	36	19	33	24	62	1	3	3	0	2	1	19	62	55	30	41	33	7	0	5	1	3	1	45	41	21	39	48	28	0	5	4	8	1	3	48	46	49	37	28	57
ENSMUSG00000096249.1	Gm24263	0	0	0	0	0	0	0	0	0	0	0	0	0	0	0	0	0	0	0	0	0	0	0	0	0	0	0	0	0	0	0	0	0	0	0	0	0	0	0	0	0	0	0	0	0	0	0	0
ENSMUSG00000100316.1	Gm28812	0	0	0	0	0	0	0	0	0	0	0	0	0	0	0	0	0	0	0	0	0	0	0	0	0	0	0	0	0	0	0	0	0	0	0	0	0	0	0	0	0	0	0	0	0	0	0	0
ENSMUSG00000103488.1	Gm37997	0	0	0	0	0	0	0	0	0	0	0	0	0	0	0	0	0	0	0	0	0	0	0	0	0	0	0	0	0	0	0	0	0	0	0	0	0	0	0	0	0	0	0	0	0	0	0	0
ENSMUSG00000059244.6	Gm10062	0	0	0	0	0	0	0	0	0	0	1	3	0	0	0	0	0	0	1	1	0	0	1	0	0	0	0	0	0	0	1	1	0	2	4	1	0	0	0	0	0	0	0	0	0	0	1	0
ENSMUSG00000033967.4	Rnf225	0	1	0	0	1	0	0	1	0	1	0	0	0	0	0	0	0	0	0	1	0	0	0	0	0	0	0	0	0	0	0	0	0	1	1	1	0	0	2	0	0	1	0	0	0	0	0	0
ENSMUSG00000066755.2	Tnfsf18	0	0	0	0	0	0	0	1	1	0	0	1	0	0	0	0	0	0	0	0	0	0	0	1	0	0	0	0	1	0	0	0	0	1	0	0	0	0	0	0	0	0	1	0	1	1	0	0
ENSMUSG00000076335.1	Mir670	0	0	0	0	0	0	0	0	0	0	0	0	0	0	0	0	0	0	0	0	0	0	0	0	0	0	0	0	0	0	0	0	0	0	0	0	0	0	0	0	0	0	0	0	0	0	0	0
ENSMUSG00000101456.1	Gm29043	0	0	0	0	0	0	0	0	0	0	0	0	0	0	0	0	0	0	0	0	0	0	0	0	0	0	0	0	0	0	0	0	0	0	0	0	0	0	0	0	0	0	0	0	0	0	0	0
ENSMUSG00000015243.4	Abca1	29	16	16	21	17	21	4	20	26	26	20	44	48	24	34	22	20	21	7	24	27	18	28	23	31	36	23	42	40	16	35	20	13	25	37	25	3	31	42	29	25	13	29	24	17	12	22	14
ENSMUSG00000076862.5	Trav19	0	0	0	0	0	0	0	0	0	0	0	0	0	0	0	0	0	0	0	0	0	0	0	0	0	0	0	0	0	0	0	0	0	0	0	0	0	0	0	0	0	0	0	0	0	0	0	0
ENSMUSG00000089357.1	Mir2137	0	0	0	0	0	0	0	0	0	0	0	0	0	0	0	0	0	0	0	0	0	0	0	0	0	0	0	0	0	0	0	0	0	0	0	0	0	0	0	0	0	0	0	0	0	0	0	0
ENSMUSG00000020431.5	Adcy1	3	1	1	1	1	0	13	41	47	66	45	127	1	1	4	0	0	0	34	131	63	37	66	60	0	0	0	1	0	0	71	77	32	85	143	107	2	1	0	2	0	0	78	65	81	45	39	70
ENSMUSG00000100263.1	Gm28468	0	0	0	0	0	0	0	0	0	0	0	0	0	0	0	0	0	0	0	0	0	0	0	0	0	0	0	0	0	0	0	0	0	0	0	0	0	0	0	0	0	0	0	0	0	0	0	0
ENSMUSG00000065337.1	Gm24929	0	0	0	0	0	0	0	0	0	0	0	0	0	0	0	0	0	0	0	0	0	0	0	0	0	0	0	0	0	0	0	0	0	0	0	0	0	0	0	0	0	0	0	0	0	0	0	0
ENSMUSG00000108702.1	Gm9333	0	1	0	0	0	0	0	0	0	0	1	0	0	0	0	0	0	0	0	0	0	0	1	0	0	0	0	0	1	0	0	0	0	1	1	2	0	0	0	0	0	0	0	0	0	0	1	0
ENSMUSG00000086521.3	Olfr1343-ps1	0	0	0	0	0	0	0	0	0	0	0	0	0	0	0	0	0	0	0	0	0	0	0	0	0	0	0	0	0	0	0	0	0	0	0	0	0	0	0	0	0	0	0	0	0	0	0	0
ENSMUSG00000082061.1	Gm12726	0	0	0	0	0	0	0	0	0	0	0	0	0	0	0	0	0	0	0	0	0	0	0	0	0	0	0	0	0	0	0	0	0	0	0	0	0	0	0	0	0	0	0	0	0	1	0	0
ENSMUSG00000033454.6	Zbtb1	2	2	0	2	4	1	1	15	21	15	15	28	3	1	2	1	1	2	6	22	19	9	16	13	1	4	1	1	3	1	15	15	6	17	21	22	0	3	5	5	4	3	22	25	14	13	18	21
ENSMUSG00000103523.1	2210017I01Rik	0	0	0	0	0	0	0	0	1	0	0	0	0	0	0	0	0	0	0	0	0	0	0	0	0	0	0	0	0	0	0	0	0	0	0	0	0	0	0	0	0	0	0	0	0	0	0	0
ENSMUSG00000032548.14	Slco2a1	1	1	0	0	0	0	3	11	15	9	17	23	1	1	0	1	0	0	15	19	4	14	16	11	0	2	1	1	2	0	15	13	6	19	13	17	0	0	0	1	0	0	20	23	16	6	12	19
ENSMUSG00000031780.1	Ccl17	0	0	0	0	0	0	0	0	0	1	0	0	0	0	0	0	0	0	1	0	0	0	0	0	0	0	0	0	0	0	0	0	0	0	0	1	0	0	0	0	0	0	0	0	0	0	0	0
ENSMUSG00000103126.2	Gm37387	0	0	0	0	0	0	0	0	0	0	0	0	0	0	0	0	0	0	0	0	0	0	0	0	0	0	0	0	0	0	0	0	0	0	1	0	0	0	0	0	0	0	0	0	0	0	0	0
ENSMUSG00000040771.13	Oard1	2	0	0	1	1	2	4	3	6	4	4	12	4	1	2	0	2	2	2	8	8	3	6	5	4	1	2	2	1	1	5	6	3	5	6	4	0	1	4	2	1	2	7	3	4	5	5	4
ENSMUSG00000045328.11	Cenpe	0	2	0	3	0	3	0	3	0	2	2	7	2	1	0	0	0	0	0	1	0	1	2	2	2	0	2	1	0	1	1	0	1	2	2	4	0	0	0	1	1	1	4	3	3	1	3	2
ENSMUSG00000062284.4	Gm6030	0	0	0	0	0	0	1	3	2	4	3	4	0	0	0	0	0	0	1	4	6	4	5	4	0	1	0	1	1	0	3	7	2	6	4	4	0	0	0	0	1	0	5	5	8	2	5	3
ENSMUSG00000026051.8	1500015O10Rik	0	0	0	0	0	0	0	0	0	1	0	0	0	0	1	0	0	0	0	1	1	1	1	0	0	1	0	1	0	0	0	0	0	0	0	0	0	0	0	0	0	0	0	0	0	1	0	0
ENSMUSG00000039968.9	Rsbn1l	18	14	16	19	11	15	24	81	71	94	79	179	26	12	14	10	6	9	36	169	112	74	111	87	21	5	8	18	13	6	108	102	41	121	152	115	3	25	32	33	15	14	203	181	145	105	78	112
ENSMUSG00000020777.16	Acox1	11	10	12	12	10	4	9	37	37	42	36	87	15	10	8	4	3	9	13	85	50	37	49	42	10	15	8	13	15	5	46	46	19	51	94	52	1	10	17	14	11	13	73	61	49	36	23	37
ENSMUSG00000074870.3	Cts3	0	0	0	0	0	0	0	0	0	0	0	0	0	0	0	0	0	0	1	1	0	0	0	0	0	0	0	0	0	0	0	0	0	0	0	0	0	0	0	0	0	0	0	0	0	0	0	0
ENSMUSG00000102421.1	Gm37325	0	0	0	0	0	0	0	0	0	0	0	0	0	0	0	0	0	0	0	0	0	0	0	0	0	0	0	0	0	0	0	0	0	0	0	0	0	0	0	0	0	0	0	0	0	0	0	0
ENSMUSG00000099989.1	Gm20281	0	0	1	0	0	0	0	0	0	0	0	0	0	0	0	0	0	0	0	0	0	0	0	0	0	0	0	0	0	0	0	0	1	0	0	0	0	0	0	0	0	0	0	0	0	0	0	0
ENSMUSG00000097474.1	Gm26584	0	0	0	0	0	0	0	0	0	0	0	0	0	0	0	0	0	0	0	0	0	0	0	0	0	1	0	0	0	0	0	0	0	0	0	0	0	0	0	0	0	0	0	0	0	0	1	0
ENSMUSG00000108830.1	Gm44661	0	0	0	0	0	0	1	1	0	3	0	3	0	0	0	0	0	0	0	0	0	2	0	1	0	1	0	0	1	0	0	2	2	1	1	3	0	0	0	0	0	0	0	0	0	0	1	0
ENSMUSG00000099612.1	Scgb1b8-ps	0	0	0	0	0	0	0	0	0	0	0	0	0	0	0	0	0	0	0	0	0	0	0	0	0	0	0	0	0	0	0	0	0	0	0	0	0	0	0	0	0	0	0	0	0	0	0	0
ENSMUSG00000065270.1	Gm25127	0	0	0	0	0	0	0	0	0	1	0	0	0	0	0	0	0	0	0	0	0	0	0	0	0	0	0	0	0	0	0	0	0	0	0	0	0	0	0	0	0	0	0	0	0	0	0	0
ENSMUSG00000031682.5	1700011L22Rik	0	0	0	1	1	0	0	3	0	0	2	5	0	1	1	0	0	1	4	3	2	3	3	1	0	0	1	0	3	0	2	4	1	7	3	1	0	1	0	2	0	2	4	2	5	2	3	6
ENSMUSG00000091483.1	Gm8715	0	0	0	0	0	0	0	0	0	0	0	0	0	0	0	0	0	0	0	0	0	0	0	0	0	0	0	0	0	0	0	0	0	0	0	0	0	0	0	0	0	0	0	0	0	0	0	0
ENSMUSG00000096033.2	Gm5899	0	0	0	0	0	0	0	0	0	0	0	0	0	0	0	0	0	0	0	0	0	0	0	0	0	0	0	0	0	0	0	0	0	0	0	0	0	0	0	0	0	0	0	0	0	0	0	0
ENSMUSG00000096826.1	Ccl27b	0	0	0	0	0	0	0	0	0	0	0	0	0	0	0	0	0	0	0	0	0	0	0	0	0	0	0	0	0	0	0	0	0	0	0	0	0	0	0	0	0	0	0	0	0	0	0	0
ENSMUSG00000102813.1	Gm37795	0	0	1	0	0	0	1	5	4	5	3	15	0	0	0	0	0	0	0	11	7	4	10	9	0	0	0	0	1	0	3	6	0	3	7	5	0	0	0	0	0	0	10	9	5	7	1	4
ENSMUSG00000085656.1	Gm13180	1	0	0	0	0	0	0	1	2	1	0	1	1	0	0	0	0	0	0	1	1	0	0	0	0	0	0	0	0	0	2	0	1	0	3	0	0	0	0	0	0	0	2	1	2	0	0	1
ENSMUSG00000107518.1	Gm44016	0	0	0	0	0	0	0	0	0	0	0	0	0	0	0	0	0	0	0	0	0	0	0	0	0	0	0	0	0	0	0	0	0	0	0	0	0	0	0	0	0	0	0	0	0	0	0	0
ENSMUSG00000004187.10	Kifc2	1	2	3	3	2	1	10	21	28	34	31	70	1	2	2	0	0	1	12	94	48	25	41	22	2	2	1	2	1	2	28	33	14	35	108	27	2	4	2	0	0	2	53	44	34	36	25	30
ENSMUSG00000088939.1	Gm25925	0	0	0	0	0	0	0	0	0	0	0	0	0	0	0	0	0	0	0	0	0	0	0	0	0	0	0	0	0	0	0	0	1	0	0	0	0	0	0	0	0	0	0	0	0	0	0	0
ENSMUSG00000106012.1	Gm43744	0	0	0	0	0	0	0	0	0	0	0	0	0	0	0	0	0	0	0	0	0	0	0	0	0	0	0	0	0	0	0	0	0	0	0	0	0	0	0	0	0	0	0	0	0	0	0	0
ENSMUSG00000052426.4	Gm9877	0	0	0	0	0	0	0	0	0	0	0	1	0	0	0	0	0	0	0	0	0	0	0	0	0	0	0	0	0	0	2	0	0	0	0	0	0	0	0	0	0	0	1	0	0	1	2	1
ENSMUSG00000071074.9	Yipf3	1	2	1	2	0	1	2	4	8	5	4	9	1	1	2	1	1	2	3	9	4	1	7	6	2	1	0	1	0	1	6	10	4	7	7	4	1	2	2	0	1	0	4	6	4	4	5	7
ENSMUSG00000013483.14	Card14	1	0	0	0	0	0	0	0	0	1	0	1	0	0	0	1	0	0	0	0	2	0	0	0	0	0	0	0	0	0	0	0	1	1	1	1	0	0	0	1	0	0	0	3	1	0	1	1
ENSMUSG00000108210.1	Gm44179	0	0	0	0	0	0	0	0	0	0	0	0	0	0	0	0	0	0	0	0	0	0	0	0	0	0	0	0	0	0	0	0	0	0	0	0	0	0	0	0	0	0	0	0	0	0	0	0
ENSMUSG00000028952.12	Zbtb48	1	0	0	1	0	0	0	4	1	3	2	3	0	3	0	0	0	0	4	9	2	2	4	1	1	0	0	0	0	1	1	1	2	4	3	4	0	0	0	0	0	1	5	4	4	3	1	5
ENSMUSG00000099907.1	Gm10421	0	0	0	0	0	0	0	4	3	5	2	6	0	0	0	0	0	0	2	4	1	3	8	3	0	0	0	0	0	0	3	4	5	6	2	3	0	0	0	0	0	0	5	7	5	3	2	3
ENSMUSG00000099740.1	Gm28897	0	0	0	0	0	0	0	0	0	0	0	0	0	0	0	0	0	0	0	0	0	0	0	0	0	0	0	0	0	0	0	0	0	0	0	0	0	0	0	0	0	0	0	0	0	0	0	0
ENSMUSG00000110224.1	RP24-380D10.3	0	0	0	0	0	0	0	0	0	0	0	0	0	0	0	0	0	0	0	0	0	0	0	0	0	0	0	0	0	0	0	0	0	0	0	0	0	0	0	0	0	0	0	0	0	0	0	0
ENSMUSG00000108815.1	RP23-325D10.3	0	0	0	0	0	0	0	0	0	0	1	0	0	0	0	0	0	0	0	0	0	0	0	0	0	0	0	0	0	0	0	0	0	0	0	0	0	0	0	0	0	0	0	2	0	0	0	1
ENSMUSG00000091110.1	Gm2832	0	0	0	0	0	0	0	0	0	0	0	0	0	0	0	0	0	0	0	1	1	0	0	0	0	0	0	0	0	1	0	0	0	0	0	0	0	0	0	0	0	0	0	0	2	0	0	0
ENSMUSG00000031898.8	Dpep3	0	0	0	0	0	0	0	0	0	0	1	0	0	0	0	0	0	0	0	0	0	0	0	0	0	0	0	0	0	0	0	0	0	0	0	0	0	0	0	0	0	0	0	0	0	0	0	0
ENSMUSG00000065673.1	Gm24258	0	0	0	0	0	0	0	0	0	0	0	0	0	0	0	0	0	0	0	0	0	0	0	0	0	0	0	0	0	0	0	0	0	0	0	0	0	0	0	0	0	0	0	0	0	0	0	0
ENSMUSG00000020941.7	Map3k14	3	0	0	0	1	0	0	3	4	6	8	16	2	1	3	1	0	2	2	18	11	4	8	12	1	2	0	2	3	1	4	4	0	10	19	6	1	3	4	10	4	5	6	10	6	8	6	10
ENSMUSG00000021224.14	Numb	32	38	27	36	28	19	43	134	122	157	126	324	54	39	29	16	15	25	64	289	193	102	167	170	36	38	35	42	33	15	171	196	78	243	285	210	5	28	30	16	19	19	299	297	236	149	157	207
ENSMUSG00000108411.1	Gm44818	0	0	0	0	0	0	0	0	0	0	0	0	0	0	0	0	0	0	0	0	0	0	0	0	0	0	0	0	0	0	0	0	0	0	0	0	0	0	0	0	0	0	0	0	0	0	0	0
ENSMUSG00000034488.14	Edil3	571	483	403	399	254	343	209	663	608	778	661	1271	742	536	429	347	286	352	372	1050	936	438	739	721	574	591	470	744	699	332	1062	1027	496	1310	1360	1237	45	305	534	410	279	216	851	794	754	494	461	670
ENSMUSG00000083992.1	Gm11478	0	0	0	0	0	0	0	0	0	0	0	0	0	0	0	0	0	0	0	0	0	0	0	0	0	0	0	0	0	0	0	0	0	0	0	0	0	0	0	0	0	0	0	0	0	0	0	0
ENSMUSG00000029348.11	Asphd2	0	0	1	0	0	0	1	7	5	12	7	19	0	0	0	0	0	0	3	24	9	6	7	4	0	0	1	1	0	1	6	6	3	10	23	12	0	0	0	1	0	0	6	13	6	5	6	8
ENSMUSG00000108903.1	Gm45029	0	0	0	0	0	0	0	1	1	0	0	1	0	0	0	1	0	0	0	0	1	1	0	0	0	0	0	0	0	0	2	1	0	2	0	1	0	0	0	0	0	0	2	3	0	0	1	1
ENSMUSG00000098984.1	Mir6420	0	0	0	0	0	0	0	0	0	0	0	0	0	0	0	0	0	0	0	0	0	0	0	0	0	0	0	0	0	0	0	0	0	0	0	0	0	0	0	0	0	0	0	0	0	0	0	0
ENSMUSG00000083473.1	Gm13207	0	0	0	0	0	1	0	1	1	0	0	1	0	0	1	0	0	0	0	1	2	0	0	0	0	0	0	0	0	0	0	1	0	1	1	1	0	0	0	0	0	0	2	1	0	0	0	0
ENSMUSG00000103119.1	Gm37583	0	0	0	0	0	1	0	0	1	0	0	1	0	0	0	1	0	0	0	0	0	0	2	1	0	0	0	0	0	0	1	1	0	0	1	1	0	1	0	0	0	0	1	0	1	1	0	0
ENSMUSG00000104488.1	Gm38062	0	0	0	0	0	0	0	0	0	0	0	0	0	0	0	0	0	0	0	0	0	0	0	0	0	0	0	0	0	0	0	0	0	0	0	0	0	0	0	0	0	0	0	0	0	0	0	0
ENSMUSG00000041552.7	Ptchd1	1	3	2	0	1	0	26	95	79	84	72	189	3	3	5	1	2	1	57	204	132	77	134	103	2	2	1	3	3	0	111	99	45	129	155	113	0	1	0	4	2	1	258	192	172	106	106	130
ENSMUSG00000031376.15	Atp2b3	0	0	0	0	0	0	13	67	51	75	63	161	1	0	0	1	0	0	26	175	75	44	85	72	0	0	1	0	1	0	72	77	33	78	186	80	0	0	0	0	0	1	85	105	78	51	56	58
ENSMUSG00000046840.16	Hnf4aos	0	0	0	0	0	0	1	1	2	1	0	1	0	0	0	0	0	1	0	1	1	1	2	2	0	0	0	0	0	0	1	0	1	2	1	2	0	0	0	0	0	0	0	0	2	2	1	1
ENSMUSG00000068606.5	Gm4841	0	0	0	0	0	0	0	0	0	0	0	0	0	0	0	0	0	1	0	0	0	0	0	0	0	0	0	0	0	0	0	0	1	0	0	0	0	16	22	12	13	11	23	15	13	7	12	5
ENSMUSG00000030805.14	Stx4a	8	9	1	3	4	6	3	13	12	18	9	30	8	10	7	2	5	3	12	28	18	10	19	19	7	5	9	4	9	4	17	22	5	14	33	23	0	10	11	10	3	5	38	35	23	18	17	18
ENSMUSG00000048378.1	Olfr1394	0	0	0	0	0	0	0	0	0	0	0	0	0	0	0	0	0	0	0	0	0	0	0	0	0	0	0	0	0	0	0	0	0	0	0	0	0	0	0	0	0	0	0	0	0	0	0	0
ENSMUSG00000077524.1	n-R5s67	0	0	0	0	0	1	0	0	0	0	0	0	0	0	0	0	0	0	0	0	0	0	0	0	0	0	0	0	0	0	0	0	0	0	0	0	0	0	0	0	0	0	0	0	0	0	1	0
ENSMUSG00000102904.1	Gm38265	0	0	0	0	0	0	0	0	0	0	0	0	0	0	0	0	0	0	0	0	0	0	0	0	0	0	0	0	0	0	0	0	0	0	0	0	0	0	0	0	0	0	1	0	0	0	0	0
ENSMUSG00000076750.6	Tcrg-V3	0	0	0	0	0	0	0	0	0	0	0	0	0	0	0	0	0	0	0	0	0	0	0	0	0	0	0	0	0	0	0	0	0	0	0	0	0	0	0	0	0	0	0	0	0	0	0	0
ENSMUSG00000047115.15	Fam221a	0	0	0	1	0	0	0	2	3	4	0	3	3	0	0	0	0	0	3	6	4	6	0	2	0	0	0	0	0	0	1	1	1	1	2	0	0	0	0	0	0	0	4	10	3	0	4	4
ENSMUSG00000101842.1	Gm28391	0	0	0	0	0	0	0	0	0	0	0	0	0	0	0	0	0	0	0	0	0	0	0	0	0	0	0	0	0	0	0	0	0	0	0	0	0	0	0	0	0	0	0	0	0	0	0	0
ENSMUSG00000074149.9	Gm10634	1	0	0	0	0	0	1	4	6	4	3	10	0	2	0	0	0	0	0	5	7	6	6	3	0	1	0	0	0	1	1	3	1	4	8	9	0	0	0	1	0	2	5	10	4	3	7	1
ENSMUSG00000071078.5	Nr2c2ap	5	3	1	0	1	1	0	1	1	2	5	7	0	1	0	1	0	0	1	3	3	1	1	2	2	0	1	1	1	1	1	2	1	3	4	3	0	2	2	1	0	1	2	2	6	0	3	5
ENSMUSG00000024182.16	Axin1	5	4	6	4	1	6	20	49	39	58	43	107	8	3	3	5	3	8	27	121	76	49	64	52	7	5	3	5	4	5	53	62	28	68	111	82	1	5	9	7	1	4	69	71	82	49	44	59
ENSMUSG00000067103.6	AY702103	0	0	0	0	1	0	0	0	0	0	0	0	0	0	0	0	0	0	0	0	0	0	0	0	0	0	0	0	0	0	0	1	0	0	0	0	0	0	0	0	0	0	0	0	0	0	0	0
ENSMUSG00000104521.1	Gm34073	0	0	0	0	0	0	0	0	0	0	0	0	0	0	0	0	0	0	0	0	0	0	0	0	0	0	0	0	0	0	0	0	0	0	0	0	0	0	0	0	0	0	0	0	0	0	0	0
ENSMUSG00000100827.1	Gm29069	0	0	0	0	0	0	1	1	0	0	1	5	1	1	0	2	0	0	0	3	1	0	0	3	0	0	1	0	1	0	1	1	0	0	3	4	0	0	0	0	0	0	0	0	4	1	2	1
ENSMUSG00000108845.1	Gm45090	0	0	0	0	0	0	0	0	0	0	0	0	0	0	0	0	0	0	0	0	0	0	0	0	0	0	0	0	0	0	0	0	0	0	0	0	0	0	0	0	0	0	0	0	0	0	0	0
ENSMUSG00000084826.7	AI847159	0	0	1	0	0	0	1	2	1	1	0	1	1	1	0	0	0	0	3	4	4	2	3	3	0	0	0	0	0	0	4	1	1	2	1	2	0	0	0	0	0	0	1	2	1	2	2	3
ENSMUSG00000046962.15	Zbtb21	6	3	7	3	1	6	2	34	28	20	15	76	13	7	3	5	0	2	10	68	33	24	35	31	4	9	3	7	10	2	40	24	12	39	47	58	2	9	13	10	10	9	59	45	49	36	27	52
ENSMUSG00000020460.15	Rps27a	8	10	12	4	4	6	23	37	31	44	33	54	10	13	6	3	5	5	40	42	42	35	33	30	7	16	16	12	12	6	43	34	32	38	37	40	3	11	14	15	11	6	46	42	44	34	29	41
ENSMUSG00000048616.4	Nog	0	0	0	0	0	0	0	0	0	0	1	0	0	0	0	0	0	0	0	1	1	1	1	0	0	0	0	0	0	0	0	2	1	0	4	0	0	0	0	0	0	0	0	0	1	0	1	2
ENSMUSG00000109702.1	RP23-64O4.3	0	0	0	0	0	0	0	0	0	0	0	0	0	0	0	0	0	0	0	0	0	0	0	0	0	0	0	0	0	0	0	0	0	0	0	0	0	0	0	0	0	0	0	0	0	0	0	0
ENSMUSG00000028779.16	Pef1	2	0	0	0	0	0	4	5	5	10	8	18	2	0	3	1	0	1	6	21	10	8	7	9	1	1	6	4	0	0	10	10	5	11	19	12	1	1	1	0	3	0	13	9	9	7	6	8
ENSMUSG00000057067.3	Olfr297	0	0	0	0	0	0	0	0	0	0	0	0	0	0	0	0	0	0	0	0	0	0	0	0	0	0	0	0	0	0	0	0	0	0	0	0	0	0	0	0	0	0	0	0	0	0	0	0
ENSMUSG00000055923.16	Aasdh	9	6	2	5	3	2	5	14	24	18	17	37	9	3	3	1	0	4	9	48	22	18	22	23	5	0	3	3	4	4	34	38	12	35	37	28	1	2	5	7	3	2	30	34	37	25	22	30
ENSMUSG00000058275.2	Olfr412	0	0	0	0	0	0	0	0	0	0	0	0	0	0	0	0	0	0	0	0	0	0	0	0	0	0	0	0	0	0	0	0	0	0	0	0	0	0	0	0	0	0	0	0	0	0	0	0
ENSMUSG00000096351.1	Samd11	1	0	0	0	0	0	0	1	3	0	4	3	1	0	0	0	0	1	0	7	3	4	2	2	0	0	0	0	0	0	0	0	0	4	3	3	0	0	0	0	0	0	4	4	3	2	3	1
ENSMUSG00000037465.9	Klf10	2	1	1	2	0	0	1	1	1	1	1	4	0	0	2	0	0	0	2	5	4	2	2	1	0	3	0	0	0	0	3	0	1	2	1	1	1	0	0	0	0	0	1	2	4	1	3	2
ENSMUSG00000100977.1	Gm29334	0	0	0	0	0	0	0	0	0	0	0	0	0	0	0	0	0	0	0	0	0	0	0	0	0	0	0	0	0	0	0	0	0	0	0	0	0	0	0	0	0	0	0	0	0	0	0	0
ENSMUSG00000105986.1	Gm43065	0	0	0	0	0	0	0	0	0	0	0	0	0	0	0	0	0	0	0	0	0	0	0	0	0	0	0	0	0	0	0	0	0	0	0	0	0	0	0	0	0	0	0	0	0	0	0	0
ENSMUSG00000040121.5	Rep15	0	1	1	1	0	0	0	0	1	1	1	1	0	0	0	0	0	0	0	3	1	0	0	0	0	0	0	0	0	0	2	2	1	4	1	2	0	2	1	0	0	0	3	0	0	2	1	2
ENSMUSG00000024270.11	Slc39a6	0	1	0	1	0	0	0	12	9	7	7	23	1	0	0	0	0	0	3	20	14	3	16	13	1	2	1	0	0	0	10	9	3	11	18	9	0	3	3	0	1	0	27	11	16	9	12	9
ENSMUSG00000105658.1	Gm43531	0	0	0	0	0	0	0	0	0	0	0	0	0	0	0	0	0	0	0	0	0	0	0	0	0	0	0	0	0	0	0	0	0	0	0	0	0	0	0	0	0	0	0	0	0	0	0	0
ENSMUSG00000082114.2	Gm13489	0	0	0	0	0	0	0	0	0	0	0	0	0	0	0	0	0	0	0	0	0	0	0	0	0	0	0	0	0	0	0	0	0	0	0	0	0	0	0	0	0	0	0	0	0	0	0	0
ENSMUSG00000040007.8	Bahd1	1	1	1	0	0	0	5	1	2	4	3	9	0	1	0	1	0	0	3	10	8	1	2	2	0	1	0	0	1	0	4	5	0	9	12	5	0	0	0	1	1	0	9	5	3	1	6	7
ENSMUSG00000087734.1	Gm24646	0	0	0	0	0	0	0	0	0	0	0	0	0	0	0	0	0	0	0	0	0	0	0	0	0	0	0	0	0	0	0	0	0	0	0	0	0	0	0	0	0	0	0	0	0	0	0	0
ENSMUSG00000103483.1	Gm20162	0	0	0	0	0	0	0	0	0	0	0	0	0	0	0	0	0	0	0	0	0	0	0	0	0	0	0	0	0	0	0	0	0	0	0	0	0	0	0	0	0	0	0	0	0	0	0	0
ENSMUSG00000016319.3	Slc25a5	3	4	2	2	0	0	12	12	7	18	20	37	5	0	2	4	1	2	5	25	25	16	21	7	4	2	1	5	2	0	17	25	16	32	19	27	0	4	4	3	6	5	31	22	21	17	17	23
ENSMUSG00000082195.3	Gm13034	0	0	0	0	0	0	0	0	0	0	1	0	0	0	0	0	0	0	0	1	1	0	0	0	0	0	0	0	0	0	0	0	0	0	4	1	0	0	0	0	0	0	1	0	0	0	0	0
ENSMUSG00000037005.16	Xpnpep2	0	0	0	0	0	0	0	0	0	0	0	0	0	0	1	0	0	0	0	0	1	0	0	1	0	0	0	0	0	0	1	0	0	0	0	0	0	0	1	0	0	0	0	0	0	1	0	0
ENSMUSG00000088512.1	Gm24467	0	0	0	0	0	0	0	0	0	0	0	0	0	0	0	0	0	0	0	0	0	0	0	0	0	0	0	0	0	0	0	0	0	0	0	0	0	0	0	0	0	0	0	0	0	0	0	0
ENSMUSG00000003309.13	Ap1m2	0	0	0	0	0	0	0	1	2	2	0	0	0	0	0	0	0	0	0	2	0	3	2	3	0	0	0	0	0	0	2	0	1	3	4	0	0	0	0	0	0	0	2	1	2	1	0	0
ENSMUSG00000058063.4	Trim31	0	0	0	0	0	0	0	0	0	0	0	0	0	0	0	0	0	0	0	0	0	0	0	0	0	0	0	0	0	0	0	0	0	0	0	0	0	0	0	0	0	0	0	0	2	0	1	1
ENSMUSG00000102511.1	Gm38086	0	0	0	0	0	0	0	0	0	0	0	0	0	0	0	0	0	0	0	0	0	0	0	0	0	0	0	0	0	0	0	0	0	0	0	0	0	0	0	0	0	0	0	0	0	0	0	0
ENSMUSG00000107857.1	Gm19596	0	0	0	0	0	0	0	0	0	0	0	0	0	0	0	0	0	0	0	0	0	0	0	0	0	0	0	0	0	0	0	0	0	0	0	0	0	0	0	0	0	0	0	0	0	0	0	0
ENSMUSG00000078604.1	Gm10961	0	0	0	0	0	0	0	1	0	0	1	0	0	0	0	0	0	0	1	0	2	1	2	0	0	0	0	0	0	0	1	1	0	1	1	1	0	0	0	0	1	0	2	0	1	0	1	0
ENSMUSG00000100830.1	Gm28441	0	0	0	0	0	0	0	0	0	0	0	0	0	0	0	0	0	0	0	0	0	0	0	0	0	0	0	0	0	0	0	0	0	0	0	0	0	0	0	0	0	0	0	0	0	1	0	0
ENSMUSG00000106720.1	Gm43795	0	0	0	0	0	0	0	0	0	0	0	0	0	0	0	0	0	0	0	0	0	0	0	0	0	0	0	0	0	0	0	0	0	0	0	0	0	0	0	0	0	0	0	0	0	0	0	0
ENSMUSG00000065577.1	Mir329	0	0	0	0	0	0	0	0	0	0	0	1	0	0	0	0	0	0	0	0	0	0	0	0	0	0	0	0	0	0	0	1	0	0	0	0	0	0	0	0	0	0	0	0	0	0	0	0
ENSMUSG00000107243.1	Gm43631	0	0	0	0	0	0	0	0	0	0	0	0	0	0	0	0	0	0	0	0	0	0	0	0	0	0	0	0	0	0	0	0	0	0	0	1	0	0	0	0	0	0	0	0	0	0	0	0
ENSMUSG00000088258.1	Gm24291	0	0	0	0	0	0	0	0	0	0	0	0	0	0	0	0	0	0	0	0	0	0	0	0	0	0	0	0	0	0	0	0	0	0	0	0	0	0	0	0	0	0	0	0	0	0	0	0
ENSMUSG00000085236.3	2610206C17Rik	1	2	0	0	0	0	1	1	1	5	0	4	0	0	1	0	0	0	2	7	2	2	5	4	0	1	0	1	0	0	2	3	0	4	8	4	0	0	1	1	0	0	6	15	5	4	3	4
ENSMUSG00000092787.1	Mir5116	0	0	0	0	0	0	0	0	0	0	0	0	0	0	0	0	0	0	0	0	0	0	0	0	0	0	0	0	0	0	0	0	0	0	0	0	0	0	0	0	0	0	0	0	0	0	0	0
ENSMUSG00000100661.1	Gm29471	0	0	0	0	0	0	0	0	0	0	0	0	0	0	0	0	0	0	0	0	0	0	0	0	0	0	0	0	0	0	0	0	0	0	0	0	0	0	0	0	0	0	0	0	0	0	0	0
ENSMUSG00000028012.15	Rrh	0	0	0	0	0	0	1	2	3	1	1	10	0	0	1	0	0	0	0	4	1	0	0	6	0	0	0	1	0	0	2	0	3	1	7	5	0	0	0	0	0	1	3	2	2	0	0	2
ENSMUSG00000106100.1	Gm9314	0	0	0	0	0	0	0	0	0	0	0	0	0	0	0	0	0	0	0	0	0	0	0	0	0	0	0	0	0	0	0	0	0	0	0	1	0	0	0	0	0	0	0	0	0	0	1	0
ENSMUSG00000063216.2	Olfr1351	0	0	0	0	0	0	0	0	0	0	0	0	0	0	0	0	0	0	0	0	2	0	0	0	0	0	0	0	0	0	0	1	0	0	0	0	0	0	0	0	0	0	0	0	0	0	0	0
ENSMUSG00000099255.1	Gm27266	0	0	0	0	0	0	0	0	0	0	0	0	0	0	0	0	0	0	0	0	0	0	0	0	0	0	0	0	0	0	0	0	0	0	0	0	0	0	0	0	0	0	0	0	0	0	0	0
ENSMUSG00000104891.1	2510017J16Rik	0	1	3	0	1	1	1	5	2	6	4	9	2	1	2	0	2	1	2	11	6	1	4	1	0	0	1	0	1	0	4	6	1	6	13	4	0	1	5	3	1	0	4	5	2	4	9	5
ENSMUSG00000026799.15	Med27	6	6	5	5	6	3	20	35	53	44	43	114	15	5	7	3	3	4	28	156	77	56	66	71	7	7	3	9	4	2	52	59	32	67	143	78	1	9	10	6	4	4	81	80	79	51	51	60
ENSMUSG00000033933.13	Vhl	4	1	0	2	2	1	1	3	4	7	8	12	1	1	1	1	1	1	1	8	8	3	6	10	0	0	2	2	1	0	6	3	3	8	9	4	0	1	1	2	1	1	8	10	9	5	4	4
ENSMUSG00000028671.16	Gale	0	1	1	0	0	1	2	2	1	4	1	7	1	1	0	0	0	0	1	9	4	4	4	2	1	1	0	1	0	0	4	3	0	8	10	4	1	0	1	3	0	1	5	4	5	3	6	3
ENSMUSG00000093807.1	Gm23620	0	0	0	0	0	0	0	0	0	0	0	0	0	0	0	0	0	0	0	0	0	0	0	0	0	0	0	0	0	0	0	0	0	0	0	0	0	0	0	0	0	0	0	0	0	0	0	0
ENSMUSG00000037486.17	Asxl2	30	37	26	28	11	21	95	224	182	241	198	448	51	27	23	23	13	22	207	407	305	186	263	260	30	33	33	38	42	24	227	230	151	305	402	300	7	25	58	55	19	31	431	385	256	217	191	316
ENSMUSG00000026691.10	Fmo3	0	0	0	0	0	0	0	0	0	0	0	2	0	0	0	0	1	0	0	0	0	1	0	0	0	0	0	0	0	0	0	1	0	1	1	1	0	0	0	0	0	0	0	0	1	1	1	0
ENSMUSG00000109347.1	Gm45175	0	0	0	0	0	0	0	0	0	0	0	0	0	0	0	0	0	0	0	0	0	0	0	0	0	0	0	0	0	0	0	0	0	0	0	0	0	0	0	0	0	0	0	0	0	0	1	0
ENSMUSG00000051592.14	Ccnb3	0	0	0	0	0	0	0	1	0	1	1	1	0	0	0	0	0	0	0	1	0	0	1	1	0	0	0	0	0	1	0	0	0	0	1	0	0	0	0	0	0	1	0	0	0	0	0	0
ENSMUSG00000026668.10	Ucma	0	0	0	0	0	0	0	1	0	0	3	1	0	0	0	0	1	0	0	0	0	0	2	1	0	0	0	1	0	0	0	2	0	1	0	0	0	0	0	0	0	0	1	0	1	1	0	1
ENSMUSG00000101582.1	Gm28828	0	0	0	0	0	0	0	0	0	0	0	0	0	0	0	0	0	0	0	0	0	0	0	0	0	0	0	0	0	0	0	0	0	0	0	0	0	0	0	0	0	0	0	0	0	0	0	0
ENSMUSG00000033006.9	Sox10	8	8	10	2	2	5	1	2	1	4	1	3	13	13	8	9	3	7	0	4	2	2	3	4	10	4	9	9	11	6	1	3	5	2	4	3	3	4	13	16	8	8	4	5	0	1	0	1
ENSMUSG00000025199.16	Chuk	38	24	29	17	12	24	42	136	130	157	127	262	53	38	24	16	10	13	64	256	202	93	159	122	32	40	18	44	38	14	183	182	70	219	270	167	10	26	57	45	37	27	295	235	224	144	135	194
ENSMUSG00000090273.3	Prr22	0	0	0	0	0	0	0	0	1	0	1	1	0	0	0	0	0	0	0	1	0	0	0	0	0	0	0	0	0	0	0	0	0	1	0	0	0	0	0	0	0	0	0	0	0	0	0	1
ENSMUSG00000102866.1	Gm37636	0	0	0	0	0	0	0	0	0	0	0	0	0	0	0	0	0	0	0	0	0	0	0	0	0	0	0	0	0	0	0	0	0	0	0	0	0	0	0	0	0	0	0	0	0	0	0	0
ENSMUSG00000014313.14	Cox6c	3	13	7	9	3	5	35	63	64	57	61	111	9	10	5	7	4	8	57	86	88	48	64	64	11	9	9	5	8	10	76	96	31	106	87	97	2	11	9	8	10	6	123	102	76	61	61	76
ENSMUSG00000059030.4	Olfr128	0	0	0	0	0	0	0	0	0	0	0	0	0	0	0	0	0	0	0	0	0	0	0	0	0	0	0	0	0	0	0	0	0	0	0	0	0	0	0	0	0	0	0	0	0	0	0	0
ENSMUSG00000064617.1	n-R5s176	0	0	0	0	0	0	0	0	0	0	0	0	0	0	0	0	0	0	0	0	0	0	0	0	0	0	0	0	0	0	0	0	0	0	0	0	0	0	0	0	0	0	0	0	0	0	0	0
ENSMUSG00000106634.1	Gm43042	0	0	0	0	0	0	0	0	0	0	0	0	0	0	0	0	0	0	0	0	0	0	0	0	0	0	0	0	0	0	0	0	0	1	0	0	0	0	0	0	0	0	0	0	0	0	0	1
ENSMUSG00000057147.13	Dph6	7	11	7	10	3	9	29	106	88	95	86	199	14	10	10	7	2	11	64	184	134	73	136	102	9	10	12	10	6	2	108	104	30	120	175	135	0	5	7	5	6	5	167	158	133	98	92	103
ENSMUSG00000052997.15	Uba2	2	3	4	7	4	6	11	31	26	37	25	74	15	6	3	0	1	4	15	67	57	28	41	27	4	6	3	8	11	5	36	35	16	50	65	40	1	7	5	7	4	5	59	70	35	34	31	38
ENSMUSG00000089486.1	Gm24737	0	0	0	0	0	0	0	0	0	0	0	0	0	0	0	0	0	0	0	0	0	0	0	0	0	0	0	0	0	0	0	0	0	1	0	0	0	0	0	0	0	0	0	0	0	0	0	0
ENSMUSG00000104572.4	Fbxw23	2	2	3	1	1	6	0	1	1	1	1	2	4	1	2	1	0	0	0	0	0	0	2	0	3	3	2	2	5	2	0	1	0	5	2	3	1	5	2	1	3	2	1	0	1	1	1	1
ENSMUSG00000021054.5	Sgpp1	2	3	2	4	1	1	3	18	13	23	4	34	6	5	2	1	0	2	6	38	30	12	27	17	5	0	2	3	2	0	13	17	9	20	24	16	0	2	2	9	2	3	28	28	27	11	19	39
ENSMUSG00000026430.15	Rassf5	0	1	0	0	0	0	4	19	9	14	9	25	0	1	0	1	0	0	9	44	19	14	15	12	0	0	1	0	0	0	16	15	14	20	37	19	0	0	0	0	0	0	27	14	22	16	14	18
ENSMUSG00000028747.10	Htr6	0	0	0	0	0	0	0	0	2	1	0	0	0	0	0	0	0	0	2	3	0	0	1	0	0	0	0	0	0	0	1	1	0	1	1	2	0	0	0	0	0	0	1	0	1	1	0	0
ENSMUSG00000000301.16	Pemt	1	1	0	0	0	0	2	7	3	1	2	14	0	0	0	2	0	0	4	11	4	3	3	7	0	1	1	0	1	0	5	3	1	8	12	7	0	0	0	1	0	0	6	2	3	6	1	8
ENSMUSG00000031452.15	1700029H14Rik	0	0	1	0	0	0	0	0	1	0	0	1	0	0	0	0	0	0	0	0	0	0	1	0	0	0	0	0	0	0	0	0	0	0	0	0	0	0	0	0	0	0	2	0	2	0	0	0
ENSMUSG00000086495.7	Gm13778	0	0	0	1	1	0	0	2	0	1	1	1	4	1	1	1	4	2	1	1	1	0	0	3	2	1	0	2	4	0	1	0	0	0	3	1	0	1	1	1	0	0	0	3	3	1	1	1
ENSMUSG00000098679.1	Mir7688	0	0	0	1	0	0	3	5	2	2	5	3	0	0	0	0	0	1	5	2	1	3	2	1	0	1	1	1	0	0	4	2	4	5	0	3	0	0	2	2	1	0	7	5	4	4	5	4
ENSMUSG00000097204.2	Gm17690	1	2	0	3	0	1	0	0	3	2	4	6	2	1	1	0	1	0	4	10	4	2	5	3	1	0	1	2	2	0	3	5	0	7	4	4	0	0	1	1	2	0	5	4	3	3	3	5
ENSMUSG00000021947.10	Cryl1	5	4	2	3	1	1	9	14	27	17	15	49	6	4	4	1	4	3	16	44	29	19	23	29	0	5	1	4	3	3	33	16	13	26	48	29	3	1	0	4	1	1	24	26	28	13	20	23
ENSMUSG00000108095.1	Gm44067	0	0	0	1	1	0	0	0	0	0	0	0	0	0	0	0	0	0	0	0	0	0	1	0	0	0	0	0	1	0	0	1	1	0	0	1	0	0	0	0	1	0	1	1	0	0	0	0
ENSMUSG00000078957.3	1700060C20Rik	0	0	0	0	0	0	0	0	0	0	0	0	0	0	0	0	0	0	0	0	0	0	0	0	0	0	0	0	0	0	0	0	0	0	0	0	0	0	0	0	0	0	0	0	1	0	0	0
ENSMUSG00000103324.1	Gm37402	0	0	0	0	0	0	0	0	0	0	0	0	0	0	0	0	0	0	0	0	0	0	0	0	0	0	0	0	0	0	0	0	0	0	0	0	0	0	0	0	0	0	0	0	0	0	0	0
ENSMUSG00000056258.8	Kcnq3	114	111	80	94	52	78	178	570	566	584	532	1105	189	110	104	89	63	90	356	1018	717	393	679	645	119	134	119	154	131	58	763	799	354	955	1198	983	16	70	169	111	74	73	906	870	759	592	531	739
ENSMUSG00000099184.1	Mir6337	0	0	0	0	0	0	0	0	0	0	0	0	0	0	0	0	0	0	0	0	0	0	0	0	0	0	0	0	0	0	0	0	0	0	0	0	0	0	0	0	0	0	0	0	0	0	0	0
ENSMUSG00000103672.1	Gm37621	2	1	3	0	4	6	1	16	18	12	14	34	10	1	2	5	0	3	5	22	16	9	7	11	4	4	2	2	2	0	8	13	2	12	23	18	0	1	5	7	3	0	23	22	18	7	8	17
ENSMUSG00000101147.1	Gm20818	0	0	0	0	0	0	0	0	0	0	0	0	0	0	0	0	0	0	0	0	0	0	0	0	0	0	0	0	0	0	0	0	0	0	0	0	0	0	0	0	0	0	0	0	0	0	0	0
ENSMUSG00000042842.10	Serpinb6b	0	1	0	0	0	0	0	0	0	0	1	0	0	0	0	0	1	0	0	2	0	0	0	0	0	1	0	0	0	0	1	0	1	0	1	0	0	0	0	0	0	0	1	0	0	0	0	0
ENSMUSG00000046408.13	1700067K01Rik	0	0	0	0	0	0	0	0	0	0	1	0	0	0	0	0	0	0	0	0	0	1	0	0	0	0	0	0	0	0	0	0	0	0	0	1	0	0	0	0	0	0	0	0	1	0	0	0
ENSMUSG00000079505.2	Gm11131	0	0	2	1	0	0	0	6	4	3	2	11	3	0	1	1	0	1	1	3	8	2	0	4	0	1	1	0	3	0	3	5	4	1	6	7	0	0	0	1	0	2	3	10	5	5	4	2
ENSMUSG00000081379.1	Gm14771	0	0	0	0	0	0	0	0	0	0	0	0	0	0	0	0	0	0	0	0	0	0	0	0	0	0	0	0	0	0	0	0	0	0	0	0	0	0	0	0	0	0	0	0	0	0	0	0
ENSMUSG00000034957.10	Cebpa	0	0	0	0	0	0	0	0	1	0	0	0	0	0	0	0	0	0	0	1	1	1	0	0	0	0	0	0	0	0	0	0	0	1	0	0	0	0	0	0	0	0	0	0	1	0	0	0
ENSMUSG00000031775.4	Pllp	10	4	6	5	4	8	0	1	2	5	5	3	15	11	7	3	7	6	0	4	6	3	2	1	8	10	5	11	12	7	5	3	2	8	8	5	2	1	8	2	4	4	0	1	0	3	1	2
ENSMUSG00000051486.5	Pcdhb11	0	0	0	0	0	0	0	0	0	0	0	0	0	0	0	0	0	0	0	0	0	0	0	0	0	0	0	0	0	0	0	0	0	0	0	0	0	0	0	0	0	0	0	0	0	0	0	0
ENSMUSG00000023912.9	Slc25a27	26	28	17	15	16	14	16	95	81	83	75	184	35	22	25	16	9	8	46	188	137	73	85	98	38	25	25	32	35	12	106	111	48	136	185	119	4	11	42	30	21	10	168	134	135	102	88	122
ENSMUSG00000027835.11	Pdcd10	15	14	11	12	5	8	22	100	95	125	113	163	39	13	25	10	7	12	49	195	154	61	159	107	18	20	15	11	26	8	124	125	67	200	156	172	4	14	38	27	13	10	223	188	171	108	112	160
ENSMUSG00000096908.3	Trav7-3	0	0	0	0	0	0	0	0	0	0	0	0	0	0	0	0	0	0	0	0	0	0	0	0	0	0	0	0	0	0	0	0	0	0	0	0	0	0	0	0	0	0	0	0	0	0	0	0
ENSMUSG00000090039.1	Gm15894	0	0	0	0	0	0	0	0	0	0	0	0	0	0	0	0	0	0	0	1	0	0	0	0	0	0	0	0	0	0	0	0	0	0	0	0	0	0	0	1	0	0	0	1	0	0	0	0
ENSMUSG00000082160.1	Gm11578	0	0	0	0	0	0	0	0	0	1	0	0	0	0	0	0	0	0	0	0	0	0	0	0	0	0	0	0	0	0	0	0	0	0	1	0	0	0	0	0	0	0	0	0	0	0	0	0
ENSMUSG00000108513.1	Gm30075	1	0	0	0	2	0	1	1	2	0	1	0	1	1	0	1	0	0	0	0	3	0	2	2	0	0	0	1	0	2	3	2	1	1	1	3	0	1	0	1	0	0	0	4	0	0	0	1
ENSMUSG00000104665.1	Gm43366	0	0	0	0	0	0	0	0	0	0	0	0	0	0	0	0	0	0	0	0	2	0	0	0	0	0	0	0	0	0	0	1	0	0	0	0	0	0	0	0	0	0	0	0	0	0	0	1
ENSMUSG00000098193.1	Gm26963	0	0	0	0	0	0	0	0	0	0	0	0	0	0	0	0	0	0	0	0	0	0	0	0	0	0	0	0	0	0	0	0	0	0	0	0	0	0	0	0	0	0	0	0	0	0	0	0
ENSMUSG00000097429.1	Gm26520	2	1	0	0	1	0	0	0	3	4	4	4	1	1	0	0	0	1	4	3	1	2	2	3	1	0	2	0	1	0	3	1	1	4	1	4	0	0	0	0	0	0	3	0	2	2	2	4
ENSMUSG00000109935.1	RP24-345M16.4	0	0	0	0	0	0	0	0	0	0	0	0	0	0	0	0	0	0	0	0	0	0	0	0	0	0	0	0	0	0	0	0	0	0	0	0	0	0	0	0	0	0	0	0	0	0	0	0
ENSMUSG00000003929.10	Zfp81	6	4	2	7	3	7	8	35	30	28	29	61	14	3	4	7	0	4	19	50	57	25	34	21	8	2	2	5	6	3	48	48	17	44	62	35	0	6	14	9	5	2	62	58	47	32	32	33
ENSMUSG00000097849.1	Gm26754	0	0	0	0	0	0	0	0	0	0	0	0	0	0	0	0	0	0	0	0	0	0	0	0	0	0	0	0	0	0	0	0	0	0	0	2	0	0	0	0	0	0	0	0	0	0	0	0
ENSMUSG00000041219.14	Arhgap11a	1	0	0	1	1	1	1	0	1	1	0	1	1	0	0	2	0	0	0	1	0	0	0	0	0	0	0	0	2	0	1	1	0	1	2	0	0	0	0	0	0	0	1	0	1	0	0	0
ENSMUSG00000046490.7	Rnf222	0	0	0	0	0	0	0	0	0	0	0	0	0	0	0	0	0	0	0	0	0	0	0	0	0	0	0	0	0	0	0	0	0	0	0	0	0	0	0	0	0	0	0	0	0	0	0	0
ENSMUSG00000090330.2	9130221H12Rik	0	0	0	0	0	0	0	1	0	1	0	0	0	0	0	0	0	0	0	0	0	0	0	1	0	0	0	1	0	0	0	2	2	2	1	1	0	0	0	1	0	0	0	0	0	1	0	0
ENSMUSG00000099303.1	Gm27458	0	0	0	0	0	0	0	0	0	0	0	0	0	0	0	0	0	0	0	0	0	0	0	0	0	0	0	0	0	0	0	0	0	0	0	0	0	0	0	0	0	0	0	0	0	0	0	0
ENSMUSG00000026675.12	Hsd17b7	2	3	2	1	2	0	3	15	9	9	13	19	5	0	0	0	5	1	7	17	12	12	21	15	5	2	0	2	1	1	12	13	1	11	17	8	0	1	2	8	4	2	28	24	20	21	11	13
ENSMUSG00000032204.13	Aqp9	0	1	0	0	1	0	0	0	1	0	1	1	0	0	0	0	0	0	0	2	1	0	1	0	1	1	0	1	2	0	0	0	0	0	1	0	0	0	0	0	0	0	0	2	1	0	1	1
ENSMUSG00000094088.2	Ighv1-64	0	0	0	0	0	0	0	0	0	0	0	0	0	0	0	0	0	0	0	0	0	0	0	0	0	0	0	0	0	0	0	0	0	0	0	0	0	0	0	0	0	0	0	0	0	0	0	0
ENSMUSG00000098729.1	Gm27200	0	0	0	0	0	0	0	0	0	0	3	0	0	0	0	0	0	0	0	1	0	0	0	0	0	0	0	0	0	0	0	0	0	0	0	0	0	0	0	0	0	0	0	2	0	0	0	2
ENSMUSG00000020184.14	Mdm2	13	12	5	13	10	11	11	53	40	63	32	101	15	8	4	6	5	8	27	96	69	41	59	69	12	12	13	12	15	4	66	45	30	73	78	83	4	18	35	31	12	18	89	78	67	59	65	66
ENSMUSG00000103669.1	2900042K21Rik	0	0	0	0	0	0	0	0	0	0	0	0	0	0	0	0	0	0	0	0	0	0	0	0	0	0	0	0	0	0	0	0	0	0	0	0	0	0	0	0	0	0	0	0	0	0	0	0
ENSMUSG00000099704.1	Gm28842	0	0	0	0	0	0	0	0	0	0	0	0	0	0	0	0	0	0	0	0	0	0	0	0	0	0	0	0	0	0	0	0	0	0	0	0	0	0	0	0	0	0	0	0	0	0	0	0
ENSMUSG00000108265.1	Olfr318	0	0	0	0	0	0	0	0	0	0	0	0	0	0	0	0	0	0	0	0	0	0	0	0	0	0	0	0	0	0	0	0	0	0	0	0	0	0	0	0	0	0	0	0	0	0	0	0
ENSMUSG00000024096.16	Ralbp1	9	6	4	6	4	4	7	57	42	39	46	117	7	11	4	5	4	4	17	109	65	53	55	46	13	13	6	10	12	1	59	44	19	60	107	76	0	7	12	0	7	5	79	85	68	54	44	67
ENSMUSG00000096966.2	Gm18336	0	0	0	0	0	0	0	0	0	0	0	0	0	0	0	0	0	0	0	0	0	0	0	0	0	0	0	0	0	0	0	0	0	0	0	0	0	0	0	0	0	0	0	0	0	0	0	0
ENSMUSG00000083602.1	Gm14911	0	0	0	0	0	0	0	0	0	0	0	0	0	0	0	0	0	0	0	0	0	0	0	0	0	0	0	0	0	0	0	0	0	0	0	0	0	0	0	0	0	0	0	0	0	0	0	0
ENSMUSG00000108186.1	Gm8132	0	1	0	0	0	0	0	0	0	0	1	0	0	0	1	1	0	1	0	0	0	0	0	0	0	0	0	0	0	0	0	0	0	0	0	0	0	0	0	0	0	0	0	0	0	0	0	0
ENSMUSG00000080995.1	Gm15165	0	0	0	0	0	0	0	0	0	0	0	0	0	0	0	0	0	0	0	0	0	0	0	0	0	0	0	0	0	0	0	0	0	0	0	0	0	0	0	0	0	0	0	0	0	0	0	0
ENSMUSG00000080850.1	Gm12439	0	0	0	0	0	0	0	0	0	1	0	1	0	0	0	1	0	0	0	0	0	0	0	0	0	0	0	0	0	0	0	0	0	0	0	0	0	0	0	0	0	0	1	0	0	1	0	0
ENSMUSG00000047794.5	Olfr685	0	0	0	0	0	0	0	0	0	0	0	0	0	0	0	0	0	0	0	0	0	0	0	0	0	0	0	0	0	0	0	0	0	0	0	0	0	0	0	0	0	0	0	0	0	0	0	0
ENSMUSG00000086554.1	9530034E10Rik	1	0	0	0	0	0	0	1	1	1	0	2	1	0	0	0	0	0	0	3	3	0	2	5	0	1	0	0	0	0	2	0	1	2	1	2	0	0	1	0	0	1	3	0	3	1	5	0
ENSMUSG00000037536.13	Fbxo34	4	2	6	0	1	1	16	62	49	66	44	109	8	5	4	2	0	3	33	157	94	33	75	78	3	4	4	1	4	1	48	61	23	73	112	79	2	3	1	0	1	2	93	88	89	51	74	74
ENSMUSG00000094347.1	Olfr784	0	0	0	0	0	0	0	0	0	0	0	0	0	0	0	0	0	0	0	0	0	0	0	0	0	0	0	0	0	0	0	0	0	0	0	0	0	0	0	0	0	0	0	0	0	0	0	0
ENSMUSG00000095450.1	AC132444.4	0	0	0	0	0	0	0	0	0	0	0	0	0	0	0	0	0	0	0	0	0	0	0	0	0	0	0	0	0	0	0	0	0	0	0	0	0	0	0	0	0	0	0	0	0	0	0	0
ENSMUSG00000062006.12	Rpl34	7	4	4	7	4	3	8	16	15	13	12	25	8	1	5	6	2	3	16	16	20	13	14	17	10	3	6	4	5	1	27	12	15	30	23	23	3	5	8	5	9	4	28	15	22	12	22	26
ENSMUSG00000099789.6	Gm28565	0	0	0	0	0	0	0	0	0	0	0	0	0	0	0	0	0	0	0	0	0	0	0	0	0	0	0	0	0	0	0	0	0	0	0	0	0	0	0	0	0	0	0	0	0	0	0	0
ENSMUSG00000026110.15	Mgat4a	12	3	5	10	7	3	23	73	61	69	48	135	7	6	4	1	1	4	34	126	79	43	76	78	5	7	2	6	13	4	66	73	38	62	95	76	4	5	7	4	8	6	93	88	78	55	32	56
ENSMUSG00000086125.1	Gm15942	0	0	0	0	0	0	0	0	2	0	1	4	0	0	0	0	0	0	1	1	0	1	2	3	0	0	0	0	0	0	1	1	0	0	2	2	0	0	0	0	0	0	3	0	3	2	1	2
ENSMUSG00000075983.1	Gm24121	0	0	0	0	0	0	0	0	0	0	0	0	0	0	0	0	0	0	0	0	0	0	0	0	0	0	0	0	0	0	0	0	0	0	0	0	0	0	0	0	0	0	0	0	0	0	0	0
ENSMUSG00000079892.2	Scgb1b22-ps	0	0	0	0	0	0	0	0	0	0	0	0	0	0	0	0	0	0	0	0	0	0	0	0	0	0	0	0	0	0	0	0	0	0	0	0	0	0	0	0	0	0	0	0	0	0	0	0
ENSMUSG00000109969.1	RP24-351P7.8	0	0	0	0	0	0	0	0	0	0	0	0	0	0	0	0	0	0	0	0	0	0	0	0	0	0	0	0	0	0	0	0	0	0	0	0	0	0	0	0	0	0	0	0	0	0	0	0
ENSMUSG00000104716.1	Gm30652	0	0	0	0	0	0	0	0	0	0	0	0	0	0	0	0	0	0	0	0	0	0	0	1	0	0	0	0	0	0	0	0	0	0	0	0	0	0	0	0	0	0	0	0	0	0	0	0
ENSMUSG00000098445.1	Mir6972	0	0	0	0	0	0	0	0	0	0	0	0	0	0	0	0	0	0	0	0	0	0	0	0	0	0	0	0	0	0	0	0	0	0	0	0	0	0	0	0	0	0	0	0	0	0	0	0
ENSMUSG00000095988.1	Gm15042	0	0	0	0	0	0	0	0	0	0	0	0	1	0	0	0	0	0	1	1	0	1	0	0	0	0	0	0	0	0	1	0	0	2	0	0	0	0	0	0	0	0	1	0	0	0	1	0
ENSMUSG00000102889.1	Gm37282	0	0	0	0	0	0	0	0	0	0	0	0	0	0	0	0	0	0	0	0	0	0	0	0	0	0	0	0	0	0	0	0	0	0	0	0	0	0	0	0	0	0	0	0	0	0	0	0
ENSMUSG00000063314.5	Gm12657	0	0	0	0	0	0	0	0	0	0	0	0	0	0	0	0	0	0	0	0	0	0	0	0	0	0	0	0	0	0	0	0	0	0	0	0	0	0	0	0	0	0	0	0	0	0	0	0
ENSMUSG00000108262.1	Gm43867	0	0	0	0	0	0	0	0	0	0	0	0	0	0	0	0	0	0	0	0	0	0	0	0	0	0	0	0	0	0	0	0	0	0	0	0	0	0	0	0	0	0	0	0	0	0	0	0
ENSMUSG00000103917.1	Gm38072	0	0	0	0	0	0	0	0	0	0	0	0	0	0	0	0	0	0	0	0	0	0	0	0	0	0	0	0	0	0	0	0	0	0	0	0	0	0	0	0	0	0	0	0	0	0	0	0
ENSMUSG00000084893.3	Hba-ps4	0	0	0	0	0	0	0	0	0	0	0	0	0	0	0	0	0	0	0	0	0	0	0	0	0	0	0	0	0	0	0	0	0	0	0	0	0	0	0	0	0	0	0	0	0	0	0	0
ENSMUSG00000089522.1	Gm22326	0	0	0	0	0	0	0	0	0	0	0	0	0	0	0	0	0	0	0	0	0	0	0	0	0	0	0	0	0	0	0	0	0	0	0	0	0	0	0	0	0	0	0	0	0	0	0	0
ENSMUSG00000048371.7	Pdp2	1	0	1	0	0	0	1	2	1	0	2	2	0	0	1	0	0	2	1	3	0	2	3	1	0	0	0	0	0	0	2	2	1	4	3	2	0	1	1	0	1	1	1	1	0	0	1	2
ENSMUSG00000101057.1	Gm29057	0	0	0	0	0	0	0	0	0	0	0	0	0	0	0	0	0	0	0	0	0	0	0	0	0	0	0	0	0	0	0	0	0	0	0	0	0	0	0	0	0	0	0	0	0	0	0	0
ENSMUSG00000091288.1	Gm17075	0	0	0	0	0	0	0	0	0	0	0	0	0	0	0	0	0	0	0	0	0	0	0	0	0	0	0	0	0	0	0	0	0	0	0	0	0	0	0	0	0	0	0	0	0	0	0	0
ENSMUSG00000038253.6	Hoxa5	0	0	0	0	0	0	0	0	0	0	0	0	0	0	0	0	0	0	0	0	0	0	0	0	0	0	0	0	0	0	0	0	0	0	0	0	0	0	0	0	0	0	0	0	0	0	0	0
ENSMUSG00000095946.1	Gm25196	0	0	0	0	0	0	0	0	0	0	0	0	0	0	0	0	0	0	0	0	0	0	0	0	0	0	0	0	0	0	0	0	0	0	0	0	0	0	0	0	0	0	0	0	0	0	0	0
ENSMUSG00000107944.1	Gm44280	0	0	0	0	0	1	0	0	0	0	0	1	0	0	0	0	0	0	0	0	0	0	0	1	0	1	0	0	0	0	1	0	1	0	0	0	0	0	0	0	0	0	0	0	0	0	0	0
ENSMUSG00000095821.1	Tcstv3	0	0	0	0	0	0	0	0	0	0	0	0	0	0	0	0	0	0	0	0	0	0	0	0	0	0	0	0	0	0	0	0	0	0	0	0	0	0	0	0	0	0	0	0	0	0	0	0
ENSMUSG00000053441.4	Adamts19	0	0	0	0	0	1	10	22	23	24	12	40	0	0	0	0	0	0	18	35	20	16	18	28	0	0	0	2	3	0	50	57	25	55	88	47	0	0	0	0	0	0	41	34	22	15	18	25
ENSMUSG00000105499.1	Igkv3-11	0	0	0	0	0	0	0	0	0	0	0	0	0	0	0	0	0	0	0	0	0	0	0	0	0	0	0	0	0	0	0	0	0	0	0	0	0	0	0	0	0	0	0	0	0	0	0	0
ENSMUSG00000108279.1	Gm44024	0	0	0	0	0	0	0	0	0	0	0	0	0	0	0	0	0	0	0	0	0	0	0	0	0	0	0	0	0	0	0	0	0	0	0	0	0	0	0	0	0	0	0	0	0	0	0	0
ENSMUSG00000030867.7	Plk1	1	1	1	0	1	1	0	1	1	0	4	4	0	0	0	0	0	0	0	3	2	0	2	1	0	0	0	0	2	1	1	1	0	3	2	2	0	0	0	0	0	0	4	2	1	2	2	2
ENSMUSG00000092220.1	Gm20528	1	0	2	2	0	0	2	2	3	2	2	7	2	0	0	3	1	0	1	3	3	1	3	7	1	0	0	0	1	0	3	4	0	8	7	7	0	2	0	0	2	0	3	8	6	3	2	6
ENSMUSG00000095573.2	Gm16501	0	0	0	0	0	0	0	0	0	0	0	0	0	0	0	0	0	0	0	0	0	0	0	0	0	0	0	0	0	0	0	0	0	0	0	0	0	0	0	0	0	0	0	0	0	0	0	0
ENSMUSG00000020284.16	1810043G02Rik	0	1	1	0	0	0	5	6	9	6	6	9	0	1	0	0	0	1	5	17	10	10	7	6	0	1	0	1	0	0	7	8	1	8	13	2	1	1	1	0	0	1	10	8	12	1	5	8
ENSMUSG00000102053.1	Gm4064	0	0	0	0	0	0	0	0	0	0	0	0	0	0	0	0	0	0	0	0	0	0	0	0	0	0	0	0	0	0	0	0	0	0	0	0	0	0	0	0	0	0	0	0	0	0	0	0
ENSMUSG00000087597.1	Gm15345	0	0	0	0	0	0	0	1	1	1	1	4	0	0	0	0	0	0	1	1	2	0	0	2	0	0	0	0	0	0	0	2	0	4	1	2	0	0	0	1	0	1	2	1	3	1	2	0
ENSMUSG00000063239.16	Grm4	0	0	0	0	0	0	3	10	17	16	13	31	1	1	0	0	1	0	5	29	19	12	16	17	0	0	0	1	0	0	19	17	6	19	32	20	0	0	0	0	1	0	18	13	13	11	13	20
ENSMUSG00000107401.1	Gm6312	0	0	0	0	0	0	0	0	0	0	0	0	0	0	0	0	0	0	0	0	0	0	0	0	0	0	0	0	0	0	0	0	0	0	0	0	0	0	0	0	0	0	0	0	0	0	0	0
ENSMUSG00000083245.1	Gm11185	0	0	0	0	0	0	0	0	0	0	0	0	0	0	0	0	0	0	0	0	0	0	0	0	0	0	0	0	0	0	0	0	0	0	0	0	0	0	0	0	0	0	0	0	0	0	0	0
ENSMUSG00000082200.1	Gm12871	0	0	0	0	0	0	0	0	0	0	0	0	0	0	0	0	0	0	0	0	0	0	0	0	0	0	0	0	0	0	0	0	0	0	0	0	0	0	0	0	0	0	0	0	0	0	0	0
ENSMUSG00000090355.3	Vmn2r-ps128	0	0	0	0	0	0	0	0	0	0	0	0	0	0	0	0	0	0	0	1	0	0	0	0	0	0	0	0	0	0	0	0	0	0	0	0	0	0	0	0	0	0	1	0	0	0	0	0
ENSMUSG00000094728.1	AC132444.2	0	0	0	0	0	0	0	0	0	0	0	0	0	0	0	0	0	0	0	0	0	0	0	0	0	0	0	0	0	0	0	0	0	0	0	0	0	0	0	0	0	0	0	0	0	0	0	0
ENSMUSG00000086497.1	Gm15259	0	0	0	0	0	0	0	0	0	0	0	0	0	0	0	0	0	0	0	0	0	0	0	0	0	0	0	0	0	0	0	0	0	0	0	0	0	0	0	0	0	0	0	0	0	0	0	0
ENSMUSG00000056696.4	Olfr1350	0	0	0	0	0	0	0	0	0	0	0	0	0	0	0	0	0	0	0	0	0	0	0	0	0	0	0	0	0	0	0	0	0	0	0	0	0	0	0	0	0	0	0	0	0	0	0	0
ENSMUSG00000035293.13	G2e3	5	7	13	3	6	7	5	37	34	34	30	74	10	4	6	4	6	6	26	60	47	26	42	43	11	5	8	21	13	4	46	41	17	80	74	42	3	9	14	15	11	12	69	47	56	37	43	47
ENSMUSG00000070568.12	1700039E15Rik	0	0	0	0	0	0	0	0	0	1	0	0	0	0	0	0	0	0	0	0	0	0	0	0	0	0	0	0	0	0	0	0	0	0	0	0	0	0	0	0	0	0	0	0	0	1	0	0
ENSMUSG00000101360.2	4933417O13Rik	0	0	0	0	0	0	0	0	1	1	0	2	0	0	0	0	0	0	0	0	0	1	0	0	0	0	0	0	0	0	1	0	0	1	0	0	0	0	0	0	0	1	0	1	0	0	1	1
ENSMUSG00000088359.1	Gm24009	0	0	0	0	0	0	0	0	0	0	0	0	0	0	0	0	0	0	0	0	0	0	0	0	0	0	0	0	0	0	0	0	0	0	0	0	0	0	0	0	0	0	0	0	0	0	0	0
ENSMUSG00000032518.5	Rpsa	1	5	2	0	2	4	5	12	10	15	13	15	5	5	6	0	1	7	15	26	11	15	16	17	2	1	3	1	4	0	8	10	12	15	21	15	0	8	6	7	5	8	19	14	8	12	14	12
ENSMUSG00000108756.1	Gm44894	0	0	0	0	0	0	0	0	0	0	0	0	0	0	0	0	0	0	0	0	0	0	0	0	0	0	0	0	0	0	0	0	0	0	0	0	0	0	0	0	0	0	0	0	0	0	0	0
ENSMUSG00000005447.12	Pafah1b3	0	1	0	0	0	0	1	5	2	2	3	4	0	0	1	0	0	0	0	3	5	4	4	3	0	0	0	0	0	0	4	1	1	5	6	6	0	0	0	0	0	0	7	6	5	2	1	1
ENSMUSG00000089320.1	Gm25976	0	0	0	0	0	0	0	0	0	0	0	0	0	0	0	0	0	0	0	0	0	0	0	0	0	0	0	0	0	0	0	0	0	0	0	0	0	0	0	0	0	0	0	0	0	0	0	0
ENSMUSG00000020707.6	Rnf135	4	3	0	1	1	3	2	2	1	2	1	13	1	3	1	1	0	3	0	5	1	1	4	2	1	1	5	0	3	2	5	5	1	4	7	5	1	3	14	6	10	5	5	5	3	4	5	5
ENSMUSG00000109596.1	Olfr565-ps1	0	0	0	0	0	0	0	0	0	0	0	0	0	0	0	0	0	0	0	0	0	0	0	0	0	0	0	0	0	0	0	0	0	0	0	0	0	0	0	0	0	0	0	0	0	0	0	0
ENSMUSG00000002688.7	Prkd1	22	16	14	23	4	13	21	97	96	106	77	210	18	16	15	4	9	4	65	200	149	66	142	126	24	31	20	19	26	13	141	131	58	148	221	154	3	14	38	36	15	12	154	186	112	102	87	120
ENSMUSG00000108424.1	Gm44590	0	0	0	0	0	0	0	0	0	0	0	0	0	0	0	0	0	0	0	0	0	0	0	0	0	0	0	0	0	0	0	0	0	0	0	0	0	0	0	0	0	0	0	0	0	0	0	0
ENSMUSG00000065238.1	Gm22970	0	0	0	0	0	0	0	0	0	0	0	0	0	0	0	0	0	0	0	0	0	0	0	0	0	0	0	0	0	0	0	0	0	0	0	0	0	0	0	0	0	0	0	0	0	0	0	0
ENSMUSG00000102222.1	Pcdhga10	0	0	0	0	0	0	0	0	0	0	0	0	0	0	0	0	0	0	0	0	0	0	0	0	0	0	0	0	0	0	0	0	0	0	0	0	0	0	0	0	0	0	0	0	0	0	0	0
ENSMUSG00000051493.5	Olfr974	0	0	0	0	0	0	0	0	0	0	0	0	0	0	0	0	0	0	0	0	0	0	0	0	0	0	0	0	0	0	0	0	0	0	0	0	0	0	0	0	0	0	0	0	0	0	0	0
ENSMUSG00000103898.1	Gm30238	0	0	0	0	0	0	0	0	2	1	1	0	0	0	0	0	0	0	0	3	0	0	0	0	0	0	1	0	0	0	0	2	1	2	1	3	0	0	1	1	0	0	1	1	0	1	0	2
ENSMUSG00000026986.14	Hnmt	1	2	3	1	0	3	7	31	11	30	18	34	4	2	1	1	1	1	10	43	28	13	23	22	5	3	1	2	2	0	14	26	6	37	47	30	0	0	3	1	1	0	36	22	32	22	15	23
ENSMUSG00000037235.13	Mxd4	5	3	5	5	2	3	3	8	11	8	12	27	7	5	3	5	3	3	5	34	14	9	19	13	7	5	3	6	7	6	16	11	7	12	35	12	1	1	3	4	4	2	12	11	16	11	12	12
ENSMUSG00000024871.10	Doc2g	1	0	0	0	1	0	0	1	2	2	2	5	0	0	1	0	0	0	0	2	4	1	2	1	0	1	0	0	0	0	1	3	4	6	3	2	0	0	0	0	1	0	2	1	3	4	0	3
ENSMUSG00000028980.14	H6pd	0	0	0	1	0	0	0	3	3	2	3	3	0	0	0	0	0	0	2	7	1	0	3	4	0	0	0	0	0	0	1	3	0	3	11	5	0	0	0	0	0	0	1	3	5	2	2	7
ENSMUSG00000044377.3	Gm13080	0	0	0	0	0	0	0	0	0	0	0	0	0	0	0	0	0	0	0	0	0	0	0	0	0	0	0	0	0	0	0	0	0	0	1	0	0	0	0	0	0	0	0	0	0	0	0	0
ENSMUSG00000069917.7	Hba-a2	0	0	0	0	1	0	0	1	0	0	3	0	1	1	0	0	0	0	0	0	0	2	0	1	0	0	1	0	0	0	0	0	0	0	1	0	0	0	0	0	0	0	0	0	0	0	0	0
ENSMUSG00000103056.1	Gm38268	0	0	0	0	0	0	0	0	0	0	0	0	0	0	0	0	0	0	0	0	0	0	0	0	0	0	0	0	0	0	0	0	0	0	0	0	0	0	0	0	0	0	0	0	0	0	0	0
ENSMUSG00000017466.9	Timp2	2	2	4	2	5	5	12	24	16	30	27	59	6	4	5	2	1	1	12	75	29	21	40	36	3	2	2	2	2	1	29	41	16	33	59	32	0	1	1	1	0	0	23	30	18	14	22	30
ENSMUSG00000097821.1	C130032M10Rik	0	0	0	0	0	0	0	0	0	0	0	0	0	0	0	0	0	0	0	0	0	0	0	0	0	0	0	0	0	0	0	0	0	0	0	0	0	0	0	0	0	0	0	0	0	0	0	0
ENSMUSG00000099240.1	Gm27539	0	0	0	0	0	0	0	0	0	0	0	0	0	0	0	0	0	0	0	0	0	0	0	0	0	0	0	0	0	0	0	0	0	0	0	0	0	0	0	0	0	0	0	0	0	0	0	0
ENSMUSG00000088162.1	Gm23539	0	0	0	0	0	0	0	0	0	0	0	0	0	0	0	0	0	0	0	0	0	0	0	0	0	0	0	0	0	0	0	0	0	0	0	0	0	0	0	0	0	0	0	0	0	0	0	0
ENSMUSG00000014704.10	Hoxa2	0	0	0	0	0	0	0	0	0	0	0	0	0	0	0	0	0	0	0	0	0	0	0	0	0	0	0	0	0	0	0	0	0	0	0	0	0	0	0	0	0	0	0	0	0	0	0	0
ENSMUSG00000106845.1	Gm43156	0	0	0	0	0	0	0	0	0	0	0	0	0	0	0	0	0	0	0	0	0	0	0	0	0	0	0	0	0	0	0	0	0	0	0	0	0	0	0	0	0	0	0	0	0	0	0	0
ENSMUSG00000095591.1	Gm15045	0	0	0	0	0	0	0	0	0	0	1	2	0	0	1	0	0	0	1	1	0	0	0	1	0	0	0	0	0	0	0	0	0	0	2	0	0	0	0	0	0	0	0	1	1	1	0	0
ENSMUSG00000085658.1	Gm15704	0	0	0	0	0	1	0	2	0	1	1	4	0	0	0	0	0	0	0	2	3	1	1	3	0	0	0	0	0	0	2	2	2	0	2	4	0	0	0	0	0	0	3	4	2	2	1	2
ENSMUSG00000080380.1	Gm22102	0	0	0	0	0	0	0	0	0	0	0	0	0	0	0	0	0	0	0	0	0	0	0	0	0	0	0	0	0	0	0	0	0	0	0	0	0	0	0	0	0	0	0	0	0	0	0	0
ENSMUSG00000092706.1	Gm24510	0	0	0	0	0	0	0	0	0	0	0	1	0	0	0	0	0	0	0	1	0	0	1	0	0	0	0	0	0	0	0	0	0	2	0	0	0	0	0	0	0	0	0	1	0	0	0	0
ENSMUSG00000024785.6	Rcl1	2	4	2	4	2	1	4	9	9	17	8	21	5	4	2	2	0	1	5	28	8	9	18	10	5	5	1	4	4	1	12	5	6	21	21	16	0	3	11	5	3	4	12	19	15	11	10	12
ENSMUSG00000084092.1	Gm5843	0	0	0	0	0	0	0	0	0	0	0	0	0	0	0	0	0	0	0	0	0	0	0	0	0	0	0	0	0	0	0	0	0	0	0	0	0	0	0	0	0	0	0	0	0	0	0	0
ENSMUSG00000081809.2	Gm15539	0	0	0	0	0	0	0	0	0	0	0	0	0	0	0	0	0	0	0	0	0	0	0	0	0	0	0	0	0	0	0	0	0	0	0	0	0	0	0	0	0	0	0	0	0	0	0	0
ENSMUSG00000103010.1	Gm37504	0	0	0	0	0	0	0	0	0	0	0	0	0	0	1	0	0	0	0	0	0	0	0	0	0	0	0	0	0	0	0	0	0	0	0	0	0	0	0	0	0	0	0	0	0	0	0	0
ENSMUSG00000006526.11	Tmem110	6	4	1	5	3	3	11	42	34	52	27	69	10	5	2	5	0	1	12	87	55	26	41	42	12	6	9	8	6	1	30	47	13	51	92	59	0	2	3	10	0	1	60	49	47	40	44	54
ENSMUSG00000052572.16	Dlg2	248	173	168	179	110	151	910	1858	1771	2045	1972	2639	366	216	176	136	123	160	1431	2467	2345	1704	2198	2132	242	224	205	266	227	123	2107	2187	1558	2381	2466	2438	26	153	247	199	124	123	2462	2262	2215	1926	1818	2067
ENSMUSG00000069258.10	Prl2b1	0	0	0	0	0	0	0	0	0	0	0	0	0	0	0	0	0	0	0	0	0	0	0	0	0	0	0	0	0	0	0	0	0	0	0	0	0	0	0	0	0	0	0	0	1	0	1	0
ENSMUSG00000030889.14	Vwa3a	0	0	0	0	0	0	1	5	8	2	3	9	0	0	1	0	0	0	2	12	5	0	6	5	0	0	1	0	0	0	1	3	2	2	8	2	0	0	0	0	1	0	5	3	2	0	3	2
ENSMUSG00000103904.1	Gm37497	0	0	0	0	0	0	0	0	0	0	0	0	0	0	0	0	0	0	0	0	0	0	0	0	0	0	0	0	0	0	0	0	0	0	0	0	0	0	0	0	0	0	0	0	0	0	0	0
ENSMUSG00000097789.2	Gm2115	1	1	2	2	1	0	2	8	8	8	11	23	5	0	3	0	2	0	4	41	16	4	16	16	1	1	0	2	0	1	9	18	9	18	33	11	0	1	1	1	1	3	23	19	23	13	9	25
ENSMUSG00000065485.1	Mir219a-2	1	1	3	2	0	2	0	0	1	0	0	1	0	3	0	0	0	1	0	2	0	0	0	1	1	3	3	5	3	1	0	0	2	1	0	0	0	1	0	0	0	1	0	0	0	0	0	0
ENSMUSG00000085612.1	Gm15868	0	1	0	0	1	0	0	1	0	0	1	1	0	0	0	0	0	0	0	0	1	0	1	0	0	0	0	0	1	0	1	1	0	0	0	3	0	0	0	0	0	0	2	3	2	1	0	0
ENSMUSG00000022452.14	Smdt1	1	2	2	1	1	1	2	2	4	6	4	10	2	1	0	1	0	0	5	10	4	8	5	6	4	1	1	0	2	3	3	14	4	8	3	7	0	0	1	1	1	1	9	4	6	2	8	7
ENSMUSG00000066389.1	Rpl31-ps1	0	0	0	0	0	0	0	0	0	0	0	0	0	0	0	0	0	0	0	0	0	0	0	0	0	0	0	0	0	0	0	0	0	0	0	0	0	0	0	0	0	0	0	0	1	0	0	0
ENSMUSG00000110153.1	RP24-235D23.3	0	0	0	0	0	0	0	0	0	0	0	0	0	0	0	0	0	0	0	0	0	0	0	0	0	0	0	0	0	0	0	0	0	0	0	0	0	0	0	0	0	0	0	0	0	0	0	0
ENSMUSG00000027002.13	Nckap1	48	42	38	42	31	38	57	245	189	288	227	501	87	44	32	31	21	37	130	440	339	164	271	292	53	56	42	54	63	22	281	322	135	323	475	284	9	49	86	64	49	31	446	388	395	236	223	299
ENSMUSG00000087049.1	Bach2it1	0	0	0	0	0	0	0	0	0	0	0	0	0	0	0	0	0	0	0	0	0	0	0	0	0	0	0	0	0	0	0	0	0	0	0	0	0	0	0	0	0	0	0	0	0	0	0	0
ENSMUSG00000025321.14	Itgb8	25	33	16	16	14	22	11	42	47	46	29	95	42	28	12	11	5	17	23	74	54	27	66	51	29	26	22	21	39	7	48	43	28	67	82	62	5	9	25	22	13	8	100	86	63	52	43	78
ENSMUSG00000096975.1	Gm16386	3	1	3	2	0	2	2	22	18	26	12	36	2	1	1	1	2	2	9	40	35	16	26	24	3	3	2	2	3	1	31	38	12	37	33	29	0	3	5	6	3	6	53	65	47	35	28	37
ENSMUSG00000041608.7	Entpd3	0	0	0	0	0	0	4	10	9	10	7	21	1	0	0	0	0	0	8	27	17	6	13	12	0	1	0	0	0	0	15	18	6	22	23	19	0	0	0	0	0	0	35	34	22	18	17	22
ENSMUSG00000087859.1	Gm22796	0	0	0	0	0	0	0	0	0	0	0	0	0	0	0	0	0	0	0	0	0	0	0	0	0	0	0	0	0	0	0	0	0	0	0	0	0	0	0	0	0	0	0	0	0	0	0	0
ENSMUSG00000084897.1	Gm14226	0	0	0	0	0	0	0	0	0	0	0	0	0	0	0	0	0	0	0	0	0	0	0	0	0	0	0	0	0	0	0	0	0	0	0	0	0	0	0	0	0	0	0	0	0	0	0	0
ENSMUSG00000100045.1	Gm20929	0	0	0	0	0	0	0	0	0	0	0	0	0	0	0	0	0	0	0	0	0	0	0	0	0	0	0	0	0	0	0	0	0	0	0	0	0	0	0	0	0	0	0	0	0	0	0	0
ENSMUSG00000093686.1	Gm4705	0	0	0	0	0	0	0	0	0	0	0	0	0	0	0	0	0	0	0	0	0	0	0	0	0	0	0	0	0	0	0	0	0	0	0	0	0	0	0	0	0	0	0	0	0	0	0	0
ENSMUSG00000104989.1	Gm44481	0	0	0	0	0	0	0	0	0	0	0	0	0	0	0	0	0	0	0	0	0	0	0	0	0	0	0	0	0	0	0	0	0	0	0	0	0	0	0	0	0	0	0	0	0	0	0	0
ENSMUSG00000046807.9	Lrrc75b	1	1	0	1	0	0	0	2	3	3	5	10	1	0	0	0	0	1	1	9	8	1	4	4	1	0	1	0	0	0	5	8	1	5	13	10	0	0	0	0	0	0	4	6	6	3	6	3
ENSMUSG00000027875.12	Hmgcs2	0	0	1	1	0	0	0	0	1	0	0	0	0	0	0	0	0	2	0	3	1	0	0	0	0	0	1	0	0	0	0	1	0	0	0	1	0	1	0	0	0	0	2	0	1	1	0	0
ENSMUSG00000106680.1	Gm43852	0	0	0	1	0	0	1	0	3	1	1	1	0	0	0	0	0	0	1	3	0	3	1	2	0	0	0	0	0	0	0	3	1	2	2	3	0	1	0	0	0	0	2	2	3	1	1	3
ENSMUSG00000106999.1	Gm42734	0	0	0	0	0	0	0	0	0	0	0	0	0	0	0	0	0	0	0	0	0	0	0	0	0	0	0	0	0	0	0	0	0	0	0	0	0	0	0	0	0	0	0	0	0	0	0	0
ENSMUSG00000095006.1	Mir465c-2	0	0	0	0	0	0	0	0	0	0	0	0	0	0	0	0	0	0	0	0	0	0	0	0	0	0	0	0	0	0	0	0	0	0	0	0	0	0	0	0	0	0	0	0	0	0	0	0
ENSMUSG00000096049.1	Gm2075	0	0	0	0	0	0	0	0	0	0	0	0	0	0	0	0	0	0	0	0	0	0	0	0	0	0	0	0	0	0	0	0	0	0	0	0	0	0	0	0	0	0	0	0	0	0	0	0
ENSMUSG00000044724.8	Gpr152	0	0	0	0	0	0	0	0	0	1	0	0	0	0	0	0	0	0	1	0	1	0	0	0	0	0	0	0	0	0	0	0	0	0	1	0	0	0	0	0	0	0	0	1	0	0	0	0
ENSMUSG00000020053.18	Igf1	0	1	1	0	0	0	9	53	42	44	38	92	0	0	0	0	1	0	17	62	52	19	29	46	2	0	0	0	1	0	59	61	26	70	81	47	0	0	0	1	0	0	69	58	50	30	30	47
ENSMUSG00000031779.3	Ccl22	0	0	0	0	0	0	0	0	0	0	0	1	0	0	0	0	0	0	0	0	0	0	0	0	0	0	0	0	0	0	0	0	0	0	0	0	0	0	0	0	0	0	0	0	0	0	0	0
ENSMUSG00000046192.4	Iqub	2	0	0	1	0	1	1	8	14	11	9	17	1	1	0	0	0	0	4	27	13	10	16	19	1	0	0	2	2	0	12	9	4	18	25	12	0	0	2	0	1	0	30	15	17	9	10	13
ENSMUSG00000092008.1	Cyp2c69	1	0	0	1	0	0	1	2	0	1	0	2	0	0	1	0	0	0	0	0	1	0	0	1	0	0	1	0	1	0	0	2	1	0	2	1	0	1	0	1	0	2	1	0	0	0	0	0
ENSMUSG00000032740.16	Ccdc88a	147	117	73	93	51	93	194	590	507	582	511	1054	194	106	93	71	59	84	331	970	744	348	652	586	140	140	94	177	143	71	697	734	338	859	1104	829	29	178	360	282	194	142	1101	971	828	614	516	756
ENSMUSG00000057777.4	Mab21l2	0	0	0	0	0	0	0	4	4	2	0	10	0	0	0	0	0	0	0	2	1	1	0	3	1	0	0	0	0	0	2	2	0	1	2	5	0	0	0	0	0	0	6	4	1	4	3	1
ENSMUSG00000027333.18	Smox	5	2	2	2	2	3	2	11	7	15	6	17	5	4	5	2	2	3	2	16	12	5	10	9	5	4	3	4	3	1	10	11	3	15	15	12	0	2	2	1	0	2	19	17	9	4	7	10
ENSMUSG00000055748.12	Gsdmc4	0	0	0	0	0	0	0	0	0	0	0	0	0	1	0	0	0	0	1	0	1	0	0	0	0	0	0	0	0	0	0	0	0	0	0	0	0	0	0	1	0	0	0	0	0	0	0	0
ENSMUSG00000084604.1	Gm22205	0	0	0	0	0	0	1	1	6	3	6	5	0	0	0	0	0	0	1	10	13	1	8	10	0	0	0	0	0	0	3	11	0	7	11	8	0	0	0	0	0	0	9	7	6	4	5	7
ENSMUSG00000098263.1	Mir6938	0	0	0	0	0	0	0	0	0	0	0	0	0	0	0	0	0	0	0	0	0	0	0	0	0	0	0	0	0	0	0	0	0	0	0	0	0	0	0	0	0	0	0	0	0	0	0	0
ENSMUSG00000034275.17	Igsf9b	0	1	0	2	0	0	1	13	11	10	7	33	0	0	0	0	0	0	8	42	21	8	17	9	1	0	3	1	0	0	18	7	5	19	36	15	0	0	1	1	1	1	13	19	15	11	13	17
ENSMUSG00000100979.1	Gm29347	0	0	0	0	0	0	0	0	0	0	0	0	0	0	0	0	0	0	0	0	0	0	0	0	0	0	0	0	0	0	0	0	0	0	0	0	0	0	0	0	0	0	0	0	0	0	0	0
ENSMUSG00000105001.1	AC117232.1	0	0	0	0	0	0	0	0	0	0	0	0	0	0	0	0	0	0	0	0	0	0	0	0	0	0	0	0	0	0	0	0	0	0	0	0	0	0	0	0	0	0	0	0	0	0	0	0
ENSMUSG00000029420.12	Rimbp2	0	1	2	1	0	0	27	100	112	127	107	263	2	2	0	3	0	1	62	301	203	105	141	142	2	0	1	2	2	2	132	141	60	143	325	142	2	0	3	1	0	0	201	209	151	116	106	159
ENSMUSG00000026227.11	2810459M11Rik	1	1	0	2	0	0	0	0	1	3	5	3	1	0	1	1	0	1	0	6	2	1	3	1	1	0	0	0	0	0	0	0	2	5	4	3	0	1	0	1	0	0	6	3	2	1	1	2
ENSMUSG00000035184.15	Fam124a	0	1	0	0	1	1	6	26	27	29	22	48	0	0	1	0	0	0	16	64	30	22	35	35	0	0	0	0	1	0	26	33	10	35	68	33	0	1	0	2	0	0	37	40	33	32	30	38
ENSMUSG00000068536.11	Doxl2	0	0	0	0	0	0	0	0	0	0	0	0	0	0	0	0	0	0	0	0	0	0	0	0	0	0	0	0	0	0	0	0	0	0	0	0	0	0	0	0	0	0	0	0	0	0	0	0
ENSMUSG00000039671.18	Zmynd8	25	24	13	23	15	21	61	160	169	205	192	456	33	26	19	14	12	12	112	485	286	143	233	229	38	14	23	18	27	17	231	243	116	287	491	322	5	17	24	23	20	11	356	341	242	208	200	248
ENSMUSG00000031827.12	Cotl1	1	1	0	2	0	0	2	5	9	4	8	10	0	0	0	1	1	1	2	17	5	4	4	5	2	1	0	1	3	0	1	5	4	7	16	5	0	1	1	0	0	0	9	2	7	4	4	7
ENSMUSG00000100992.1	Gm23925	0	0	0	0	0	0	0	0	0	0	0	0	0	0	0	0	0	0	0	0	0	0	0	0	0	0	0	0	0	0	0	0	0	0	0	0	0	0	0	0	0	0	0	0	0	0	0	0
ENSMUSG00000014980.14	Tsen15	4	0	2	1	0	2	8	25	25	30	24	52	4	2	1	0	0	0	13	45	37	12	28	35	1	1	2	4	3	1	26	25	13	33	43	36	0	0	5	4	0	0	62	39	41	19	22	32
ENSMUSG00000090716.2	Gm3371	0	0	0	0	0	0	0	0	0	1	0	0	0	0	0	0	0	0	0	0	0	0	0	0	0	0	0	0	0	0	0	0	0	0	0	0	0	0	0	0	0	0	0	0	0	0	0	0
ENSMUSG00000013878.18	Rnf170	0	0	0	0	0	0	0	0	0	0	0	0	0	0	0	0	0	0	0	1	0	0	0	0	0	0	0	0	0	0	0	1	0	0	0	0	0	0	0	0	0	0	0	0	0	0	1	0
ENSMUSG00000105884.1	Gm22711	0	0	0	0	0	0	0	0	0	0	0	0	0	0	0	0	0	0	0	0	0	0	0	0	0	0	0	0	0	0	0	0	0	0	0	0	0	0	0	0	0	0	0	0	0	0	0	0
ENSMUSG00000096008.1	Gm15100	0	0	0	0	0	0	0	0	0	0	0	0	0	0	0	0	0	0	0	0	0	0	0	0	0	0	0	0	0	0	0	0	0	0	0	0	0	0	0	0	0	0	0	0	0	0	0	0
ENSMUSG00000050366.5	Olfr524	0	0	0	0	0	0	0	0	0	0	0	0	0	0	0	0	0	0	0	0	0	0	0	0	0	0	0	0	0	0	0	0	0	0	0	0	0	0	0	0	0	0	0	0	0	0	0	0
ENSMUSG00000077537.1	Gm22544	0	0	0	0	0	0	0	0	0	0	0	0	0	0	0	0	0	0	0	0	0	0	0	0	0	0	0	0	0	0	0	0	0	0	0	0	0	0	0	0	0	0	0	0	0	0	0	0
ENSMUSG00000086896.1	Cyp4x1os	0	0	0	0	0	0	0	0	0	2	2	3	0	0	0	0	0	0	0	1	0	0	0	0	0	0	0	0	0	0	1	0	1	1	4	1	0	0	0	0	0	0	2	0	0	0	1	3
ENSMUSG00000102931.1	Gm38114	0	0	0	0	0	0	0	0	0	0	0	0	0	0	0	0	0	0	0	0	0	0	0	0	0	0	0	0	0	0	0	0	0	0	0	0	0	0	0	0	0	0	0	0	0	0	0	0
ENSMUSG00000108841.1	Gm626	0	0	0	0	0	0	0	3	1	3	0	4	0	0	1	0	0	0	1	3	0	0	0	0	0	1	1	0	0	0	1	2	1	0	0	5	0	0	0	0	1	0	4	2	1	1	0	1
ENSMUSG00000107867.1	Gm43992	0	0	0	0	0	0	0	0	0	0	0	0	0	0	0	0	0	0	0	0	0	0	0	0	0	0	0	0	0	0	0	0	0	0	0	0	0	0	0	0	0	0	0	0	0	0	0	0
ENSMUSG00000020605.8	Hs1bp3	0	1	1	0	3	1	2	8	10	7	11	21	3	1	1	2	1	2	3	23	18	7	9	11	0	3	1	4	0	0	8	4	4	8	22	11	0	0	4	1	2	1	8	10	4	3	6	9
ENSMUSG00000035047.9	Kri1	5	3	2	1	1	2	4	16	20	19	15	31	1	1	0	0	0	3	8	46	26	10	29	23	6	3	1	2	2	0	18	25	5	20	38	26	0	8	9	7	3	2	22	23	24	10	19	21
ENSMUSG00000070709.12	1700049G17Rik	2	1	1	1	1	3	7	24	24	34	22	59	3	8	1	2	4	1	10	71	43	20	31	31	1	5	2	9	4	0	34	36	7	40	54	41	0	2	2	3	3	1	45	51	51	29	16	30
ENSMUSG00000108972.1	Gm7675	0	0	0	0	0	0	0	0	0	0	0	0	0	0	0	0	0	0	0	0	0	0	0	0	0	0	0	0	0	0	0	0	0	0	0	0	0	0	0	0	0	0	0	0	0	0	0	0
ENSMUSG00000107540.1	Gm43911	0	0	0	0	0	0	0	0	0	0	0	0	0	0	0	0	0	0	0	0	0	0	0	0	0	0	0	0	0	0	0	0	0	0	0	0	0	0	0	0	0	0	0	0	0	0	0	0
ENSMUSG00000077111.2	Mir18b	0	0	0	0	0	0	0	0	0	0	0	0	0	0	0	0	0	0	0	0	0	0	0	0	0	0	0	0	0	0	0	0	0	0	0	0	0	0	0	0	0	0	0	0	0	0	0	0
ENSMUSG00000082341.1	Gm14143	0	0	0	0	0	0	0	0	0	0	0	0	0	0	0	0	0	0	0	0	0	0	0	0	0	0	0	0	0	0	0	0	0	0	0	0	0	0	0	0	0	0	0	0	0	0	0	0
ENSMUSG00000107682.1	Gm43918	0	0	0	0	0	0	0	0	0	0	0	0	0	0	0	0	0	0	0	0	0	0	0	0	0	0	0	0	0	0	0	0	0	0	0	0	0	0	0	0	0	0	0	1	0	0	0	0
ENSMUSG00000093966.2	Trav4-3	0	0	0	0	0	0	0	0	0	0	0	0	0	0	0	0	0	0	0	0	0	0	0	0	0	0	0	0	0	0	0	0	0	0	0	0	0	0	0	0	0	0	0	0	0	0	0	0
ENSMUSG00000101389.1	Ms4a4a	0	0	0	1	0	0	0	0	0	0	0	0	0	0	0	1	1	0	0	0	0	0	0	0	0	0	0	0	0	0	0	0	0	1	0	0	1	0	0	0	0	0	0	1	1	0	1	0
ENSMUSG00000082716.1	Rpl31-ps5	0	0	0	0	0	0	0	0	0	1	0	0	0	0	0	0	0	0	0	0	0	0	0	0	0	0	0	0	0	0	0	1	0	0	0	0	0	0	0	0	0	0	1	0	0	0	0	0
ENSMUSG00000073243.2	Gm9	0	0	0	0	0	0	0	0	0	0	0	0	0	0	0	0	0	0	0	0	0	0	0	0	0	0	0	0	0	0	0	0	0	0	0	0	0	0	0	0	0	0	0	0	0	0	0	0
ENSMUSG00000077601.1	Gm22674	0	0	0	0	0	0	0	0	0	0	0	0	0	0	0	0	0	0	0	0	0	0	0	0	0	0	0	0	0	0	0	0	0	0	0	0	0	0	0	0	0	0	0	0	0	0	0	0
ENSMUSG00000097906.1	Gm9625	0	0	1	0	0	0	0	0	0	0	0	0	0	0	0	0	0	0	0	0	0	0	1	0	0	0	0	0	0	0	0	0	0	0	0	0	0	0	0	0	0	0	0	0	0	0	0	0
ENSMUSG00000092599.1	1700010K23Rik	2	0	0	0	2	1	1	7	4	12	6	19	1	0	0	0	0	0	2	9	16	3	11	6	1	0	0	0	0	0	14	13	5	14	13	10	0	1	0	1	0	0	19	13	18	7	5	8
ENSMUSG00000021208.9	Ifi27l2b	0	0	0	0	0	0	0	0	0	0	0	0	0	0	0	0	0	0	0	0	0	0	0	0	0	0	0	0	0	0	0	0	0	0	0	0	0	0	0	0	0	0	0	0	0	0	0	0
ENSMUSG00000084163.1	Gm11901	0	0	0	0	0	0	0	0	0	0	0	0	0	0	0	0	0	0	0	0	0	0	0	0	0	0	0	0	0	0	0	0	0	0	0	0	0	0	0	0	0	0	0	0	0	0	0	0
ENSMUSG00000097362.1	Gm26544	0	0	0	0	0	0	0	0	0	0	1	2	0	0	0	0	0	0	1	0	0	0	1	0	0	0	0	0	0	0	0	0	0	0	0	0	0	0	0	0	0	0	0	0	0	0	0	0
ENSMUSG00000097891.1	Gm3650	0	0	0	0	0	0	0	0	0	0	0	0	0	0	0	0	0	0	0	0	0	0	0	0	0	0	0	0	0	0	0	0	0	0	0	0	0	0	0	0	0	0	0	0	0	0	0	0
ENSMUSG00000104470.1	Gm38207	0	0	1	0	0	0	0	0	0	0	0	0	0	0	0	0	0	0	0	0	0	0	0	0	0	0	0	0	0	0	0	0	0	0	0	0	0	0	0	0	0	0	0	0	0	0	0	0
ENSMUSG00000094217.2	Gm20794	0	0	0	0	0	0	0	0	0	0	0	0	0	0	0	0	0	0	0	0	0	0	0	0	0	0	0	0	0	0	0	0	0	0	0	0	0	0	0	0	0	0	0	0	0	0	0	0
ENSMUSG00000017003.7	Svs3a	0	0	0	0	0	0	0	0	0	0	0	0	0	0	0	0	0	0	0	0	0	0	0	0	0	0	0	0	0	0	0	0	0	0	0	0	0	0	0	0	0	0	0	0	0	0	0	0
ENSMUSG00000089423.1	Gm26007	0	0	0	0	0	0	0	0	0	0	0	0	0	0	0	0	0	0	0	0	0	0	0	0	0	0	0	0	0	0	0	0	0	0	0	0	0	0	0	0	0	0	0	0	0	0	0	0
ENSMUSG00000036500.4	Akp3	0	0	0	0	0	0	0	0	0	0	0	0	0	0	0	0	0	0	0	0	0	0	0	0	0	0	0	0	0	0	0	0	0	0	0	0	0	0	0	0	0	0	0	0	0	0	0	0
ENSMUSG00000081736.1	Gm14971	0	0	0	0	0	0	0	0	0	0	0	0	0	0	0	0	0	0	0	0	0	0	0	0	0	0	0	0	0	0	0	0	0	0	0	0	0	0	0	0	0	0	0	0	0	0	0	0
ENSMUSG00000097937.1	Gm6967	0	0	0	0	0	0	0	0	0	0	0	0	0	0	0	0	0	0	0	0	0	0	0	0	0	0	0	0	0	0	0	0	0	0	0	0	0	0	0	0	0	0	0	0	0	0	0	0
ENSMUSG00000104543.1	Gm6602	1	0	0	0	0	1	0	6	1	2	5	7	1	0	0	0	0	1	3	3	8	3	3	4	0	0	0	1	0	0	5	1	4	6	10	9	0	1	0	1	0	1	7	9	9	5	4	5
ENSMUSG00000080345.3	Gm24586	0	0	0	0	0	0	0	0	0	0	0	0	0	0	0	0	0	0	0	0	0	0	0	0	0	0	0	0	0	0	0	0	0	0	0	0	0	0	0	0	0	0	0	0	0	0	0	0
ENSMUSG00000006522.15	Itih3	10	11	3	8	4	6	1	5	5	3	8	10	4	5	7	3	1	5	1	12	7	0	3	2	12	12	6	7	13	5	2	9	2	4	11	6	0	6	13	15	8	13	2	5	1	1	1	2
ENSMUSG00000020527.14	Myo19	1	1	2	1	1	1	3	19	16	24	17	72	1	0	1	1	0	0	9	63	52	18	36	21	0	0	2	0	0	1	42	42	23	35	70	36	0	0	1	0	1	2	48	56	46	30	26	31
ENSMUSG00000060411.3	Npn2	0	0	0	0	0	0	0	0	0	0	0	0	0	0	0	0	0	0	0	0	0	0	0	0	0	0	0	0	0	0	0	0	0	0	0	0	0	0	0	0	0	0	0	0	0	0	0	0
ENSMUSG00000102806.1	Ighv1-19-1	0	0	0	0	0	0	0	0	0	0	0	0	0	0	0	0	0	0	0	0	0	0	0	0	0	0	0	0	0	0	0	0	0	0	0	0	0	0	0	0	0	0	0	0	0	0	0	0
ENSMUSG00000108197.1	Gm44214	1	0	0	0	0	0	0	1	0	0	0	2	1	0	0	0	0	0	0	0	1	0	0	1	0	0	0	0	0	0	0	0	2	0	0	1	0	0	0	0	0	0	0	1	1	0	0	0
ENSMUSG00000086575.1	Gm14104	0	0	0	0	0	0	0	1	0	1	0	0	0	0	0	0	0	0	0	0	0	0	1	0	0	0	0	0	0	0	0	0	0	0	0	1	0	0	0	0	0	0	1	1	0	0	1	1
ENSMUSG00000103273.1	Gm37913	0	0	0	0	0	0	0	0	0	0	0	0	0	0	0	0	0	0	0	2	3	0	0	0	0	0	0	0	0	0	0	0	1	1	0	0	0	0	0	0	0	0	0	0	0	0	2	2
ENSMUSG00000028076.12	Cd1d1	0	0	0	0	0	0	1	0	0	0	1	0	0	0	0	0	0	0	0	3	2	1	1	0	0	0	1	0	0	0	1	1	0	0	1	0	0	0	0	0	0	0	3	0	2	0	1	0
ENSMUSG00000062202.13	Btbd9	19	24	17	9	18	21	50	178	173	214	182	420	36	20	14	10	9	15	107	480	295	160	248	249	25	19	22	14	24	7	214	232	103	311	485	294	5	18	42	44	18	24	348	335	293	224	189	282
ENSMUSG00000030037.9	Mrpl53	0	0	0	0	0	0	0	0	0	0	0	0	0	0	0	0	0	0	0	0	0	0	0	0	0	0	0	0	0	0	0	0	0	0	0	0	0	0	0	0	0	0	0	0	0	0	0	0
ENSMUSG00000030162.14	Olr1	0	0	0	0	0	0	0	0	0	0	0	0	0	0	1	0	0	0	0	0	0	0	0	0	1	0	0	0	0	0	1	0	0	0	0	0	0	0	0	0	0	0	0	0	1	1	0	1
ENSMUSG00000086112.1	4930563I02Rik	0	0	0	0	0	0	2	0	2	2	0	1	0	0	0	0	0	0	1	4	2	1	2	0	0	0	0	0	0	0	1	2	2	2	0	1	0	0	0	0	0	0	0	2	0	0	2	2
ENSMUSG00000100972.1	Gm28553	0	0	0	0	0	0	0	0	0	0	0	0	0	0	0	0	0	0	0	0	0	0	0	0	0	0	0	0	0	0	0	0	0	0	0	0	0	0	0	0	0	0	0	0	0	0	0	0
ENSMUSG00000103214.1	Gm38286	0	0	0	0	0	0	0	0	0	0	0	0	0	0	0	0	0	0	0	0	0	0	0	0	0	0	0	0	0	0	0	0	0	0	0	0	0	0	0	0	0	0	0	0	0	0	0	0
ENSMUSG00000086713.1	4930407G08Rik	0	0	0	0	0	0	0	0	0	1	0	0	0	0	0	0	0	0	0	0	0	0	0	0	0	0	0	0	0	0	0	0	0	0	0	0	0	0	0	0	0	0	1	0	0	0	0	1
ENSMUSG00000085043.1	Gm13184	0	0	0	1	0	0	0	0	3	1	3	5	1	0	0	0	0	0	0	2	3	0	1	4	0	0	0	0	0	1	3	3	1	1	1	1	0	0	1	0	0	0	1	0	3	0	2	1
ENSMUSG00000027845.15	Dclre1b	1	2	1	3	0	2	0	2	2	2	6	8	3	1	2	2	2	0	2	4	5	0	3	5	2	1	1	3	3	1	3	4	3	5	10	6	0	0	2	4	2	2	3	3	2	0	1	1
ENSMUSG00000052751.16	Repin1	0	0	0	0	0	0	0	0	0	0	0	0	0	0	0	0	0	0	0	0	0	0	0	0	0	0	0	0	0	0	0	0	0	0	0	0	0	0	0	0	0	0	0	0	0	0	0	0
ENSMUSG00000032128.14	Robo3	0	0	0	0	0	0	0	0	0	3	2	1	0	0	0	0	0	0	1	9	3	3	3	7	0	0	0	0	0	0	2	2	0	2	11	3	0	0	1	0	0	0	2	4	6	1	1	0
ENSMUSG00000103518.1	Gm37428	0	0	0	0	0	0	0	0	0	0	0	0	0	0	0	0	0	0	0	0	0	0	0	0	0	0	0	0	0	0	0	0	0	0	0	0	0	0	0	0	0	0	0	0	0	0	0	0
ENSMUSG00000100044.1	Gm9553	0	0	0	0	0	0	0	0	0	0	0	0	0	0	0	0	0	0	0	0	0	0	0	0	0	0	0	0	0	0	0	0	0	0	0	0	0	0	0	0	0	0	0	0	0	0	0	0
ENSMUSG00000025156.17	Gps1	2	2	4	2	4	0	9	11	6	15	13	24	1	4	2	5	1	0	7	26	22	8	12	11	3	4	4	1	7	0	21	18	5	28	16	8	0	4	4	5	1	5	29	24	14	14	15	17
ENSMUSG00000105192.1	Gm42796	0	0	0	0	0	0	0	0	0	0	0	0	0	0	0	0	0	0	0	0	0	0	0	0	0	0	0	0	0	0	0	0	0	0	0	0	0	0	0	0	0	0	0	0	0	0	0	0
ENSMUSG00000028152.10	Tspan5	38	43	27	33	12	23	32	121	120	126	108	286	61	29	27	25	17	35	57	286	164	81	155	131	41	35	43	60	56	26	121	155	58	199	311	203	5	35	71	58	29	37	201	191	169	105	107	135
ENSMUSG00000028990.13	Lzic	1	1	2	2	2	1	1	6	7	9	7	16	4	1	1	5	1	0	8	17	14	7	10	9	1	2	3	1	7	0	9	7	3	12	17	12	0	3	2	1	0	5	10	18	20	7	6	5
ENSMUSG00000089947.1	Gm15509	0	0	0	0	0	0	0	0	0	0	0	0	0	0	0	0	0	0	0	0	0	0	0	0	0	0	0	0	0	0	0	0	0	0	0	0	0	0	0	0	0	0	0	0	0	0	0	0
ENSMUSG00000103943.5	Gm37344	0	0	0	0	0	0	0	0	0	0	0	0	0	0	0	0	0	0	0	0	0	0	0	0	0	0	0	0	0	0	0	0	0	0	0	0	0	0	0	0	0	0	0	0	0	0	0	0
ENSMUSG00000083705.2	Gm8624	0	0	0	0	0	0	0	0	0	0	0	0	0	0	0	0	0	0	0	0	0	0	0	0	0	0	0	0	0	0	0	0	0	0	0	2	0	0	0	0	0	0	1	0	0	0	0	0
ENSMUSG00000088767.1	Gm22636	0	0	0	0	0	0	0	0	0	0	0	0	0	0	0	0	0	0	0	0	0	0	0	0	0	0	0	0	0	0	0	0	0	0	0	0	0	0	0	0	0	0	0	0	0	0	0	0
ENSMUSG00000040003.18	Magi2	1035	893	765	756	517	684	820	1774	1775	2025	1833	2597	1357	1027	810	735	554	707	1354	2372	2291	1598	2130	2075	986	985	819	1173	1099	521	2091	2153	1458	2271	2521	2388	131	636	1162	856	653	525	2410	2272	2187	1917	1855	2075
ENSMUSG00000005043.13	Sgsh	0	0	0	0	0	1	1	0	0	1	0	1	1	2	1	0	0	0	0	0	0	2	0	0	0	0	0	1	0	0	1	0	0	0	1	0	0	0	0	0	0	1	1	1	1	0	0	0
ENSMUSG00000102909.1	Gm2453	0	0	0	0	0	0	0	0	0	0	0	1	0	0	0	0	0	0	1	0	0	0	0	1	0	0	0	0	0	0	0	1	0	0	1	0	0	0	0	0	0	0	0	0	1	0	0	1
ENSMUSG00000067149.6	Jchain	0	0	0	0	0	0	3	6	8	4	3	13	0	0	0	0	0	0	4	9	7	0	5	4	0	1	1	0	0	0	5	7	6	7	5	7	0	0	1	0	0	0	11	9	5	8	3	12
ENSMUSG00000081539.1	Gm11990	0	0	0	0	0	0	0	0	0	0	0	0	0	0	0	0	0	0	0	0	0	0	0	0	0	0	0	0	0	0	0	1	0	0	0	0	0	0	0	0	0	0	0	0	0	0	0	0
ENSMUSG00000027908.2	Tchhl1	0	0	0	0	0	0	0	0	0	0	0	0	0	0	0	0	0	0	0	0	0	0	0	0	0	0	0	0	0	0	0	0	0	0	0	0	0	0	0	0	0	0	0	0	0	0	0	0
ENSMUSG00000110311.1	RP23-89F9.7	0	0	0	0	0	0	0	0	0	0	0	0	0	0	0	0	0	0	0	0	0	0	0	0	0	0	0	0	0	0	0	0	0	0	0	0	0	0	0	0	0	0	0	0	0	0	0	0
ENSMUSG00000089509.1	Gm23474	0	0	0	0	0	0	0	0	0	0	0	0	0	0	0	0	0	0	0	0	0	0	0	0	0	0	0	0	0	0	0	0	0	0	0	0	0	0	0	0	0	0	0	0	0	0	0	0
ENSMUSG00000100553.6	Gm17751	0	0	0	0	0	0	0	0	0	0	0	0	0	0	0	0	0	0	0	0	0	0	0	0	0	0	0	0	0	0	0	0	0	0	0	0	0	0	0	0	0	0	0	0	0	0	0	0
ENSMUSG00000040794.5	C1qtnf4	1	0	0	0	1	1	4	13	10	13	13	29	0	0	0	0	0	0	10	48	22	11	18	15	0	0	0	0	0	0	28	23	10	23	65	27	0	0	0	0	1	0	20	21	18	14	11	24
ENSMUSG00000056018.14	Ccdc7b	1	0	1	1	0	0	0	6	4	5	4	14	1	0	0	0	0	1	1	11	11	1	5	10	0	0	0	1	1	0	9	9	3	6	8	11	0	1	3	0	0	0	11	11	9	12	7	6
ENSMUSG00000101875.1	Gm6028	0	0	0	0	0	0	0	0	0	0	0	0	0	0	0	0	0	0	0	0	0	0	0	0	0	0	0	0	0	0	0	0	0	0	0	0	0	0	0	0	0	0	0	0	0	0	0	0
ENSMUSG00000100752.1	Gm28847	0	0	0	0	0	0	0	0	0	0	0	0	0	0	0	0	0	0	0	0	0	0	0	0	0	0	0	0	0	0	0	0	0	0	0	0	0	0	0	0	0	0	0	0	0	0	0	0
ENSMUSG00000092263.1	Vmn2r-ps79	0	0	0	0	0	0	0	0	0	0	0	0	0	0	0	0	0	0	0	0	0	0	0	0	0	0	0	0	0	0	0	0	0	0	0	0	0	0	0	0	0	0	0	0	0	0	0	0
ENSMUSG00000109715.1	RP23-384C18.12	0	0	0	0	0	0	0	0	0	0	0	0	0	0	0	1	0	0	0	1	0	0	0	0	0	0	0	0	0	0	0	0	0	1	2	0	0	0	0	0	1	0	0	0	0	0	0	0
ENSMUSG00000020368.15	Canx	13	14	16	10	8	9	32	91	98	114	90	216	26	12	11	11	6	10	43	198	124	74	115	113	20	16	8	14	14	7	130	127	57	154	199	153	4	20	20	15	12	15	182	182	143	96	92	132
ENSMUSG00000029657.15	Hsph1	8	6	4	6	4	9	7	34	34	29	37	58	4	1	7	2	1	2	13	50	41	17	47	48	3	4	5	2	5	1	37	33	31	37	61	37	3	19	39	19	12	16	98	86	92	51	49	70
ENSMUSG00000033712.5	Ccar2	3	4	3	2	0	1	3	10	12	11	9	21	1	0	3	0	0	1	5	29	21	6	13	19	6	0	1	2	4	0	16	12	6	23	29	15	0	1	4	1	2	2	18	19	21	15	9	17
ENSMUSG00000088746.1	Gm23225	0	0	0	0	0	0	0	0	0	0	0	0	0	0	0	0	0	0	0	0	0	0	0	0	0	0	0	0	0	0	0	0	0	0	0	0	0	0	0	0	0	0	0	0	0	0	0	0
ENSMUSG00000109273.1	Gm45101	0	0	0	0	0	0	0	1	0	1	1	17	1	0	0	0	0	0	0	0	0	0	0	1	0	0	0	0	0	0	0	1	1	0	0	0	0	1	0	0	0	1	0	1	0	2	0	0
ENSMUSG00000107096.3	Gm43597	1	0	2	0	0	2	4	9	7	4	7	18	2	0	2	1	0	0	4	15	8	5	7	6	0	2	3	1	2	1	7	9	2	15	19	12	0	1	3	3	2	0	20	9	9	4	9	12
ENSMUSG00000088621.1	Gm23033	0	0	0	0	0	0	0	0	0	0	0	0	0	0	0	0	0	0	0	0	0	0	0	0	0	0	0	0	0	0	0	0	0	0	0	0	0	0	0	0	0	0	0	0	0	0	0	0
ENSMUSG00000100659.1	Gm28636	0	0	0	0	0	0	0	0	0	0	0	0	0	0	0	0	0	0	0	0	0	0	0	0	0	0	0	0	0	0	0	0	0	0	0	0	0	0	0	0	0	0	0	0	0	0	0	0
ENSMUSG00000103728.1	Gm37099	0	0	0	0	0	1	0	0	0	0	0	0	0	0	0	0	0	0	0	0	0	0	0	0	0	0	0	0	0	0	0	0	0	0	0	0	0	0	0	0	0	0	0	1	0	0	0	0
ENSMUSG00000104082.1	Gm7115	0	0	0	0	0	0	0	2	1	0	0	2	0	0	0	0	0	0	1	2	4	1	0	1	0	0	0	0	0	0	0	0	0	0	2	1	0	0	1	0	0	0	1	0	1	0	1	2
ENSMUSG00000101803.1	Gm28419	0	0	0	0	0	0	0	0	0	0	0	0	0	0	0	0	0	0	0	0	0	0	0	0	0	0	0	0	0	0	0	0	0	0	0	0	0	0	0	0	0	0	0	0	0	0	0	0
ENSMUSG00000063116.3	Olfr410	0	0	0	0	0	0	0	0	0	0	0	0	0	0	0	0	0	0	0	0	0	0	0	0	0	0	0	0	0	0	0	0	0	0	0	0	0	0	0	0	0	0	0	0	0	0	0	0
ENSMUSG00000095530.1	Snora19	0	0	0	0	0	0	0	0	0	0	0	0	0	0	0	0	0	0	0	0	0	0	0	0	0	0	0	0	0	0	0	0	0	0	0	0	0	0	0	0	0	0	0	0	0	0	0	0
ENSMUSG00000037979.13	Ccdc92	1	0	0	0	0	2	8	29	15	28	22	58	0	1	0	0	0	0	16	43	33	18	41	26	1	0	1	0	1	0	28	31	15	36	60	20	0	0	0	0	1	0	48	38	34	20	22	30
ENSMUSG00000104386.1	Gm37030	0	0	0	0	0	0	0	0	0	0	0	0	0	0	0	0	0	0	0	0	0	0	0	0	0	0	0	0	0	0	0	0	0	0	0	0	0	0	0	0	0	0	0	0	0	0	0	0
ENSMUSG00000088654.1	Gm24850	0	0	0	0	0	0	0	0	0	0	0	0	0	0	0	0	0	0	0	0	0	0	0	0	0	0	0	0	0	0	0	0	0	0	0	0	0	0	0	0	0	0	0	0	0	0	0	0
ENSMUSG00000074646.10	6430550D23Rik	1	1	2	0	1	1	6	6	1	13	2	11	0	1	1	0	0	0	4	7	14	5	8	5	2	0	0	0	0	0	9	8	0	9	7	9	0	3	0	1	0	0	8	11	9	4	8	6
ENSMUSG00000041028.15	Ghitm	2	1	5	8	2	7	13	38	36	47	35	82	10	4	6	1	0	5	30	66	47	39	45	41	7	1	3	0	5	1	43	41	22	64	72	59	1	5	7	7	5	2	69	52	58	27	40	57
ENSMUSG00000096346.1	Gm22887	0	0	0	0	0	0	0	0	0	0	0	0	0	0	0	0	0	0	0	0	0	0	0	0	0	0	0	0	0	0	0	0	0	0	0	0	0	0	0	0	0	0	0	0	0	0	0	0
ENSMUSG00000107817.1	Gm38840	0	0	0	0	0	0	0	0	0	0	0	1	0	0	0	0	0	0	0	2	2	0	2	0	0	0	0	0	0	0	0	0	2	0	1	1	0	0	0	0	0	1	1	3	1	0	0	1
ENSMUSG00000029090.12	Adgra3	2	2	1	0	1	3	5	16	19	13	13	29	2	1	0	0	0	0	22	45	24	15	24	20	2	2	0	4	4	2	19	19	12	22	35	29	0	2	1	0	0	0	32	22	35	26	26	36
ENSMUSG00000092188.1	Gm20471	0	0	0	0	0	0	0	0	1	0	0	0	0	0	0	0	0	0	0	0	0	0	0	0	0	0	0	0	0	0	0	0	0	0	0	1	0	0	0	0	0	0	0	0	0	0	0	0
ENSMUSG00000105837.4	Gm35986	0	0	0	0	0	0	0	0	0	0	0	1	0	0	0	0	0	0	0	0	1	0	0	0	0	0	0	0	0	0	0	1	0	0	1	0	0	0	0	0	0	0	0	0	0	0	0	1
ENSMUSG00000032067.5	Pts	2	2	1	3	4	2	3	22	16	14	14	35	8	1	4	4	0	3	7	35	21	9	19	13	3	3	6	3	7	1	19	27	11	22	19	21	0	4	1	4	5	0	28	17	19	13	6	20
ENSMUSG00000105876.1	Gm43572	0	0	0	0	0	0	0	1	0	0	1	1	0	0	0	0	0	0	1	0	0	0	0	0	0	0	0	0	0	0	0	1	1	0	0	0	0	0	0	0	0	0	0	1	0	0	0	1
ENSMUSG00000040260.7	Daam2	31	38	26	30	22	39	5	10	11	18	8	36	45	29	30	25	19	17	5	21	13	10	17	10	45	52	59	55	51	18	26	32	10	38	45	21	4	12	34	27	8	15	17	10	7	9	5	9
ENSMUSG00000077368.1	Gm26273	0	0	0	0	0	0	0	0	0	0	0	0	0	0	0	0	0	0	0	0	0	0	0	0	0	0	0	0	0	0	0	0	0	0	0	0	0	0	0	0	0	0	0	0	0	0	0	0
ENSMUSG00000061958.5	Gm14851	0	0	0	0	0	0	0	0	0	0	0	0	0	0	0	0	0	0	0	0	0	0	0	0	0	0	0	0	0	0	0	0	0	0	0	0	0	0	0	0	0	0	0	0	0	0	0	0
ENSMUSG00000088253.1	Gm24285	0	0	0	0	0	0	0	0	0	0	0	0	0	0	0	0	0	0	0	0	0	0	0	0	0	0	0	0	0	0	0	0	0	0	0	0	0	0	0	0	0	0	0	0	0	0	0	0
ENSMUSG00000102887.1	Gm10857	0	0	0	0	0	1	0	0	0	0	0	0	0	0	0	0	0	0	0	0	2	0	0	0	0	0	0	0	0	0	0	2	0	0	0	0	0	0	0	0	0	0	0	0	0	0	0	0
ENSMUSG00000089583.1	Gm23342	0	0	0	0	0	0	0	0	0	0	0	1	0	0	0	0	0	0	0	0	0	0	0	0	0	0	0	0	0	0	0	0	0	0	0	0	0	0	0	0	0	0	0	0	0	0	1	0
ENSMUSG00000107960.1	Gm44042	0	1	0	0	0	0	1	4	2	3	0	9	0	0	0	0	0	0	2	4	1	2	0	6	0	0	0	0	0	1	3	1	0	1	4	3	0	0	0	0	0	0	5	3	1	1	4	1
ENSMUSG00000077468.1	Gm26416	0	0	0	0	0	0	0	0	0	0	0	0	0	0	0	0	0	0	0	0	0	0	0	0	0	0	0	0	0	0	0	0	0	0	0	0	0	0	0	0	0	0	0	0	0	0	0	0
ENSMUSG00000095489.1	Gm25737	0	0	0	0	0	0	0	0	0	0	0	0	0	0	0	0	0	0	0	0	0	0	0	1	0	0	0	0	0	0	0	0	0	0	0	0	0	0	0	0	0	0	0	0	0	0	0	0
ENSMUSG00000102151.1	Gm37472	0	0	0	0	0	0	0	0	0	0	0	0	0	0	0	0	0	0	0	0	0	0	0	0	0	0	0	0	0	0	0	0	0	0	0	0	0	0	0	0	0	0	0	0	0	0	0	0
ENSMUSG00000086508.1	Gm11291	0	0	0	0	0	0	0	1	0	0	0	0	0	0	0	0	0	0	0	0	0	0	0	0	0	0	0	0	0	0	0	0	0	0	0	0	0	0	0	0	0	0	0	0	0	0	0	0
ENSMUSG00000060467.3	Gm10080	0	0	0	1	0	0	0	5	1	1	3	0	0	0	0	1	0	1	1	7	4	1	3	2	0	0	0	0	0	0	1	2	0	0	2	4	0	0	0	0	0	0	0	2	0	7	3	7
ENSMUSG00000050063.18	Klk6	3	0	3	0	0	0	0	0	0	0	1	0	1	0	0	1	3	0	0	0	0	0	1	0	1	2	1	1	0	2	0	0	0	0	0	0	0	3	4	2	0	0	0	0	0	3	0	1
ENSMUSG00000003469.9	Phyhip	1	0	0	0	0	0	3	3	2	3	4	13	1	0	1	0	0	0	2	4	2	2	3	3	0	0	0	0	0	0	4	4	0	3	3	1	0	0	0	0	1	0	3	6	2	1	1	1
ENSMUSG00000030678.7	Maz	1	1	0	0	0	1	1	2	1	0	1	3	0	0	0	0	0	0	0	3	0	1	1	3	0	0	0	0	0	0	2	2	0	5	4	1	0	0	0	0	0	0	2	0	2	2	1	1
ENSMUSG00000028937.14	Acot7	4	5	4	5	4	10	17	49	43	59	41	103	10	8	3	7	6	8	22	158	64	44	57	56	7	7	10	7	11	4	46	55	28	59	128	57	1	2	12	9	4	7	96	86	86	69	57	81
ENSMUSG00000105488.1	Gm44396	0	0	0	0	0	0	0	0	0	0	0	0	0	0	0	0	0	0	0	0	0	0	0	0	0	0	0	0	0	0	0	0	0	0	0	0	0	0	0	0	0	0	0	0	0	0	0	0
ENSMUSG00000024116.5	Prss21	0	0	0	0	0	0	0	0	0	0	0	0	0	0	0	0	0	0	0	0	0	0	0	0	0	0	0	0	0	0	0	0	0	0	0	0	0	0	0	0	0	0	0	0	0	0	0	0
ENSMUSG00000028848.13	Gpn2	2	0	0	1	0	0	1	2	1	1	2	3	0	0	0	0	0	0	0	6	2	2	2	5	0	0	1	1	0	1	0	1	1	2	1	2	0	0	1	0	0	0	3	0	1	2	0	2
ENSMUSG00000098124.1	Gm27036	0	0	0	0	0	0	0	0	0	0	0	0	0	0	0	0	0	0	0	0	0	0	0	0	0	0	0	0	0	0	0	0	0	0	0	0	0	0	0	0	0	0	0	0	0	0	0	0
ENSMUSG00000080223.2	Gm13768	0	0	0	0	0	0	0	0	1	0	0	1	0	0	0	0	0	0	0	2	1	0	0	0	0	0	0	0	0	0	1	2	0	0	2	1	0	0	0	0	0	0	0	1	0	1	0	2
ENSMUSG00000064572.1	Gm25801	0	0	0	0	0	0	0	0	0	0	0	0	0	0	0	0	0	0	1	0	0	0	0	0	0	0	0	0	0	0	0	0	0	1	0	0	0	1	0	0	0	0	0	0	0	0	0	1
ENSMUSG00000024295.8	Cyp4f41-ps	1	1	0	0	0	0	0	1	0	0	0	1	1	0	0	0	0	1	0	0	0	0	1	0	0	0	0	1	0	0	0	0	1	0	1	0	0	0	0	1	0	0	1	1	0	1	0	1
ENSMUSG00000034613.12	Ppm1h	9	11	11	8	5	11	35	147	132	182	141	342	18	12	10	4	3	7	88	398	255	137	201	197	13	10	13	17	22	7	191	212	104	249	398	276	2	10	11	8	4	5	287	265	221	132	156	228
ENSMUSG00000064547.1	Gm22982	0	0	0	0	0	0	0	0	0	2	0	1	0	0	0	1	0	0	0	0	0	1	0	0	0	0	0	0	0	0	0	0	1	0	0	0	0	0	0	0	0	1	1	0	0	0	0	1
ENSMUSG00000097025.1	Gm26558	0	0	0	0	0	0	0	0	0	0	0	0	0	0	0	0	0	0	0	0	0	1	0	0	0	0	0	0	0	0	0	0	0	0	1	0	0	0	0	0	0	0	0	0	0	0	0	0
ENSMUSG00000059588.13	Calcrl	8	9	5	4	0	2	9	20	16	20	16	39	10	2	4	3	5	0	7	45	20	12	20	15	11	12	7	8	8	7	26	19	8	24	32	20	0	2	3	8	2	12	36	39	37	22	21	22
ENSMUSG00000039307.16	Hexdc	5	0	6	4	2	2	4	19	18	29	31	64	3	0	0	0	1	4	19	60	32	22	23	29	5	1	3	2	1	0	20	31	13	28	47	36	1	2	6	5	1	1	24	26	29	20	19	33
ENSMUSG00000106363.1	Gm43402	0	0	0	0	0	0	0	0	0	0	0	0	0	0	0	0	0	0	0	0	0	0	0	0	0	0	0	0	0	0	0	0	0	0	0	0	0	0	0	0	0	0	0	0	0	0	0	0
ENSMUSG00000047669.7	Msl3l2	0	0	0	1	0	1	1	2	1	6	3	3	1	0	0	0	0	2	2	2	2	2	2	2	2	1	0	0	1	1	2	3	4	2	4	9	0	2	2	1	0	0	3	2	4	2	3	4
ENSMUSG00000070249.1	Gm23520	0	0	0	0	0	0	0	0	0	0	0	0	0	0	0	0	0	0	1	0	0	0	0	0	0	0	0	0	0	0	0	0	0	0	0	0	0	0	0	0	0	0	0	0	0	0	0	0
ENSMUSG00000093771.1	AU023070	0	0	0	0	0	0	0	0	0	0	0	0	0	0	0	0	0	0	0	0	0	0	0	0	0	0	0	0	0	0	0	0	0	0	0	0	0	0	0	0	0	0	0	0	0	0	0	0
ENSMUSG00000033355.6	Rtp4	3	0	0	1	0	2	2	4	2	2	1	7	1	2	1	1	1	0	0	3	2	2	4	4	2	1	0	0	2	0	4	3	2	4	1	2	1	7	18	12	11	8	35	33	16	11	12	21
ENSMUSG00000064588.1	n-R5s74	0	0	0	0	0	0	0	0	0	0	0	0	0	0	0	0	0	0	0	0	0	0	0	0	0	0	0	0	0	0	0	0	0	0	0	0	0	0	0	0	0	0	0	0	0	0	0	0
ENSMUSG00000048299.6	Olfr148	0	0	0	0	0	0	0	0	0	0	0	0	0	0	0	0	0	0	0	0	0	0	0	0	0	0	0	0	0	0	0	0	0	0	0	0	0	0	0	0	0	0	0	0	0	0	0	0
ENSMUSG00000065544.1	Mir32	0	0	0	0	0	0	0	0	0	0	0	0	0	0	0	0	0	0	0	0	0	0	0	0	0	0	0	0	0	0	0	0	0	0	0	0	0	0	0	0	0	0	0	0	0	0	0	0
ENSMUSG00000097381.1	A230087F16Rik	0	0	0	0	0	0	2	3	5	6	7	22	0	0	0	0	0	0	0	17	14	2	7	8	0	0	0	0	0	0	8	7	5	10	22	9	0	0	0	0	0	0	7	9	5	3	2	5
ENSMUSG00000093602.1	Vmn2r-ps116	0	0	0	0	0	0	0	0	0	0	0	0	0	0	0	0	0	0	0	0	0	0	0	0	0	0	0	0	0	0	0	0	0	0	0	0	0	0	0	0	0	0	0	0	0	0	0	0
ENSMUSG00000083950.1	Gm14466	0	0	0	0	0	0	0	0	0	0	0	0	0	0	0	0	0	0	0	0	0	0	0	0	0	0	0	0	0	0	0	0	0	0	0	0	0	0	0	0	0	0	0	0	0	0	0	0
ENSMUSG00000074934.3	Grem1	0	0	0	0	0	0	0	7	3	2	5	9	1	0	0	0	0	0	2	6	6	5	3	5	0	0	0	0	0	1	5	9	4	5	6	5	0	0	0	0	0	0	6	4	6	0	3	1
ENSMUSG00000101652.1	Gm6060	0	0	0	0	0	0	0	0	0	0	0	0	0	0	0	0	0	0	0	0	0	0	0	0	0	0	0	0	0	0	0	0	0	0	0	0	0	0	0	0	0	0	0	0	0	0	0	0
ENSMUSG00000102961.1	Gm19918	0	0	0	0	0	0	0	0	0	0	0	0	1	0	0	0	0	0	0	0	0	0	0	1	0	0	0	0	0	0	0	0	1	0	0	0	0	0	0	0	0	0	0	0	0	0	0	0
ENSMUSG00000099343.1	Gm28836	1	0	0	1	0	2	0	4	2	1	0	2	0	0	0	0	1	1	1	2	4	0	5	3	1	1	0	1	0	0	3	5	0	1	1	2	1	0	0	0	0	0	1	3	2	1	0	1
ENSMUSG00000015289.4	Lage3	2	2	1	3	3	1	2	9	17	17	12	26	5	2	2	0	0	2	8	41	26	16	16	15	1	0	2	1	1	0	14	25	13	15	32	18	0	1	2	0	0	0	23	22	24	16	10	26
ENSMUSG00000051793.4	Olfr284	0	0	0	0	0	0	0	0	0	0	0	0	0	0	0	0	0	0	0	0	0	0	0	0	0	0	0	0	0	0	0	0	0	0	0	0	0	0	0	0	0	0	0	0	0	0	0	0
ENSMUSG00000015222.17	Map2	37	41	39	39	21	35	251	796	780	858	779	1461	66	35	39	23	17	25	480	1343	1065	554	989	869	49	47	44	60	50	33	954	1024	541	1173	1388	1144	5	37	76	60	27	41	1404	1324	1202	937	843	1109
ENSMUSG00000094971.1	Gm25255	0	0	0	0	0	0	0	0	0	0	0	0	0	0	0	0	0	0	0	0	0	0	0	0	0	0	0	0	0	0	0	0	0	0	0	0	0	0	0	0	0	0	0	0	0	0	0	0
ENSMUSG00000100607.1	Gm29379	0	0	0	0	0	0	0	0	0	0	0	0	0	0	0	0	0	0	0	0	0	0	0	0	0	0	0	0	0	0	0	0	0	0	0	0	0	0	0	0	0	0	0	0	0	0	0	0
ENSMUSG00000085300.1	Gm16345	0	0	0	0	0	0	0	0	0	0	0	0	0	0	0	0	0	0	0	0	0	0	0	0	0	0	0	0	0	0	0	0	0	0	0	0	0	0	0	0	0	0	0	0	0	0	0	0
ENSMUSG00000108084.1	Gm7932	0	0	0	0	0	0	0	0	1	0	1	0	0	0	0	0	0	0	0	1	0	0	0	0	0	0	0	0	0	0	1	0	1	0	0	0	0	0	0	0	0	0	2	0	1	0	0	1
ENSMUSG00000028438.16	Kif24	3	2	2	3	1	0	3	7	10	12	6	27	3	2	2	5	2	2	6	21	24	7	12	18	1	0	1	2	3	6	15	12	3	14	17	24	1	4	0	2	2	0	22	20	22	13	9	9
ENSMUSG00000074139.8	1700057G04Rik	0	0	0	0	0	0	0	0	0	0	0	3	0	0	0	0	0	0	0	0	2	0	0	1	0	0	0	0	2	0	0	2	0	0	1	2	0	0	0	0	0	1	4	2	2	2	3	0
ENSMUSG00000026577.13	Blzf1	2	3	1	4	3	0	10	27	20	16	20	52	9	1	2	1	1	1	12	50	45	8	24	21	4	3	3	4	3	0	25	25	11	34	65	35	0	1	10	1	3	0	42	33	35	16	18	39
ENSMUSG00000099639.6	1700084F23Rik	0	0	1	0	0	1	1	0	2	0	0	2	0	0	0	0	0	0	0	1	0	0	1	0	0	0	0	0	0	0	1	1	1	0	0	0	0	0	0	2	0	0	1	1	0	1	0	1
ENSMUSG00000054310.16	Obox1	0	0	1	0	1	1	1	3	3	2	2	5	1	0	0	0	0	0	0	8	1	1	4	2	0	0	0	2	0	0	4	2	3	4	8	7	0	0	1	0	0	0	5	3	5	4	1	4
ENSMUSG00000032525.14	Nktr	75	57	43	44	23	45	142	472	463	460	433	881	77	66	49	31	29	33	244	932	631	356	561	509	60	54	57	60	76	32	594	599	315	723	938	663	8	50	85	75	55	41	916	805	722	500	475	641
ENSMUSG00000029440.15	Psmd9	4	3	3	0	3	0	4	17	13	35	16	42	2	3	0	2	2	2	4	45	23	12	25	20	3	2	3	2	2	2	23	23	7	27	40	24	0	3	3	1	0	0	26	23	22	17	13	24
ENSMUSG00000024844.14	Banf1	1	2	0	0	0	0	0	3	2	2	1	3	1	1	1	0	0	0	0	2	8	2	0	6	0	0	0	1	0	1	3	2	4	2	0	6	0	1	1	2	0	0	1	1	2	2	3	2
ENSMUSG00000099829.1	Gm29380	0	0	0	0	0	0	0	0	0	0	0	0	0	0	0	0	0	0	0	0	0	0	0	0	0	0	0	0	0	0	0	0	0	0	1	0	0	0	0	0	0	0	0	0	0	0	0	0
ENSMUSG00000025808.16	Ccdc7a	0	1	0	0	0	1	0	1	1	2	4	3	1	0	0	1	1	0	0	2	2	0	1	5	1	0	0	0	0	0	5	0	0	3	1	4	0	0	0	0	1	1	4	1	3	0	4	0
ENSMUSG00000095616.1	Gm26244	0	0	0	0	0	0	0	0	0	0	0	0	0	0	0	0	0	0	0	0	0	0	0	0	0	0	0	0	0	0	0	0	0	0	0	0	0	0	0	0	0	0	0	0	0	0	0	0
ENSMUSG00000036002.12	Fam214b	3	3	7	1	2	0	8	29	16	23	28	42	0	3	3	2	0	3	12	59	23	24	16	22	0	2	2	2	4	0	22	34	13	34	44	37	0	3	4	4	1	1	39	38	29	28	19	28
ENSMUSG00000094999.2	Gm17412	0	0	0	0	0	0	0	0	0	0	0	0	0	0	0	0	0	0	0	0	0	0	0	0	0	0	0	0	0	0	0	0	0	0	0	0	0	0	0	0	0	0	0	0	0	0	0	0
ENSMUSG00000094548.1	Gm25221	0	0	0	0	0	0	0	0	0	0	0	0	0	0	0	0	0	0	0	0	0	0	0	0	0	0	0	0	0	0	0	0	0	0	0	0	0	0	0	0	0	0	0	0	0	0	0	0
ENSMUSG00000102235.1	Gm37886	0	0	0	0	0	0	0	0	0	0	0	0	0	0	0	0	0	0	0	0	0	0	0	0	0	0	0	0	0	0	0	0	0	0	0	0	0	0	0	0	0	0	0	0	0	0	0	0
ENSMUSG00000095970.1	Gm19402	0	0	0	0	0	0	0	0	0	0	0	0	0	0	0	0	0	0	0	0	0	0	0	0	0	0	0	0	0	0	0	0	0	0	0	0	0	0	0	0	0	0	0	0	0	0	0	0
ENSMUSG00000038055.12	Dexi	2	0	0	0	0	2	4	18	29	14	15	63	1	1	0	0	2	0	18	71	34	16	25	26	3	2	2	2	6	1	29	29	17	30	65	28	0	4	2	2	3	1	36	54	34	18	24	34
ENSMUSG00000106584.1	4930502C17Rik	0	0	0	0	0	0	0	0	0	0	0	0	0	0	0	0	0	0	0	0	0	0	0	0	0	0	0	0	0	0	0	0	0	0	0	0	0	0	0	0	0	0	0	0	0	0	0	0
ENSMUSG00000076370.1	Gm22369	0	0	0	0	0	0	0	1	0	1	0	0	0	0	0	0	0	0	0	1	1	0	0	0	0	0	0	0	0	0	0	0	0	0	0	0	0	0	0	0	0	0	1	1	0	0	0	0
ENSMUSG00000085863.1	Gm12801	0	0	0	0	0	0	0	0	0	0	0	0	0	0	0	0	0	0	0	0	0	0	0	0	0	0	0	0	0	0	0	0	0	0	0	0	0	0	0	0	0	0	0	0	0	0	0	0
ENSMUSG00000100882.1	Gm20849	0	0	0	0	0	0	0	0	0	0	0	0	0	0	0	0	0	0	0	0	0	0	0	0	0	0	0	0	0	0	0	0	0	0	0	0	0	0	0	0	0	0	0	0	0	0	0	0
ENSMUSG00000091786.1	Gm8425	0	0	0	0	0	0	0	0	0	0	0	0	0	0	0	0	0	0	0	0	0	0	0	0	0	0	0	0	0	0	0	0	0	0	0	0	0	0	0	0	0	0	0	0	0	0	0	0
ENSMUSG00000095843.1	Gm26491	0	0	0	0	0	0	0	0	0	0	0	0	0	0	0	0	0	0	0	0	0	0	0	0	0	0	0	0	0	0	0	0	0	0	0	0	0	0	0	0	0	0	0	0	0	0	0	0
ENSMUSG00000025377.14	Enthd2	2	0	0	0	0	0	2	5	1	0	1	9	2	0	0	1	0	0	0	11	2	3	3	4	0	0	0	2	1	0	5	2	3	6	9	7	0	0	2	1	0	1	6	1	1	4	3	1
ENSMUSG00000100564.1	Gm28682	0	0	0	0	0	0	0	0	0	0	0	0	0	0	0	0	0	0	0	0	0	0	0	0	0	0	0	0	0	0	0	0	0	0	0	0	0	0	0	0	0	0	0	0	0	0	0	0
ENSMUSG00000094696.1	Gm6632	0	0	0	0	0	0	0	0	0	0	0	0	0	0	0	0	0	0	0	0	0	0	0	0	0	0	0	0	0	0	0	0	0	0	0	0	0	0	0	0	0	0	0	0	0	0	0	0
ENSMUSG00000107876.1	Gm43936	0	0	0	0	0	0	0	0	1	0	0	0	0	0	0	0	0	0	0	0	0	0	0	0	0	0	0	0	0	0	0	0	0	0	0	0	0	0	0	0	0	0	0	0	0	0	0	0
ENSMUSG00000101309.1	Gm29397	0	0	0	0	0	0	0	0	0	0	0	0	0	0	0	0	0	0	0	0	0	0	0	0	0	0	0	0	0	0	0	0	0	0	0	0	0	0	0	0	0	0	0	0	0	0	0	0
ENSMUSG00000032526.10	Deb1	4	5	4	4	6	2	3	13	24	29	11	27	5	6	4	2	1	3	7	35	33	13	27	28	5	0	3	4	3	2	19	37	19	38	29	37	0	3	5	8	3	3	26	28	31	20	26	33
ENSMUSG00000090066.2	1110002E22Rik	0	0	0	0	0	0	0	0	0	0	0	0	1	0	0	0	0	0	0	0	1	0	0	0	0	0	0	0	0	0	0	0	1	0	1	0	0	0	0	1	0	0	0	0	0	0	0	1
ENSMUSG00000037514.17	Pank2	11	4	2	8	4	7	8	41	44	33	40	81	9	6	6	7	2	0	29	85	65	31	55	44	6	11	7	8	11	3	48	44	34	56	85	52	1	10	14	7	11	1	65	74	71	59	52	74
ENSMUSG00000105166.1	Gm42629	0	0	0	0	0	0	0	0	0	0	0	0	0	0	0	0	0	0	1	0	0	0	0	0	0	0	0	0	0	0	0	0	0	0	0	0	0	0	0	0	0	0	0	0	0	0	0	0
ENSMUSG00000102654.1	Ighv1-21	0	0	0	0	0	0	0	0	0	0	0	0	0	0	0	0	0	0	0	0	0	0	0	0	0	0	0	0	0	0	0	0	0	0	0	0	0	0	0	0	0	0	0	0	0	0	0	0
ENSMUSG00000071763.9	4933416I08Rik	0	0	0	0	0	0	0	0	0	0	0	0	0	0	0	0	0	0	0	0	0	0	0	0	0	0	0	0	0	0	0	0	0	0	0	0	0	0	0	0	0	0	0	0	1	0	0	0
ENSMUSG00000080299.2	Gm14350	0	0	0	0	0	0	0	0	0	0	0	0	0	0	0	0	0	0	0	0	0	0	0	0	0	0	0	0	0	0	0	0	0	0	0	0	0	0	0	0	0	0	0	0	0	0	0	0
ENSMUSG00000082707.1	Gm6881	0	0	0	0	0	0	0	0	0	0	0	0	0	0	0	0	0	0	0	0	0	0	0	0	0	0	0	0	0	0	0	0	0	0	0	0	0	0	0	0	0	0	0	0	0	0	0	0
ENSMUSG00000025759.11	Mfsd8	10	2	2	2	2	4	3	15	11	10	11	27	3	5	3	3	1	3	3	31	22	10	15	17	6	6	1	3	5	1	20	22	6	15	18	16	1	4	8	6	1	4	27	26	33	14	13	20
ENSMUSG00000108725.1	Gm45004	0	0	0	0	0	0	0	0	0	0	0	0	0	0	0	0	0	0	0	0	0	0	0	0	0	0	0	0	0	0	0	0	0	0	0	0	0	0	0	0	0	0	0	0	0	0	0	0
ENSMUSG00000084437.1	Gm23428	0	0	0	0	0	0	0	0	0	0	0	0	0	0	0	0	0	0	0	0	0	0	0	0	0	0	0	0	0	0	0	0	0	0	0	0	0	0	0	0	0	0	0	0	0	0	0	0
ENSMUSG00000082205.1	Gm7058	0	0	0	0	0	0	0	0	0	0	0	0	0	0	0	0	0	0	0	0	0	0	0	0	0	0	0	0	0	0	0	0	0	0	0	0	0	0	0	0	0	0	0	0	0	0	0	0
ENSMUSG00000045757.6	Zfp764	0	0	0	0	0	0	0	0	0	0	1	0	0	0	0	0	0	0	0	2	1	0	1	0	0	0	0	0	1	0	0	0	0	0	0	1	0	0	0	0	0	0	0	3	0	0	1	1
ENSMUSG00000038665.15	Dgki	146	129	79	107	65	93	153	483	483	591	511	1035	197	120	86	63	79	73	283	969	663	378	593	554	134	120	108	170	156	63	652	686	344	817	1096	795	20	140	259	196	162	125	817	833	691	538	492	693
ENSMUSG00000031438.11	Rnf128	1	2	0	1	2	0	5	28	30	28	36	71	1	0	1	1	0	1	18	75	53	27	41	51	0	1	0	2	1	1	33	42	23	40	70	52	0	2	1	1	0	0	60	66	42	35	26	51
ENSMUSG00000105998.1	Gm44324	0	0	0	0	0	0	0	0	0	0	0	0	0	0	0	0	0	0	0	0	0	0	0	0	0	0	0	0	0	0	0	0	0	0	0	0	0	0	0	0	0	0	0	0	0	0	0	0
ENSMUSG00000100821.1	Gm28894	0	0	0	0	0	0	0	0	0	0	0	0	0	0	0	0	0	0	0	0	0	0	0	0	0	0	0	0	0	0	0	0	0	0	0	0	0	0	0	0	0	0	0	0	0	0	0	0
ENSMUSG00000032985.15	5730522E02Rik	0	2	1	5	2	1	67	257	188	272	239	498	13	2	2	2	5	2	115	472	321	181	285	293	4	6	3	6	0	2	285	304	152	333	505	323	0	2	3	3	2	0	315	309	316	196	199	253
ENSMUSG00000101205.1	Gm29308	0	0	0	0	0	0	0	0	0	0	0	0	0	0	0	0	0	0	0	0	0	0	0	0	0	0	0	0	0	0	0	0	0	0	0	0	0	0	0	0	0	0	0	0	0	0	0	0
ENSMUSG00000105993.1	Gm43337	0	0	0	0	0	0	0	0	0	0	0	0	0	0	0	0	0	0	0	0	0	0	0	0	0	0	0	0	0	0	0	0	0	0	0	0	0	0	0	0	0	0	0	0	0	0	0	0
ENSMUSG00000095037.1	Gm22347	0	0	0	0	0	0	0	0	0	0	0	0	0	0	0	0	0	0	0	0	0	0	0	0	0	0	0	0	0	0	0	0	0	0	0	0	0	0	0	0	0	0	0	0	0	0	0	0
ENSMUSG00000063900.5	Adam26b	0	0	0	0	0	0	0	0	0	1	0	0	0	0	0	0	0	0	0	0	0	0	0	0	0	0	0	0	0	0	0	0	0	0	0	0	0	0	0	0	0	0	0	0	1	0	0	0
ENSMUSG00000107344.1	Gm2559	0	0	0	0	0	0	0	0	0	0	0	0	0	0	0	0	0	0	0	0	0	0	0	0	0	0	0	0	0	0	0	0	0	0	0	0	0	0	0	0	0	0	0	0	0	0	0	0
ENSMUSG00000106653.1	Mir299a	0	0	0	0	0	0	0	0	1	1	1	0	0	0	0	0	0	0	1	0	0	0	0	1	0	0	0	0	0	0	0	1	3	1	0	0	0	0	0	0	0	0	0	0	1	0	0	0
ENSMUSG00000042029.6	Ncapg2	1	5	0	0	1	1	4	8	7	10	11	20	2	1	0	2	1	0	4	25	14	5	14	18	3	0	1	2	2	2	10	9	5	11	22	16	0	1	1	3	2	0	17	13	12	15	11	9
ENSMUSG00000084845.9	Tmem240	1	0	1	0	0	0	2	2	0	3	1	4	0	0	0	0	0	1	0	1	1	1	7	0	0	0	0	0	0	0	1	4	0	2	1	3	1	1	0	0	0	0	4	4	3	2	2	3
ENSMUSG00000101387.1	Pced1c-ps	0	0	0	0	0	0	0	0	0	0	0	0	0	0	0	0	0	0	0	0	0	0	0	0	0	0	0	0	0	0	0	0	0	0	0	0	0	0	0	0	0	0	0	0	0	0	0	0
ENSMUSG00000045659.17	Plekha7	3	0	1	4	0	0	18	69	63	60	52	144	0	1	4	0	0	0	33	188	91	45	74	61	2	3	2	0	2	3	50	76	44	103	170	76	0	0	1	2	1	1	122	128	91	59	50	94
ENSMUSG00000055700.7	4933401B06Rik	0	0	0	0	0	0	0	0	0	0	0	0	0	0	0	0	0	0	0	0	0	0	0	0	0	0	0	0	0	0	0	0	0	0	0	0	0	0	0	0	0	0	0	0	0	0	0	0
ENSMUSG00000094952.1	Mir3070b	0	0	0	0	0	0	0	0	0	0	0	0	0	0	0	0	0	0	0	0	0	0	0	0	0	0	0	0	0	0	0	0	0	0	0	0	0	0	0	0	0	0	0	0	0	0	0	0
ENSMUSG00000069631.14	Strada	6	4	4	7	4	2	15	58	60	54	45	132	12	5	6	1	3	2	27	157	86	41	77	47	8	4	3	7	8	6	58	79	33	66	130	74	2	7	7	10	1	3	83	86	78	60	52	58
ENSMUSG00000057880.12	Abat	10	1	4	9	4	0	32	71	78	83	62	186	6	4	4	1	2	5	42	196	113	55	94	83	8	4	5	8	6	3	85	106	48	112	226	117	0	11	8	5	6	1	121	123	130	63	74	105
ENSMUSG00000085830.1	Grin1os	0	0	0	0	0	0	0	1	2	2	0	6	0	0	0	0	0	0	1	0	0	1	0	0	0	0	0	0	0	0	2	3	1	2	2	0	0	0	0	0	0	0	0	3	2	3	0	1
ENSMUSG00000097420.7	Gm17575	0	0	0	0	0	0	0	0	1	0	0	0	0	0	0	0	0	0	0	0	0	0	0	0	0	0	0	0	0	0	0	0	0	0	0	0	0	0	0	0	0	0	0	0	0	0	0	0
ENSMUSG00000017692.8	Rhbdl3	1	0	1	0	2	0	2	45	28	41	25	82	2	1	0	0	0	1	11	140	46	35	51	35	1	2	1	0	1	0	32	36	13	39	106	44	0	1	1	2	1	0	49	48	40	29	24	36
ENSMUSG00000026694.19	Mettl13	0	0	1	1	0	2	0	8	5	6	4	12	3	0	1	0	1	0	3	16	8	4	4	8	3	1	0	1	0	0	6	6	2	4	18	7	3	3	2	1	1	1	12	13	7	5	3	4
ENSMUSG00000042774.7	Olfr1353	0	0	0	0	0	0	0	0	0	0	0	0	0	0	0	0	0	0	0	0	0	0	0	0	0	0	0	0	0	0	0	0	0	0	0	0	0	0	0	0	0	0	0	0	0	0	0	0
ENSMUSG00000088416.1	Gm24239	0	0	0	0	0	0	0	0	0	0	0	0	0	0	0	0	0	0	0	0	0	0	0	0	0	0	0	0	0	0	0	0	0	0	0	0	0	0	0	0	0	0	0	0	0	0	0	0
ENSMUSG00000100704.1	Gm28434	0	0	0	0	0	0	0	1	0	0	0	0	0	0	0	0	0	0	0	0	0	0	0	0	0	0	0	0	0	0	0	0	0	0	1	0	0	0	0	0	0	0	0	0	0	0	1	1
ENSMUSG00000048096.7	Lmod1	1	0	0	0	0	0	0	1	0	0	1	3	0	0	0	0	0	1	0	0	2	0	0	2	0	0	0	0	0	0	0	0	0	3	1	2	0	0	0	1	1	0	0	0	1	0	0	1
ENSMUSG00000061950.17	Ppp4r1	14	10	4	8	2	2	21	65	47	68	56	122	23	10	8	6	7	3	36	142	66	44	71	72	9	10	2	12	11	2	77	72	33	82	139	79	0	9	12	15	5	9	114	90	96	84	66	81
ENSMUSG00000106839.1	Gm43497	0	0	0	0	0	0	0	0	0	0	0	0	0	0	0	0	0	0	0	0	0	0	0	0	0	0	0	0	0	0	0	0	0	0	0	0	0	0	0	0	0	0	0	0	0	0	0	0
ENSMUSG00000086789.1	Lyrm7os	0	0	0	0	0	0	0	0	0	0	0	0	0	0	0	0	0	0	0	0	0	0	0	0	0	0	0	0	0	0	0	1	0	0	0	0	0	0	0	0	0	0	0	0	0	0	0	0
ENSMUSG00000103066.1	Gm36967	0	0	0	0	0	0	0	0	0	0	0	0	0	0	0	0	0	0	0	0	0	0	0	0	0	0	0	0	0	0	0	0	0	0	0	0	0	0	0	0	0	0	0	0	0	0	0	0
ENSMUSG00000108495.1	Gm45139	0	0	0	0	0	0	0	2	0	0	2	0	0	0	0	0	0	0	0	0	2	0	0	0	0	0	0	0	0	0	1	0	0	0	0	0	0	0	0	0	0	0	0	1	0	0	0	1
ENSMUSG00000081964.1	Gm11873	0	0	0	0	0	0	0	0	0	0	0	0	0	0	0	0	0	0	0	0	0	0	0	0	0	0	0	0	0	0	0	0	2	0	0	0	0	0	0	0	0	0	0	0	0	0	0	0
ENSMUSG00000030726.16	Pold3	3	5	3	3	5	4	7	31	31	42	34	71	9	5	5	3	2	5	14	76	74	30	41	55	6	7	4	2	6	2	42	45	25	68	74	59	1	4	17	14	7	11	85	82	82	59	51	64
ENSMUSG00000038797.13	Zscan2	0	0	0	0	0	0	1	1	1	2	0	3	1	1	0	0	0	0	2	4	4	1	3	3	0	0	0	0	0	0	1	1	1	1	6	2	0	0	0	0	0	1	8	5	1	2	5	5
ENSMUSG00000026039.9	Sgol2a	0	0	0	0	0	1	0	5	0	4	1	5	1	0	0	0	0	0	1	3	3	2	2	3	1	1	1	0	0	1	4	2	0	4	4	4	0	1	0	0	0	0	3	4	5	4	4	1
ENSMUSG00000034145.14	Tmem63c	3	1	0	0	0	1	5	29	38	44	28	84	1	0	0	0	0	0	26	111	52	33	32	42	1	0	1	1	0	0	29	40	16	49	99	49	0	0	0	0	0	1	64	61	45	37	27	49
ENSMUSG00000050122.18	Vwa3b	2	0	2	0	0	1	1	2	1	2	1	7	2	0	1	1	1	2	1	7	1	5	5	4	0	1	0	0	1	1	3	3	0	7	1	1	0	0	0	2	0	0	6	4	3	3	2	2
ENSMUSG00000087157.1	Sox5os2	0	0	0	0	1	0	0	0	1	0	0	1	0	0	0	0	0	0	1	1	1	0	0	2	0	0	0	0	0	0	1	3	0	2	1	2	0	0	0	0	0	0	1	2	1	0	3	0
ENSMUSG00000103735.1	Gm38317	0	0	0	0	0	0	0	0	0	0	0	0	0	0	0	0	0	0	0	0	0	0	0	0	0	0	0	0	0	0	0	0	0	0	0	0	0	0	0	0	0	0	0	0	0	0	0	0
ENSMUSG00000102280.1	Gm36999	0	0	0	0	0	0	0	0	0	0	0	0	0	0	0	0	0	0	0	0	0	0	0	0	0	0	0	0	0	0	0	0	0	0	0	0	0	0	0	0	0	0	0	0	0	0	0	0
ENSMUSG00000022201.15	Zfr	29	37	36	33	26	27	95	354	326	350	267	712	57	43	31	26	31	30	194	621	484	262	373	370	43	43	38	31	39	22	423	422	217	475	588	503	3	42	84	75	50	35	622	584	505	357	268	415
ENSMUSG00000024620.11	Pdgfrb	0	1	1	1	1	0	0	3	0	0	0	2	3	1	0	1	6	0	1	2	1	1	1	1	2	1	0	1	3	0	1	0	0	1	1	2	0	2	1	1	1	1	1	1	2	0	0	0
ENSMUSG00000056131.13	Pgm3	3	1	2	3	2	2	3	19	19	21	25	30	1	0	1	1	0	1	11	35	31	11	22	21	3	6	2	2	5	0	15	27	13	29	32	23	0	3	3	6	1	3	27	36	27	18	10	23
ENSMUSG00000086812.1	Gm8978	0	0	0	0	0	0	0	0	0	0	0	0	0	0	0	0	0	0	0	0	0	0	0	0	0	0	0	0	0	0	0	0	0	0	0	0	0	0	0	0	0	0	0	0	0	0	0	0
ENSMUSG00000057715.13	A830018L16Rik	6	1	7	6	4	6	89	324	284	333	287	651	9	2	2	2	3	4	179	659	490	223	368	325	5	0	8	4	6	1	318	392	160	450	554	448	0	4	5	2	3	2	605	581	493	286	269	419
ENSMUSG00000047797.14	Gjb1	3	3	2	1	3	5	1	0	1	0	0	2	7	3	3	0	1	0	0	0	0	0	1	1	3	4	1	2	4	2	0	0	0	0	1	1	1	6	8	6	2	3	4	0	2	1	0	1
ENSMUSG00000103436.1	Gm36995	1	0	0	0	0	1	3	3	3	3	3	13	0	1	0	1	0	1	2	12	6	2	2	3	3	0	0	0	2	0	2	9	1	4	13	7	1	0	1	1	1	3	5	5	4	7	4	3
ENSMUSG00000109039.1	Gm45067	0	0	0	0	0	0	0	0	0	0	0	0	0	0	0	0	0	0	0	0	0	0	1	0	0	0	0	0	0	0	0	0	0	0	0	0	0	0	0	0	0	0	0	0	0	0	0	0
ENSMUSG00000084722.1	Gm24140	0	0	0	0	0	0	0	0	0	0	0	0	0	0	0	0	0	0	0	0	0	0	0	0	0	0	0	0	0	0	0	0	0	0	0	0	0	0	0	0	0	0	0	0	0	0	0	0
ENSMUSG00000105926.1	Gm43386	0	0	0	0	0	0	0	0	0	0	0	0	0	0	0	0	0	0	0	0	0	0	0	0	1	0	0	0	0	0	0	0	0	0	0	0	0	0	0	0	0	0	0	0	0	0	0	0
ENSMUSG00000016995.17	Matn4	2	3	0	1	0	2	0	0	0	3	1	0	2	2	2	0	1	1	1	4	1	0	0	0	1	3	3	4	3	1	0	0	1	0	2	1	0	1	0	0	0	1	1	1	0	1	1	1
ENSMUSG00000038060.15	Dlec1	0	0	1	0	0	0	2	3	3	4	3	8	0	0	0	0	0	0	1	8	7	3	7	5	0	0	1	1	0	1	3	1	0	5	5	3	0	0	0	0	0	0	5	3	1	2	1	5
ENSMUSG00000092574.4	2810047C21Rik1	0	0	0	0	0	0	0	0	0	0	0	0	0	0	0	0	0	0	0	0	0	0	0	0	0	0	0	0	0	0	0	0	0	0	0	0	0	0	0	0	0	0	0	0	0	0	0	0
ENSMUSG00000095331.3	Ptma-ps1	0	0	0	0	0	0	0	0	0	0	0	0	0	0	0	0	0	0	0	0	0	0	0	0	0	0	0	0	0	0	0	0	0	0	0	0	0	0	0	0	0	0	0	0	0	0	0	0
ENSMUSG00000003438.17	Timm50	0	1	0	0	0	1	0	1	3	9	1	11	0	0	1	1	0	1	1	6	3	4	3	5	1	0	0	1	1	0	4	8	4	8	7	3	0	0	2	1	0	1	6	3	7	3	5	6
ENSMUSG00000023873.12	1700010I14Rik	2	3	0	0	0	0	0	3	4	6	1	6	5	0	0	2	0	0	1	6	6	2	3	5	0	0	0	0	0	0	3	6	1	2	7	4	0	1	0	0	1	0	10	3	6	3	2	8
ENSMUSG00000107703.1	Gm44039	0	0	0	0	0	0	0	0	0	0	0	0	0	0	0	0	0	0	0	0	0	0	0	0	0	0	0	0	0	0	0	0	0	0	0	0	0	0	0	0	0	0	0	0	0	0	0	0
ENSMUSG00000107990.1	Gm7890	0	0	0	0	0	0	0	0	0	1	0	3	1	0	0	0	0	0	0	2	1	1	0	0	0	0	0	0	0	0	1	3	0	3	2	2	0	0	0	0	0	1	2	2	2	0	2	2
ENSMUSG00000085424.1	Fhad1os1	0	0	0	0	0	0	0	0	0	0	0	0	0	0	0	0	0	0	0	0	0	0	0	0	0	0	0	0	0	0	0	0	0	0	0	1	0	0	0	0	0	0	0	0	0	0	0	0
ENSMUSG00000053399.8	Adamts18	0	0	0	0	0	2	5	19	26	23	11	49	4	1	1	0	1	2	4	41	16	12	22	15	1	0	0	0	0	2	18	28	9	35	53	46	0	0	2	3	0	3	28	34	23	12	10	18
ENSMUSG00000089898.2	Gm14199	0	0	0	0	0	0	0	0	0	0	0	0	0	0	0	0	0	0	0	0	0	0	0	0	0	0	0	0	0	0	0	0	0	0	0	0	0	0	0	0	0	0	0	0	0	0	0	0
ENSMUSG00000049744.15	Arhgap15	17	15	16	11	12	13	9	23	25	29	33	56	21	13	8	9	3	5	11	41	36	18	37	45	5	6	2	13	4	9	21	26	11	24	32	32	4	37	68	39	20	19	103	83	64	37	38	49
ENSMUSG00000024477.3	Pggt1b	8	2	6	6	6	3	8	34	35	47	46	102	9	5	3	4	3	3	26	83	52	37	55	51	6	9	6	7	6	1	48	48	23	48	66	56	1	2	8	6	6	6	75	70	66	50	44	52
ENSMUSG00000090031.2	4732440D04Rik	1	4	2	4	1	1	4	12	22	15	17	34	6	4	2	3	2	1	10	30	30	12	31	25	2	2	4	3	3	4	32	22	13	33	28	27	0	1	5	8	2	4	45	33	31	22	27	36
ENSMUSG00000024519.5	Cplx4	0	0	0	0	0	0	0	0	0	1	0	0	0	0	0	0	0	0	0	0	0	0	0	0	0	0	0	0	0	0	0	0	0	0	0	0	0	0	0	0	0	0	0	0	0	0	0	0
ENSMUSG00000057003.12	Myh4	0	0	0	0	0	0	0	0	0	0	0	0	0	0	0	0	0	0	0	0	0	0	1	0	0	0	0	0	0	0	0	0	0	0	1	0	0	0	0	0	0	0	0	0	0	0	0	1
ENSMUSG00000092896.2	Gm23811	0	0	0	0	0	0	0	0	0	0	0	0	0	0	0	0	0	0	0	0	0	0	0	0	0	0	0	0	0	0	0	0	0	0	0	0	0	0	0	0	0	0	0	0	0	0	0	0
ENSMUSG00000057531.13	Dtnbp1	3	2	2	4	1	0	19	45	54	52	50	118	8	3	0	2	5	2	34	118	91	37	68	78	2	0	1	3	3	4	42	57	22	75	83	61	0	2	6	7	2	5	94	78	77	57	49	59
ENSMUSG00000102629.1	Gm29999	0	0	0	0	0	0	0	0	0	0	0	0	0	0	0	0	0	0	0	0	1	0	0	0	0	0	0	0	0	0	0	0	0	0	0	0	0	0	0	0	0	0	0	0	0	0	0	0
ENSMUSG00000024548.11	Setbp1	23	23	19	24	6	16	99	323	294	379	275	730	52	17	28	15	11	10	211	684	438	261	439	383	22	30	16	36	21	8	433	472	232	578	792	568	5	17	28	21	10	12	536	500	470	303	323	375
ENSMUSG00000027239.14	Mdk	0	0	0	0	0	0	1	1	0	1	0	3	0	0	1	0	0	0	1	1	2	0	5	0	1	1	0	0	0	0	0	2	0	0	4	1	0	0	0	0	0	1	0	5	4	3	0	3
ENSMUSG00000106144.1	Gm43972	1	0	0	2	1	0	0	5	3	1	1	3	2	0	0	0	0	1	2	0	3	0	1	2	0	2	0	0	1	0	2	4	2	1	3	1	1	0	2	0	1	0	2	7	0	0	3	0
ENSMUSG00000107720.1	Gm43946	0	0	0	0	0	0	0	0	0	0	0	0	0	0	0	0	0	0	0	0	0	0	0	0	0	0	0	0	0	0	0	0	0	0	0	0	0	0	0	0	0	0	0	0	0	0	0	0
ENSMUSG00000071451.9	Psmg4	0	3	0	1	0	0	2	1	5	3	9	9	1	0	0	0	0	1	4	3	5	1	0	5	2	0	0	0	0	0	2	4	3	2	6	3	1	0	4	7	2	1	6	3	5	7	7	7
ENSMUSG00000043583.1	4930470P17Rik	0	0	0	0	0	0	0	0	0	0	0	0	0	0	0	0	0	0	0	1	0	0	0	0	0	0	0	0	0	0	0	0	0	0	0	0	0	0	0	0	0	0	0	0	0	0	0	0
ENSMUSG00000028603.15	Scp2	1	1	1	3	0	0	6	12	16	16	11	25	5	2	0	0	0	0	8	24	25	10	16	11	0	2	2	1	1	0	12	22	10	11	22	27	0	1	5	2	1	1	43	30	19	18	12	30
ENSMUSG00000065603.1	Mir218-1	0	0	0	0	0	0	0	0	0	0	0	0	0	0	0	0	0	0	0	0	0	0	0	0	0	0	0	0	0	0	0	0	0	0	0	0	0	0	0	0	0	0	0	0	0	0	0	0
ENSMUSG00000077406.1	Gm25421	0	0	0	0	0	0	0	0	0	0	0	0	0	0	0	0	0	0	0	0	0	0	0	0	0	0	0	0	0	0	0	0	0	0	0	0	0	0	0	0	0	0	0	0	0	0	0	0
ENSMUSG00000034156.16	Bzrap1	2	4	0	1	1	1	15	52	51	43	37	105	3	0	0	3	3	0	25	163	64	42	59	57	2	1	3	6	2	1	45	64	26	68	140	54	0	3	1	1	0	0	98	78	79	40	55	67
ENSMUSG00000040134.8	Rdh7	0	0	0	0	0	0	0	1	0	0	0	0	0	0	0	0	0	0	0	0	0	0	0	0	0	0	0	0	0	0	0	0	0	0	0	0	0	0	0	0	0	0	0	1	0	0	0	0
ENSMUSG00000045062.4	Pcdhb7	0	0	0	0	0	0	0	0	0	0	0	0	0	0	0	0	0	0	0	0	0	0	0	0	0	0	0	0	0	0	0	0	0	0	0	0	0	0	0	0	0	0	0	0	0	0	0	0
ENSMUSG00000103795.1	Gm37990	0	0	0	0	0	0	0	0	0	0	0	0	0	0	0	0	0	0	0	0	0	0	0	0	0	0	0	0	0	0	0	0	0	0	0	0	0	0	0	0	0	0	0	0	0	0	0	0
ENSMUSG00000077058.1	Gm24542	0	0	0	0	0	0	0	0	0	0	0	0	0	0	0	0	0	0	0	0	0	0	0	0	0	0	0	0	0	0	0	0	0	0	0	0	0	0	0	0	0	0	0	0	0	0	0	0
ENSMUSG00000095766.1	Gm21182	0	0	0	0	0	0	0	0	0	0	0	0	0	0	0	0	0	0	0	0	0	0	0	0	0	0	0	0	0	0	0	0	0	0	0	0	0	0	0	0	0	0	0	0	0	0	0	0
ENSMUSG00000087917.1	Gm24911	0	0	0	0	0	0	0	0	0	0	0	0	0	0	0	0	0	0	0	0	0	0	0	0	0	0	0	0	0	0	0	0	0	0	0	0	0	0	0	0	0	0	0	0	0	0	0	0
ENSMUSG00000030329.11	Pianp	0	1	0	0	0	0	5	10	7	17	15	46	1	0	0	0	0	1	3	34	16	13	12	16	0	1	0	1	1	0	11	13	9	13	27	20	0	0	0	0	0	1	24	18	15	10	10	8
ENSMUSG00000027335.9	Adra1d	1	0	0	0	0	0	0	0	0	0	0	1	1	0	0	0	0	0	0	0	1	1	0	1	0	0	0	0	0	0	0	4	0	0	1	0	0	0	0	0	0	0	0	1	1	2	1	0
ENSMUSG00000091562.3	Gm9581	8	13	7	1	1	8	0	4	2	0	5	10	9	10	5	2	3	4	1	1	5	1	3	5	3	5	4	8	7	5	3	4	2	6	9	7	0	5	12	12	9	5	6	1	5	2	2	2
ENSMUSG00000047594.3	Olfr1122	0	0	0	0	0	0	0	0	0	0	0	0	0	0	0	0	0	0	0	0	0	0	0	0	0	0	0	0	0	0	0	0	0	0	0	0	0	0	0	0	0	0	0	0	0	0	0	0
ENSMUSG00000079418.3	Atg4a	2	3	5	3	0	4	5	29	16	27	17	54	9	4	2	1	3	3	19	49	34	17	25	34	6	7	2	5	3	5	44	41	18	50	47	36	0	4	6	5	3	5	36	58	43	23	20	28
ENSMUSG00000032596.14	Uba7	2	0	0	1	1	1	0	0	0	1	1	1	0	1	0	0	0	0	0	0	0	0	0	0	1	0	0	0	0	0	0	0	0	0	0	0	0	4	5	0	0	2	11	8	10	9	3	13
ENSMUSG00000021182.14	Ccdc88c	1	3	3	1	2	1	3	13	13	15	4	36	0	1	2	0	1	1	5	53	29	12	23	16	1	5	3	2	3	1	8	11	6	16	29	13	0	0	0	3	0	0	10	11	13	10	9	10
ENSMUSG00000021643.14	Serf1	0	0	0	0	0	0	2	7	2	4	2	5	0	0	0	0	0	0	5	11	9	3	5	6	0	0	0	1	0	1	6	1	5	4	8	2	0	0	0	1	0	0	10	6	8	1	3	5
ENSMUSG00000038497.7	Tmco3	2	2	1	2	2	2	11	24	18	28	23	50	0	2	1	2	0	4	9	60	34	19	17	20	1	0	3	2	3	2	18	30	7	31	58	27	1	3	0	4	2	1	33	38	33	19	18	36
ENSMUSG00000071552.4	Tigit	0	0	0	0	0	0	0	0	0	1	1	0	0	0	0	0	0	0	0	1	0	0	0	0	0	0	0	0	0	0	0	1	0	0	0	1	0	0	0	0	0	1	0	0	0	1	0	0
ENSMUSG00000071855.4	Ccdc112	2	2	0	1	2	3	5	22	33	24	35	49	2	3	0	1	2	2	11	61	32	16	26	26	2	4	2	3	2	0	36	33	11	36	51	38	1	1	2	7	5	3	37	40	48	21	14	30
ENSMUSG00000101566.1	Gm28276	0	0	0	0	0	0	0	0	0	0	0	0	0	0	0	0	0	0	0	0	0	0	0	0	0	0	0	0	0	0	0	0	0	0	0	0	0	0	0	0	0	0	0	0	0	0	0	0
ENSMUSG00000089133.1	Gm24771	0	0	0	0	0	0	0	0	0	0	0	0	0	0	0	0	0	0	0	0	0	0	0	0	0	0	0	0	0	0	0	0	0	0	0	0	0	0	0	0	0	0	0	0	0	0	0	0
ENSMUSG00000100463.1	Gm28848	1	0	0	3	2	0	0	1	0	0	1	2	1	0	0	3	0	0	0	1	3	2	1	1	1	0	0	0	0	0	0	1	1	0	1	2	0	0	0	0	0	0	1	3	1	2	2	2
ENSMUSG00000093916.1	Gm379	0	0	0	0	0	0	0	0	0	0	0	0	0	0	0	0	0	0	0	0	0	0	0	0	0	0	0	0	0	0	0	0	0	0	0	0	0	0	0	0	0	0	0	0	0	0	0	0
ENSMUSG00000100655.1	Gm21462	0	0	0	0	0	0	0	0	0	0	0	0	0	0	0	0	0	0	0	0	0	0	0	0	0	0	0	0	0	0	0	0	0	0	0	0	0	0	0	0	0	0	0	0	0	0	0	0
ENSMUSG00000102033.1	Gm28263	0	0	0	0	0	0	0	0	1	0	0	1	0	0	0	0	0	0	0	0	0	0	0	0	0	0	0	0	0	0	0	0	0	0	0	0	0	0	0	0	0	0	0	1	0	0	0	0
ENSMUSG00000097761.1	4930534D22Rik	0	0	0	0	0	0	1	5	1	4	8	9	0	0	0	0	0	0	0	13	6	3	3	9	0	0	0	0	0	0	0	2	2	6	5	3	0	0	0	0	0	0	5	4	6	4	4	2
ENSMUSG00000011658.15	Fuz	0	2	1	0	2	1	0	2	3	0	1	2	0	1	0	0	3	0	1	5	6	2	6	1	2	0	2	1	1	0	0	3	3	8	3	2	0	0	2	0	0	0	4	2	3	0	1	1
ENSMUSG00000022575.4	Gsdmd	0	0	0	0	0	1	0	0	0	0	0	0	1	0	1	1	0	1	0	1	0	0	0	0	1	0	0	0	0	0	0	0	0	0	0	0	0	0	1	1	1	0	0	1	0	0	0	0
ENSMUSG00000054920.12	Klhl5	9	11	11	10	5	5	7	28	30	44	31	64	17	5	6	3	4	5	16	61	53	24	46	43	11	15	5	12	13	4	46	44	21	52	81	53	0	6	11	9	7	7	37	50	35	35	33	48
ENSMUSG00000073418.4	C4b	6	10	7	4	3	5	1	2	2	5	3	2	2	2	3	0	0	5	0	1	1	0	1	1	2	1	3	0	4	2	2	2	3	0	2	2	2	19	38	30	8	17	8	6	7	9	10	6
ENSMUSG00000094790.2	Gm6625	0	0	0	0	0	0	0	0	0	0	0	0	0	0	0	0	0	0	0	0	0	0	0	0	0	0	0	0	0	0	0	0	0	0	0	0	0	0	0	0	0	0	0	0	0	0	0	0
ENSMUSG00000038518.15	Jarid2	29	19	25	26	14	19	36	172	138	151	138	320	47	24	19	14	17	24	88	282	230	103	189	195	28	29	14	32	15	8	171	176	83	201	318	257	1	19	19	21	8	12	251	273	235	166	173	198
ENSMUSG00000023902.18	Zscan10	0	0	0	0	0	0	0	0	0	0	0	1	0	0	0	0	0	0	0	1	0	0	0	0	0	0	0	0	0	0	0	0	0	0	0	0	0	0	0	0	0	1	0	0	0	1	1	0
ENSMUSG00000099206.1	Gm27942	0	0	0	0	0	0	0	0	0	0	0	0	0	0	0	0	0	0	0	0	0	0	0	0	0	0	0	0	0	0	0	0	0	0	0	0	0	0	0	0	0	0	0	0	0	0	0	0
ENSMUSG00000076052.1	Mir541	0	0	0	0	0	0	0	0	0	0	0	0	0	0	0	0	0	0	0	0	0	0	0	0	0	0	0	0	0	0	0	0	0	0	0	0	0	0	0	0	0	0	0	0	0	0	0	0
ENSMUSG00000069206.13	Zfp874a	2	0	1	1	0	0	2	5	4	5	11	10	3	3	2	4	1	1	1	6	8	4	7	6	1	1	2	2	4	2	6	5	3	8	15	8	1	0	10	5	3	1	9	8	13	1	3	15
ENSMUSG00000107195.1	4930589O11Rik	2	2	2	0	0	0	0	1	1	5	2	7	0	0	0	0	0	0	1	2	2	6	3	2	0	0	0	0	0	1	3	8	2	3	7	5	1	0	1	1	0	0	3	5	3	5	4	4
ENSMUSG00000094797.1	Igkv6-15	0	0	0	0	0	0	0	0	0	0	0	0	0	0	0	0	0	0	0	0	0	0	0	0	0	0	0	0	0	0	0	0	0	0	0	0	0	0	0	0	0	0	0	0	0	0	0	0
ENSMUSG00000030512.13	Snrpa1	4	2	5	2	1	1	6	11	13	21	13	37	3	4	2	1	5	0	4	28	25	7	17	17	2	2	3	2	2	3	27	21	8	27	25	31	1	3	3	4	2	6	30	22	22	15	18	21
ENSMUSG00000020473.13	Aebp1	4	1	0	4	0	0	0	1	1	0	1	2	2	1	1	0	0	1	0	4	0	0	0	0	0	1	1	3	2	0	1	1	0	0	0	1	0	3	1	1	1	1	2	1	1	0	1	0
ENSMUSG00000105866.1	Gm6745	0	0	0	0	0	0	0	0	0	0	0	0	0	0	0	0	0	0	0	0	0	0	0	0	0	0	0	0	0	0	0	0	0	0	0	0	0	0	0	0	0	0	0	0	0	0	0	0
ENSMUSG00000090961.1	Vmn2r8	0	0	0	0	0	0	0	0	0	1	1	0	1	0	0	0	0	0	0	0	1	0	0	0	0	0	0	0	0	0	0	0	0	0	0	0	0	0	0	0	0	0	0	0	0	0	0	0
ENSMUSG00000022817.14	Itgb5	9	5	8	4	3	1	2	6	6	6	7	9	9	8	7	4	1	9	6	15	5	2	7	5	9	6	8	16	13	5	5	4	6	9	13	1	0	0	3	4	0	3	23	13	11	5	11	8
ENSMUSG00000081185.1	Gm4852	0	0	0	0	0	0	0	0	0	0	0	0	0	0	0	0	0	0	0	0	0	0	0	0	0	0	0	0	0	0	0	0	0	0	0	0	0	0	0	0	0	0	1	0	0	0	0	0
ENSMUSG00000097053.1	Gm1972	0	0	0	0	0	0	0	0	0	0	0	0	0	0	0	0	0	0	0	0	0	0	0	0	0	0	0	0	0	0	0	0	0	0	0	0	0	0	0	0	0	0	0	0	0	0	0	0
ENSMUSG00000025609.15	Mkln1	59	34	43	39	24	35	73	228	221	268	212	506	65	42	35	27	26	36	114	431	291	177	295	253	54	34	41	66	49	21	296	325	128	340	444	368	7	38	79	61	41	43	428	414	322	222	210	323
ENSMUSG00000099699.1	Gm29421	0	0	0	0	0	0	0	0	0	0	0	0	0	0	0	0	0	0	0	0	0	0	0	0	0	0	0	0	0	0	0	0	0	0	0	0	0	0	0	0	0	0	0	0	0	0	0	0
ENSMUSG00000073233.3	Gm9144	0	0	0	0	0	0	0	0	0	0	0	0	0	0	0	0	0	0	0	0	0	0	0	1	0	0	0	0	0	0	0	0	0	0	0	0	0	0	0	0	0	0	0	0	0	0	0	0
ENSMUSG00000105248.1	Gm5310	0	0	0	0	0	0	0	0	0	0	0	0	0	0	0	0	0	0	0	0	0	0	0	0	0	0	0	0	0	0	0	0	0	0	0	0	0	0	0	0	0	0	0	0	0	0	0	0
ENSMUSG00000098453.1	Mir6997	0	0	0	0	0	0	0	0	0	0	0	0	0	0	0	0	0	0	0	0	0	0	0	0	0	0	0	0	0	0	0	0	0	0	0	0	0	0	0	0	0	0	0	0	0	0	0	0
ENSMUSG00000004341.7	Gpx6	0	0	0	0	0	0	0	0	0	0	0	0	0	0	0	0	0	0	0	0	0	0	0	0	0	0	0	0	0	0	0	0	0	0	0	0	0	0	0	0	0	0	0	0	0	0	0	0
ENSMUSG00000031574.8	Star	0	0	0	0	0	1	0	4	3	0	1	2	1	0	4	1	0	0	1	0	2	3	2	2	0	1	1	1	0	0	2	2	2	3	5	4	0	0	1	2	0	0	3	2	1	1	4	5
ENSMUSG00000069855.9	Slc47a2	0	0	0	0	0	0	0	0	1	1	0	1	2	0	0	0	0	0	0	2	0	0	0	0	1	0	0	1	0	0	0	0	0	2	1	0	0	0	1	1	0	0	0	0	2	0	1	0
ENSMUSG00000058399.3	Vmn1r64	0	0	0	0	0	0	0	0	0	0	0	0	0	0	0	0	0	0	0	0	0	0	0	0	0	0	0	0	0	0	0	0	0	0	0	0	0	0	0	0	0	0	0	0	0	0	0	0
ENSMUSG00000093405.1	Gm20684	0	0	0	0	0	0	0	0	0	0	0	0	0	0	0	0	0	0	0	0	0	0	0	0	0	0	0	0	0	0	0	0	0	0	0	0	0	0	0	0	0	0	0	0	0	0	1	0
ENSMUSG00000094616.7	Gm20888	0	0	0	0	0	0	0	0	0	0	0	0	0	0	0	0	0	0	0	0	0	0	0	0	0	0	0	0	0	0	0	0	0	0	0	0	0	0	0	0	0	0	0	0	0	0	0	0
ENSMUSG00000085440.1	Sorbs2os	1	0	0	2	0	3	6	40	20	44	29	107	1	0	0	0	3	0	19	33	74	27	45	69	3	0	1	0	1	0	85	70	30	95	75	109	0	0	2	5	0	0	91	81	81	44	52	57
ENSMUSG00000104593.1	Ighv1-65	0	0	0	0	0	0	0	0	0	0	0	0	0	0	0	0	0	0	0	0	0	0	0	0	0	0	0	0	0	0	0	0	0	0	0	0	0	0	0	0	0	0	0	0	0	0	0	1
ENSMUSG00000098883.1	Gm27430	0	0	0	0	0	0	0	0	0	0	0	0	0	0	0	0	0	0	0	1	0	0	0	1	0	0	0	0	0	0	0	0	0	0	0	0	0	0	0	0	0	0	0	0	0	0	0	0
ENSMUSG00000041733.10	Coq5	5	3	3	3	0	0	5	28	25	30	26	65	5	2	5	2	1	5	16	74	43	23	37	28	3	0	2	4	0	0	35	43	10	29	78	37	0	3	4	8	3	0	47	51	35	22	31	38
ENSMUSG00000104815.1	Trav5-2	0	0	0	0	0	0	0	0	0	0	0	0	0	0	0	0	0	0	0	0	0	0	0	0	0	0	0	0	0	0	0	0	0	0	0	0	0	0	0	0	0	0	0	0	0	0	0	0
ENSMUSG00000026365.15	Cfh	15	12	11	16	8	6	1	4	0	5	4	10	17	12	15	5	13	4	1	3	3	2	13	0	14	15	9	17	13	5	12	4	4	7	6	5	1	26	32	42	28	22	25	16	11	14	7	13
ENSMUSG00000092579.1	Vmn1r62	0	0	0	0	0	0	0	0	0	0	0	0	0	0	0	0	0	0	0	0	0	0	0	0	0	0	0	0	0	0	0	0	0	0	1	0	0	0	0	0	0	0	0	0	0	0	0	0
ENSMUSG00000029866.13	Kel	0	0	0	0	0	0	0	0	0	0	0	0	0	0	0	0	0	0	0	0	0	0	0	0	0	0	0	0	0	0	0	0	0	0	0	1	0	0	0	0	0	0	0	0	0	0	0	0
ENSMUSG00000050947.9	Amigo1	0	0	0	0	0	0	0	1	2	3	4	5	0	0	0	0	1	0	0	8	4	3	6	4	0	0	0	0	0	0	4	5	0	3	5	5	0	0	0	0	0	0	2	2	11	4	1	2
ENSMUSG00000071550.13	Cfap44	236	105	147	1040	229	143	114	208	119	194	158	346	192	82	223	320	139	208	289	430	289	212	177	275	105	187	89	57	367	153	189	159	153	250	433	215	75	96	143	141	111	106	454	232	291	153	209	213
ENSMUSG00000103349.1	Gm36888	0	0	0	0	0	0	0	0	0	1	0	2	0	0	0	0	0	0	0	1	0	0	0	0	0	0	0	0	0	0	0	0	0	0	0	0	0	0	1	0	0	0	0	0	1	0	1	0
ENSMUSG00000041057.9	Wdr43	11	10	9	9	6	13	28	78	73	108	83	143	21	10	10	9	1	13	45	151	113	65	97	95	10	5	15	19	8	7	108	111	41	118	138	117	2	15	32	27	16	20	153	132	129	102	83	118
ENSMUSG00000107800.1	Gm44478	0	0	0	0	0	0	0	0	0	0	0	0	0	0	0	0	0	0	0	0	0	0	0	0	0	0	0	0	0	0	0	0	0	0	0	0	0	0	0	0	0	0	0	0	0	0	0	0
ENSMUSG00000085046.1	Gm11467	0	0	0	0	0	0	0	0	0	0	0	0	0	0	0	0	0	0	0	0	0	0	0	0	0	0	0	0	0	0	0	0	0	0	0	0	0	0	0	0	0	0	0	0	0	0	0	0
ENSMUSG00000071711.11	Mpst	0	0	0	0	0	0	0	0	0	1	0	1	0	0	0	0	0	0	0	0	0	0	2	0	0	0	0	0	1	0	3	0	0	0	0	0	0	0	0	1	0	0	0	0	0	0	0	0
ENSMUSG00000103264.1	Gm30341	0	0	0	0	0	0	0	0	0	0	0	0	0	0	0	0	0	0	0	0	0	0	0	0	0	0	0	0	0	0	0	0	0	0	0	0	0	0	0	0	0	0	0	0	0	0	0	0
ENSMUSG00000100176.1	Gm28586	0	0	0	0	0	0	0	0	0	0	0	0	0	0	0	0	0	0	0	0	0	0	0	0	0	0	0	0	0	0	0	0	0	0	0	0	0	0	0	0	0	0	0	0	0	0	0	0
ENSMUSG00000073896.3	Olfr716	0	0	0	0	0	0	0	0	0	0	0	0	0	0	0	0	0	0	0	0	0	0	0	0	0	0	0	0	0	0	0	0	0	0	0	0	0	0	0	0	0	0	1	0	0	0	0	0
ENSMUSG00000094682.2	Gm6902	0	0	0	0	0	0	0	0	0	0	0	0	0	0	0	0	0	0	0	0	0	0	0	0	0	0	0	0	0	0	0	0	0	0	0	0	0	0	0	0	0	0	0	0	0	0	0	0
[truncated: 46,527 more rows]
[truncated: 36 more columns]
