# Supplementary material for: Conserved and cell type-specific transcriptional responses to IFN-γ in the ventral midbrain
Source: Brain Behav Immun. Author manuscript; Available in PMC 2023 Aug 27. (PMC10460506; doi:10.1016/j.bbi.2023.04.008)
Supplement: Supp.File5 [file NIHMS1900921-supplement-Supp_File5.bz2]

Archive with 1 entries (1 files):
- NIHMS1900921-supplement-Supp_File5
