# Supplementary material for: Conserved and cell type-specific transcriptional responses to IFN-γ in the ventral midbrain
Source: Brain Behav Immun. Author manuscript; Available in PMC 2023 Aug 27. (PMC10460506; doi:10.1016/j.bbi.2023.04.008)
Supplement: Supp.Table 1 [file NIHMS1900921-supplement-Supp_Table_1.xlsx]

## Sheet: Key
Column	Samples	DESeq2 Formula	DESeq2 Contrast	Description
NeuNeg_IFN-v-Sal_6h	NeuN- at 6h	~ Treatment	IFN vs. Sal	IFN vs. saline for NeuN- or NeuN+ nuclei
NeuPos_IFN-v-Sal_6h	NeuN+ at 6h	~ Treatment	IFN vs. Sal	IFN vs. saline for NeuN- or NeuN+ nuclei
NeuPos.IFN_Interaction_6h	All nuclei at 6h	~NeuN + Treatment + NeuN:Treatment	NeuPos.IFN	Interaction analysis for effect of IFN vs. Sal across levels of NeuN
NeuNeg_IFN-v-Sal_24h	NeuN- at 24h	~ Treatment	IFN vs. Sal	IFN vs. saline for NeuN- or NeuN+ nuclei
NeuPos_IFN-v-Sal_24h	NeuN+ at 24h	~ Treatment	IFN vs. Sal	IFN vs. saline for NeuN- or NeuN+ nuclei
NeuPos.IFN_Interaction_24h	All nuclei at 24h	~NeuN + Treatment + NeuN:Treatment	NeuPos.IFN	Interaction analysis for effect of IFN vs. Sal across levels of NeuN
NeuNeg_IFN-v-Sal_48h	NeuN- at 48h	~ Treatment	IFN vs. Sal	IFN vs. saline for NeuN- or NeuN+ nuclei
NeuPos_IFN-v-Sal_48h	NeuN+ at 48h	~ Treatment	IFN vs. Sal	IFN vs. saline for NeuN- or NeuN+ nuclei
NeuPos.IFN_Interaction_48h	All nuclei at 48h	~NeuN + Treatment + NeuN:Treatment	NeuPos.IFN	Interaction analysis for effect of IFN vs. Sal across levels of NeuN
NeuNeg_IFN-v-Sal_72h	NeuN- at 72h	~ Treatment	IFN vs. Sal	IFN vs. saline for NeuN- or NeuN+ nuclei
NeuPos_IFN-v-Sal_72h	NeuN+ at 72h	~ Treatment	IFN vs. Sal	IFN vs. saline for NeuN- or NeuN+ nuclei
NeuPos.IFN_Interaction_72h	All nuclei at 72h	~NeuN + Treatment + NeuN:Treatment	NeuPos.IFN	Interaction analysis for effect of IFN vs. Sal across levels of NeuN
NeuNeg_v_NeuPos_IFN_6h	All IFN nuclei at 6h	~ NeuN	NeuN+ vs. NeuN-	NeuN+ vs. NeuN- analysis for IFN nuclei
NeuNeg_v_NeuPos_IFN_24h	All IFN nuclei at 24h	~ NeuN	NeuN+ vs. NeuN-	NeuN+ vs. NeuN- analysis for IFN nuclei
NeuNeg_v_NeuPos_IFN_48h	All IFN nuclei at 48h	~ NeuN	NeuN+ vs. NeuN-	NeuN+ vs. NeuN- analysis for IFN nuclei
NeuNeg_v_NeuPos_IFN_72h	All IFN nuclei at 72h	~ NeuN	NeuN+ vs. NeuN-	NeuN+ vs. NeuN- analysis for IFN nuclei
NeuNeg_v_Pos_All	All nuclei	~ Treatment + NeuN	NeuN+ vs. NeuN-	NeuN+ vs. NeuN- analysis for all nuclei, controlling for effect of IFN

## Sheet: Figure1-2_CompleteDESeq2
gene_id	gene_name	Contrast	baseMean	log2FoldChange	lfcSE	stat	pvalue	padj
ENSMUSG00000055980.2	Irs1	NeuNeg_IFN-v-Sal_6h	17.5521075003406	-0.676973261752327	0.364749870898418	-1.85599314972989	0.0634545344740086	0.239368852335085
ENSMUSG00000042042.14	Csgalnact2	NeuNeg_IFN-v-Sal_6h	11.2846518266969	0.0781458134798751	0.356150380615601	0.219418026016991	0.826324429407769	0.944303648783926
ENSMUSG00000041997.16	Tlk1	NeuNeg_IFN-v-Sal_6h	52.8969047994437	-0.0917582057616261	0.153610051658419	-0.597345061543679	0.55027702507305	0.80533674023403
ENSMUSG00000040151.9	Hs2st1	NeuNeg_IFN-v-Sal_6h	32.3705669151063	1.01900675241188	0.19903757173457	5.11967033928043	3.06070207641632e-07	6.6897439450328e-06
ENSMUSG00000022938.7	Fam3b	NeuNeg_IFN-v-Sal_6h	2.20694321602307	-0.108815661850523	0.646805625356109	-0.168235490825567	0.866398021196606	0.956863670996869
ENSMUSG00000105773.1	4930563F08Rik	NeuNeg_IFN-v-Sal_6h	0.402736367611415	-0.151600938684719	1.00271406091528	-0.151190598191409	0.87982536659815	NA
ENSMUSG00000014030.15	Pax5	NeuNeg_IFN-v-Sal_6h	3.71967626345871	0.0085350594750716	0.972775796228576	0.0087739225299003	0.992999512494085	0.998448990451034
ENSMUSG00000097746.1	Gm6225	NeuNeg_IFN-v-Sal_6h	3.02465175959945	2.55932447720031	0.558481789909387	4.58264624459028	4.59128392277801e-06	8.20274462894034e-05
ENSMUSG00000030232.17	Aebp2	NeuNeg_IFN-v-Sal_6h	24.3708673743651	-0.652016669647385	0.225647227425457	-2.88953991186433	0.0038580602811376	0.029622777729063
ENSMUSG00000020430.12	Pes1	NeuNeg_IFN-v-Sal_6h	1.95720301900133	0.460175016120013	0.730081527909114	0.63030634049585	0.528494175417236	0.787490904571739
ENSMUSG00000046991.9	Wdr27	NeuNeg_IFN-v-Sal_6h	1.91460101906267	-0.311447452925871	0.964746463199259	-0.322828291998148	0.746825285334292	0.909182693105105
ENSMUSG00000032435.8	Dync1li1	NeuNeg_IFN-v-Sal_6h	18.9625885790226	0.116874337323243	0.250939010406848	0.465747980490377	0.641395904027489	0.858591535470375
ENSMUSG00000026275.13	Ppp1r7	NeuNeg_IFN-v-Sal_6h	6.81550778910138	1.17114018216312	0.396676682119414	2.95237969599272	0.0031533491845077	0.0252671434336375
ENSMUSG00000038633.5	Degs1	NeuNeg_IFN-v-Sal_6h	4.69565627437293	-0.839696633388248	0.531734161636901	-1.57916623374979	0.114297932752277	0.349735477593336
ENSMUSG00000051497.15	Kcnj16	NeuNeg_IFN-v-Sal_6h	2.50065059175333	1.04335946410142	0.501644542236705	2.07987803365577	0.0375367213046154	0.166292853773967
ENSMUSG00000038039.13	Gcc2	NeuNeg_IFN-v-Sal_6h	47.5242823775228	0.141378234126282	0.160543399175309	0.880623151450166	0.378521823564228	0.670429545795274
ENSMUSG00000028701.4	Lurap1	NeuNeg_IFN-v-Sal_6h	1.8255552755211	-0.6607752136276	0.849951040801208	-0.777427383352244	0.436906661849819	0.718884115427834
ENSMUSG00000066438.6	Plekhd1	NeuNeg_IFN-v-Sal_6h	2.50455564552048	-0.63232531674305	0.9669507943553	-0.65393742932353	0.513152118366522	0.77973672048587
ENSMUSG00000024773.14	Atg2a	NeuNeg_IFN-v-Sal_6h	5.78790419966783	0.184622181265111	0.454013600690025	0.406644604885219	0.684269031579719	0.884212273163888
ENSMUSG00000020514.8	Mrpl22	NeuNeg_IFN-v-Sal_6h	1.80378884424457	0.909504446528712	0.683661417974853	1.33034338726157	0.183405158094971	0.463752513624352
ENSMUSG00000041133.11	Smc1a	NeuNeg_IFN-v-Sal_6h	19.6198577399	0.493712639443276	0.197451260591442	2.50042789275904	0.0124043382066688	0.0746166818925652
ENSMUSG00000104985.1	Gm42917	NeuNeg_IFN-v-Sal_6h	8.85137744592332	2.46407220841423	0.332332319735666	7.41448261900655	1.22100520149751e-13	6.02042092265939e-12
ENSMUSG00000020993.8	Trappc6b	NeuNeg_IFN-v-Sal_6h	9.64664232814854	-0.0222228786733646	0.356075952423332	-0.0624105012487456	0.950235932476678	0.983989381544693
ENSMUSG00000034285.15	Nipsnap1	NeuNeg_IFN-v-Sal_6h	7.58781337903835	-1.10484289845584	0.732407602563314	-1.50850823310553	0.131424501120228	0.37934096612808
ENSMUSG00000004568.12	Arhgef18	NeuNeg_IFN-v-Sal_6h	10.3236442110019	-0.254156834954116	0.389149423542885	-0.653108599365836	0.513686268785372	0.77973672048587
ENSMUSG00000034640.9	Tiparp	NeuNeg_IFN-v-Sal_6h	12.73030406616	1.49122821912133	0.229345906455061	6.50209215490632	7.92105481942036e-11	2.8838165860006e-09
ENSMUSG00000060860.8	Ube2s	NeuNeg_IFN-v-Sal_6h	2.29654867878813	1.00783955047266	0.610509180428175	1.65081801024813	0.0987757414314085	0.317440950907611
ENSMUSG00000020566.18	Atp6v1c2	NeuNeg_IFN-v-Sal_6h	0.43958850351532	-0.151600777366367	1.00946689691839	-0.150179047801528	0.880623355843297	NA
ENSMUSG00000019806.13	Aig1	NeuNeg_IFN-v-Sal_6h	103.25307878269	0.401443668683075	0.0978498114859454	4.10265142657671	4.08442364291144e-05	0.0005872941642229
ENSMUSG00000024725.12	Ostf1	NeuNeg_IFN-v-Sal_6h	5.2939226699487	0.0535545453741676	0.358872654745938	0.149229941779992	0.881372194391918	0.957429931545531
ENSMUSG00000049230.8	Gm9833	NeuNeg_IFN-v-Sal_6h	3.50098695984233	-0.105162522866295	0.794145667809097	-0.13242220807729	0.89465034985116	0.962974873160754
ENSMUSG00000097439.6	Gm16754	NeuNeg_IFN-v-Sal_6h	0.366645771289813	0.0086988712583877	1.04903540175693	0.0082922571000167	0.993383811908976	NA
ENSMUSG00000072889.9	Nfxl1	NeuNeg_IFN-v-Sal_6h	21.8120555685856	0.0383492133768816	0.238398764061022	0.160861628322308	0.872202384813253	0.956863670996869
ENSMUSG00000085873.1	Ttc39aos1	NeuNeg_IFN-v-Sal_6h	0.82760108639991	-0.151602104696434	0.974539745141497	-0.155562772531583	0.876377670839576	NA
ENSMUSG00000046168.8	Kcnrg	NeuNeg_IFN-v-Sal_6h	1.08123500870397	-0.744839549448137	0.929975251969511	-0.800924054560278	0.423175613482107	NA
ENSMUSG00000019992.7	Mtfr2	NeuNeg_IFN-v-Sal_6h	0.594074041905994	1.19767630854122	0.85309904928617	1.40391237048427	0.160344945514321	NA
ENSMUSG00000004771.12	Rab11a	NeuNeg_IFN-v-Sal_6h	12.6767153983656	0.0966802303911005	0.31928285781399	0.302804325459355	0.762038986847912	0.913190441633703
ENSMUSG00000085576.2	Dpy19l2	NeuNeg_IFN-v-Sal_6h	1.03980357957177	1.3432900815883	0.900526952847192	1.49167115691677	0.135785374001099	NA
ENSMUSG00000026181.11	Ppm1f	NeuNeg_IFN-v-Sal_6h	5.53854005530971	-0.0692507368389747	0.595961474768215	-0.116200022603656	0.907494018839796	0.969087234988882
ENSMUSG00000040133.2	Gpr176	NeuNeg_IFN-v-Sal_6h	7.53721172334899	-0.766065258642624	0.829428071405033	-0.923606621301021	0.355691165208804	0.656091791154757
ENSMUSG00000030994.15	D7Ertd443e	NeuNeg_IFN-v-Sal_6h	37.1713479515983	-1.95384640880064	0.206548469035206	-9.45950564498064	3.09402493554971e-21	3.00384250331973e-19
ENSMUSG00000003344.14	Btbd2	NeuNeg_IFN-v-Sal_6h	1.98345543837525	-1.265807495048	0.876677868012324	-1.4438684278844	0.148775989138068	0.40879124352022
ENSMUSG00000105550.1	Gm42586	NeuNeg_IFN-v-Sal_6h	2.29674418138891	0.870278321764955	0.652813297415098	1.33311978357509	0.182492498048321	0.462415470690717
ENSMUSG00000055839.5	Tceb2	NeuNeg_IFN-v-Sal_6h	6.60384243727805	-0.0130168754762751	0.518877928673774	-0.0250865854123832	0.979985900106368	0.998448990451034
ENSMUSG00000002393.14	Nr2f6	NeuNeg_IFN-v-Sal_6h	0.814682713891543	0.301725927325172	0.98328748657301	0.306854232811157	0.75895432639473	NA
ENSMUSG00000101013.1	A630072M18Rik	NeuNeg_IFN-v-Sal_6h	1.83826405129119	-0.971082231519769	0.750211135976629	-1.2944119127952	0.195523177960721	0.478474858573032
ENSMUSG00000031925.16	Maml2	NeuNeg_IFN-v-Sal_6h	12.987305645303	0.989676981886468	0.249946001704546	3.95956316619275	7.50869828733189e-05	0.001010085256182
ENSMUSG00000040536.15	Necab1	NeuNeg_IFN-v-Sal_6h	22.2588924733962	0.712739606821032	0.538173688694702	1.32436724758828	0.185381106585953	0.465650608629699
ENSMUSG00000000340.10	Dbt	NeuNeg_IFN-v-Sal_6h	7.45834774257147	0.185985267949419	0.375599955366218	0.495168503862253	0.620481181229174	0.850927220550426
ENSMUSG00000023990.18	Tfeb	NeuNeg_IFN-v-Sal_6h	8.32922278620172	-0.788403648421428	0.39445874914991	-1.99869732924039	0.0456411121625161	0.190982054367976
ENSMUSG00000029767.16	Calu	NeuNeg_IFN-v-Sal_6h	8.51524224696506	-0.031736262923267	0.395071179410043	-0.0803304937876223	0.935974406039217	0.98034285465397
ENSMUSG00000097068.1	Gm26760	NeuNeg_IFN-v-Sal_6h	4.67095834332986	0.17187417955806	0.743535074572673	0.231158132865272	0.817191954317133	0.940570741900858
ENSMUSG00000022195.6	6030458C11Rik	NeuNeg_IFN-v-Sal_6h	10.617910122232	-0.297382596586175	0.370870107027793	-0.801851081958162	0.422639105876761	0.708847508835875
ENSMUSG00000013736.16	Trnt1	NeuNeg_IFN-v-Sal_6h	20.6804005167224	-0.266995885491459	0.221966757662004	-1.20286428609289	0.229028842692962	0.522701569100854
ENSMUSG00000001415.10	Smg5	NeuNeg_IFN-v-Sal_6h	9.33672998280198	-0.209860250277174	0.402853777824909	-0.52093405058841	0.602412713991853	0.843315123161636
ENSMUSG00000073563.2	Csnk1g3	NeuNeg_IFN-v-Sal_6h	51.7626034002171	0.157514301763004	0.15841999420054	0.994282966350891	0.320085126053926	0.62422082197125
ENSMUSG00000073010.9	Gm5127	NeuNeg_IFN-v-Sal_6h	1.05025328785088	-0.923069095455588	0.966631728191282	-0.954933578667848	0.339611287556241	NA
ENSMUSG00000015522.18	Arnt	NeuNeg_IFN-v-Sal_6h	53.6386056875084	-0.0510966429320596	0.155121095403153	-0.329398414827214	0.741854565784986	0.909182693105105
ENSMUSG00000101926.1	Gm28904	NeuNeg_IFN-v-Sal_6h	1.87415916039891	0.0086961672969865	0.979160987277928	0.00888124364632	0.992913885968627	0.998448990451034
ENSMUSG00000037617.11	Spag1	NeuNeg_IFN-v-Sal_6h	10.6869095172936	0.560856588964711	0.343387766746736	1.63330393006798	0.102405090645297	0.324606771764539
ENSMUSG00000032340.7	Neo1	NeuNeg_IFN-v-Sal_6h	114.418906765527	-0.0480029127650139	0.0905475219736655	-0.53014054629761	0.596014488689858	0.839352953877719
ENSMUSG00000005981.11	Trap1	NeuNeg_IFN-v-Sal_6h	10.6883288950387	0.109219784230905	0.354721062691195	0.307903295626927	0.758155917998181	0.91146498202992
ENSMUSG00000033060.15	Lmo7	NeuNeg_IFN-v-Sal_6h	6.34609436761849	-0.0517679310610515	0.536841942439548	-0.0964304890668652	0.923178678176405	0.976181168986938
ENSMUSG00000004947.15	Dtx2	NeuNeg_IFN-v-Sal_6h	1.93649546616721	-0.315743308659695	0.782772604481818	-0.403365302837485	0.686679507911173	0.885726013378392
ENSMUSG00000090965.1	Gm17203	NeuNeg_IFN-v-Sal_6h	1.17584844455913	0.785875248485915	0.747700437847802	1.05105629033466	0.293232737491226	NA
ENSMUSG00000025579.14	Gaa	NeuNeg_IFN-v-Sal_6h	7.7479945821582	-0.915720555599786	0.749647625215743	-1.22153465814855	0.221883651496902	0.514090411634983
ENSMUSG00000089871.1	Speer4cos	NeuNeg_IFN-v-Sal_6h	1.44466221734462	-0.442930086915683	0.757716778053572	-0.584558900825035	0.558844349524121	0.811619133843457
ENSMUSG00000018196.18	Glrx2	NeuNeg_IFN-v-Sal_6h	9.38598153885564	-0.264724998394288	0.413028391083663	-0.640936565401058	0.521563897781923	0.782725472347671
ENSMUSG00000039304.11	Tnfsf10	NeuNeg_IFN-v-Sal_6h	0.782067281780253	2.85944021155134	0.712743989424273	4.01187558784057	6.02382452968249e-05	NA
ENSMUSG00000029238.11	Clock	NeuNeg_IFN-v-Sal_6h	81.9987419312961	0.379407625362113	0.113445066869732	3.34441713360514	0.0008245565824083	0.0082088606026088
ENSMUSG00000032946.16	Rasgrp2	NeuNeg_IFN-v-Sal_6h	5.12004972321653	-1.10646728019675	0.815016487091461	-1.35760110098555	0.174590293432218	0.451397364769838
ENSMUSG00000091537.2	Tma7	NeuNeg_IFN-v-Sal_6h	7.03635542197016	0.458939223998443	0.440089441079047	1.04283170910254	0.297026242629306	0.596974002782925
ENSMUSG00000034165.16	Ccnd3	NeuNeg_IFN-v-Sal_6h	10.9172478703949	-0.314234029727985	0.280348526812115	-1.12086920270703	0.262343541809028	0.563650609404232
ENSMUSG00000027546.15	Atp9a	NeuNeg_IFN-v-Sal_6h	19.8317246724781	-0.230842862044008	0.287654224856985	-0.802501204905917	0.422263091697332	0.708847508835875
ENSMUSG00000040524.9	Zfp609	NeuNeg_IFN-v-Sal_6h	46.4547949403053	-0.590654645536213	0.206013944071991	-2.86706149040966	0.0041430250692738	0.0313868371064594
ENSMUSG00000026864.13	Hspa5	NeuNeg_IFN-v-Sal_6h	13.292434448218	0.50830699288772	0.323332485240711	1.57208760669161	0.115930235289243	0.352558198002758
ENSMUSG00000041353.12	Tmem29	NeuNeg_IFN-v-Sal_6h	18.5863960061404	0.0885673692918564	0.318637331622787	0.277956662644618	0.781045626475807	0.922513044402403
ENSMUSG00000024376.6	Epb41l4a	NeuNeg_IFN-v-Sal_6h	15.8381161159857	0.557514810020284	0.328735481925321	1.69593743503153	0.0898977292491697	0.299566400393246
ENSMUSG00000033721.16	Vav3	NeuNeg_IFN-v-Sal_6h	51.0930779820036	0.648800671711901	0.286529593548816	2.26434087898626	0.023553157157703	0.119231907939803
ENSMUSG00000032556.10	Bfsp2	NeuNeg_IFN-v-Sal_6h	4.09693392128123	-1.38775091848478	0.534180777508295	-2.59790501065575	0.0093794436390633	0.0595378368654989
ENSMUSG00000035232.8	Pdk3	NeuNeg_IFN-v-Sal_6h	14.4736158005418	0.04703815756449	0.266961024901526	0.176198595213818	0.860137924379454	0.956586803392491
ENSMUSG00000003348.9	Mob3a	NeuNeg_IFN-v-Sal_6h	1.05452092317953	-0.477897185177226	0.955838903335693	-0.499976704766313	0.61709148043562	NA
ENSMUSG00000031320.9	Rps4x	NeuNeg_IFN-v-Sal_6h	6.11879441394268	0.075636384658087	0.404420919276694	0.187023917539584	0.851641880315922	0.955670334793805
ENSMUSG00000031479.9	Vps36	NeuNeg_IFN-v-Sal_6h	8.70077873796305	-0.156004393020523	0.382382809675241	-0.407979619044639	0.683288637920368	0.88368117172645
ENSMUSG00000027775.9	Mfsd1	NeuNeg_IFN-v-Sal_6h	3.91134498872779	-1.61613982814441	0.794163374751583	-2.035021860143	0.0418486734609278	0.179798554519609
ENSMUSG00000103373.1	Gm37238	NeuNeg_IFN-v-Sal_6h	3.89822170441448	0.128191787865143	0.534734949844482	0.239729585474869	0.810539897730404	0.938432534934639
ENSMUSG00000023025.15	Larp4	NeuNeg_IFN-v-Sal_6h	32.7013148484482	0.400625300627692	0.196523372079081	2.038563130631	0.0414936480757157	0.178763828173465
ENSMUSG00000022125.6	Cln5	NeuNeg_IFN-v-Sal_6h	1.734500450112	-0.330518049391042	0.790538162004288	-0.418092465711034	0.675879513357176	0.879085577451997
ENSMUSG00000032295.15	Man2c1	NeuNeg_IFN-v-Sal_6h	7.59062457262412	-0.172958444312434	0.416544424950502	-0.415222084254247	0.677979333414294	0.880353879904678
ENSMUSG00000026142.15	Rhbdd1	NeuNeg_IFN-v-Sal_6h	10.519925100793	-0.235488146240597	0.330825178648266	-0.711820506536985	0.476575932544886	0.755265181736565
ENSMUSG00000027012.15	Dync1i2	NeuNeg_IFN-v-Sal_6h	118.590047506775	-0.178966695600054	0.166991272687243	-1.07171286690676	0.283849019754274	0.582481003356913
ENSMUSG00000020537.9	Drg2	NeuNeg_IFN-v-Sal_6h	2.02874121132951	0.15464385231695	0.80497079002919	0.192111135251681	0.847655152704381	0.955464233046627
ENSMUSG00000034868.8	Myl12b	NeuNeg_IFN-v-Sal_6h	9.11516607268657	-0.808940903271744	0.484125994609738	-1.67093052692583	0.0947354009782505	0.310451152688179
ENSMUSG00000006143.12	Upk3bl	NeuNeg_IFN-v-Sal_6h	5.63853402207779	-0.888476616431719	0.554421398525504	-1.60252944564305	0.109038581512698	0.338942465838925
ENSMUSG00000005371.14	Fbxo11	NeuNeg_IFN-v-Sal_6h	66.038336421993	-0.185932240938963	0.15062932685475	-1.23436946059153	0.217065263530575	0.507282209452682
ENSMUSG00000085271.7	E130006D01Rik	NeuNeg_IFN-v-Sal_6h	0.363738786114214	0.0086973657279269	1.01340172484394	0.0085823474686372	0.993152361521827	NA
ENSMUSG00000029860.16	Zyx	NeuNeg_IFN-v-Sal_6h	2.2375588084162	1.27213858637689	0.583182450855169	2.18137322978674	0.0291558220113272	0.138997912017458
ENSMUSG00000070342.3	Gm10287	NeuNeg_IFN-v-Sal_6h	0.611337641873494	0.0086972507334461	0.982117075300692	0.0088556150301972	0.992934333841627	NA
ENSMUSG00000029287.14	Tgfbr3	NeuNeg_IFN-v-Sal_6h	14.504866575675	-0.414226702119125	0.371026467505413	-1.11643437435655	0.264236246487655	0.565061098240774
ENSMUSG00000087026.7	A230103J11Rik	NeuNeg_IFN-v-Sal_6h	0.897150732209192	0.79033619614022	0.961058600863086	0.822360046963268	0.410872011028209	NA
ENSMUSG00000045180.13	Shroom2	NeuNeg_IFN-v-Sal_6h	14.236179906934	-0.946538990225968	0.30100285541307	-3.14461797688604	0.0016630384100317	0.0148346816575764
ENSMUSG00000021948.15	Prkcd	NeuNeg_IFN-v-Sal_6h	6.1026889943528	0.174115828171209	0.618802469475183	0.281375457856333	0.778422439825247	0.92197490413953
ENSMUSG00000040112.9	Mrps35	NeuNeg_IFN-v-Sal_6h	7.35656306035549	-0.43126854996367	0.474322851969081	-0.909229964724074	0.363228750248234	0.660156353483632
ENSMUSG00000069132.3	Nxph2	NeuNeg_IFN-v-Sal_6h	0.775301790520444	-0.311902332177061	0.993521245376397	-0.313936248095929	0.753569459092441	NA
ENSMUSG00000011171.11	Vipr2	NeuNeg_IFN-v-Sal_6h	2.4177729028527	-0.633597084895042	1.06865505767448	-0.592892047199798	0.553253400660241	0.807569416068631
ENSMUSG00000032680.11	6820408C15Rik	NeuNeg_IFN-v-Sal_6h	1.48683099352758	-0.632426463187917	0.97399082428878	-0.649314600730169	0.51613505025091	0.780347728565494
ENSMUSG00000020694.16	Tlk2	NeuNeg_IFN-v-Sal_6h	44.969494214857	0.447916126604227	0.154202122118841	2.9047338677935	0.0036756548824979	0.0284912581312983
ENSMUSG00000020865.16	Abcc3	NeuNeg_IFN-v-Sal_6h	1.45586161059422	-2.60823342610766	0.93575164368468	-2.78731375329174	0.0053146994587379	0.0383417603808952
ENSMUSG00000073045.9	Gm5570	NeuNeg_IFN-v-Sal_6h	0.611913833718194	1.015620696995	0.911452724454019	1.11428785031432	0.265155717554178	NA
ENSMUSG00000040828.9	Catsperd	NeuNeg_IFN-v-Sal_6h	58.8123214956394	-0.0105136398824113	0.379757217424868	-0.027685161466329	0.977913258602744	0.998448990451034
ENSMUSG00000059897.4	Zfp930	NeuNeg_IFN-v-Sal_6h	3.25475403704332	-1.72494863638371	0.855498997268393	-2.01630702302571	0.0437678809936484	0.184624096182032
ENSMUSG00000062729.11	Ppox	NeuNeg_IFN-v-Sal_6h	1.60922961053997	-0.672899639355834	0.850805447735495	-0.790897191769076	0.429003987267581	0.713146527281548
ENSMUSG00000040747.9	Cd53	NeuNeg_IFN-v-Sal_6h	2.25960320586589	-1.58283801901773	0.733480082306814	-2.15798364154575	0.0309291036693434	0.144643799236317
ENSMUSG00000002076.11	Hsf2bp	NeuNeg_IFN-v-Sal_6h	0.884961831950466	-0.77024346712146	0.962678312673587	-0.800104725515536	0.423650123514153	NA
ENSMUSG00000040848.11	Sft2d2	NeuNeg_IFN-v-Sal_6h	1.5224458654024	-0.594293295050518	0.71142206246759	-0.835359663979484	0.403515233432307	0.697436486821173
ENSMUSG00000017837.12	Nkiras2	NeuNeg_IFN-v-Sal_6h	0.533808293794985	-0.472200320593869	1.01780637339022	-0.463939245164098	0.642691274372024	NA
ENSMUSG00000032050.16	Rdx	NeuNeg_IFN-v-Sal_6h	51.0309910311967	-0.547485067907222	0.149028656167072	-3.67368989285827	0.0002390728568386	0.0028114070038003
ENSMUSG00000091542.1	Gm17167	NeuNeg_IFN-v-Sal_6h	16.0689160255704	-0.955919736500907	0.638209090639916	-1.49781592039441	0.134181083316173	0.384110602846116
ENSMUSG00000028322.11	Exosc3	NeuNeg_IFN-v-Sal_6h	2.23249006234932	-0.431755756586605	0.789529645882381	-0.546851861533423	0.584480509930315	0.830901590267763
ENSMUSG00000032673.5	Prorsd1	NeuNeg_IFN-v-Sal_6h	2.06228475390652	0.204681734472716	0.672077144465339	0.30455095245881	0.760708180577471	0.912607034174234
ENSMUSG00000028977.16	Casz1	NeuNeg_IFN-v-Sal_6h	3.15691830428675	1.59201139034848	0.782260818394015	2.03514141692138	0.0418366456517167	0.179798554519609
ENSMUSG00000021048.6	Mthfd1	NeuNeg_IFN-v-Sal_6h	10.6778578428402	-0.409997405195767	0.390380557329184	-1.05025057600407	0.29360292201084	0.593940073536385
ENSMUSG00000023170.14	Gps2	NeuNeg_IFN-v-Sal_6h	5.8138503878731	0.12561433915964	0.375908821468149	0.334161722167203	0.73825752664691	0.909182693105105
ENSMUSG00000003380.11	Rabac1	NeuNeg_IFN-v-Sal_6h	3.74012567447813	-0.125254043960503	0.598237227985542	-0.209371864707039	0.834157954730491	0.948657764152087
ENSMUSG00000056174.8	Col8a2	NeuNeg_IFN-v-Sal_6h	1.06400514522732	0.33111920995328	1.01756427339233	0.325403729878806	0.744875532961608	NA
ENSMUSG00000060279.14	Ap2a1	NeuNeg_IFN-v-Sal_6h	6.05834259940015	-0.208323399615089	0.480221329529074	-0.433807052717505	0.6644285596958	0.872410995664814
ENSMUSG00000032517.15	Mobp	NeuNeg_IFN-v-Sal_6h	199.47783003626	-0.482913365476865	0.141759442136064	-3.40656931348074	0.0006578484427449	0.0067649213505358
ENSMUSG00000044501.17	Zfp758	NeuNeg_IFN-v-Sal_6h	9.75729233579443	0.11091853608671	0.323717162399806	0.342640270489336	0.731869102505857	0.907976936453967
ENSMUSG00000039154.6	Shd	NeuNeg_IFN-v-Sal_6h	3.5064369239445	0.278089151442619	0.816025501815976	0.340784878442845	0.733265535045416	0.907976936453967
ENSMUSG00000035394.11	Cfap53	NeuNeg_IFN-v-Sal_6h	1.44823616926121	0.568879430858981	0.652236337074542	0.872198309911037	0.383100201371064	0.674721828430771
ENSMUSG00000085866.1	Gm15218	NeuNeg_IFN-v-Sal_6h	1.30282832511495	0.128616286362816	0.825970270147989	0.155715394380686	0.876257362231947	0.956863670996869
ENSMUSG00000003970.8	Rpl8	NeuNeg_IFN-v-Sal_6h	5.37417203220637	-0.198257968016017	0.486794470599734	-0.407272432186343	0.683807907967579	0.884066456054129
ENSMUSG00000032855.5	Pkd1	NeuNeg_IFN-v-Sal_6h	26.9094329215512	-0.221570239024132	0.303848705842868	-0.729212383542992	0.465871757336984	0.746208988986253
ENSMUSG00000021476.8	Habp4	NeuNeg_IFN-v-Sal_6h	8.22974168969794	-0.606942068669497	0.755992351718219	-0.80284154633316	0.422066325287455	0.708847508835875
ENSMUSG00000028964.14	Park7	NeuNeg_IFN-v-Sal_6h	4.15727889686877	-0.897891631420786	0.695387049938752	-1.29121132109071	0.196630410501743	0.479343129968757
ENSMUSG00000047843.16	Bri3	NeuNeg_IFN-v-Sal_6h	6.3816424373056	1.14155825903794	0.413908093816847	2.75799936288047	0.0058156311260462	0.0409875994499734
ENSMUSG00000002968.8	Med25	NeuNeg_IFN-v-Sal_6h	6.43269195288997	0.199403006405701	0.425104385018645	0.46906833576171	0.639020791344459	0.856679125540355
ENSMUSG00000048920.8	Fkrp	NeuNeg_IFN-v-Sal_6h	1.95878203651635	-0.143076047585035	0.750827585207568	-0.190557793032446	0.848872060432383	0.955670334793805
ENSMUSG00000028960.18	Ube4b	NeuNeg_IFN-v-Sal_6h	35.2634695744434	-0.276666816117048	0.229096788671808	-1.20764161610919	0.227185144289471	0.520779511924053
ENSMUSG00000022687.11	Boc	NeuNeg_IFN-v-Sal_6h	2.74496827459783	-0.0810231451934262	0.609161660215199	-0.133007624223762	0.89418735081856	0.962840889145529
ENSMUSG00000026587.15	Astn1	NeuNeg_IFN-v-Sal_6h	78.160616715304	-0.406117420219998	0.232813146460779	-1.74439212902616	0.0810907365517295	0.280321022406397
ENSMUSG00000028456.18	Unc13b	NeuNeg_IFN-v-Sal_6h	24.1513559217785	-0.886370739751183	0.399811654979227	-2.21697073787715	0.0266250912177528	0.130407760035642
ENSMUSG00000033009.15	Ogfod1	NeuNeg_IFN-v-Sal_6h	19.6149538865193	0.478273674194984	0.308716545673948	1.54923239747608	0.121325864055103	0.362436995299936
ENSMUSG00000097422.1	Gm26521	NeuNeg_IFN-v-Sal_6h	2.18049774281408	0.167210596585889	0.748107646127973	0.223511412363356	0.823137502000064	0.943206832682398
ENSMUSG00000037784.14	Dzip1l	NeuNeg_IFN-v-Sal_6h	3.15156723134983	-0.563835505442673	0.849932580922858	-0.663388506451252	0.507081765086534	0.778293420356223
ENSMUSG00000040738.10	Ints8	NeuNeg_IFN-v-Sal_6h	45.3934635330355	0.19835201085551	0.149746856764179	1.32458213241747	0.185309785340693	0.465650608629699
ENSMUSG00000027487.11	Cdk5rap1	NeuNeg_IFN-v-Sal_6h	5.91387473937974	-0.722140129709658	0.532245167711458	-1.35678099777722	0.17485080703944	0.451791109420661
ENSMUSG00000043372.12	Hexim2	NeuNeg_IFN-v-Sal_6h	1.39070893233484	-0.327917005595789	0.875342911966605	-0.374615480531016	0.707946458312732	0.896066778774053
ENSMUSG00000029014.14	Dnajc2	NeuNeg_IFN-v-Sal_6h	10.2175540749911	0.867937882343902	0.333910702076231	2.59931136362845	0.0093411002566749	0.0593847409211153
ENSMUSG00000019373.11	Cops3	NeuNeg_IFN-v-Sal_6h	17.8697554901704	-0.478147375024541	0.263716302747678	-1.81311268982119	0.0698144423461631	0.256466064159549
ENSMUSG00000042064.13	Myo3b	NeuNeg_IFN-v-Sal_6h	4.46113158674138	-0.965206741070112	0.891414113007633	-1.08278153440212	0.278905403644272	0.578696367667473
ENSMUSG00000024579.7	Pcyox1l	NeuNeg_IFN-v-Sal_6h	2.05912472374223	0.113096767262429	0.665495740602796	0.16994363804641	0.865054462045959	0.956863670996869
ENSMUSG00000033849.3	B3galt2	NeuNeg_IFN-v-Sal_6h	12.9619111534436	0.524038568005508	0.347511673555494	1.50797399881252	0.131561181816893	0.379560525472187
ENSMUSG00000028431.11	Ikbkap	NeuNeg_IFN-v-Sal_6h	21.8151186218819	-0.179011763164582	0.259369589723999	-0.690180230284795	0.490080854182183	0.767189602605419
ENSMUSG00000026585.13	Kifap3	NeuNeg_IFN-v-Sal_6h	79.1918460745043	-0.40187963903064	0.161397722713361	-2.48999572159001	0.0127744633064551	0.07625709173024
ENSMUSG00000006782.16	Cnp	NeuNeg_IFN-v-Sal_6h	10.613843071338	-1.02747500985948	0.320996092220247	-3.20089569549803	0.0013700111570071	0.0126720972897768
ENSMUSG00000059336.14	Slc14a1	NeuNeg_IFN-v-Sal_6h	1.34505709000877	1.06946879794555	0.675971341880662	1.58212150676406	0.113621834785688	0.348091941990203
ENSMUSG00000036411.9	9530077C05Rik	NeuNeg_IFN-v-Sal_6h	17.5076276186596	1.61795577527741	0.236921177389178	6.82908886874085	8.54556274156549e-12	3.54386184686643e-10
ENSMUSG00000051319.6	1500011K16Rik	NeuNeg_IFN-v-Sal_6h	3.95664941682763	-0.410697912369765	0.620949676573519	-0.661402892801312	0.508353971254637	0.778840408115202
ENSMUSG00000020914.17	Top2a	NeuNeg_IFN-v-Sal_6h	1.69352682914773	-0.163925523859637	0.686672366480244	-0.238724509477335	0.811319210334727	0.938556905729973
ENSMUSG00000020903.13	Stx8	NeuNeg_IFN-v-Sal_6h	31.7674532773436	-0.16740573915035	0.212949368500308	-0.786129305427395	0.431791737240691	0.715034005451382
ENSMUSG00000020644.8	Id2	NeuNeg_IFN-v-Sal_6h	6.3323662470679	0.83368504074123	0.32858506364562	2.53719700917495	0.0111744050151907	0.0686599227742899
ENSMUSG00000061778.10	Mospd2	NeuNeg_IFN-v-Sal_6h	18.9935067496827	-0.14686650854924	0.242071499076234	-0.606707146895425	0.544045278367736	0.800002708263182
ENSMUSG00000094614.1	Gm21769	NeuNeg_IFN-v-Sal_6h	41.3661956337252	0.226707780541563	0.170969166247164	1.32601559402717	0.184834532158187	0.465267437594141
ENSMUSG00000018427.7	Ypel2	NeuNeg_IFN-v-Sal_6h	49.6250726024952	-1.53369337675974	0.187299199530238	-8.18846733251595	2.64573722412008e-16	1.67349560580202e-14
ENSMUSG00000030045.10	Mrpl19	NeuNeg_IFN-v-Sal_6h	4.41652501470758	-0.915197718610345	0.598119680605674	-1.53012473637983	0.125985856429442	0.369086986180663
ENSMUSG00000036599.10	Chst12	NeuNeg_IFN-v-Sal_6h	0.974343232438749	-0.469256681350268	0.972836093065714	-0.482359448518704	0.629550622873092	NA
ENSMUSG00000022350.6	E430025E21Rik	NeuNeg_IFN-v-Sal_6h	11.8665543745105	-0.190915498004474	0.340218748863925	-0.561155135165208	0.57469178469072	0.823662292333446
ENSMUSG00000027170.12	Eif3m	NeuNeg_IFN-v-Sal_6h	15.8475373558203	0.169239121599184	0.299853861700759	0.564405342786871	0.572478303610283	0.822026860171427
ENSMUSG00000027293.13	Ehd4	NeuNeg_IFN-v-Sal_6h	3.95986463621055	-0.245722121402006	0.532733088017506	-0.461248093893374	0.644620620289013	0.861328139176315
ENSMUSG00000026483.13	Fam129a	NeuNeg_IFN-v-Sal_6h	2.37311440790883	-0.499475167587775	0.791842729320417	-0.630775719840782	0.528187181195476	0.78712711295718
ENSMUSG00000047379.6	B4gat1	NeuNeg_IFN-v-Sal_6h	1.01631211885118	0.149800416014571	0.963357819420716	0.155498209486324	0.876428565396066	NA
ENSMUSG00000032042.11	Srpr	NeuNeg_IFN-v-Sal_6h	14.712055142195	0.369678981697134	0.268998432843616	1.3742793137834	0.169354985829592	0.442306302062195
ENSMUSG00000025231.16	Sufu	NeuNeg_IFN-v-Sal_6h	9.23527665281875	-0.425040880501244	0.37519391321955	-1.13285654570981	0.257274500861061	0.557953523906088
ENSMUSG00000053192.9	Mllt11	NeuNeg_IFN-v-Sal_6h	4.55370550892402	0.694630208414891	0.645739652913041	1.0757124876586	0.28205586081118	0.58198331687592
ENSMUSG00000031865.16	Dctn1	NeuNeg_IFN-v-Sal_6h	12.326104262791	-0.874158784685182	0.363842267121045	-2.40257623613136	0.0162800407635987	0.0906735281051754
ENSMUSG00000022748.7	Cmss1	NeuNeg_IFN-v-Sal_6h	73.6576425073274	-0.294800202020577	0.208080701807586	-1.41675897601105	0.156553407641824	0.42108383782188
ENSMUSG00000092048.2	Vmn2r85	NeuNeg_IFN-v-Sal_6h	4.00975998556759	0.32878495336225	0.965441170222893	0.340554104696346	0.733439285234432	0.907976936453967
ENSMUSG00000032532.6	Cck	NeuNeg_IFN-v-Sal_6h	1.15119881568841	0.0091876715551586	0.986933770490728	0.0093093091247554	0.992572353261756	NA
ENSMUSG00000047250.13	Ptgs1	NeuNeg_IFN-v-Sal_6h	2.09850456658728	-2.64420377850308	0.900474951042194	-2.93645456260912	0.003319874514612	0.0261559786938406
ENSMUSG00000016493.13	Cd46	NeuNeg_IFN-v-Sal_6h	28.4909970017578	0.0823203111340683	0.221362063176193	0.371880845131741	0.709981567356068	0.897346770568917
ENSMUSG00000049470.13	Aff4	NeuNeg_IFN-v-Sal_6h	82.111343658511	0.0316045143476486	0.121189776743987	0.260785317019051	0.794258068070475	0.929739979859297
ENSMUSG00000049109.14	Themis	NeuNeg_IFN-v-Sal_6h	0.992449649281957	0.135909735697664	0.949575476003574	0.143126838394837	0.886190009176824	NA
ENSMUSG00000015214.14	Mtmr1	NeuNeg_IFN-v-Sal_6h	23.1685668358237	-0.472038167735784	0.262400903419383	-1.79891975059761	0.0720313758568137	0.260803975493129
ENSMUSG00000059920.9	4930453N24Rik	NeuNeg_IFN-v-Sal_6h	9.59172012334899	0.966532448051423	0.292872255770432	3.30018439441748	0.0009662132138194	0.009351510270382
ENSMUSG00000071633.11	Gm4952	NeuNeg_IFN-v-Sal_6h	0.58084636762447	0.33088152238858	1.01195047326677	0.326974028007944	0.743687529118738	NA
ENSMUSG00000033411.16	Ctdspl2	NeuNeg_IFN-v-Sal_6h	40.599428187378	0.0535964352599937	0.174929639803826	0.306388530383411	0.75930884015685	0.911753011900708
ENSMUSG00000028277.13	Ube2j1	NeuNeg_IFN-v-Sal_6h	15.365178458049	-0.34665222442058	0.317307336712968	-1.09248096186997	0.274621754036497	0.575313370529251
ENSMUSG00000025236.10	Adpgk	NeuNeg_IFN-v-Sal_6h	3.85264274774701	-0.0378737451219334	0.629721136427081	-0.0601436777822353	0.952041203064552	0.984588276398055
ENSMUSG00000060012.7	Kif13b	NeuNeg_IFN-v-Sal_6h	138.726939013732	0.0907257540729531	0.0806756309156946	1.12457446000963	0.260769401410142	0.562112905896836
ENSMUSG00000036564.16	Ndrg4	NeuNeg_IFN-v-Sal_6h	21.8239019980319	-0.58935227133501	0.601027443785871	-0.98057464335186	0.326802543660326	0.630254859378182
ENSMUSG00000002396.8	Ocel1	NeuNeg_IFN-v-Sal_6h	0.733648516005732	-0.151530505728503	0.978693158090597	-0.154829431958159	0.876955787645073	NA
ENSMUSG00000101734.1	4933400C23Rik	NeuNeg_IFN-v-Sal_6h	0.360974343916901	0.0086977487270115	1.07889997359363	0.0080616822132647	0.99356777790047	NA
ENSMUSG00000071359.13	Tbpl1	NeuNeg_IFN-v-Sal_6h	10.1352416073638	0.313354358151199	0.357738221417696	0.875932006676263	0.381066998349871	0.672513593184502
ENSMUSG00000032501.8	Trib1	NeuNeg_IFN-v-Sal_6h	1.63129509396487	2.7765090979404	0.633760686316171	4.38100557180231	1.18132850026534e-05	0.0001913966123845
ENSMUSG00000019945.9	1700040L02Rik	NeuNeg_IFN-v-Sal_6h	2.17931415266662	-0.0155534409764358	0.924820249430167	-0.0168177989031048	0.986581970433753	0.998448990451034
ENSMUSG00000046573.6	Lyrm4	NeuNeg_IFN-v-Sal_6h	34.2454094291002	-0.52478696981817	0.27115048659274	-1.93540854900395	0.0529401810649126	0.21162305601718
ENSMUSG00000040289.8	Hey1	NeuNeg_IFN-v-Sal_6h	0.782040304368515	-0.150094447284367	0.993499812603257	-0.151076472667947	0.879915391552252	NA
ENSMUSG00000022358.6	Fbxo32	NeuNeg_IFN-v-Sal_6h	10.7256240540663	-1.3730870582883	0.343797461297317	-3.9938836462229	6.49997698432198e-05	0.0008858075272214
ENSMUSG00000064340.1	mt-Tl1	NeuNeg_IFN-v-Sal_6h	1.70279277719749	-0.736303057992634	0.798230657463621	-0.922418916271943	0.356310106565893	0.656330338830684
ENSMUSG00000104362.1	Gm37928	NeuNeg_IFN-v-Sal_6h	6.17280771887742	-0.152297667931511	0.960084416137418	-0.158629455255852	0.873960820687731	0.956863670996869
ENSMUSG00000058740.14	Kcnt1	NeuNeg_IFN-v-Sal_6h	10.6502671672633	-0.166825853606109	0.505396558902092	-0.330089017559828	0.741332701318054	0.909182693105105
ENSMUSG00000001520.12	Nrip2	NeuNeg_IFN-v-Sal_6h	1.98459123795875	0.570667831574028	0.834481514230298	0.683859165053399	0.494064101832329	0.770663695522243
ENSMUSG00000001313.12	Rnd2	NeuNeg_IFN-v-Sal_6h	1.11848864027407	0.420176465701094	0.91247841255688	0.460478253423779	0.64517297725044	NA
ENSMUSG00000035183.14	Slc24a5	NeuNeg_IFN-v-Sal_6h	17.7780692840463	0.14814910338773	0.39753788759229	0.372666626280586	0.70939657833765	0.896815850329386
ENSMUSG00000093565.1	Rab26os	NeuNeg_IFN-v-Sal_6h	7.53071311281885	-0.067608505822846	0.450889997038358	-0.149944568003123	0.880808348995389	0.957074766859123
ENSMUSG00000087197.1	Gm13780	NeuNeg_IFN-v-Sal_6h	0.434169114474096	0.0086975922315225	1.02949950130905	0.0084483695431257	0.99325925656438	NA
ENSMUSG00000061802.5	Armc4	NeuNeg_IFN-v-Sal_6h	1.53204642075836	-0.632490870981509	0.978514641645504	-0.64637854566784	0.518034231197513	0.781012936978369
ENSMUSG00000085953.2	Gm15496	NeuNeg_IFN-v-Sal_6h	0.889846990181084	-0.47220005338852	0.977230117353349	-0.483202518018364	0.628951947631421	NA
ENSMUSG00000037458.14	Azin1	NeuNeg_IFN-v-Sal_6h	25.1365548302393	0.843234460664352	0.199520967698413	4.22629496233673	2.37570541332537e-05	0.0003597742998366
ENSMUSG00000022800.13	Fyttd1	NeuNeg_IFN-v-Sal_6h	38.5201728578094	0.145902162433037	0.20136641022074	0.724560577273527	0.468721651431099	0.748663431006643
ENSMUSG00000061838.7	Suclg2	NeuNeg_IFN-v-Sal_6h	5.86229796726593	-0.424423050905596	0.526245852883523	-0.806510965511659	0.41994828790115	0.707748740727203
ENSMUSG00000073062.3	Zxdb	NeuNeg_IFN-v-Sal_6h	1.39190149826825	0.576503402185345	0.831279591982368	0.693513238801576	0.487987520604372	0.764517851895066
ENSMUSG00000034354.17	Mtmr3	NeuNeg_IFN-v-Sal_6h	64.3171198853323	0.240690629333555	0.139078332237384	1.73061199010307	0.0835209917328711	0.285036907584987
ENSMUSG00000076323.1	Gm26339	NeuNeg_IFN-v-Sal_6h	25.0973510070642	-0.151839443280991	0.421826829138058	-0.359956818278374	0.718879426022355	0.902804544275247
ENSMUSG00000054766.13	Set	NeuNeg_IFN-v-Sal_6h	8.67109790266268	0.47323095610079	0.329833977760015	1.43475502225277	0.151356918909771	0.411960161693376
ENSMUSG00000041560.12	Gltscr2	NeuNeg_IFN-v-Sal_6h	5.48123098971536	0.47126217577569	0.419809084618274	1.12256307222175	0.261623106247232	0.562694431445807
ENSMUSG00000000439.9	Mkrn2	NeuNeg_IFN-v-Sal_6h	4.86712884679294	-0.0954029955765644	0.535599165167902	-0.178123869081568	0.858625696964367	0.956586803392491
ENSMUSG00000031109.16	Enox2	NeuNeg_IFN-v-Sal_6h	36.5801945383675	-0.418441697763781	0.17480290929295	-2.39379138171276	0.0166752303295343	0.0923256342383232
ENSMUSG00000022820.3	Ndufb4	NeuNeg_IFN-v-Sal_6h	4.34825733565835	0.0432882629886259	0.502300254800482	0.0861800538122767	0.931323286460841	0.97842608761952
ENSMUSG00000040006.13	Ginm1	NeuNeg_IFN-v-Sal_6h	8.16236244216308	0.0745999575196677	0.357242959887629	0.208821351001943	0.834587703074618	0.948922051139947
ENSMUSG00000021259.4	Cyp46a1	NeuNeg_IFN-v-Sal_6h	4.64486997586679	-0.10597916494586	0.788916774480525	-0.134335038085156	0.893137647944485	0.962538155309933
ENSMUSG00000045136.5	Tubb2b	NeuNeg_IFN-v-Sal_6h	0.852294946942282	0.318663296862802	0.962530887135208	0.331068125835674	0.740593027168655	NA
ENSMUSG00000021661.15	Ankra2	NeuNeg_IFN-v-Sal_6h	13.2688081045122	-0.105638709486098	0.313565888465565	-0.336894775139734	0.73619622416112	0.909044137750586
ENSMUSG00000057649.5	Brd9	NeuNeg_IFN-v-Sal_6h	53.2130524377369	-0.540116500280417	0.179468855942041	-3.00952773920198	0.0026165418449992	0.021516460976212
ENSMUSG00000067028.11	Cntnap5b	NeuNeg_IFN-v-Sal_6h	119.753445171687	-0.439820377541419	0.402441103240854	-1.0928813533199	0.274445896311755	0.575313370529251
ENSMUSG00000047084.8	Ngrn	NeuNeg_IFN-v-Sal_6h	2.73393120052784	-0.773171104227776	0.759426758201456	-1.01809831676049	0.308631235199395	0.611134059725671
ENSMUSG00000031835.15	Mbtps1	NeuNeg_IFN-v-Sal_6h	15.8898909084323	-0.63854092392439	0.306569907249904	-2.08285584730884	0.0372643652199923	0.165496067381271
ENSMUSG00000086283.7	2810433D01Rik	NeuNeg_IFN-v-Sal_6h	0.97338080739442	-0.472199930780365	1.0093917676943	-0.467806401729417	0.639923042190052	NA
ENSMUSG00000020230.14	Prmt2	NeuNeg_IFN-v-Sal_6h	10.6821884436083	-1.09341187412983	0.496069493525498	-2.20415060470479	0.0275137542660912	0.133818352787777
ENSMUSG00000028354.13	Fmn2	NeuNeg_IFN-v-Sal_6h	97.3124525141307	-0.576269328357354	0.176940886601057	-3.25684661938341	0.0011265728993218	0.0106645495019706
ENSMUSG00000034416.18	Pkd1l2	NeuNeg_IFN-v-Sal_6h	0.881011221775352	0.852800314191332	0.921229891705094	0.925719325729752	0.354591861860271	NA
ENSMUSG00000031299.10	Pdha1	NeuNeg_IFN-v-Sal_6h	5.5201377966587	0.126405785635617	0.46910238310792	0.269463106962167	0.787573328932816	0.926461651444331
ENSMUSG00000000686.11	Abhd15	NeuNeg_IFN-v-Sal_6h	7.88110860747975	0.182939141097963	0.406513406525757	0.450019945618625	0.652696058773789	0.867030700051223
ENSMUSG00000050088.9	1600012H06Rik	NeuNeg_IFN-v-Sal_6h	4.31448516898461	-0.478800775998469	0.550741167826784	-0.869375314519904	0.384641880625929	0.676624982351605
ENSMUSG00000079235.10	Ccdc13	NeuNeg_IFN-v-Sal_6h	1.80767737458832	-0.634865309563158	0.711296260443007	-0.892546952472031	0.372099838043088	0.66488491534479
ENSMUSG00000052395.15	Rft1	NeuNeg_IFN-v-Sal_6h	5.11200909737132	-0.814932933174988	0.566211562150977	-1.43927285779744	0.15007322981421	0.409927400260233
ENSMUSG00000041625.14	Ggact	NeuNeg_IFN-v-Sal_6h	9.51546597473823	0.423497361090815	0.402856056306471	1.05123741957262	0.293149561013314	0.593490955963994
ENSMUSG00000030515.9	Tarsl2	NeuNeg_IFN-v-Sal_6h	10.8775510102145	-0.901216214262282	0.379171205722071	-2.3768055186207	0.017463292804134	0.0955901569401112
ENSMUSG00000030691.15	Fchsd2	NeuNeg_IFN-v-Sal_6h	86.8240126465927	-0.406800543892023	0.158784749782572	-2.56196230714262	0.0104082613838705	0.0648845523004448
ENSMUSG00000045598.10	Zfp553	NeuNeg_IFN-v-Sal_6h	2.53966340383317	0.131013704163745	0.631451775257516	0.207480142264728	0.835634899433971	0.949858886564612
ENSMUSG00000097365.7	C030034L19Rik	NeuNeg_IFN-v-Sal_6h	1.69276176641685	-0.311143283357536	0.782687017485983	-0.397532188992911	0.690975054559452	0.887657358016471
ENSMUSG00000029366.10	Dck	NeuNeg_IFN-v-Sal_6h	2.30280388120788	1.28917097502065	0.721560365472633	1.78664327575175	0.0739951625400604	0.265534503052068
ENSMUSG00000031446.14	Cul4a	NeuNeg_IFN-v-Sal_6h	15.517658380965	0.293329710748276	0.288634372500522	1.01626742583386	0.309502055923395	0.612064384712554
ENSMUSG00000063760.9	Rnf217	NeuNeg_IFN-v-Sal_6h	27.0081550083665	0.748640768349141	0.380302096542546	1.96854231190226	0.0490056727046238	0.200309087778299
ENSMUSG00000017144.8	Rnd3	NeuNeg_IFN-v-Sal_6h	5.32170190030787	2.37179114906222	0.449574878988602	5.27563095695645	1.32300093199161e-07	3.14407280308595e-06
ENSMUSG00000022610.9	Mapk12	NeuNeg_IFN-v-Sal_6h	1.94290374606685	0.158142350111151	0.960446907065803	0.164654963171552	0.869215567215757	0.956863670996869
ENSMUSG00000005237.14	Dnah2	NeuNeg_IFN-v-Sal_6h	1.76920368669571	0.712813436705705	0.887438390118368	0.803225829131223	0.421844219046961	0.708696070594049
ENSMUSG00000042419.8	Nfkbil1	NeuNeg_IFN-v-Sal_6h	1.31409355945347	-0.0608703977393263	0.885590876062621	-0.0687342195867678	0.94520117931314	0.982789503505003
ENSMUSG00000087116.1	Gm12324	NeuNeg_IFN-v-Sal_6h	15.3731700814687	-1.66918988675626	0.298428578430647	-5.59326420925927	2.22839787956397e-08	5.79013590117409e-07
ENSMUSG00000030750.13	Nsmce1	NeuNeg_IFN-v-Sal_6h	2.60077109031452	0.165969627502328	0.588887513229233	0.281835874889271	0.778069361316822	0.921754350013165
ENSMUSG00000029499.11	Pxmp2	NeuNeg_IFN-v-Sal_6h	2.44941005434746	-0.393050072204956	0.557835820604236	-0.704598123116606	0.481060366859535	0.759703099536813
ENSMUSG00000021504.14	B4galt7	NeuNeg_IFN-v-Sal_6h	1.44920049264092	1.03704512411618	0.902701535468343	1.14882392836314	0.250628590485093	0.551066093264626
ENSMUSG00000049550.17	Clip1	NeuNeg_IFN-v-Sal_6h	43.3715782433561	-0.191278609674092	0.254394311744525	-0.7518981393978	0.452112317138758	0.732884014966529
ENSMUSG00000035372.1	1810055G02Rik	NeuNeg_IFN-v-Sal_6h	1.53043521458808	0.291194368066201	0.819092907436893	0.355508350056902	0.722208790520815	0.904584747723042
ENSMUSG00000034898.15	Filip1	NeuNeg_IFN-v-Sal_6h	5.02330873201236	-0.854361575352496	0.633312893325766	-1.34903549944471	0.177325563948649	0.455834434091314
ENSMUSG00000025466.19	Fuom	NeuNeg_IFN-v-Sal_6h	1.76362843887349	-0.469457468520305	0.964345326388958	-0.486814687305235	0.62638966103483	0.851477699020986
ENSMUSG00000026657.16	Frmd4a	NeuNeg_IFN-v-Sal_6h	272.703632726106	-0.328129694195148	0.140196021184175	-2.34050646675689	0.0192576049070923	0.103113400537163
ENSMUSG00000073102.7	Drc1	NeuNeg_IFN-v-Sal_6h	1.59768582459684	-0.311901208007258	0.988318795625285	-0.315587651866851	0.752315511437494	0.90972528332991
ENSMUSG00000046230.9	Vps13a	NeuNeg_IFN-v-Sal_6h	107.017854503758	0.945755614143523	0.114116519443604	8.28763108754743	1.15526246106618e-16	7.65529474200679e-15
ENSMUSG00000022359.9	Wdyhv1	NeuNeg_IFN-v-Sal_6h	4.00181706120301	-1.43185423850702	0.727143482255837	-1.9691495192461	0.048935923787707	0.200154640600014
ENSMUSG00000006932.16	Ctnnb1	NeuNeg_IFN-v-Sal_6h	12.2037213918522	-0.0212749466675506	0.333485078371743	-0.0637957979152369	0.94913282422291	0.983989381544693
ENSMUSG00000032786.14	Alas1	NeuNeg_IFN-v-Sal_6h	8.21134340910129	-0.763022827924546	0.469838540313041	-1.62401072380347	0.10437351986369	0.328791144159944
ENSMUSG00000036578.7	Fxyd7	NeuNeg_IFN-v-Sal_6h	0.747093536089302	-0.311901192530933	0.977274589510336	-0.319154100473657	0.749609660758197	NA
ENSMUSG00000001260.10	Gabrg1	NeuNeg_IFN-v-Sal_6h	21.0953736963435	-0.844765271212322	0.390300148054366	-2.1643990539677	0.0304337363796969	0.143290268578693
ENSMUSG00000085201.1	Nr6a1os	NeuNeg_IFN-v-Sal_6h	11.0366157376085	-1.77150430612132	0.527648892572325	-3.35735435259821	0.0007869219020696	0.0078906404335626
ENSMUSG00000084830.2	Gm14539	NeuNeg_IFN-v-Sal_6h	1.22061283088879	-0.0447049867058048	0.894220030443471	-0.049993273672962	0.960127748452301	0.988949742710472
ENSMUSG00000042901.10	Aida	NeuNeg_IFN-v-Sal_6h	16.5202621480786	2.0868504839028	0.230686602275029	9.0462578377864	1.47951841029438e-19	1.28072868688399e-17
ENSMUSG00000020893.17	Per1	NeuNeg_IFN-v-Sal_6h	5.30542386134177	0.65001706798314	0.35930623060572	1.80908932997722	0.0704371264699656	0.257488199623424
ENSMUSG00000101856.1	1700096K18Rik	NeuNeg_IFN-v-Sal_6h	1.4263266391748	-1.71273245072507	0.920705023137817	-1.86024015040993	0.0628515568800729	0.237991327849226
ENSMUSG00000051236.13	Msrb3	NeuNeg_IFN-v-Sal_6h	10.3397263676017	-0.205804561355073	0.503818074714922	-0.408489833302475	0.682914093056164	0.883601973867821
ENSMUSG00000041879.13	Ipo9	NeuNeg_IFN-v-Sal_6h	21.7203265545526	-0.300060622215698	0.265452335657575	-1.13037476755438	0.258318341698838	0.559042493768143
ENSMUSG00000022831.14	Hcls1	NeuNeg_IFN-v-Sal_6h	1.84982427600367	0.684551214291527	0.585489949215868	1.169193792666	0.242325561538592	0.5402738777625
ENSMUSG00000033126.4	Ybey	NeuNeg_IFN-v-Sal_6h	1.92620166769772	-1.17390969316582	0.878034901567113	-1.33697383904744	0.181231176397183	0.461320014290986
ENSMUSG00000087129.1	Gm16316	NeuNeg_IFN-v-Sal_6h	0.883153829869325	1.39242134579275	0.786398953321634	1.77062970380539	0.0766222990980488	NA
ENSMUSG00000049173.7	Myoz3	NeuNeg_IFN-v-Sal_6h	1.21915683596293	0.411585488025143	0.876635803527515	0.469505678833735	0.638708226658611	0.856576055244784
ENSMUSG00000036306.12	Lzts1	NeuNeg_IFN-v-Sal_6h	3.46390859624177	0.0072389313218727	0.969231703501382	0.0074687314660899	0.994040869876459	0.998448990451034
ENSMUSG00000074589.4	4930449A18Rik	NeuNeg_IFN-v-Sal_6h	0.688150928591075	0.711442828574601	0.93597467125444	0.760109061093598	0.447189396874125	NA
ENSMUSG00000027519.10	Rab22a	NeuNeg_IFN-v-Sal_6h	8.29577313935286	-0.0422898536366186	0.345670819775052	-0.122341404646592	0.902628642097891	0.96628097389811
ENSMUSG00000070348.5	Ccnd1	NeuNeg_IFN-v-Sal_6h	1.49381990451216	0.909955740975576	0.652909491968952	1.39369353971476	0.16341016791527	0.43185248849353
ENSMUSG00000048617.16	Rtbdn	NeuNeg_IFN-v-Sal_6h	2.11818345011325	-0.311901076102387	0.97260660016408	-0.320685749047733	0.748448547981909	0.909182693105105
ENSMUSG00000020844.6	Nxn	NeuNeg_IFN-v-Sal_6h	7.26520275333604	-1.27572681934016	0.515037847828822	-2.4769574211256	0.0132507708781818	0.0784646120465008
ENSMUSG00000042360.12	4930433N12Rik	NeuNeg_IFN-v-Sal_6h	0.644501950321035	0.2971795748211	0.949433696866182	0.313007191341541	0.754275198588927	NA
ENSMUSG00000027162.7	Lin7c	NeuNeg_IFN-v-Sal_6h	13.4212104662052	0.130704411099013	0.275707098907407	0.474069806751363	0.635450128642127	0.854470727505733
ENSMUSG00000017667.9	Zfp334	NeuNeg_IFN-v-Sal_6h	2.5441224688673	-1.18413101813925	0.938770938194826	-1.26136309717494	0.20717805757799	0.493757943502712
ENSMUSG00000054226.13	Tprkb	NeuNeg_IFN-v-Sal_6h	12.9563847870264	-0.632511701603521	0.287273851999252	-2.20177261940696	0.0276813740993236	0.134372685744158
ENSMUSG00000026834.13	Acvr1c	NeuNeg_IFN-v-Sal_6h	3.98100664541143	0.416685303546037	0.557803306511388	0.747011175233199	0.455056815170527	0.736036620585777
ENSMUSG00000060098.11	Prmt7	NeuNeg_IFN-v-Sal_6h	8.19469763543903	0.951029130507958	0.419233255383851	2.26849639978392	0.0232989681942337	0.118375771872042
ENSMUSG00000020773.11	Trim47	NeuNeg_IFN-v-Sal_6h	0.630594374073833	-0.624900791873855	1.02178595891708	-0.611577000467046	0.540817658888715	NA
ENSMUSG00000026604.17	Ptpn14	NeuNeg_IFN-v-Sal_6h	1.120392174669	0.296827571362226	0.780716450472355	0.38019894570255	0.703797741796159	NA
ENSMUSG00000030034.11	Ino80b	NeuNeg_IFN-v-Sal_6h	3.82050884554422	-0.448379321714296	0.492085940232901	-0.91118092401112	0.362200053366007	0.660030155083346
ENSMUSG00000044949.4	Ubtd2	NeuNeg_IFN-v-Sal_6h	8.57995691018033	0.73853343959487	0.374543110217977	1.97182492334476	0.0486295961393656	0.19922704025169
ENSMUSG00000024261.5	Syt4	NeuNeg_IFN-v-Sal_6h	19.7253275627962	0.174302773726008	0.739227108167565	0.235790559897186	0.813595193762372	0.939900950713029
ENSMUSG00000049184.6	Purg	NeuNeg_IFN-v-Sal_6h	49.520248072266	0.0447660785436329	0.174402064914757	0.256683191024792	0.797423348517576	0.931529709619823
ENSMUSG00000022568.16	Scrib	NeuNeg_IFN-v-Sal_6h	6.02209118402627	-0.321151628132267	0.431983984648047	-0.743434107618413	0.457218900919706	0.738008701523186
ENSMUSG00000035674.13	Ndufa3	NeuNeg_IFN-v-Sal_6h	9.22654331012773	-0.555920545096344	0.416668178030202	-1.33420446870807	0.18213685541915	0.462038075201425
ENSMUSG00000028793.15	Rnf19b	NeuNeg_IFN-v-Sal_6h	10.8586795925613	3.84581484352154	0.363230341686679	10.5878127517192	3.39430241961902e-26	4.83070948901235e-24
ENSMUSG00000025900.11	Rp1	NeuNeg_IFN-v-Sal_6h	1.68279277960087	-0.44534305962696	0.85713583662876	-0.519571158497536	0.603362504519339	0.843925843935694
ENSMUSG00000004996.9	Mri1	NeuNeg_IFN-v-Sal_6h	2.7354297373212	-0.0441891034973295	0.886858636312106	-0.0498265469692944	0.960260611530874	0.989005254836568
ENSMUSG00000022364.14	Tbc1d31	NeuNeg_IFN-v-Sal_6h	11.7830999231773	-1.50501569873627	0.46699123484986	-3.22279217771643	0.0012694762218685	0.0118560180482336
ENSMUSG00000028917.14	Plekhm2	NeuNeg_IFN-v-Sal_6h	14.2840519002604	-0.180139619091407	0.305225888531987	-0.590184600519324	0.555066895185644	0.808993869593467
ENSMUSG00000038718.15	Pbx3	NeuNeg_IFN-v-Sal_6h	122.767683373569	-0.416932416430914	0.159244306788621	-2.61819354700288	0.0088396651093754	0.0571248533693592
ENSMUSG00000020902.12	Ntn1	NeuNeg_IFN-v-Sal_6h	13.3926015340788	0.380771811206622	0.347713540275656	1.09507329195394	0.273484528429357	0.574877514946168
ENSMUSG00000026707.15	Nsun6	NeuNeg_IFN-v-Sal_6h	18.1372223035913	0.19703460720914	0.245310545317027	0.803204798858128	0.421856372267537	0.708696070594049
ENSMUSG00000030835.6	Nomo1	NeuNeg_IFN-v-Sal_6h	2.99172836094312	1.37053679221328	0.643907040774231	2.12846995828055	0.0332981381848076	0.152477470795806
ENSMUSG00000028457.18	Atp8b5	NeuNeg_IFN-v-Sal_6h	2.45290620619805	-1.04014978217971	0.743115834290705	-1.39971419552986	0.161598921149139	0.428761222019875
ENSMUSG00000021891.7	Mettl6	NeuNeg_IFN-v-Sal_6h	5.59909980937716	-0.770668228588415	0.539310216939137	-1.42898874225368	0.153007469159837	0.414658753147723
ENSMUSG00000003271.17	Sult2b1	NeuNeg_IFN-v-Sal_6h	0.844458746041487	0.883110948498459	0.91194345394325	0.968383450399123	0.332852901581467	NA
ENSMUSG00000031916.17	Cog8	NeuNeg_IFN-v-Sal_6h	2.9450832881039	0.0267424117611697	0.575618349273769	0.0464585810978912	0.962944745913012	0.990141214927304
ENSMUSG00000050064.14	Zfp697	NeuNeg_IFN-v-Sal_6h	9.68885548881254	0.972218902536489	0.428032557383453	2.27136671210159	0.0231247877909064	0.117806884577874
ENSMUSG00000049946.7	BC030500	NeuNeg_IFN-v-Sal_6h	0.456776707773768	0.0086964832666629	1.04519670027125	0.0083204274031921	0.993361336034378	NA
ENSMUSG00000096944.1	Gm26722	NeuNeg_IFN-v-Sal_6h	2.76288873832786	0.306207327104379	0.632797760850993	0.48389445419748	0.628460776409651	0.851544432409943
ENSMUSG00000047459.14	Dynlrb1	NeuNeg_IFN-v-Sal_6h	6.88581744106513	0.0414620133057995	0.432816731042757	0.0957957729727958	0.923682774600141	0.97618221982986
ENSMUSG00000039543.15	Cfap70	NeuNeg_IFN-v-Sal_6h	0.865841654253404	0.777834697847188	0.943621755704236	0.824307719851882	0.409764733279844	NA
ENSMUSG00000021692.8	Dimt1	NeuNeg_IFN-v-Sal_6h	13.8752317232256	0.779889702770221	0.273302097735788	2.85358110761438	0.0043229491227016	0.0325168857734025
ENSMUSG00000064043.13	Trerf1	NeuNeg_IFN-v-Sal_6h	35.6709387010111	0.0146133807585128	0.378812107620737	0.0385768576677691	0.969227753461097	0.993357363768787
ENSMUSG00000026270.11	Capn10	NeuNeg_IFN-v-Sal_6h	3.91560187839664	0.0745813202277117	0.587421013030532	0.126963997836821	0.898968893459242	0.964837297256281
ENSMUSG00000028822.11	Tmem50a	NeuNeg_IFN-v-Sal_6h	5.59439702711677	0.12227083193066	0.417677196876125	0.292740022307042	0.769720875916121	0.918212035863874
ENSMUSG00000028780.13	Sema3c	NeuNeg_IFN-v-Sal_6h	7.06402371474001	-0.840126878141723	0.600298375368786	-1.39951549531614	0.161658454996634	0.428761222019875
ENSMUSG00000039128.13	Cdc123	NeuNeg_IFN-v-Sal_6h	22.8576915634187	-0.2171588005167	0.239639742721897	-0.906188589797956	0.364836041331587	0.660703218148255
ENSMUSG00000078670.3	Fam174b	NeuNeg_IFN-v-Sal_6h	1.936842877751	-0.879880940929894	0.918855034429483	-0.957584067084327	0.338272536562239	0.63976521412043
ENSMUSG00000108034.1	Gm43989	NeuNeg_IFN-v-Sal_6h	6.20672303808581	0.28120545491654	0.444215793747234	0.633037948841032	0.526708861641547	0.785859159304114
ENSMUSG00000040209.12	Zfp704	NeuNeg_IFN-v-Sal_6h	49.6583163261309	-0.683794843116296	0.193915015770443	-3.52626041051805	0.0004214723225302	0.0045679425397089
ENSMUSG00000044950.7	Pwwp2a	NeuNeg_IFN-v-Sal_6h	29.6596727784415	-0.198074248469885	0.197587120956033	-1.00246538089879	0.316118878579814	0.62005839237801
ENSMUSG00000070733.13	Fryl	NeuNeg_IFN-v-Sal_6h	110.235393328656	0.0046033620134267	0.096396522443474	0.0477544406866558	0.961911946165671	0.989566717083856
ENSMUSG00000006638.14	Abhd1	NeuNeg_IFN-v-Sal_6h	1.34200161922364	0.168008575281563	0.760924075727842	0.220795452057236	0.825251704930046	0.94397169737444
ENSMUSG00000020642.12	Rnf144a	NeuNeg_IFN-v-Sal_6h	16.2656614679449	-0.744656517295379	0.285525823415877	-2.60801810633697	0.0091068137149394	0.0584591158205541
ENSMUSG00000032232.14	Cgnl1	NeuNeg_IFN-v-Sal_6h	3.65413575900495	-1.15571117938487	0.879219464139979	-1.31447406082547	0.188686721632487	0.470552071231634
ENSMUSG00000073702.11	Rpl31	NeuNeg_IFN-v-Sal_6h	7.92325736724558	-0.223095292641377	0.420566682750726	-0.530463543099079	0.595790579417537	0.839352953877719
ENSMUSG00000001173.15	Ocrl	NeuNeg_IFN-v-Sal_6h	37.2963375002519	-0.510393176631692	0.208422674589796	-2.44883709335471	0.0143318252314349	0.0830774095787158
ENSMUSG00000078653.4	Cntd1	NeuNeg_IFN-v-Sal_6h	1.80037912608973	-0.0570696077558109	0.652203991740784	-0.0875026962093372	0.930271942388583	0.97842608761952
ENSMUSG00000024914.16	Drap1	NeuNeg_IFN-v-Sal_6h	1.49040926548415	-0.424180989706879	0.871664000392948	-0.486633599088246	0.626518008704326	0.851477699020986
ENSMUSG00000085925.2	Rtl1	NeuNeg_IFN-v-Sal_6h	6.97196841679457	-1.10551706842012	0.961798720466226	-1.14942663667116	0.250380101743309	0.550947139174029
ENSMUSG00000029458.14	Brap	NeuNeg_IFN-v-Sal_6h	12.5643541106067	0.271373989582868	0.277115843144673	0.979279952035053	0.327441673400808	0.630572715721474
ENSMUSG00000078722.2	Gm12394	NeuNeg_IFN-v-Sal_6h	14.4485207823048	-1.51761292410306	0.715688246100084	-2.12049440852608	0.0339643725747416	0.154848854068461
ENSMUSG00000028882.13	Ppp1r8	NeuNeg_IFN-v-Sal_6h	5.71986206087291	-0.199113479047775	0.490154121327976	-0.40622626717555	0.684576355646709	0.884426890666328
ENSMUSG00000027270.14	Lamp5	NeuNeg_IFN-v-Sal_6h	0.832891140985629	-0.311900417518052	0.982156924325125	-0.317566785707253	0.750813572005792	NA
ENSMUSG00000032415.14	Ube2cbp	NeuNeg_IFN-v-Sal_6h	6.90025302251886	-0.177713237456972	0.620049950711404	-0.286611162944334	0.774410066091813	0.920181372650271
ENSMUSG00000075271.4	Ttc30a1	NeuNeg_IFN-v-Sal_6h	0.509797681429056	0.0099430886847075	1.00398642008062	0.009903608739956	0.992098192660509	NA
ENSMUSG00000026288.14	Inpp5d	NeuNeg_IFN-v-Sal_6h	10.8201940185636	-1.75796861191284	0.402181152380216	-4.37108651538918	1.23629790895843e-05	0.0001995282862344
ENSMUSG00000074357.3	AA386476	NeuNeg_IFN-v-Sal_6h	2.22886214430338	-0.222356399414137	0.719132896253188	-0.309200706257013	0.757168856693765	0.911105184591921
ENSMUSG00000079262.3	Slco1a6	NeuNeg_IFN-v-Sal_6h	1.57799905006184	0.580810701538965	0.87924363188887	0.660579935382887	0.508881740032245	0.778840408115202
ENSMUSG00000038712.16	Fam63a	NeuNeg_IFN-v-Sal_6h	7.22088166038785	-0.125721117105311	0.327114503934297	-0.384333667854002	0.700731157281417	0.893428671638938
ENSMUSG00000018379.17	Srsf1	NeuNeg_IFN-v-Sal_6h	28.7048801164375	-0.372004661741539	0.210973799746047	-1.76327421788548	0.0778542515051167	0.272892987923337
ENSMUSG00000092592.1	Gm20449	NeuNeg_IFN-v-Sal_6h	1.99393640442655	-0.776391299340681	0.766973325537679	-1.01227940202014	0.311404480585847	0.614274644015932
ENSMUSG00000085525.7	Gm13166	NeuNeg_IFN-v-Sal_6h	1.37673445109098	-0.663144816668061	0.859767632755694	-0.771307026926071	0.440524968255714	0.721760165153657
ENSMUSG00000041261.9	Car8	NeuNeg_IFN-v-Sal_6h	3.48987099580686	-0.126478012473767	0.648334118599807	-0.195081531027425	0.845329120905271	0.954290779720355
ENSMUSG00000021036.10	Sptlc2	NeuNeg_IFN-v-Sal_6h	28.22082427933	0.0865065449174911	0.201919246126568	0.428421493131302	0.668344279326383	0.874685311336355
ENSMUSG00000109209.1	Gm45104	NeuNeg_IFN-v-Sal_6h	0.442366928953021	0.326674903695326	1.00129666634732	0.326251863882678	0.744233804414346	NA
ENSMUSG00000029219.10	Slc10a4	NeuNeg_IFN-v-Sal_6h	0.93274776290058	0.328865851714528	0.967105738359522	0.340051597948716	0.733817671178468	NA
ENSMUSG00000022229.2	Atp12a	NeuNeg_IFN-v-Sal_6h	0.573991261799256	-0.632841049066526	1.00467527407588	-0.62989611210311	0.52876255676956	NA
ENSMUSG00000021115.14	Vrk1	NeuNeg_IFN-v-Sal_6h	9.20438172054151	-0.612774255353656	0.376666882739304	-1.62683337302516	0.103772491613963	0.327411374080255
ENSMUSG00000020954.15	Strn3	NeuNeg_IFN-v-Sal_6h	149.162476505976	0.059305565337235	0.100462214801066	0.590327074260418	0.554971391448443	0.808993869593467
ENSMUSG00000029089.8	5730480H06Rik	NeuNeg_IFN-v-Sal_6h	15.7284741672526	0.10490608999502	0.293271059422817	0.357710338693098	0.720560095239723	0.903805568990396
ENSMUSG00000096793.7	Gm3002	NeuNeg_IFN-v-Sal_6h	2.67576364972936	0.299931076007751	0.926356269705394	0.323775080729078	0.7461083235075	0.909182693105105
ENSMUSG00000022875.17	Kng1	NeuNeg_IFN-v-Sal_6h	0.437915356319312	0.329869030820843	0.988756315472104	0.333620150545728	0.738666210703788	NA
ENSMUSG00000001642.18	Akr1b3	NeuNeg_IFN-v-Sal_6h	2.98194633762696	-0.030849764988332	0.638222271837743	-0.0483370235568574	0.961447648494689	0.989566717083856
ENSMUSG00000027082.15	Tfpi	NeuNeg_IFN-v-Sal_6h	1.78467768704215	-0.524036696235449	0.781598424189262	-0.670467953897199	0.502559528388566	0.777331793693763
ENSMUSG00000002343.11	Armc6	NeuNeg_IFN-v-Sal_6h	3.54652210521778	-0.0313679871209168	0.638731942987666	-0.0491097830088052	0.960831807102585	0.989268131548239
ENSMUSG00000033256.14	Shf	NeuNeg_IFN-v-Sal_6h	1.02152483665457	-0.472199652958161	1.00069232327298	-0.471872964323071	0.637017466573331	NA
ENSMUSG00000037364.11	Srrt	NeuNeg_IFN-v-Sal_6h	16.9687672178775	-0.239359327748161	0.268105977693992	-0.892778780267848	0.371975652099553	0.664852728256715
ENSMUSG00000108175.1	Gm43938	NeuNeg_IFN-v-Sal_6h	1.20428423672693	1.79866185003897	0.685065804704786	2.62553150031195	0.0086513803448267	0.0562272379027558
ENSMUSG00000094443.2	Sgol2b	NeuNeg_IFN-v-Sal_6h	0.408426994770415	0.0086965436027543	0.998218316097469	0.008712065750059	0.993048865177399	NA
ENSMUSG00000020895.14	Tmem107	NeuNeg_IFN-v-Sal_6h	0.780743847089212	1.47539633132119	0.854855104481708	1.72590223019807	0.0843650034475401	NA
ENSMUSG00000021725.8	Parp8	NeuNeg_IFN-v-Sal_6h	72.4109236762696	0.729554575534556	0.127558470065499	5.71937383036925	1.06917331260557e-08	2.92365208888038e-07
ENSMUSG00000026701.15	Prdx6	NeuNeg_IFN-v-Sal_6h	7.5109956823041	-0.314941697842121	0.364742760499649	-0.863462505494811	0.387883225859597	0.680466384740943
ENSMUSG00000024613.16	Tcof1	NeuNeg_IFN-v-Sal_6h	4.74509195703454	-0.0907342588083701	0.483031624875558	-0.187843309083014	0.85099948428424	0.955670334793805
ENSMUSG00000024727.8	Trpm6	NeuNeg_IFN-v-Sal_6h	1.87193334061125	0.933047740072392	0.672978856632274	1.38644435984446	0.165611259004912	0.435920063052122
ENSMUSG00000030980.17	Knop1	NeuNeg_IFN-v-Sal_6h	17.5239793978742	-0.314866141788849	0.243061992824175	-1.29541496031679	0.195177119944503	0.478355821954002
ENSMUSG00000079109.11	Pms2	NeuNeg_IFN-v-Sal_6h	6.69498592718907	0.165887409231196	0.405736495954228	0.408855034943444	0.682646048906212	0.883601973867821
ENSMUSG00000086725.1	A630052C17Rik	NeuNeg_IFN-v-Sal_6h	0.974840503419914	-0.0415655871307707	0.894180644629935	-0.0464845525122868	0.962924046086256	NA
ENSMUSG00000084902.1	Gm281	NeuNeg_IFN-v-Sal_6h	0.881430936488402	-0.171800105787663	0.946166214918079	-0.181574973909355	0.855916290268085	NA
ENSMUSG00000060938.14	Rpl26	NeuNeg_IFN-v-Sal_6h	12.9443931169533	-0.138884487495601	0.371332749078239	-0.37401626395828	0.708392216016056	0.896242460186391
ENSMUSG00000045482.15	Trrap	NeuNeg_IFN-v-Sal_6h	28.0120378601416	0.094442184114187	0.241778532415958	0.39061443201958	0.696082256333993	0.890473358358215
ENSMUSG00000000876.11	Pxmp4	NeuNeg_IFN-v-Sal_6h	3.27523543529409	-1.07008280060812	0.883442304149075	-1.2112650657349	0.225793832944648	0.518584625673716
ENSMUSG00000033082.10	Clec1a	NeuNeg_IFN-v-Sal_6h	0.521391623410336	-0.153630949710721	1.008782916997	-0.152293369685579	0.878955554148558	NA
ENSMUSG00000020325.10	Fstl3	NeuNeg_IFN-v-Sal_6h	0.612447804383664	-0.612149026677801	1.07936053099571	-0.567140458724292	0.570618756864304	NA
ENSMUSG00000046096.7	BC030336	NeuNeg_IFN-v-Sal_6h	20.247303549904	-0.0032546854693993	0.264982068923429	-0.0122826630595138	0.990200099188288	0.998448990451034
ENSMUSG00000027087.11	Itgav	NeuNeg_IFN-v-Sal_6h	38.2495781074973	0.615261419429114	0.139711273457786	4.40380653759497	1.06367807203769e-05	0.0001739099761644
ENSMUSG00000024186.15	Rgs11	NeuNeg_IFN-v-Sal_6h	4.35962263879161	0.0867312838528963	0.874176438113582	0.0992148496247015	0.92096768473637	0.976068315447093
ENSMUSG00000054391.11	4930517O19Rik	NeuNeg_IFN-v-Sal_6h	7.34591390304818	-0.910929171500609	0.580601127683395	-1.56894144373303	0.116661583866654	0.354112863874447
ENSMUSG00000068290.11	Ddrgk1	NeuNeg_IFN-v-Sal_6h	4.4178950371726	-0.107483687888794	0.513503170571935	-0.209314555485761	0.834202689806764	0.948657764152087
ENSMUSG00000030256.11	Bhlhe41	NeuNeg_IFN-v-Sal_6h	12.3974198173655	-0.706224055174695	0.361254119767538	-1.95492318711587	0.0505921372901481	0.205252972925758
ENSMUSG00000074867.3	Zfp808	NeuNeg_IFN-v-Sal_6h	7.36992548012866	-0.990433539619553	0.463414460696909	-2.13725212227966	0.0325774907164744	0.1499450546612
ENSMUSG00000097217.1	Gm26549	NeuNeg_IFN-v-Sal_6h	9.3073799031576	0.333838250947247	0.398040388921757	0.838704463764528	0.40163517283935	0.695723223325038
ENSMUSG00000015243.4	Abca1	NeuNeg_IFN-v-Sal_6h	37.3524954044028	-0.364268336815678	0.160981929574983	-2.26279022606699	0.0236486237067782	0.119521938379213
ENSMUSG00000020431.5	Adcy1	NeuNeg_IFN-v-Sal_6h	11.719115054425	-0.0400034058010282	0.725199219143363	-0.05516195377083	0.956009439254393	0.986574012625413
ENSMUSG00000033454.6	Zbtb1	NeuNeg_IFN-v-Sal_6h	5.25510630968451	0.694469296832404	0.419661845109387	1.65483068076248	0.0979588485999533	0.315544398113636
ENSMUSG00000032548.14	Slco2a1	NeuNeg_IFN-v-Sal_6h	2.88277873890517	-1.17875148175422	0.947621124925119	-1.2439058720302	0.21353420796418	0.502855364559153
ENSMUSG00000040771.13	Oard1	NeuNeg_IFN-v-Sal_6h	2.86213790827123	-0.10735512611908	0.53993301052611	-0.198830454938239	0.842395372001357	0.95295164144032
ENSMUSG00000045328.11	Cenpe	NeuNeg_IFN-v-Sal_6h	1.37560859001262	-0.932109780919172	0.844562922742254	-1.10365936725313	0.269740927870629	0.570937194634402
ENSMUSG00000062284.4	Gm6030	NeuNeg_IFN-v-Sal_6h	0.821269119082974	0.00845788613963	0.971124381324985	0.00870937472303	0.993051012224861	NA
ENSMUSG00000039968.9	Rsbn1l	NeuNeg_IFN-v-Sal_6h	35.8238661060322	0.39075777380773	0.166340227698036	2.34914776308403	0.0188164379321928	0.101183799339967
ENSMUSG00000020777.16	Acox1	NeuNeg_IFN-v-Sal_6h	19.8817273874272	-0.0225482541542383	0.215577179097107	-0.10459481030727	0.916697332892966	0.974263187130983
ENSMUSG00000031682.5	1700011L22Rik	NeuNeg_IFN-v-Sal_6h	1.20441207628607	0.574962799702764	0.791906392682016	0.726048943430661	0.467808766933097	0.747940197128834
ENSMUSG00000102813.1	Gm37795	NeuNeg_IFN-v-Sal_6h	0.912381120183655	-0.311900928945967	0.985736483756184	-0.316414106696606	0.75168821099079	NA
ENSMUSG00000004187.10	Kifc2	NeuNeg_IFN-v-Sal_6h	8.236427798177	-0.0742381456979255	0.549426429001003	-0.135119356804348	0.892517506008625	0.962096502958507
ENSMUSG00000071074.9	Yipf3	NeuNeg_IFN-v-Sal_6h	2.59946567854376	-0.316818715503675	0.662252574210115	-0.478395596848457	0.632368666960166	0.852965555736039
ENSMUSG00000028952.12	Zbtb48	NeuNeg_IFN-v-Sal_6h	0.934011072058343	-0.626728069071419	0.973516837287139	-0.643777328821449	0.519719837063512	NA
ENSMUSG00000099907.1	Gm10421	NeuNeg_IFN-v-Sal_6h	0.601600157357859	0.0086973401653252	0.990235093910868	0.0087831063742405	0.992992185128814	NA
ENSMUSG00000020941.7	Map3k14	NeuNeg_IFN-v-Sal_6h	3.66534570366889	1.68706198171008	0.450042591587899	3.7486718218326	0.000177773526273	0.0021553103998492
ENSMUSG00000021224.14	Numb	NeuNeg_IFN-v-Sal_6h	65.8376854242782	-0.873197011541604	0.150217757119956	-5.81287477780881	6.14089985374408e-09	1.75590478923039e-07
ENSMUSG00000034488.14	Edil3	NeuNeg_IFN-v-Sal_6h	692.072224447659	-0.900670353191668	0.0863034613993126	-10.4360860918939	1.69662325606466e-25	2.23668522725829e-23
ENSMUSG00000029348.11	Asphd2	NeuNeg_IFN-v-Sal_6h	1.56042677655157	-0.151833370149497	0.969467080045632	-0.15661529233396	0.875548049740611	0.956863670996869
ENSMUSG00000041552.7	Ptchd1	NeuNeg_IFN-v-Sal_6h	20.4581957641255	-0.64977443616015	0.562265066861881	-1.15563721535588	0.247829579008177	0.547796972731806
ENSMUSG00000031376.15	Atp2b3	NeuNeg_IFN-v-Sal_6h	11.8711728793931	-0.151960238518263	0.961281927950703	-0.15808082322136	0.874393111453192	0.956863670996869
ENSMUSG00000068606.5	Gm4841	NeuNeg_IFN-v-Sal_6h	3.72185469354371	5.62539674419008	0.541412878380761	10.3902159863916	2.74730265826334e-25	3.54713592701959e-23
ENSMUSG00000030805.14	Stx4a	NeuNeg_IFN-v-Sal_6h	10.4271974033317	-0.0455749975849113	0.280164742558226	-0.162672137717113	0.870776585623531	0.956863670996869
ENSMUSG00000047115.15	Fam221a	NeuNeg_IFN-v-Sal_6h	0.583849186022759	-0.625324677989481	1.09703533409923	-0.570013251672458	0.568668710197951	NA
ENSMUSG00000074149.9	Gm10634	NeuNeg_IFN-v-Sal_6h	1.15210781615556	0.55972825599733	0.904701080310625	0.618688612381395	0.536121513314491	NA
ENSMUSG00000071078.5	Nr2c2ap	NeuNeg_IFN-v-Sal_6h	1.67678599568755	-0.246463443926297	0.685972486738951	-0.359290567319925	0.719377730078437	0.90329724197938
ENSMUSG00000024182.16	Axin1	NeuNeg_IFN-v-Sal_6h	16.033691870396	-0.284453582451636	0.323666547978013	-0.878847641897673	0.379483890632832	0.671468811286464
ENSMUSG00000046962.15	Zbtb21	NeuNeg_IFN-v-Sal_6h	12.8357638371005	0.626653720361863	0.277333066240723	2.25957087936255	0.0238478966399731	0.120272140418197
ENSMUSG00000020460.15	Rps27a	NeuNeg_IFN-v-Sal_6h	18.7166996252283	0.033272564769023	0.290817799179711	0.11441034511255	0.908912513632134	0.969197132458821
ENSMUSG00000028779.16	Pef1	NeuNeg_IFN-v-Sal_6h	3.15930749843645	-0.379808113923572	0.654072874438116	-0.580681646903408	0.561455033359063	0.813624070015573
ENSMUSG00000055923.16	Aasdh	NeuNeg_IFN-v-Sal_6h	8.67771035779315	-0.347941986561847	0.378557644477193	-0.919125506083418	0.358029929612335	0.657166771185823
ENSMUSG00000096351.1	Samd11	NeuNeg_IFN-v-Sal_6h	0.495411959344861	-0.472199368161857	1.01151473835426	-0.466824011808399	0.64062579496781	NA
ENSMUSG00000037465.9	Klf10	NeuNeg_IFN-v-Sal_6h	1.19028038414097	-1.18911802825721	0.962275405095436	-1.23573565526106	0.216556839493318	0.506750197349077
ENSMUSG00000024270.11	Slc39a6	NeuNeg_IFN-v-Sal_6h	2.26320050109861	1.30068075837339	0.722658765789409	1.79985467546715	0.0718835880170371	0.260365670723079
ENSMUSG00000040007.8	Bahd1	NeuNeg_IFN-v-Sal_6h	1.25313258575699	-0.169061209453711	0.938662732561812	-0.180108577435803	0.857067328907506	0.956586803392491
ENSMUSG00000016319.3	Slc25a5	NeuNeg_IFN-v-Sal_6h	6.37315873875739	0.584688171647737	0.417900369918326	1.39910900715883	0.161780297110869	0.428993529751541
ENSMUSG00000085236.3	2610206C17Rik	NeuNeg_IFN-v-Sal_6h	0.917655545290631	-0.0217728224299078	0.94376945264978	-0.0230700648010774	0.98159438415666	NA
ENSMUSG00000028012.15	Rrh	NeuNeg_IFN-v-Sal_6h	0.511373785435022	0.17242363266231	1.05784768414174	0.162994763090305	0.870522557980578	NA
ENSMUSG00000104891.1	2510017J16Rik	NeuNeg_IFN-v-Sal_6h	2.08053858481452	0.66289444582478	0.610572924025843	1.08569250246793	0.277615058872253	0.577443300499145
ENSMUSG00000026799.15	Med27	NeuNeg_IFN-v-Sal_6h	17.4793408526293	-0.174366068135437	0.305061528212328	-0.571576721447732	0.567608769791067	0.818224244114103
ENSMUSG00000033933.13	Vhl	NeuNeg_IFN-v-Sal_6h	2.41617337938453	-0.389871960756272	0.65824171360903	-0.592293002244827	0.553654401023348	0.807966408578001
ENSMUSG00000028671.16	Gale	NeuNeg_IFN-v-Sal_6h	1.47152437702526	0.945766056396148	0.747802755247601	1.26472662712108	0.205969341422528	0.492282448850331
ENSMUSG00000037486.17	Asxl2	NeuNeg_IFN-v-Sal_6h	81.6987789495939	-0.0312321302828169	0.157941342420265	-0.197745123627679	0.843244483197856	0.95315915080234
ENSMUSG00000033006.9	Sox10	NeuNeg_IFN-v-Sal_6h	11.012510031199	-0.0220250878148753	0.255633753847093	-0.0861587622268753	0.931340211734828	0.97842608761952
ENSMUSG00000025199.16	Chuk	NeuNeg_IFN-v-Sal_6h	63.0709796298378	0.122893751625711	0.128824446593131	0.953962969574009	0.340102387027353	0.641170942393734
ENSMUSG00000014313.14	Cox6c	NeuNeg_IFN-v-Sal_6h	22.9375838784438	-0.162494782603311	0.278655838690776	-0.583137907200398	0.559800466967301	0.812297653608907
ENSMUSG00000057147.13	Dph6	NeuNeg_IFN-v-Sal_6h	27.3398214203045	-1.04746235523061	0.301561665321018	-3.47345991114476	0.0005137941116155	0.0054485668534069
ENSMUSG00000052997.15	Uba2	NeuNeg_IFN-v-Sal_6h	12.603173750393	-0.283307120856281	0.314468562788307	-0.900907608519827	0.367637445496197	0.661832727571029
ENSMUSG00000104572.4	Fbxw23	NeuNeg_IFN-v-Sal_6h	3.26634712236448	-0.0844954410832266	0.486648928225154	-0.173627097857562	0.862158534461152	0.956586803392491
ENSMUSG00000021054.5	Sgpp1	NeuNeg_IFN-v-Sal_6h	5.86492806613457	0.190799761609843	0.436771299595005	0.436841344169732	0.662226412910853	0.871464074319169
ENSMUSG00000026430.15	Rassf5	NeuNeg_IFN-v-Sal_6h	3.01075166897532	-0.632345069888383	0.968334918715102	-0.653023099412186	0.513741386820517	0.77973672048587
ENSMUSG00000000301.16	Pemt	NeuNeg_IFN-v-Sal_6h	1.22986039328615	-0.626372603851227	0.97229081480941	-0.644223512462174	0.51943050617116	0.781012936978369
ENSMUSG00000086495.7	Gm13778	NeuNeg_IFN-v-Sal_6h	1.67293989795957	-1.44490960769303	0.828412102816407	-1.74419181320587	0.0811256484129001	0.280358063113455
ENSMUSG00000098679.1	Mir7688	NeuNeg_IFN-v-Sal_6h	1.12441973027646	1.13131104245973	0.855024385698246	1.32313307243964	0.185791128079708	NA
ENSMUSG00000097204.2	Gm17690	NeuNeg_IFN-v-Sal_6h	1.67483232968083	-0.682177523605105	0.76242905314998	-0.894742298692167	0.370924861699998	0.664009998586132
ENSMUSG00000021947.10	Cryl1	NeuNeg_IFN-v-Sal_6h	8.19591911581192	-1.03744241333692	0.500207462892034	-2.07402426053136	0.0380770577841456	0.167855357862949
ENSMUSG00000056258.8	Kcnq3	NeuNeg_IFN-v-Sal_6h	241.017297125136	-0.514642450581604	0.0898036052665865	-5.73075489624122	9.99846552083559e-09	2.7460697847137e-07
ENSMUSG00000103672.1	Gm37621	NeuNeg_IFN-v-Sal_6h	5.53124137496691	-0.318389342393296	0.44319987750713	-0.718387703950061	0.472518266279924	0.751994470715152
ENSMUSG00000079505.2	Gm11131	NeuNeg_IFN-v-Sal_6h	1.51398925518845	-0.638760898040703	0.865913325886335	-0.737673019856667	0.460713171104276	0.740879783629937
ENSMUSG00000031775.4	Pllp	NeuNeg_IFN-v-Sal_6h	9.68216720841795	-1.34816168060753	0.350500006729914	-3.84639559121716	0.000119868175283	0.0015303048188016
ENSMUSG00000023912.9	Slc25a27	NeuNeg_IFN-v-Sal_6h	44.1502613204075	-0.384211568655283	0.157065912520047	-2.44618047602305	0.0144378708538811	0.0833655576643645
ENSMUSG00000027835.11	Pdcd10	NeuNeg_IFN-v-Sal_6h	39.9798111917588	0.021806026836188	0.19051355279853	0.114459189469046	0.908873795816985	0.969197132458821
ENSMUSG00000097429.1	Gm26520	NeuNeg_IFN-v-Sal_6h	1.00129843809399	-1.66278054557911	0.964167212498038	-1.72457694477191	0.0846037413018532	NA
ENSMUSG00000003929.10	Zfp81	NeuNeg_IFN-v-Sal_6h	12.1459247080089	0.0916447583369203	0.29829843849965	0.307225068953983	0.758672065367845	0.911512753901275
ENSMUSG00000026675.12	Hsd17b7	NeuNeg_IFN-v-Sal_6h	4.74648320775521	0.461116698326842	0.45775317533794	1.00734789657421	0.313767620412732	0.617283329885179
ENSMUSG00000020184.14	Mdm2	NeuNeg_IFN-v-Sal_6h	25.3174863837472	0.776605618002441	0.183137887506781	4.24055136037149	2.22971406388931e-05	0.0003401332391735
ENSMUSG00000024096.16	Ralbp1	NeuNeg_IFN-v-Sal_6h	16.8948557759757	-0.608794640640668	0.305115443578982	-1.99529277672592	0.0460109572588518	0.191956818888729
ENSMUSG00000037536.13	Fbxo34	NeuNeg_IFN-v-Sal_6h	14.4684575538912	-1.152168991668	0.520575870198942	-2.2132585423671	0.0268798260723579	0.131449801534639
ENSMUSG00000062006.12	Rpl34	NeuNeg_IFN-v-Sal_6h	10.03592853962	0.136632551939633	0.338888254175054	0.403178777240991	0.686816711099463	0.885726013378392
ENSMUSG00000026110.15	Mgat4a	NeuNeg_IFN-v-Sal_6h	19.054855924123	-0.159113129525502	0.298761972076358	-0.532574907106436	0.594327876030706	0.838783222831706
ENSMUSG00000053441.4	Adamts19	NeuNeg_IFN-v-Sal_6h	5.19025534374095	-0.950844571851836	0.982919138972054	-0.967368051095473	0.333360075574844	0.63633616620932
ENSMUSG00000030867.7	Plk1	NeuNeg_IFN-v-Sal_6h	0.736967444986434	-1.2587935343016	0.977159387425723	-1.28821720437832	0.1976703647527	NA
ENSMUSG00000092220.1	Gm20528	NeuNeg_IFN-v-Sal_6h	1.58723818112636	-0.200642753160579	0.792801036874412	-0.253080841003444	0.800205743710468	0.93321321670825
ENSMUSG00000020284.16	1810043G02Rik	NeuNeg_IFN-v-Sal_6h	1.99813763106831	0.743092974114698	0.839469304848891	0.885193740643629	0.376052147691644	0.66796627258808
ENSMUSG00000063239.16	Grm4	NeuNeg_IFN-v-Sal_6h	2.76455527542215	-0.152084699487263	0.959222932741864	-0.15854989939882	0.874023503838474	0.956863670996869
ENSMUSG00000035293.13	G2e3	NeuNeg_IFN-v-Sal_6h	18.1610305502272	0.267708418549671	0.234199637154832	1.14307785358645	0.253006268363699	0.553476070740082
ENSMUSG00000032518.5	Rpsa	NeuNeg_IFN-v-Sal_6h	6.77927880129558	0.868134649703557	0.371580237960408	2.33633159413622	0.0194739661081363	0.103988772961758
ENSMUSG00000005447.12	Pafah1b3	NeuNeg_IFN-v-Sal_6h	0.632150802259225	-0.311900789435263	0.984101958928049	-0.316939506730589	0.751289504123284	NA
ENSMUSG00000020707.6	Rnf135	NeuNeg_IFN-v-Sal_6h	4.37531993525144	1.6029558155214	0.379959223095384	4.21875748261282	2.45652327278853e-05	0.0003697776138029
ENSMUSG00000002688.7	Prkd1	NeuNeg_IFN-v-Sal_6h	40.4361795766518	0.0618228077092833	0.167488699060311	0.369116292956706	0.712041045119228	0.898636145779345
ENSMUSG00000026986.14	Hnmt	NeuNeg_IFN-v-Sal_6h	5.63722919095171	-1.28307388038974	0.669055957528258	-1.91773777058932	0.0551442698972893	0.218207531182828
ENSMUSG00000037235.13	Mxd4	NeuNeg_IFN-v-Sal_6h	7.82077492662497	-1.09156738364558	0.416479055445755	-2.62094184418778	0.008768721890018	0.0568129710039246
ENSMUSG00000024871.10	Doc2g	NeuNeg_IFN-v-Sal_6h	0.652290297508632	-0.151272951287606	0.986709303815656	-0.15331055529995	0.878153377152828	NA
ENSMUSG00000028980.14	H6pd	NeuNeg_IFN-v-Sal_6h	0.505496616081962	-0.151601586016774	1.01424687861863	-0.149472075500247	0.881181142338929	NA
ENSMUSG00000017466.9	Timp2	NeuNeg_IFN-v-Sal_6h	7.93485361509436	-2.5356624086725	0.770301015771998	-3.29178120858539	0.000995550302257	0.0096057565373395
ENSMUSG00000024785.6	Rcl1	NeuNeg_IFN-v-Sal_6h	5.62100035878361	0.450783404792909	0.366128539723631	1.23121624206946	0.21824199827821	0.50879798705069
ENSMUSG00000006526.11	Tmem110	NeuNeg_IFN-v-Sal_6h	11.9818923502867	-1.07219495422281	0.405830766633738	-2.6419755286579	0.0082424010963254	0.0541310075146195
ENSMUSG00000052572.16	Dlg2	NeuNeg_IFN-v-Sal_6h	590.557055018292	-0.620330809009744	0.137345556837009	-4.51656990801605	6.28493746916811e-06	0.0001088693732556
ENSMUSG00000030889.14	Vwa3a	NeuNeg_IFN-v-Sal_6h	0.760842761779813	0.169732071603039	0.992410464382502	0.171030110720013	0.864200089477946	NA
ENSMUSG00000097789.2	Gm2115	NeuNeg_IFN-v-Sal_6h	3.81217944910766	-0.231679685797475	0.630704155772711	-0.367334959944304	0.713369179776528	0.899051151738582
ENSMUSG00000065485.1	Mir219a-2	NeuNeg_IFN-v-Sal_6h	1.74874492929144	-2.10632381956758	0.869484285027807	-2.42249785975168	0.0154142165634319	0.0875896770600822
ENSMUSG00000022452.14	Smdt1	NeuNeg_IFN-v-Sal_6h	2.52282007098707	-1.04091735430957	0.757697223374157	-1.3737906411669	0.169506687419342	0.442547790960984
ENSMUSG00000027002.13	Nckap1	NeuNeg_IFN-v-Sal_6h	102.371691084516	-0.0639498779765199	0.107257104881947	-0.596229760694239	0.551021746685941	0.805626471573047
ENSMUSG00000025321.14	Itgb8	NeuNeg_IFN-v-Sal_6h	33.7039292547032	-0.853208819126472	0.184383976406168	-4.62734797110021	3.70377926790545e-06	6.73238484052944e-05
ENSMUSG00000096975.1	Gm16386	NeuNeg_IFN-v-Sal_6h	7.37014651849373	0.810754444090892	0.396840153417004	2.04302522592502	0.0410499410177163	0.177585306150563
ENSMUSG00000041608.7	Entpd3	NeuNeg_IFN-v-Sal_6h	2.56275804328435	-0.311900597272851	0.965099014856785	-0.323179893950192	0.746559006891585	0.909182693105105
ENSMUSG00000046807.9	Lrrc75b	NeuNeg_IFN-v-Sal_6h	1.07310463294518	-1.10449415796717	0.971997959997146	-1.13631324696445	0.255825488655743	NA
ENSMUSG00000020053.18	Igf1	NeuNeg_IFN-v-Sal_6h	7.62240736838945	-0.469297757492693	0.95821036056679	-0.489764854154884	0.624300303437501	0.851477699020986
ENSMUSG00000046192.4	Iqub	NeuNeg_IFN-v-Sal_6h	2.62471033098822	-0.328064602343973	0.858797847112737	-0.382004453605607	0.702458061209405	0.894595356076838
ENSMUSG00000032740.16	Ccdc88a	NeuNeg_IFN-v-Sal_6h	270.884840607532	0.653854112094335	0.0698431543915106	9.36174944832977	7.84271872849545e-21	7.33001562355799e-19
ENSMUSG00000027333.18	Smox	NeuNeg_IFN-v-Sal_6h	5.02975842314718	-1.62190103110551	0.568590391222139	-2.85249461852383	0.0043377546893243	0.0326086673043805
ENSMUSG00000084604.1	Gm22205	NeuNeg_IFN-v-Sal_6h	0.874333323355668	0.0086971479697837	0.991387494701905	0.0087727029201623	0.993000485564415	NA
ENSMUSG00000034275.17	Igsf9b	NeuNeg_IFN-v-Sal_6h	2.84229204177424	0.422735585463883	0.8267292075039	0.511335007432756	0.60911649587337	0.846363026461495
ENSMUSG00000029420.12	Rimbp2	NeuNeg_IFN-v-Sal_6h	24.4253230760251	-0.390325616719209	0.653315489330092	-0.597453486246664	0.550204652916225	0.80533674023403
ENSMUSG00000026227.11	2810459M11Rik	NeuNeg_IFN-v-Sal_6h	0.921926789619364	-0.462096771250522	0.935982452904331	-0.493702387065748	0.621516379159338	NA
ENSMUSG00000035184.15	Fam124a	NeuNeg_IFN-v-Sal_6h	5.41219318221397	0.544992851104146	0.882004570162308	0.617902525157954	0.53663959435757	0.794532016891245
ENSMUSG00000039671.18	Zmynd8	NeuNeg_IFN-v-Sal_6h	65.2400868968352	-0.523678077588173	0.173787679754858	-3.01332107274154	0.0025840536925803	0.0212772442116214
ENSMUSG00000031827.12	Cotl1	NeuNeg_IFN-v-Sal_6h	1.81438917299099	-1.07028362150435	0.893813502854443	-1.19743505561993	0.231137026829548	0.525543077918378
ENSMUSG00000014980.14	Tsen15	NeuNeg_IFN-v-Sal_6h	6.32290881401736	-0.255928168969163	0.551719636348226	-0.463873591056363	0.642738314650984	0.859913967812085
ENSMUSG00000020605.8	Hs1bp3	NeuNeg_IFN-v-Sal_6h	3.19555403380061	-0.201425264502518	0.595684356607961	-0.338140933647318	0.735256984813135	0.908445666746557
ENSMUSG00000035047.9	Kri1	NeuNeg_IFN-v-Sal_6h	6.0815874716454	1.18338262837517	0.378572090957291	3.12591090743843	0.0017725524335387	0.0155802816672542
ENSMUSG00000070709.12	1700049G17Rik	NeuNeg_IFN-v-Sal_6h	8.20553143747886	-0.77406753892518	0.484744882127721	-1.59685551609646	0.110297917567381	0.341500894836559
ENSMUSG00000092599.1	1700010K23Rik	NeuNeg_IFN-v-Sal_6h	1.9408214539915	-0.168647618179713	0.926878908070293	-0.181952158703047	0.855620270901184	0.956192778208488
ENSMUSG00000104543.1	Gm6602	NeuNeg_IFN-v-Sal_6h	1.16629159161549	0.554257116788053	0.894270648796649	0.619786769848562	0.535398180108488	NA
ENSMUSG00000006522.15	Itih3	NeuNeg_IFN-v-Sal_6h	9.81964551734971	0.222129514565955	0.268517554985004	0.827243919222936	0.4080988229892	0.702836861814733
ENSMUSG00000020527.14	Myo19	NeuNeg_IFN-v-Sal_6h	6.12695838850015	-0.218456692761196	0.784878988393103	-0.27833168678454	0.780757754184737	0.922513044402403
ENSMUSG00000062202.13	Btbd9	NeuNeg_IFN-v-Sal_6h	64.0638457826249	0.273812353938596	0.151643805786973	1.8056283441161	0.0709764122066109	0.258523243870352
ENSMUSG00000027845.15	Dclre1b	NeuNeg_IFN-v-Sal_6h	2.61634160621778	-0.204810698169739	0.538004195905245	-0.380686061054088	0.703436213126401	0.895126512212462
ENSMUSG00000032128.14	Robo3	NeuNeg_IFN-v-Sal_6h	0.412599005017027	0.484717535103343	1.07698853124894	0.450067499364397	0.65266177063342	NA
ENSMUSG00000025156.17	Gps1	NeuNeg_IFN-v-Sal_6h	6.03080502520214	0.0944584803779046	0.419142152521905	0.225361443151361	0.82169810404703	0.942739744877703
ENSMUSG00000028152.10	Tspan5	NeuNeg_IFN-v-Sal_6h	68.8460954078319	-0.0559568363287566	0.126854338438919	-0.441110938871832	0.65913268467342	0.869901209350189
ENSMUSG00000028990.13	Lzic	NeuNeg_IFN-v-Sal_6h	4.0277938597381	-0.279726304585794	0.508811029834874	-0.549764624160318	0.582480825421167	0.829824804638232
ENSMUSG00000040003.18	Magi2	NeuNeg_IFN-v-Sal_6h	1416.56699849611	-0.577039939459082	0.117279559619023	-4.92020895485596	8.64518667457516e-07	1.74071250662989e-05
ENSMUSG00000067149.6	Jchain	NeuNeg_IFN-v-Sal_6h	1.16494909991043	0.167451087890652	0.971505001539658	0.172362558736469	0.863152505411312	NA
ENSMUSG00000040794.5	C1qtnf4	NeuNeg_IFN-v-Sal_6h	3.31059689811081	0.0083108901327194	0.968040227604143	0.0085852735203872	0.993150026956321	0.998448990451034
ENSMUSG00000056018.14	Ccdc7b	NeuNeg_IFN-v-Sal_6h	1.55390658213399	0.56460064867013	0.83027219170156	0.680018738810265	0.496492595833879	0.772335519838964
ENSMUSG00000020368.15	Canx	NeuNeg_IFN-v-Sal_6h	36.3451519104585	-0.010196293762053	0.185542658375586	-0.0549539057558023	0.95617518614217	0.98658247085554
ENSMUSG00000029657.15	Hsph1	NeuNeg_IFN-v-Sal_6h	16.447927230388	1.90831965280403	0.233593202512248	8.16941431634326	3.09890188208621e-16	1.94053235856238e-14
ENSMUSG00000033712.5	Ccar2	NeuNeg_IFN-v-Sal_6h	4.2790196076843	-0.249834274982187	0.527892222613744	-0.473267580539806	0.636022288393658	0.85467201071268
ENSMUSG00000107096.3	Gm43597	NeuNeg_IFN-v-Sal_6h	2.83607045991839	0.302562833780672	0.589535197955073	0.513222679205881	0.607795563362487	0.846076792905539
ENSMUSG00000037979.13	Ccdc92	NeuNeg_IFN-v-Sal_6h	5.09365584986934	-0.625072436924958	0.954600053555794	-0.654800337163844	0.51259631353654	0.77973672048587
ENSMUSG00000074646.10	6430550D23Rik	NeuNeg_IFN-v-Sal_6h	1.9697551420526	0.153308601507542	0.823435263157295	0.186181729599132	0.852302251124527	0.955670334793805
ENSMUSG00000041028.15	Ghitm	NeuNeg_IFN-v-Sal_6h	12.6301529471024	0.0417237636455591	0.33526393052847	0.124450499580408	0.90095859120879	0.965566095866753
ENSMUSG00000029090.12	Adgra3	NeuNeg_IFN-v-Sal_6h	5.25901391503401	-1.55363164228496	0.798716670429019	-1.94515990438818	0.0517557358995425	0.208219992420774
ENSMUSG00000032067.5	Pts	NeuNeg_IFN-v-Sal_6h	6.60564425617471	-0.642857918958091	0.439322394841858	-1.46329421515035	0.143386889973149	0.401560243744123
ENSMUSG00000040260.7	Daam2	NeuNeg_IFN-v-Sal_6h	42.9924812961005	-1.3144678786331	0.215371930640684	-6.10324602060653	1.03935670027709e-09	3.25422582856757e-08
ENSMUSG00000107960.1	Gm44042	NeuNeg_IFN-v-Sal_6h	0.551507578971941	-0.311900821501589	1.02557035602483	-0.304124255999886	0.761033227920704	NA
ENSMUSG00000060467.3	Gm10080	NeuNeg_IFN-v-Sal_6h	0.587501608416508	-0.472198602392423	1.12559776206301	-0.419509187302374	0.674844041756127	NA
ENSMUSG00000003469.9	Phyhip	NeuNeg_IFN-v-Sal_6h	0.705646856348916	0.0094000457332626	0.991665218496966	0.0094790515568449	0.992436924372015	NA
ENSMUSG00000028937.14	Acot7	NeuNeg_IFN-v-Sal_6h	18.6535866860725	-0.420047220924025	0.297134255488327	-1.41366137752679	0.157461350580556	0.422460572980053
ENSMUSG00000034613.12	Ppm1h	NeuNeg_IFN-v-Sal_6h	44.1283465731389	-0.878263794862264	0.256986663371576	-3.41754620002356	0.0006318836855671	0.0065510854950687
ENSMUSG00000059588.13	Calcrl	NeuNeg_IFN-v-Sal_6h	10.5255424665012	-0.574540024024448	0.321375842617185	-1.78775112449515	0.0738161694524655	0.265196129151658
ENSMUSG00000039307.16	Hexdc	NeuNeg_IFN-v-Sal_6h	7.43707714312852	0.0794051733246178	0.441535763893932	0.1798385993115	0.857279279741527	0.956586803392491
ENSMUSG00000047669.7	Msl3l2	NeuNeg_IFN-v-Sal_6h	1.28938515714669	0.415061806865076	0.78468379521597	0.528954222574251	0.596837206189731	0.83991534818876
ENSMUSG00000033355.6	Rtp4	NeuNeg_IFN-v-Sal_6h	4.6018070028541	3.11596782153876	0.416423325275227	7.4826928090047	7.28149505783932e-14	3.69204227143238e-12
ENSMUSG00000097381.1	A230087F16Rik	NeuNeg_IFN-v-Sal_6h	1.10858840122983	0.0086962463154355	0.978129384379677	0.0088906912053876	0.992906348204708	NA
ENSMUSG00000074934.3	Grem1	NeuNeg_IFN-v-Sal_6h	0.832626310293285	-0.311901586510033	0.979126824699077	-0.318550752203007	0.750067203265303	NA
ENSMUSG00000099343.1	Gm28836	NeuNeg_IFN-v-Sal_6h	1.1007834213171	-0.925269953539774	0.984991639755611	-0.939368331866598	0.347541666355616	NA
ENSMUSG00000015289.4	Lage3	NeuNeg_IFN-v-Sal_6h	4.51710103003305	-1.66746547242898	0.792837149937974	-2.10316263883375	0.0354515549543305	0.159584393976418
ENSMUSG00000015222.17	Map2	NeuNeg_IFN-v-Sal_6h	204.536752604437	-0.143478336665761	0.120698445313889	-1.18873392521859	0.234544386260564	0.52955361339955
ENSMUSG00000028438.16	Kif24	NeuNeg_IFN-v-Sal_6h	5.35945868055233	-0.759102870057785	0.537585393732347	-1.41206007251701	0.157932273885633	0.422896120472709
ENSMUSG00000026577.13	Blzf1	NeuNeg_IFN-v-Sal_6h	7.17894956200346	-0.222693118273736	0.447443004955322	-0.497701642013538	0.618694350576939	0.849862169417989
ENSMUSG00000054310.16	Obox1	NeuNeg_IFN-v-Sal_6h	0.881867072186167	-0.469246749909285	0.970338733670872	-0.48359066130864	0.628676403697024	NA
ENSMUSG00000032525.14	Nktr	NeuNeg_IFN-v-Sal_6h	156.944205510344	-0.162067508033101	0.0990024359750639	-1.63700525584968	0.101629371378486	0.323129283357238
ENSMUSG00000029440.15	Psmd9	NeuNeg_IFN-v-Sal_6h	5.83536051584495	-1.04249128377241	0.585438763464979	-1.7807008159185	0.0749613397973558	0.26716443358625
ENSMUSG00000024844.14	Banf1	NeuNeg_IFN-v-Sal_6h	0.978020170415939	0.405369093317653	0.887112291618055	0.456953530176295	0.647704446906377	NA
ENSMUSG00000025808.16	Ccdc7a	NeuNeg_IFN-v-Sal_6h	0.769310495201457	0.0146814910187211	0.986051393073389	0.0148891742579065	0.988120596657359	NA
ENSMUSG00000036002.12	Fam214b	NeuNeg_IFN-v-Sal_6h	7.06856935627243	-0.142606292071501	0.474118544389746	-0.300781932617832	0.763580786487772	0.914515230943182
ENSMUSG00000038055.12	Dexi	NeuNeg_IFN-v-Sal_6h	6.39779109768426	0.391172312070881	0.525745594842124	0.744033456311406	0.456856234946949	0.737613444176303
ENSMUSG00000025377.14	Enthd2	NeuNeg_IFN-v-Sal_6h	1.08010917443321	0.418680855946635	0.85470126357267	0.489856367120062	0.624235540590633	NA
ENSMUSG00000032526.10	Deb1	NeuNeg_IFN-v-Sal_6h	8.48840123844362	-0.160206558182003	0.385517877071184	-0.415561943324411	0.677730579425074	0.880122125333847
ENSMUSG00000037514.17	Pank2	NeuNeg_IFN-v-Sal_6h	16.5538457960742	0.0273793920864973	0.266448334807717	0.102756851928745	0.918155951090958	0.974988292149012
ENSMUSG00000025759.11	Mfsd8	NeuNeg_IFN-v-Sal_6h	7.13089242114774	0.0019110064112426	0.358019388323918	0.0053377176587811	0.995741137713514	0.998531668566262
ENSMUSG00000038665.15	Dgki	NeuNeg_IFN-v-Sal_6h	252.563668816643	0.239566007749065	0.0702135763710087	3.41196133470253	0.0006449726105675	0.0066592225678056
ENSMUSG00000031438.11	Rnf128	NeuNeg_IFN-v-Sal_6h	7.43667657666757	-0.425275761242717	0.766079353025625	-0.555132780387689	0.578803842595791	0.827126805644647
ENSMUSG00000032985.15	5730522E02Rik	NeuNeg_IFN-v-Sal_6h	47.1222044465342	-1.15386178742463	0.490169405986199	-2.35400613202922	0.0185723047060886	0.100042814683464
ENSMUSG00000042029.6	Ncapg2	NeuNeg_IFN-v-Sal_6h	3.56271653382311	-0.374883680434426	0.614037105708333	-0.610522844546947	0.541515515228316	0.797750288681476
ENSMUSG00000084845.9	Tmem240	NeuNeg_IFN-v-Sal_6h	0.861319938825901	0.48650080352511	0.980663498028151	0.496093516790756	0.619828433136599	NA
ENSMUSG00000045659.17	Plekha7	NeuNeg_IFN-v-Sal_6h	13.979969546184	-0.883185446490788	0.683410096638415	-1.29232133214747	0.196245887420766	0.478887674288495
ENSMUSG00000069631.14	Strada	NeuNeg_IFN-v-Sal_6h	17.3370178802863	-0.239553501328999	0.315179909864772	-0.76005320717231	0.447222781207062	0.729309562459596
ENSMUSG00000057880.12	Abat	NeuNeg_IFN-v-Sal_6h	21.4487746670777	-0.0613819870758599	0.31407857088414	-0.195435132371711	0.845052315191224	0.954115916749574
ENSMUSG00000017692.8	Rhbdl3	NeuNeg_IFN-v-Sal_6h	7.13698346805106	0.0636218894324726	0.751597771412939	0.0846488532195471	0.932540559161158	0.978573316322678
ENSMUSG00000026694.19	Mettl13	NeuNeg_IFN-v-Sal_6h	2.90591072677999	1.09375061798989	0.604296738438617	1.80995618281165	0.0703025824223705	0.257225990121279
ENSMUSG00000061950.17	Ppp4r1	NeuNeg_IFN-v-Sal_6h	21.4286387355751	-0.137199416709693	0.245606334978663	-0.558615138007789	0.576424406471632	0.825141255293731
ENSMUSG00000030726.16	Pold3	NeuNeg_IFN-v-Sal_6h	14.804375238544	0.821231457737282	0.261915786222255	3.13547903920693	0.0017157368890051	0.0151857871363256
ENSMUSG00000038797.13	Zscan2	NeuNeg_IFN-v-Sal_6h	0.54749425416759	0.169430561415291	0.985665510853298	0.171894582441678	0.86352040577791	NA
ENSMUSG00000026039.9	Sgol2a	NeuNeg_IFN-v-Sal_6h	0.82357990135343	-0.467672777980436	0.972283021352529	-0.481004777117123	0.630513103516845	NA
ENSMUSG00000034145.14	Tmem63c	NeuNeg_IFN-v-Sal_6h	7.25311829133089	-0.917758914423991	0.948318020085938	-0.967775466652867	0.333156518835647	0.636335556183871
ENSMUSG00000050122.18	Vwa3b	NeuNeg_IFN-v-Sal_6h	1.45778248914314	-1.17511251905479	0.893519784562377	-1.31514997133536	0.188459504968794	0.470172677336489
ENSMUSG00000022201.15	Zfr	NeuNeg_IFN-v-Sal_6h	112.589005381586	0.255561741221774	0.112254034978605	2.27663746136594	0.02280788390239	0.116780841371027
ENSMUSG00000024620.11	Pdgfrb	NeuNeg_IFN-v-Sal_6h	1.78779753317973	-0.444426943058518	0.687252034272528	-0.646672430048103	0.517843970073105	0.781012936978369
ENSMUSG00000056131.13	Pgm3	NeuNeg_IFN-v-Sal_6h	5.98775343946547	0.243887982131387	0.443013470587185	0.550520465682746	0.58196244366664	0.829463712812223
ENSMUSG00000057715.13	A830018L16Rik	NeuNeg_IFN-v-Sal_6h	63.9613314195964	-0.874531063542355	0.398950916814509	-2.19207683623137	0.0283739590143587	0.136412845564617
ENSMUSG00000047797.14	Gjb1	NeuNeg_IFN-v-Sal_6h	3.99016208433837	0.522128701763616	0.376625927265087	1.38633233658424	0.165645447146682	0.435920063052122
ENSMUSG00000103436.1	Gm36995	NeuNeg_IFN-v-Sal_6h	1.87239291741214	0.899554325110628	0.710998604673357	1.26519843948765	0.20580020173521	0.492159963057433
ENSMUSG00000016995.17	Matn4	NeuNeg_IFN-v-Sal_6h	1.89859944170298	-2.20484840646765	0.845983722003086	-2.60625393742458	0.0091538568650569	0.0586108472144034
ENSMUSG00000038060.15	Dlec1	NeuNeg_IFN-v-Sal_6h	0.839318713319849	-0.632479647370537	0.977774412686355	-0.646856411012895	0.517724878962113	NA
ENSMUSG00000003438.17	Timm50	NeuNeg_IFN-v-Sal_6h	1.31663364560737	0.411790238582257	0.832415366635813	0.494693220581087	0.62081668774207	0.850927220550426
ENSMUSG00000023873.12	1700010I14Rik	NeuNeg_IFN-v-Sal_6h	1.25883250876765	-0.827194781996107	0.907000041973905	-0.91201184533121	0.361762482020654	0.659972807695071
ENSMUSG00000053399.8	Adamts18	NeuNeg_IFN-v-Sal_6h	4.61628216543004	0.58208276616655	0.65059073095788	0.894698830568238	0.370948104004526	0.664009998586132
ENSMUSG00000049744.15	Arhgap15	NeuNeg_IFN-v-Sal_6h	24.6926034799273	1.3524532715027	0.216111892136021	6.25811591456276	3.89656168225148e-10	1.30482723284806e-08
ENSMUSG00000024477.3	Pggt1b	NeuNeg_IFN-v-Sal_6h	14.5910411369423	-0.305941145888984	0.312107838662976	-0.980241788221633	0.326966781540105	0.630377458745115
ENSMUSG00000090031.2	4732440D04Rik	NeuNeg_IFN-v-Sal_6h	7.49457689922255	0.074620157385827	0.393012688420128	0.189867043951666	0.849413317793351	0.955670334793805
ENSMUSG00000057531.13	Dtnbp1	NeuNeg_IFN-v-Sal_6h	13.5000044424878	0.337541735929226	0.385622083444928	0.875317442698875	0.381401205947923	0.672908114057031
ENSMUSG00000024548.11	Setbp1	NeuNeg_IFN-v-Sal_6h	90.7870313239754	-0.638498108278571	0.175073030080747	-3.64703865572032	0.0002652800278986	0.003065195835085
ENSMUSG00000106144.1	Gm43972	NeuNeg_IFN-v-Sal_6h	1.23555106007203	0.169481843628732	0.894681465467002	0.189432608330906	0.849753769361037	0.955670334793805
ENSMUSG00000071451.9	Psmg4	NeuNeg_IFN-v-Sal_6h	1.94121950739253	2.19075580061214	0.66865113056916	3.27638091144384	0.0010514664507768	0.010050062216783
ENSMUSG00000028603.15	Scp2	NeuNeg_IFN-v-Sal_6h	4.12095559790448	0.45245959318456	0.573851885468753	0.788460584763902	0.430427345000323	0.714469459083372
ENSMUSG00000034156.16	Bzrap1	NeuNeg_IFN-v-Sal_6h	11.6980940818951	-1.27759501735681	0.670607153759012	-1.90513180510437	0.0567629400135334	0.223132159676551
ENSMUSG00000030329.11	Pianp	NeuNeg_IFN-v-Sal_6h	2.70701631410334	-0.468326109639103	0.964283817181682	-0.485672476603291	0.627199400923606	0.851477699020986
ENSMUSG00000091562.3	Gm9581	NeuNeg_IFN-v-Sal_6h	8.08711086634535	0.101150291026277	0.296946468936015	0.340634766221358	0.733378553397418	0.907976936453967
ENSMUSG00000079418.3	Atg4a	NeuNeg_IFN-v-Sal_6h	9.71266030139507	-0.166577291315691	0.360794770263775	-0.461695415357343	0.64429975927682	0.860991270292668
ENSMUSG00000032596.14	Uba7	NeuNeg_IFN-v-Sal_6h	1.195269762478	1.91823357830651	0.690773839017986	2.77693431620615	0.0054874267077583	0.039267961389925
ENSMUSG00000021182.14	Ccdc88c	NeuNeg_IFN-v-Sal_6h	4.20096531015263	-1.83216575425979	0.806898795720736	-2.27062645771242	0.0231696004153002	0.117957754309439
ENSMUSG00000021643.14	Serf1	NeuNeg_IFN-v-Sal_6h	1.00210451551066	0.169303889367473	0.982912696457157	0.172247128333693	0.863243248466398	NA
ENSMUSG00000038497.7	Tmco3	NeuNeg_IFN-v-Sal_6h	6.92771516552474	-0.112008745760756	0.512131510463574	-0.218710904274114	0.826875254242924	0.944526238976503
ENSMUSG00000071855.4	Ccdc112	NeuNeg_IFN-v-Sal_6h	7.60595594481496	0.582995286780983	0.424590131849171	1.37307780621732	0.169728159777776	0.442839644385546
ENSMUSG00000097761.1	4930534D22Rik	NeuNeg_IFN-v-Sal_6h	0.668098073559051	0.0086970236369344	1.00807284052415	0.0086273762046921	0.993116435118625	NA
ENSMUSG00000011658.15	Fuz	NeuNeg_IFN-v-Sal_6h	1.48284451802087	-1.31010055051175	0.914809086674668	-1.43210268633641	0.152114435792775	0.413429078530538
ENSMUSG00000054920.12	Klhl5	NeuNeg_IFN-v-Sal_6h	16.2491056452101	-0.540397659524287	0.263665756326187	-2.04955572181224	0.0404078050181367	0.175595888288391
ENSMUSG00000073418.4	C4b	NeuNeg_IFN-v-Sal_6h	9.06696795657354	2.23024635574502	0.331429318525286	6.72917642189481	1.70626074791976e-11	6.76240810346426e-10
ENSMUSG00000038518.15	Jarid2	NeuNeg_IFN-v-Sal_6h	55.5771418430494	-0.957993626663545	0.183395366357451	-5.22365229662534	1.75428052263364e-07	4.06863134545625e-06
ENSMUSG00000069206.13	Zfp874a	NeuNeg_IFN-v-Sal_6h	3.73004899151741	0.753195815594224	0.451854866878487	1.66689764967558	0.095534758332927	0.311539888397105
ENSMUSG00000107195.1	4930589O11Rik	NeuNeg_IFN-v-Sal_6h	1.30109233247044	0.226041745937886	0.903799451676314	0.250101663061022	0.802508729904662	0.934246080435582
ENSMUSG00000030512.13	Snrpa1	NeuNeg_IFN-v-Sal_6h	6.76908446900984	0.167259141070711	0.404116230010154	0.413888699957704	0.678955619898806	0.880526062298089
ENSMUSG00000020473.13	Aebp1	NeuNeg_IFN-v-Sal_6h	1.47113637534313	-0.133880268621795	0.666341872497521	-0.200918288565593	0.840762467099259	0.952595780300989
ENSMUSG00000022817.14	Itgb5	NeuNeg_IFN-v-Sal_6h	8.4815776487198	-2.26601925412193	0.488957988461765	-4.63438435938167	3.5800128983655e-06	6.52635830263894e-05
ENSMUSG00000025609.15	Mkln1	NeuNeg_IFN-v-Sal_6h	98.6492512070644	-0.0672100905120915	0.10802877351961	-0.622149898794245	0.533843306543508	0.79300837043659
ENSMUSG00000031574.8	Star	NeuNeg_IFN-v-Sal_6h	1.04189490793281	-0.229337701432321	0.904459951042218	-0.253563135844824	0.799833079320984	NA
ENSMUSG00000085440.1	Sorbs2os	NeuNeg_IFN-v-Sal_6h	9.8250713308614	0.258251375104859	0.688868800843926	0.374891960252051	0.70774081854334	0.896066778774053
ENSMUSG00000041733.10	Coq5	NeuNeg_IFN-v-Sal_6h	8.41779615785735	0.111670259868567	0.416305242678727	0.268241300902247	0.788513585945747	0.926566349257322
ENSMUSG00000026365.15	Cfh	NeuNeg_IFN-v-Sal_6h	19.5911057860326	0.919835960164904	0.196598536951201	4.67875282506921	2.88625124816982e-06	5.35517194549316e-05
ENSMUSG00000050947.9	Amigo1	NeuNeg_IFN-v-Sal_6h	0.600777491949775	-0.151601733930179	1.00436659445967	-0.150942628684039	0.880020972879134	NA
ENSMUSG00000071550.13	Cfap44	NeuNeg_IFN-v-Sal_6h	337.231439240527	-0.869507665985267	0.401101272630854	-2.1678008156945	0.0301738447604612	0.14244774325684
ENSMUSG00000041057.9	Wdr43	NeuNeg_IFN-v-Sal_6h	31.7066997008609	0.64065378136891	0.179678685217935	3.56555247825779	0.0003630904958935	0.0039888994478695
ENSMUSG00000102046.1	2810404M03Rik	NeuNeg_IFN-v-Sal_6h	2.21864314873809	-0.0587880792763976	0.875928916206168	-0.0671151256554254	0.946490052514305	0.983231703524316
ENSMUSG00000042426.5	Dhx29	NeuNeg_IFN-v-Sal_6h	10.3125483017496	0.230357352773679	0.374352106188983	0.615349423618278	0.538323984547205	0.795137349035168
ENSMUSG00000029408.13	Abcb9	NeuNeg_IFN-v-Sal_6h	3.5721427619835	-0.918856616136854	0.956499281524184	-0.960645380384033	0.336730502913741	0.638754352662066
ENSMUSG00000031889.9	D230025D16Rik	NeuNeg_IFN-v-Sal_6h	9.66504556148169	0.0861310630406461	0.383641738195452	0.224509104368528	0.822361183459275	0.943102804645834
ENSMUSG00000039395.8	Mreg	NeuNeg_IFN-v-Sal_6h	2.53884818144141	-0.469537955211323	0.967525548124999	-0.485297733089588	0.627465163297387	0.851477699020986
ENSMUSG00000015749.12	Anp32e	NeuNeg_IFN-v-Sal_6h	3.36500322880729	0.837303246846413	0.540758237180141	1.54838741100394	0.121529050345956	0.362819982486951
ENSMUSG00000042213.15	Zfand4	NeuNeg_IFN-v-Sal_6h	10.9725006886903	0.705447818538873	0.302763357426669	2.33003037268054	0.0198045458887256	0.105455838737415
ENSMUSG00000048029.10	Eno4	NeuNeg_IFN-v-Sal_6h	1.17564145974686	-1.53963511070619	0.95892438069549	-1.60558553072717	0.108365006721421	NA
ENSMUSG00000040594.19	Ranbp17	NeuNeg_IFN-v-Sal_6h	40.2706544900272	-0.578583811512297	0.259686811088001	-2.22800614743669	0.0258801050657018	0.127557038899193
ENSMUSG00000061315.13	Naca	NeuNeg_IFN-v-Sal_6h	10.6346506333665	1.02186614408962	0.312221212035927	3.27289147789241	0.0010645334142474	0.0101385676654259
ENSMUSG00000028838.11	Extl1	NeuNeg_IFN-v-Sal_6h	0.484338219029853	-0.472200325239172	1.07346297608807	-0.439885059622618	0.660020357266213	NA
ENSMUSG00000109536.1	9330162G02Rik	NeuNeg_IFN-v-Sal_6h	246.306389311511	0.0185314202064949	0.19019083414324	0.0974359268677387	0.922380214936129	0.976159429371368
ENSMUSG00000037134.17	Prmt9	NeuNeg_IFN-v-Sal_6h	10.9904833943713	0.011326881918762	0.343641390002036	0.0329613435642745	0.973705414245796	0.99621653525156
ENSMUSG00000015478.13	Rnf5	NeuNeg_IFN-v-Sal_6h	1.27421308806713	0.685313723363756	0.747475130590692	0.91683815998291	0.359227452936638	0.65822452385932
ENSMUSG00000020974.5	Pole2	NeuNeg_IFN-v-Sal_6h	0.846368937660987	-0.0171803563260295	0.953796717800639	-0.0180125974491144	0.985628803730818	NA
ENSMUSG00000024878.8	Cbwd1	NeuNeg_IFN-v-Sal_6h	17.5612256011877	-0.0813904397853128	0.25766717592003	-0.315874303720289	0.75209791676225	0.90972528332991
ENSMUSG00000075706.10	Gpx4	NeuNeg_IFN-v-Sal_6h	6.22356613083787	-0.554650181049312	0.440312494612834	-1.25967395391996	0.207787005025195	0.494644449902214
ENSMUSG00000032047.5	Acat1	NeuNeg_IFN-v-Sal_6h	28.1082655248094	-0.431116820037696	0.266614724886917	-1.6170030377	0.105877625200204	0.331917741678938
ENSMUSG00000060336.6	Zfp937	NeuNeg_IFN-v-Sal_6h	2.05231658756538	0.710415459980543	0.775379574872011	0.916216370669564	0.359553420814247	0.658532764299156
ENSMUSG00000028051.10	Hcn3	NeuNeg_IFN-v-Sal_6h	3.26114480127543	0.29228562696642	0.756823313687305	0.386200612058818	0.699348100486515	0.892854466617607
ENSMUSG00000025728.15	Pigq	NeuNeg_IFN-v-Sal_6h	5.433882783084	-0.981087948273415	0.576291667418429	-1.70241564079578	0.0886774800766574	0.297348530249011
ENSMUSG00000038319.14	Kcnh2	NeuNeg_IFN-v-Sal_6h	1.71588023899538	-0.950302980065945	0.975282801802416	-0.974387099115963	0.32986437258924	0.633018575442994
ENSMUSG00000030286.6	Emc3	NeuNeg_IFN-v-Sal_6h	8.4947473900896	-0.543089718258656	0.417450988966819	-1.30096641908261	0.19326994944873	0.475790892708885
ENSMUSG00000068036.14	Mllt4	NeuNeg_IFN-v-Sal_6h	88.6798660581722	-0.0144584034648185	0.136502891828458	-0.105920125728825	0.915645725869378	0.973785606935411
ENSMUSG00000020422.13	Tns3	NeuNeg_IFN-v-Sal_6h	20.7830214647806	-0.353803166856377	0.199957875411738	-1.76938850809378	0.0768290620844916	0.271197061315156
ENSMUSG00000001785.11	Pwp1	NeuNeg_IFN-v-Sal_6h	3.89731109973446	-0.0345707095230776	0.633293787163556	-0.0545887394188968	0.956466110024513	0.986602180855351
ENSMUSG00000030854.17	Ptpn5	NeuNeg_IFN-v-Sal_6h	21.6699309861109	-0.184274766385927	0.621301492269099	-0.296594759032243	0.766775912611667	0.916064249694602
ENSMUSG00000028172.5	Tacr3	NeuNeg_IFN-v-Sal_6h	7.47232213328846	-0.453813213285656	0.849054812407595	-0.53449224555811	0.593001013042813	0.837683085455637
ENSMUSG00000020652.17	Cenpo	NeuNeg_IFN-v-Sal_6h	3.38919883114022	-0.508125078609439	0.595721483222436	-0.852957452299417	0.393682899516998	0.686847970812307
ENSMUSG00000004207.14	Psap	NeuNeg_IFN-v-Sal_6h	23.2556215706331	0.420606047202448	0.215299294585068	1.95358766972765	0.0507500000062009	0.205494018777129
ENSMUSG00000065922.1	n-R5-8s1	NeuNeg_IFN-v-Sal_6h	39.9175090052752	-0.949922659896824	0.561043249963467	-1.69313624209663	0.0904295371652811	0.30088722727364
ENSMUSG00000022674.14	Ube2v2	NeuNeg_IFN-v-Sal_6h	25.6120041305733	0.0712569286721555	0.220110000916422	0.323733262348276	0.746139986109616	0.909182693105105
ENSMUSG00000097635.2	Gm26826	NeuNeg_IFN-v-Sal_6h	0.679291181349383	0.634178008744867	0.982311303525036	0.645597792134847	0.518539867578675	NA
ENSMUSG00000037580.9	Gch1	NeuNeg_IFN-v-Sal_6h	1.17223681667934	0.622168953490613	0.955604396127087	0.65107376652113	0.514998869920807	NA
ENSMUSG00000022044.14	Stmn4	NeuNeg_IFN-v-Sal_6h	23.3362670237665	-1.82298094585929	0.270762495873332	-6.73276754958011	1.66465897382526e-11	6.61847269466273e-10
ENSMUSG00000023087.15	Noct	NeuNeg_IFN-v-Sal_6h	3.96064026996745	1.11870416682939	0.617569573813801	1.81146256918202	0.0700692781316868	0.256924505787949
ENSMUSG00000107714.1	Gm44398	NeuNeg_IFN-v-Sal_6h	1.3324491019125	-0.469853646783416	0.980695670807658	-0.479102397175329	0.631865784465823	0.852562711123676
ENSMUSG00000032899.14	Styk1	NeuNeg_IFN-v-Sal_6h	1.39901860655432	-0.151459022634091	0.980874877026868	-0.154412174459171	0.877284754953278	0.956863670996869
ENSMUSG00000006010.14	BC003331	NeuNeg_IFN-v-Sal_6h	24.1680519508884	-0.135767885913383	0.226082163543857	-0.600524534024312	0.548156715235733	0.803689382066533
ENSMUSG00000035189.16	Ano4	NeuNeg_IFN-v-Sal_6h	312.891621934302	-0.373474113338065	0.0750199636295567	-4.97832970410721	6.41353376130185e-07	1.31461696933788e-05
ENSMUSG00000020280.12	Pus10	NeuNeg_IFN-v-Sal_6h	25.1371139365867	0.232133614714562	0.227214963343891	1.02164756800469	0.306947735260642	0.60893607419678
ENSMUSG00000107422.1	Gm44129	NeuNeg_IFN-v-Sal_6h	1.81868856944552	0.278269920058472	0.840998770157843	0.330880293684906	0.740734907707991	0.909182693105105
ENSMUSG00000026674.9	Ddr2	NeuNeg_IFN-v-Sal_6h	2.33638345825648	0.794951788434885	0.653541796113363	1.21637482585275	0.223842169238694	0.516418870996833
ENSMUSG00000107008.3	Gm2762	NeuNeg_IFN-v-Sal_6h	2.05952701915867	-0.469483513199978	0.965377261397829	-0.486321288032188	0.626739388145664	0.851477699020986
ENSMUSG00000042501.12	Cpa6	NeuNeg_IFN-v-Sal_6h	6.6080998110551	-0.236264469647246	0.715506527729699	-0.330205889800771	0.741244396792644	0.909182693105105
ENSMUSG00000061758.13	Akr1b10	NeuNeg_IFN-v-Sal_6h	6.65785807368698	-0.505925993552794	0.514818900117555	-0.982726145907366	0.325742238925197	0.629761624004194
ENSMUSG00000103082.1	Gm38124	NeuNeg_IFN-v-Sal_6h	0.665619932757826	-0.472199757612646	1.00464985879056	-0.470014257684861	0.638344831187019	NA
ENSMUSG00000051729.11	Gm5087	NeuNeg_IFN-v-Sal_6h	2.02878336375099	-0.380199858109449	0.701382953400032	-0.542071711703839	0.587769105351872	0.833367257609342
ENSMUSG00000090942.1	F830016B08Rik	NeuNeg_IFN-v-Sal_6h	20.3926836864102	6.88440664358439	0.475483835868089	14.4787396000866	1.65096810682537e-47	6.6699111515745e-45
ENSMUSG00000051107.4	Gm15440	NeuNeg_IFN-v-Sal_6h	1.7622679007429	-0.752673187004567	0.861620983676439	-0.873554847507306	0.38236072471414	0.673988137413074
ENSMUSG00000061740.7	Cyp2d22	NeuNeg_IFN-v-Sal_6h	1.20270119842106	-0.311878124381082	0.80416439002415	-0.387828817403511	0.69814271821855	0.892471103702063
ENSMUSG00000108043.2	Zim3	NeuNeg_IFN-v-Sal_6h	1.17799704371774	-0.311901055311573	0.989964513094189	-0.315062864563407	0.752713923447954	NA
ENSMUSG00000063808.14	Gpatch1	NeuNeg_IFN-v-Sal_6h	12.2779261977326	0.0439649527941258	0.337851289292868	0.130131078931638	0.896462721746087	0.96338588700429
ENSMUSG00000037679.8	Inf2	NeuNeg_IFN-v-Sal_6h	6.68836606344584	-0.625901855984867	0.36982206317474	-1.69244054995478	0.0905620062964096	0.301167967832245
ENSMUSG00000056870.9	Gulp1	NeuNeg_IFN-v-Sal_6h	29.7260460135906	-0.591583346183293	0.305482758179713	-1.93655232690832	0.0528000902790874	0.21120036111635
ENSMUSG00000042390.9	Gatad2b	NeuNeg_IFN-v-Sal_6h	47.0446061453789	-0.0498637000996967	0.160775905052628	-0.310144110732106	0.756451369407522	0.910858068895701
ENSMUSG00000053040.13	Aph1c	NeuNeg_IFN-v-Sal_6h	1.59814793032907	-0.919076785290305	0.955510709197833	-0.961869685439617	0.33611506794703	0.63825619647061
ENSMUSG00000039031.15	Arhgap18	NeuNeg_IFN-v-Sal_6h	34.2053673938331	-0.413625364561033	0.568922219747002	-0.727033239701853	0.467205593610185	0.747534774166155
ENSMUSG00000043924.16	Ncmap	NeuNeg_IFN-v-Sal_6h	1.46697864713684	-0.792860865972343	1.00178904694242	-0.791444933833376	0.428684397784154	0.712815730580378
ENSMUSG00000085165.1	Gm12089	NeuNeg_IFN-v-Sal_6h	0.978672867192143	0.531581502803997	0.925216890872007	0.574547987664803	0.565597037138652	NA
ENSMUSG00000085265.1	Nell1os	NeuNeg_IFN-v-Sal_6h	1.49783941199533	0.0087070891147862	0.976462809721426	0.0089169695231611	0.992885381971773	0.998448990451034
ENSMUSG00000026109.14	Tmeff2	NeuNeg_IFN-v-Sal_6h	827.58599978822	-0.730266600272765	0.0616244574410545	-11.8502722879351	2.1449272220813e-32	3.95045125431563e-30
ENSMUSG00000097193.1	Gm26664	NeuNeg_IFN-v-Sal_6h	0.741500373343626	-0.769606994656481	0.980302878909883	-0.785070625837904	0.432412160993467	NA
ENSMUSG00000005986.15	Ankrd13d	NeuNeg_IFN-v-Sal_6h	5.82945179025285	-0.327748230269504	0.854689521774634	-0.38347051405168	0.701370928797563	0.893860742063771
ENSMUSG00000044734.15	Serpinb1a	NeuNeg_IFN-v-Sal_6h	7.09087978606267	-1.04581333397919	0.398478186921727	-2.62451840101505	0.0086771603816409	0.0563071277822134
ENSMUSG00000026687.14	Aldh9a1	NeuNeg_IFN-v-Sal_6h	3.88394760050403	0.310690141942887	0.56334930025317	0.55150533035767	0.581287313671185	0.829053547597924
ENSMUSG00000030450.11	Oca2	NeuNeg_IFN-v-Sal_6h	9.24820691990117	0.44986415007931	0.421808035749927	1.06651393987671	0.286191380619856	0.584898963916952
ENSMUSG00000028648.13	Ndufs5	NeuNeg_IFN-v-Sal_6h	6.97053219017339	-0.348595768415813	0.463014247762841	-0.752883458986702	0.451519948751731	0.73272366130663
ENSMUSG00000000247.11	Lhx2	NeuNeg_IFN-v-Sal_6h	0.65577240956241	0.0086944275536142	0.995576500635567	0.0087330582311492	0.993032116238012	NA
ENSMUSG00000028453.10	Fancg	NeuNeg_IFN-v-Sal_6h	1.74763855673393	-1.07890881008918	0.902144425593954	-1.1959380111215	0.231720750361866	0.525601411716963
ENSMUSG00000016200.13	Syt14	NeuNeg_IFN-v-Sal_6h	38.8738371496539	-1.52031034038946	0.605507177940258	-2.51080481912876	0.0120456277022369	0.0726333371896076
ENSMUSG00000032750.13	Gab3	NeuNeg_IFN-v-Sal_6h	15.2708748787241	-0.740886635450554	0.416553481446981	-1.77861107504597	0.0753035471174096	0.267622481299216
ENSMUSG00000002814.15	Top3a	NeuNeg_IFN-v-Sal_6h	5.84889276114555	0.0318862917170101	0.494875211740049	0.0644329943399136	0.94862545891648	0.983980888476892
ENSMUSG00000021279.4	Cdc42bpb	NeuNeg_IFN-v-Sal_6h	20.729236814407	-0.556869353697997	0.281197794805564	-1.98034751333327	0.0476644933331617	0.196625392218757
ENSMUSG00000027828.12	Ssr3	NeuNeg_IFN-v-Sal_6h	7.75321053736596	0.445498892969608	0.339204952933648	1.31336199285024	0.189060998194927	0.470735574829676
ENSMUSG00000027746.13	Ufm1	NeuNeg_IFN-v-Sal_6h	4.7411807336178	0.173861594769487	0.477750764032237	0.363916937153774	0.715920036597574	0.900537447345274
ENSMUSG00000073489.5	Ifi204	NeuNeg_IFN-v-Sal_6h	6.4637091285565	4.27737099116854	0.426809643231504	10.0217299655727	1.223424730084e-23	1.39292466541564e-21
ENSMUSG00000058690.14	Ccser2	NeuNeg_IFN-v-Sal_6h	52.3606930593307	-0.328614056207511	0.177241365169673	-1.85404832496595	0.0637322466447811	0.240169746282753
ENSMUSG00000042406.7	Atf4	NeuNeg_IFN-v-Sal_6h	4.76484404303838	0.158491135387195	0.474845080198209	0.333774407689004	0.738549796718003	0.909182693105105
ENSMUSG00000056211.13	R3hdm1	NeuNeg_IFN-v-Sal_6h	161.289008579208	-0.110435165761998	0.0980618345216965	-1.12617886765685	0.26008981645042	0.561546962426318
ENSMUSG00000098097.7	6530403H02Rik	NeuNeg_IFN-v-Sal_6h	2.92000704222249	0.2431039650141	0.893091678920419	0.272204937916303	0.785464445240086	0.925414554297914
ENSMUSG00000025227.14	Tmem180	NeuNeg_IFN-v-Sal_6h	3.46238775246938	0.0658465371859421	0.625960340014113	0.105192826089361	0.916222803091969	0.973924154296709
ENSMUSG00000097345.1	AA543186	NeuNeg_IFN-v-Sal_6h	1.49575615688965	0.982307835107671	0.810559522443639	1.21188858795496	0.225555031160362	0.518226235599408
ENSMUSG00000104117.5	Gm20743	NeuNeg_IFN-v-Sal_6h	3.323945270211	-0.469548509312363	0.930039336419298	-0.504869515648822	0.613650486474729	0.849108191274097
ENSMUSG00000074220.10	Zfp382	NeuNeg_IFN-v-Sal_6h	4.4590702118556	0.374258870998219	0.61969005389183	0.603945260453621	0.545880036159519	0.801843801412679
ENSMUSG00000037348.15	Paqr7	NeuNeg_IFN-v-Sal_6h	2.08548058072824	-1.06891923600073	0.885170956691713	-1.20758507486031	0.227206902998485	0.520779511924053
ENSMUSG00000039715.8	Wdr34	NeuNeg_IFN-v-Sal_6h	2.46127735305374	-0.920325592038229	0.952649738817538	-0.966069222021274	0.334009544250812	0.637090394790918
ENSMUSG00000079111.3	Kdelr2	NeuNeg_IFN-v-Sal_6h	4.32707214992583	0.548874407093213	0.583269061782277	0.941031237652199	0.346688851357072	0.647342950973252
ENSMUSG00000033066.15	Gas7	NeuNeg_IFN-v-Sal_6h	25.0852154404127	-1.36302799630751	0.250385537886594	-5.44371694871955	5.21801126832508e-08	1.30700746249007e-06
ENSMUSG00000025630.8	Hprt	NeuNeg_IFN-v-Sal_6h	27.6751909796256	0.351053543227918	0.206417521233656	1.70069643860581	0.0890000042281581	0.298018963279535
ENSMUSG00000038084.16	Opa1	NeuNeg_IFN-v-Sal_6h	47.3154436262733	-0.236964425951559	0.163921884776051	-1.44559359035737	0.148291225489274	0.4079963330465
ENSMUSG00000056900.13	Usp13	NeuNeg_IFN-v-Sal_6h	15.5546468061984	-0.588372431108411	0.486615914393686	-1.20911054017111	0.226620380373077	0.519910907454189
ENSMUSG00000039683.16	Sdk1	NeuNeg_IFN-v-Sal_6h	97.4063506061295	0.0873661052140216	0.227030026293415	0.384821808112329	0.70036944054849	0.893220659208686
ENSMUSG00000022414.7	Tab1	NeuNeg_IFN-v-Sal_6h	4.51655329310572	0.329957732291765	0.533742429269594	0.618196557360634	0.536445779119986	0.794532016891245
ENSMUSG00000040428.19	Plekha4	NeuNeg_IFN-v-Sal_6h	1.84243084743872	1.56054718853933	0.643556902285541	2.42487833320902	0.0153135179044929	0.087257150400561
ENSMUSG00000045629.7	Sh3tc2	NeuNeg_IFN-v-Sal_6h	11.3708063838456	-0.478538563760052	0.278843534344884	-1.71615441930304	0.0861337832006971	0.291945737701091
ENSMUSG00000031904.4	Slc7a6	NeuNeg_IFN-v-Sal_6h	15.5206736701543	1.4556885949339	0.314959009306385	4.62183507034671	3.80360366288866e-06	6.89382522055248e-05
ENSMUSG00000087260.5	Lamtor5	NeuNeg_IFN-v-Sal_6h	3.82799795527409	-0.356369326611457	0.557085897455737	-0.639702653107947	0.522365930285819	0.782798845798216
ENSMUSG00000085757.7	1700019B21Rik	NeuNeg_IFN-v-Sal_6h	1.24159978547514	1.11457978466578	0.827571631984412	1.34680762557455	0.178042198152993	0.456859194613895
ENSMUSG00000006678.6	Pola1	NeuNeg_IFN-v-Sal_6h	35.4299593231273	0.289229420626617	0.175637483874572	1.64674085648577	0.0996113225593359	0.319110689934612
ENSMUSG00000050511.1	Oprd1	NeuNeg_IFN-v-Sal_6h	1.7579750397486	0.147192331010566	0.93264120938105	0.157823104458627	0.874596192096261	0.956863670996869
ENSMUSG00000046434.15	Hnrnpa1	NeuNeg_IFN-v-Sal_6h	11.2242355595611	0.717400339898911	0.296250644450439	2.42159925501505	0.0154523805561341	0.0877253877118068
ENSMUSG00000033578.7	Tmem35	NeuNeg_IFN-v-Sal_6h	1.20219556010815	0.489636857746448	0.977170328905271	0.50107626404804	0.616317450960565	0.84970272484817
ENSMUSG00000009681.9	Bcr	NeuNeg_IFN-v-Sal_6h	24.2445815157473	0.191936184497366	0.261801734150655	0.73313564984606	0.463475698646918	0.743794163230907
ENSMUSG00000003526.11	Prodh	NeuNeg_IFN-v-Sal_6h	2.67355015026983	-0.625934075304261	0.666658976811356	-0.93891194310188	0.347775956796934	0.648201462860049
ENSMUSG00000023931.4	Efhb	NeuNeg_IFN-v-Sal_6h	1.04450244600633	1.87346330459089	0.764006797877525	2.45215528159636	0.0142003367356014	NA
ENSMUSG00000039033.11	Tasp1	NeuNeg_IFN-v-Sal_6h	50.4305867576961	0.224929562871195	0.187389983042756	1.2003286366693	0.230011732292729	0.52452056358961
ENSMUSG00000007570.15	Fance	NeuNeg_IFN-v-Sal_6h	2.32617525198842	-0.599389853102885	0.765643807182247	-0.782857312343168	0.433710907440611	0.716217748521389
ENSMUSG00000029304.14	Spp1	NeuNeg_IFN-v-Sal_6h	1.4896713536719	-0.311035400202471	0.99043630277775	-0.314038771933288	0.753491591496228	0.910138812132768
ENSMUSG00000028521.17	Slc35d1	NeuNeg_IFN-v-Sal_6h	8.48120208627945	-0.355669886381026	0.410569529611666	-0.866284175344024	0.38633434217018	0.678414372032996
ENSMUSG00000038677.13	Scube3	NeuNeg_IFN-v-Sal_6h	0.540383098369169	0.169136625390814	0.97926158270155	0.172718534433063	0.862872674374057	NA
ENSMUSG00000060992.8	Copz1	NeuNeg_IFN-v-Sal_6h	7.50468349073314	-0.183261088773783	0.389659695245555	-0.470310609513505	0.638133118597238	0.856130602818619
ENSMUSG00000105945.1	Gm43570	NeuNeg_IFN-v-Sal_6h	0.648129730952922	-0.151602316062084	0.984574233252097	-0.153977537642168	0.877627446715862	NA
ENSMUSG00000100851.1	Gm28928	NeuNeg_IFN-v-Sal_6h	78.2275514144537	-1.44515003546617	0.657470854151868	-2.19804425753655	0.0279459522151772	0.135081090522146
ENSMUSG00000021256.5	Vash1	NeuNeg_IFN-v-Sal_6h	2.45110607071822	-1.3293458799768	0.815398156404411	-1.63030277850847	0.10303752063421	0.325786899374615
ENSMUSG00000038446.7	Cdc40	NeuNeg_IFN-v-Sal_6h	23.0676447728163	-0.107171578859631	0.220747292222553	-0.485494421157304	0.62732566909625	0.851477699020986
ENSMUSG00000020843.15	Timm22	NeuNeg_IFN-v-Sal_6h	6.20973529722207	-0.102531816424282	0.667185799604676	-0.153678055625637	0.877863588290803	0.956863670996869
ENSMUSG00000022811.16	Zfp148	NeuNeg_IFN-v-Sal_6h	71.0040473159495	0.0681321370687106	0.140631589224973	0.484472496145351	0.628050579111853	0.851544432409943
ENSMUSG00000022416.15	Cacna1i	NeuNeg_IFN-v-Sal_6h	3.26510376304909	0.16866037651037	0.969097467317324	0.17403861035491	0.861835118564788	0.956586803392491
ENSMUSG00000097992.1	Gm27016	NeuNeg_IFN-v-Sal_6h	0.611294276724883	0.0091234918129228	0.985509343063819	0.0092576411143491	0.99261357659313	NA
ENSMUSG00000057409.6	Zfp53	NeuNeg_IFN-v-Sal_6h	14.1463318971854	0.0639491461816938	0.275457393802455	0.232156215881267	0.816416683398988	0.940464800696648
ENSMUSG00000044499.11	Hs3st5	NeuNeg_IFN-v-Sal_6h	68.0388892590973	-0.209352611319914	0.445010809118657	-0.470443879182477	0.638037920882897	0.856094591936726
ENSMUSG00000032560.13	Dnajc13	NeuNeg_IFN-v-Sal_6h	62.4765507709192	0.527954446980058	0.131961484934091	4.00082226449442	6.3122757549216e-05	0.0008639884322911
ENSMUSG00000007721.5	Ccdc124	NeuNeg_IFN-v-Sal_6h	1.12156630641585	0.408858995122144	0.912339737142676	0.448143359843817	0.654049736883472	NA
ENSMUSG00000069255.12	Dusp22	NeuNeg_IFN-v-Sal_6h	6.8070899813944	-1.60841629476435	0.716392781235613	-2.24515982976574	0.0247578738651721	0.123579954608575
ENSMUSG00000058152.7	Chsy3	NeuNeg_IFN-v-Sal_6h	77.1295960528882	0.875643115942171	0.145568160096584	6.0153478299182	1.79500851749701e-09	5.48309431052014e-08
ENSMUSG00000028197.4	Col24a1	NeuNeg_IFN-v-Sal_6h	6.39604856371444	-1.17561777213279	0.817188969479049	-1.43861189521714	0.150260514213416	0.410013968013782
ENSMUSG00000026918.16	Brd3	NeuNeg_IFN-v-Sal_6h	11.9956389104147	-0.974798417052222	0.391960298687487	-2.48698253449755	0.0128831723702042	0.0766737732918266
ENSMUSG00000037217.15	Syn1	NeuNeg_IFN-v-Sal_6h	27.0837617048272	-0.362599441357909	0.391074267185429	-0.927188188493058	0.353828834337401	0.654193034613782
ENSMUSG00000097261.2	4930532G15Rik	NeuNeg_IFN-v-Sal_6h	1.25082022278715	-0.310359557401869	0.929318986083328	-0.333964507396861	0.738406341495043	0.909182693105105
ENSMUSG00000089687.2	Rab42	NeuNeg_IFN-v-Sal_6h	0.460084911143709	-0.15160107098545	1.00214411596748	-0.151276716162818	0.87975743570207	NA
ENSMUSG00000067242.11	Lgi1	NeuNeg_IFN-v-Sal_6h	28.6666421957136	-0.561015426518521	0.259317064800832	-2.16343427668136	0.0305077936269972	0.143536184403402
ENSMUSG00000034422.14	Parp14	NeuNeg_IFN-v-Sal_6h	20.3306730544434	4.95258356756939	0.286369953543628	17.294354754347	5.18806415916451e-67	3.82207738408096e-64
ENSMUSG00000028670.14	Lypla2	NeuNeg_IFN-v-Sal_6h	4.06854186140605	2.40651102465087	0.442309017003449	5.44079123901764	5.30444446920311e-08	1.32600524016566e-06
ENSMUSG00000037984.9	Neurod6	NeuNeg_IFN-v-Sal_6h	0.47601455685228	0.0086966255696795	1.00900571603515	0.0086190052558399	0.993123113921153	NA
ENSMUSG00000028458.12	Tesk1	NeuNeg_IFN-v-Sal_6h	0.98420712675067	-0.0195327935166343	0.94571486068211	-0.0206539987143123	0.983521664891081	NA
ENSMUSG00000040033.15	Stat2	NeuNeg_IFN-v-Sal_6h	33.199867986053	3.71600088916476	0.20230996476519	18.367858911338	2.37601664395338e-75	1.98381549659148e-72
ENSMUSG00000024426.17	Atat1	NeuNeg_IFN-v-Sal_6h	10.5089511972324	-0.0637403470092634	0.337788169315919	-0.188699169477572	0.850328602555316	0.955670334793805
ENSMUSG00000109850.1	Rnf170	NeuNeg_IFN-v-Sal_6h	0.957072860346694	-0.167463364112032	0.93697203504291	-0.178728241451052	0.858151092752862	NA
ENSMUSG00000025232.7	Hexa	NeuNeg_IFN-v-Sal_6h	6.94079596312213	-0.6970416356068	0.517553733297336	-1.34680051705153	0.178044488177532	0.456859194613895
ENSMUSG00000028911.16	Srsf4	NeuNeg_IFN-v-Sal_6h	11.8030423870773	-0.0495399410700257	0.336546444470114	-0.147200904612216	0.882973446599189	0.958263383466919
ENSMUSG00000053094.15	Tmem248	NeuNeg_IFN-v-Sal_6h	8.31489532281289	-0.0936050456283221	0.417663472684861	-0.224115949203319	0.822667082447239	0.943102804645834
ENSMUSG00000030519.14	Apba2	NeuNeg_IFN-v-Sal_6h	32.3015371722589	-0.863427206998766	0.371034231920352	-2.32708233558383	0.0199608834835561	0.106107854307325
ENSMUSG00000000766.18	Oprm1	NeuNeg_IFN-v-Sal_6h	16.0701087609009	0.556245928389196	0.596405309317236	0.932664279977631	0.350993333194431	0.651332124007564
ENSMUSG00000031298.15	Adgrg2	NeuNeg_IFN-v-Sal_6h	6.97695571198013	2.02278069043976	0.349999541906406	5.77938096553473	7.49759786298556e-09	2.10066925360249e-07
ENSMUSG00000019785.13	Clvs2	NeuNeg_IFN-v-Sal_6h	34.6569766753099	-1.50986743821988	0.853133553774588	-1.76979024156259	0.0767620901100648	0.27103705005313
ENSMUSG00000042790.15	Rnf214	NeuNeg_IFN-v-Sal_6h	23.2768923800732	0.300667111367198	0.23472632567326	1.2809262467889	0.200219572751456	0.483996404768797
ENSMUSG00000097672.1	Gm26609	NeuNeg_IFN-v-Sal_6h	0.768596239783147	0.46172539791305	0.949751076101996	0.486154119254153	0.626857898346897	NA
ENSMUSG00000025733.17	Rhot2	NeuNeg_IFN-v-Sal_6h	1.47398642788127	0.871258819502223	0.901999337610869	0.9659195779566	0.334084424909523	0.637132577356046
ENSMUSG00000017897.18	Eya2	NeuNeg_IFN-v-Sal_6h	2.99652432565223	-0.690232410190755	0.758884238125516	-0.909535836316307	0.363067350306076	0.660156353483632
ENSMUSG00000008036.11	Ap2s1	NeuNeg_IFN-v-Sal_6h	1.96087369179418	0.136178409521271	0.823937777247429	0.165277540709699	0.868725535615494	0.956863670996869
ENSMUSG00000097402.1	Gm17399	NeuNeg_IFN-v-Sal_6h	1.5808647737898	1.79143626082509	0.797304552073878	2.24686571293914	0.0246486105505966	0.123479679414269
ENSMUSG00000026456.18	Cyb5r1	NeuNeg_IFN-v-Sal_6h	0.959171744028657	-0.186746744960207	0.94817837286877	-0.196953179173655	0.843864177647873	NA
ENSMUSG00000020397.15	Med7	NeuNeg_IFN-v-Sal_6h	4.44905008155641	1.00369414846189	0.40745786341355	2.46330783765778	0.0137661665659422	0.0805642383513364
ENSMUSG00000020283.5	Pex13	NeuNeg_IFN-v-Sal_6h	17.0090747225683	-0.349779929205283	0.307785305644364	-1.13644128810179	0.255771924313061	0.556185193702122
ENSMUSG00000028015.3	Ctso	NeuNeg_IFN-v-Sal_6h	9.23199578184642	-0.29682866071985	0.303986061646716	-0.976454838461689	0.328839117435067	0.631688252693878
ENSMUSG00000031344.11	Gabrq	NeuNeg_IFN-v-Sal_6h	0.724019221115466	-0.151601904100373	0.980446062097561	-0.154625440359296	0.877116612701292	NA
ENSMUSG00000032330.6	Cox7a2	NeuNeg_IFN-v-Sal_6h	24.3125677669356	0.102877918079529	0.258356108517128	0.398201995958261	0.690481294801264	0.88739054163428
ENSMUSG00000086121.1	Gm16068	NeuNeg_IFN-v-Sal_6h	4.03285091698218	-0.477789391134127	0.495413065461691	-0.964426302905152	0.334832240377114	0.637450823554537
ENSMUSG00000030309.16	Caprin2	NeuNeg_IFN-v-Sal_6h	14.2089177919481	0.0187039440686455	0.429067292855612	0.0435920993748169	0.965229549498311	0.991432369221426
ENSMUSG00000009406.13	Elk1	NeuNeg_IFN-v-Sal_6h	4.280024744422	-1.0512593133666	0.680087748660061	-1.54577010898644	0.122160098391874	0.363955464055885
ENSMUSG00000030844.11	Rgs10	NeuNeg_IFN-v-Sal_6h	3.23670060996956	-3.19770337710272	0.876800161206884	-3.64701504240281	0.0002653043983736	0.003065195835085
ENSMUSG00000029217.16	Tec	NeuNeg_IFN-v-Sal_6h	3.26739761457377	-0.494390053794874	0.542069878084507	-0.912041184693535	0.361747037682034	0.659972807695071
ENSMUSG00000042292.16	Mkl1	NeuNeg_IFN-v-Sal_6h	25.253787613784	0.003547760604657	0.253831783634269	0.0139768178510253	0.988848475906405	0.998448990451034
ENSMUSG00000000555.6	Itga5	NeuNeg_IFN-v-Sal_6h	1.43111305089779	2.23166790851097	0.677296139140422	3.29496623344591	0.0009843350691891	0.0095048669287007
ENSMUSG00000004933.17	Matk	NeuNeg_IFN-v-Sal_6h	5.91852470562076	1.22700376813607	0.628380067605773	1.9526459087271	0.0508615672712134	0.205879207661499
ENSMUSG00000052951.5	C130021I20Rik	NeuNeg_IFN-v-Sal_6h	0.543774265444348	-0.311900804326277	1.00072993468852	-0.311673303170807	0.755288818992236	NA
ENSMUSG00000078864.10	Gm14322	NeuNeg_IFN-v-Sal_6h	0.674029453600013	1.03467302998446	0.908164748020208	1.13930102686769	0.254577620249272	NA
ENSMUSG00000063506.13	Arhgap22	NeuNeg_IFN-v-Sal_6h	8.78932526550858	-2.41380033807693	0.772199054611384	-3.12587839063296	0.0017727484330754	0.0155802816672542
ENSMUSG00000075225.12	Ccdc162	NeuNeg_IFN-v-Sal_6h	2.42423946599062	-0.240855573707069	0.733056895749277	-0.328563274015565	0.74248581123381	0.909182693105105
ENSMUSG00000025289.15	Prdx4	NeuNeg_IFN-v-Sal_6h	3.41863056512869	-2.71548377758916	0.872338563130222	-3.11287829331443	0.0018527240361552	0.0161471926435683
ENSMUSG00000028807.2	Zbtb8a	NeuNeg_IFN-v-Sal_6h	1.75164344605739	-0.651341754372744	0.864370589051408	-0.753544559038677	0.451122745483327	0.732416549706144
ENSMUSG00000049232.3	Tigd2	NeuNeg_IFN-v-Sal_6h	12.785328120509	1.27633132839849	0.295728981698501	4.31588179510833	1.58967033228047e-05	0.000251694453116
ENSMUSG00000047675.15	Rps8	NeuNeg_IFN-v-Sal_6h	8.08398986087622	-0.486655339321903	0.410129160280344	-1.18659043650847	0.235389210003211	0.530356767735525
ENSMUSG00000044770.14	Scml4	NeuNeg_IFN-v-Sal_6h	7.46837815337479	0.575862229904229	0.81828054044126	0.703746699871041	0.481590532027331	0.760135892926002
ENSMUSG00000066440.4	Zfyve26	NeuNeg_IFN-v-Sal_6h	16.7102208897448	-0.481238532739127	0.258257075811554	-1.86340889683998	0.0624047592595568	0.236907306749527
ENSMUSG00000075700.9	Selt	NeuNeg_IFN-v-Sal_6h	14.2406153436875	0.0048965090420495	0.276808881301088	0.0176891327295369	0.985886850118455	0.998448990451034
ENSMUSG00000029714.11	Gigyf1	NeuNeg_IFN-v-Sal_6h	17.3324463897408	-0.528885768490249	0.327759968587449	-1.61363747613717	0.106606083040674	0.333533495878442
ENSMUSG00000103477.1	5930409G06Rik	NeuNeg_IFN-v-Sal_6h	1.64037005246162	0.390977353394334	0.890701350794531	0.438954485749428	0.660694515744129	0.870911738595708
ENSMUSG00000039704.6	Lmbrd2	NeuNeg_IFN-v-Sal_6h	24.3931077269055	0.174296619617162	0.278223784330563	0.626461968506894	0.531011974675232	0.789648103572428
ENSMUSG00000007653.12	Gabrb2	NeuNeg_IFN-v-Sal_6h	117.875575786683	0.280756187733952	0.290978801769832	0.964868182927062	0.334610839518862	0.63731709299079
ENSMUSG00000037887.11	Dusp8	NeuNeg_IFN-v-Sal_6h	2.20805070868964	-1.05440694900998	0.959126225733172	-1.09934117191299	0.271619280178889	0.572567177550979
ENSMUSG00000013822.6	Elof1	NeuNeg_IFN-v-Sal_6h	0.886384182503896	1.07710889135392	0.867276858358941	1.24194353968123	0.21425739424681	NA
ENSMUSG00000021112.8	Mpp5	NeuNeg_IFN-v-Sal_6h	53.7530782973773	0.0472911036113211	0.142450274479345	0.331983239654468	0.739901914800823	0.909182693105105
ENSMUSG00000024953.16	Prdx5	NeuNeg_IFN-v-Sal_6h	2.86429205056776	0.936270413322792	0.740881115481013	1.26372557453421	0.206328542439484	0.492653859628855
ENSMUSG00000028037.13	Ifi44	NeuNeg_IFN-v-Sal_6h	3.34379589129873	5.27179482245125	0.53444423828075	9.8640689614506	5.95846479515771e-23	6.48902722561349e-21
ENSMUSG00000036913.14	Trim67	NeuNeg_IFN-v-Sal_6h	1.46760484759292	-0.472199445000312	0.992395600186938	-0.47581775343559	0.634204220709366	0.853878054199538
ENSMUSG00000025217.14	Btrc	NeuNeg_IFN-v-Sal_6h	59.9006925280122	-0.410790281911528	0.175313116988006	-2.34318052732833	0.0191201291058746	0.102581316374906
ENSMUSG00000038593.18	Tctn1	NeuNeg_IFN-v-Sal_6h	3.25673056082907	-0.48613574764728	0.704529101530365	-0.690015141448813	0.490184665496679	0.767192295761111
ENSMUSG00000020076.6	Ddx50	NeuNeg_IFN-v-Sal_6h	55.4354853148734	-0.11244382076141	0.159794239138236	-0.703678814504297	0.481632816643012	0.760135892926002
ENSMUSG00000063358.15	Mapk1	NeuNeg_IFN-v-Sal_6h	45.1075119567619	-0.261795018284415	0.186800934359544	-1.40146525059948	0.16107499184146	0.427847974087474
ENSMUSG00000019986.16	Ahi1	NeuNeg_IFN-v-Sal_6h	125.747743977934	-0.0896874225308795	0.18266578454852	-0.490991910458506	0.623432169115385	0.851477699020986
ENSMUSG00000020948.8	Klhl28	NeuNeg_IFN-v-Sal_6h	9.8109522286992	-0.019784891371344	0.3539506918808	-0.055897309498711	0.955423614189732	0.98626734148306
ENSMUSG00000069581.12	Tspear	NeuNeg_IFN-v-Sal_6h	0.779498861499816	0.0095580700996035	0.995231538578195	0.0096038657629945	0.992337341577107	NA
ENSMUSG00000031629.14	Cenpu	NeuNeg_IFN-v-Sal_6h	1.12129676503629	-0.632609760997323	0.98723052537571	-0.640792342555019	0.521657608696615	NA
ENSMUSG00000020462.14	Cfap36	NeuNeg_IFN-v-Sal_6h	29.24891333484	-0.209895036196081	0.253690749228004	-0.827365746818926	0.40802978900545	0.702814616628284
ENSMUSG00000030881.15	Arfip2	NeuNeg_IFN-v-Sal_6h	2.15596111181268	0.202571565751744	0.658270211727185	0.307733149917619	0.758285392996671	0.91146498202992
ENSMUSG00000001750.15	Tcirg1	NeuNeg_IFN-v-Sal_6h	3.25764584731256	0.413685131470435	0.501645754736935	0.824655900232573	0.409566975252544	0.70405975731368
ENSMUSG00000031974.8	Abcb10	NeuNeg_IFN-v-Sal_6h	9.45616821680074	-0.115118724286337	0.343314124104603	-0.335316015869077	0.737386713466503	0.909182693105105
ENSMUSG00000045053.1	Kcng3	NeuNeg_IFN-v-Sal_6h	1.26698358342168	0.0087334447110995	0.977026488794277	0.0089388003408968	0.992867964193526	0.998448990451034
ENSMUSG00000028718.16	Stil	NeuNeg_IFN-v-Sal_6h	0.821729265977582	-0.311901032189398	0.979467874756359	-0.318439267104072	0.750151756391689	NA
ENSMUSG00000050334.12	C130071C03Rik	NeuNeg_IFN-v-Sal_6h	73.8491723697045	-0.386382937814564	0.157192129823205	-2.45802978971741	0.0139701585316964	0.081391504122568
ENSMUSG00000017376.15	Nlk	NeuNeg_IFN-v-Sal_6h	72.8709636960966	0.169009315137448	0.125777200477176	1.34371980371846	0.179039010922509	0.458357435158116
ENSMUSG00000027951.16	Adar	NeuNeg_IFN-v-Sal_6h	28.3196138105975	1.01190812933073	0.263300616643307	3.84316657602653	0.0001214569710017	0.0015474334738813
ENSMUSG00000029648.13	Flt1	NeuNeg_IFN-v-Sal_6h	4.38799689331137	-0.12707313339407	0.425759813154421	-0.298462018884768	0.765350560355403	0.915385055123519
ENSMUSG00000026443.3	Lrrn2	NeuNeg_IFN-v-Sal_6h	8.28894780122659	-0.729019731627362	0.897616035743451	-0.812173248468708	0.416692227418769	0.707310532797425
ENSMUSG00000045690.8	Wdr89	NeuNeg_IFN-v-Sal_6h	3.84729431134119	-1.27757428236567	0.73461972720962	-1.73909607249238	0.0820178653901275	0.282421240714053
ENSMUSG00000025909.16	Sntg1	NeuNeg_IFN-v-Sal_6h	214.56250711008	-0.373829971244008	0.155322978060957	-2.40679116451975	0.0160933696684479	0.0900674372197548
ENSMUSG00000022387.16	Brd1	NeuNeg_IFN-v-Sal_6h	17.2482564399484	0.131449620583669	0.25715653958513	0.51116577006261	0.609234985148709	0.846363026461495
ENSMUSG00000039005.13	Tlr4	NeuNeg_IFN-v-Sal_6h	1.50912111892923	-0.404155695170354	0.724202627772775	-0.558069909816955	0.576796646862521	0.825577280606425
ENSMUSG00000097899.2	Gm16894	NeuNeg_IFN-v-Sal_6h	3.77765855547588	-1.34966903974195	0.865571468674337	-1.55928087811054	0.118929915526479	0.358564819945502
ENSMUSG00000100860.1	2010009K17Rik	NeuNeg_IFN-v-Sal_6h	0.578637763985187	1.02995298204067	0.946906896093929	1.0877024829889	0.276726471244234	NA
ENSMUSG00000028430.14	Nol6	NeuNeg_IFN-v-Sal_6h	2.0793847339432	0.876156039694915	0.69675510256158	1.25748062191978	0.208579651644653	0.495777482861573
ENSMUSG00000048799.7	Cep120	NeuNeg_IFN-v-Sal_6h	29.1620256167409	-0.176406003957405	0.219170121382325	-0.804881627316705	0.420887991536028	0.708024725241916
ENSMUSG00000031979.17	Cog2	NeuNeg_IFN-v-Sal_6h	7.52260105575618	0.239498162479257	0.396692094893319	0.603738177700931	0.546017727527991	0.801867497603255
ENSMUSG00000040746.15	Rnf167	NeuNeg_IFN-v-Sal_6h	8.44487614307037	-0.0748716240098318	0.369136433100805	-0.202829136590225	0.839268583548632	0.951566154296856
ENSMUSG00000030002.15	Dusp11	NeuNeg_IFN-v-Sal_6h	159.103459437656	0.0206900745148568	0.113650791418393	0.18204954190498	0.855543846638264	0.956192778208488
ENSMUSG00000024446.13	Rpp21	NeuNeg_IFN-v-Sal_6h	5.13871592830977	0.150894958460206	0.522335896757566	0.288884909876761	0.772669451812046	0.919265606463035
ENSMUSG00000005686.16	Ampd3	NeuNeg_IFN-v-Sal_6h	7.25080912737005	0.322614305811558	0.438134362829745	0.736336460185213	0.461525962753006	0.741824379169509
ENSMUSG00000022365.5	Derl1	NeuNeg_IFN-v-Sal_6h	8.77694160165696	-0.0343481835356158	0.339349732639397	-0.101217653152287	0.919377683496257	0.975557272354225
ENSMUSG00000048537.15	Phldb1	NeuNeg_IFN-v-Sal_6h	41.1812795828509	-0.148914369236739	0.143097860578226	-1.04064706932033	0.298039377283251	0.598154214729007
ENSMUSG00000026786.14	Apbb1ip	NeuNeg_IFN-v-Sal_6h	17.999525442486	-2.56748307183319	0.397788639238362	-6.45439014233563	1.08655563468003e-10	3.91035137032548e-09
ENSMUSG00000037860.15	Aim2	NeuNeg_IFN-v-Sal_6h	12.3767103355687	-0.0803098530788719	0.270194008824121	-0.297230325085218	0.766290671392204	0.915854978303954
ENSMUSG00000001962.8	Fam50a	NeuNeg_IFN-v-Sal_6h	5.40155866591562	-0.970530560149067	0.548890685310039	-1.76816729837721	0.0770329393884146	0.271381303206893
ENSMUSG00000031285.14	Dcx	NeuNeg_IFN-v-Sal_6h	29.7342002351777	-1.56256831746624	0.713030113756995	-2.19144786078246	0.0284193988809237	0.136526486990674
ENSMUSG00000070687.11	Htr1d	NeuNeg_IFN-v-Sal_6h	0.536785991786913	-0.311900613814846	1.0470980966728	-0.297871436120381	0.765801289557824	NA
ENSMUSG00000036323.14	Srp72	NeuNeg_IFN-v-Sal_6h	16.7985529684762	0.352799672876768	0.261087927643444	1.35126765937095	0.176609707864486	0.455186889128205
ENSMUSG00000000263.15	Glra1	NeuNeg_IFN-v-Sal_6h	6.78053415661179	-0.472200582641434	0.976540906249349	-0.483544088752042	0.628709462946744	0.851544432409943
ENSMUSG00000022710.17	Usp7	NeuNeg_IFN-v-Sal_6h	35.0345521530968	0.0543333882490872	0.193549716684352	0.280720577533555	0.778924724551361	0.922395352711918
ENSMUSG00000017132.17	Cyth1	NeuNeg_IFN-v-Sal_6h	58.6399717857834	-1.1115003930189	0.163453474567505	-6.8001025732852	1.04544688924654e-11	4.27881596108617e-10
ENSMUSG00000030612.6	Mrpl46	NeuNeg_IFN-v-Sal_6h	2.13600358553013	0.0697483540501384	0.735691606901802	0.0948065104940748	0.924468515542047	0.976447003281002
ENSMUSG00000086016.1	1700084C06Rik	NeuNeg_IFN-v-Sal_6h	2.52491671955059	1.13367004432358	0.59915403077927	1.89211786299612	0.0584752788058298	0.227719027289867
ENSMUSG00000003518.13	Dusp3	NeuNeg_IFN-v-Sal_6h	7.02443261248709	1.01965078592095	0.33582745487912	3.03623414675244	0.0023955325704238	0.0200411823059373
ENSMUSG00000046447.3	Camk2n1	NeuNeg_IFN-v-Sal_6h	8.46080173321529	-0.661045667127942	0.451697719631126	-1.46346912636127	0.143339055615018	0.401516066321291
ENSMUSG00000026155.13	Smap1	NeuNeg_IFN-v-Sal_6h	40.959032174475	0.117292356522116	0.184392308240704	0.636102219453775	0.52470979901118	0.784308457366214
ENSMUSG00000066829.6	Zfp810	NeuNeg_IFN-v-Sal_6h	8.47343311096233	-0.791901218110618	0.592764881348561	-1.33594489658196	0.181567284782184	0.461528044370219
ENSMUSG00000031508.14	Ankrd10	NeuNeg_IFN-v-Sal_6h	26.103164727402	-0.0512518700338377	0.249031212124508	-0.20580500571235	0.836943230911999	0.950306167175147
ENSMUSG00000051586.15	Mical3	NeuNeg_IFN-v-Sal_6h	40.4863358949415	-0.693442038677552	0.251533550010432	-2.75685704212735	0.0058359860140708	0.0410386798653699
ENSMUSG00000001052.15	Sec24b	NeuNeg_IFN-v-Sal_6h	57.0536870205161	-0.0307263204382773	0.184937914783604	-0.166143975799825	0.868043647367501	0.956863670996869
ENSMUSG00000024012.17	Mtch1	NeuNeg_IFN-v-Sal_6h	8.00324311180657	0.0460951011181746	0.436700692118203	0.105553075481955	0.915936957018456	0.973785606935411
ENSMUSG00000026778.13	Prkcq	NeuNeg_IFN-v-Sal_6h	25.2117863672888	-0.267214880499949	0.177561255357532	-1.50491659884862	0.13234552022588	0.380584442714124
ENSMUSG00000110357.1	RP23-345D18.4	NeuNeg_IFN-v-Sal_6h	0.818104853731966	-0.153146547630877	0.988247983309472	-0.154967730991988	0.87684675687748	NA
ENSMUSG00000022389.14	Tef	NeuNeg_IFN-v-Sal_6h	16.0905691227527	-2.29491660378577	0.459880466915414	-4.99024587667012	6.03024851208952e-07	1.24419822677774e-05
ENSMUSG00000063480.7	Nhp2l1	NeuNeg_IFN-v-Sal_6h	4.30088297096514	-1.03329843277695	0.584506012562763	-1.76781489081088	0.0770918546853818	0.271436150711195
ENSMUSG00000037815.6	Ctnna1	NeuNeg_IFN-v-Sal_6h	32.6524650817406	0.62361905114531	0.1746739020503	3.57019018768888	0.0003567221351193	0.0039308332253964
ENSMUSG00000038366.15	Lasp1	NeuNeg_IFN-v-Sal_6h	3.36616001333889	-1.06354290873904	0.887614705584119	-1.19820334436567	0.230837863740318	0.52541921013257
ENSMUSG00000070594.10	Gm4788	NeuNeg_IFN-v-Sal_6h	1.03707380811899	0.444263417590034	0.79268860021089	0.560451377087851	0.575171596107095	NA
ENSMUSG00000070471.3	Erich6	NeuNeg_IFN-v-Sal_6h	2.0663972558116	-0.852875734648642	0.9041648720222	-0.943274574183746	0.345540477556248	0.645806437981562
ENSMUSG00000086602.1	Gm15609	NeuNeg_IFN-v-Sal_6h	0.407776472717393	0.0086980751319104	1.00709422519573	0.0086368037014808	0.993108913344731	NA
ENSMUSG00000061665.6	Cd2ap	NeuNeg_IFN-v-Sal_6h	70.0622920869679	0.198299024138057	0.11875052402523	1.66987915014107	0.0949432762771408	0.310619578587038
ENSMUSG00000038690.15	Atp5j2	NeuNeg_IFN-v-Sal_6h	11.8661916763187	-0.0279335989217073	0.375117934169762	-0.0744661781728242	0.940639452330649	0.981900670101875
ENSMUSG00000022362.13	Gm29394	NeuNeg_IFN-v-Sal_6h	2.79725787936935	0.469516052067812	0.563339467325187	0.833451372219913	0.404590212072833	0.698619580311617
ENSMUSG00000023074.11	Mospd1	NeuNeg_IFN-v-Sal_6h	7.00547600845934	-1.09488188546278	0.474914324986471	-2.30543032260391	0.0211424848948887	0.110790159340412
ENSMUSG00000007415.15	Gatad1	NeuNeg_IFN-v-Sal_6h	9.45631208801721	0.33503175769144	0.312447566882394	1.07228153841744	0.283593596342712	0.582250196819036
ENSMUSG00000091418.2	Gm3164	NeuNeg_IFN-v-Sal_6h	0.7745244920245	-0.311900279808325	0.99856316940126	-0.3123490725132	0.754775249706921	NA
ENSMUSG00000066613.14	Zfp932	NeuNeg_IFN-v-Sal_6h	10.7569443473052	-0.300320157862583	0.353579393949021	-0.849371210545948	0.395674767590867	0.689019853908233
ENSMUSG00000074378.5	Bsph1	NeuNeg_IFN-v-Sal_6h	1.60222426279798	0.705315493835424	0.923203109985201	0.763987346020455	0.444874783466459	0.726795171945465
ENSMUSG00000045287.6	Rtn4rl1	NeuNeg_IFN-v-Sal_6h	3.52953155091175	-1.71804591574188	0.917403349205984	-1.8727268842313	0.061106108961816	0.233880971004177
ENSMUSG00000036330.12	Slc18a1	NeuNeg_IFN-v-Sal_6h	0.816811758873483	-0.472199110126982	0.985534750521483	-0.47912984283621	0.631846260541517	NA
ENSMUSG00000027981.14	Rnpc3	NeuNeg_IFN-v-Sal_6h	118.808802906352	-0.102332041240631	0.134683715450588	-0.759795205368934	0.447377009329561	0.729309562459596
ENSMUSG00000097113.7	Gm19705	NeuNeg_IFN-v-Sal_6h	5.28165675412434	0.319824371408081	0.373077041860501	0.857260928769954	0.39130069636491	0.684639553125752
ENSMUSG00000027469.16	Tpx2	NeuNeg_IFN-v-Sal_6h	3.09337588821274	0.375326337051394	0.511753971010076	0.733411674970675	0.463307380586435	0.743770815105402
ENSMUSG00000025241.15	Fyco1	NeuNeg_IFN-v-Sal_6h	19.6217949936369	-0.0492002840148419	0.231307209968095	-0.212705362801394	0.831556783574731	0.946679134395957
ENSMUSG00000057278.8	Snrpg	NeuNeg_IFN-v-Sal_6h	3.52539312541943	0.650418230442021	0.544789645647666	1.19388875254555	0.232521487770275	0.52688603452776
ENSMUSG00000020375.9	Rufy1	NeuNeg_IFN-v-Sal_6h	22.0922388262596	-0.0901782700693597	0.227626233984249	-0.39616817662414	0.691980966139922	0.888290895692523
ENSMUSG00000031559.14	4930555F03Rik	NeuNeg_IFN-v-Sal_6h	21.4400370837276	-0.0875204558145203	0.75767173382044	-0.115512367570072	0.908039018192226	0.969108179487673
ENSMUSG00000040669.14	Phc1	NeuNeg_IFN-v-Sal_6h	7.94659065092568	0.0436692973641598	0.34231469003912	0.127570620352779	0.898488782682983	0.964535972939928
ENSMUSG00000045733.7	Sprn	NeuNeg_IFN-v-Sal_6h	0.556300003673653	-0.151602251147185	1.01256444155829	-0.149721089270996	0.8809846688953	NA
ENSMUSG00000050627.13	Gpd1l	NeuNeg_IFN-v-Sal_6h	2.71214424152763	-0.946913683114213	0.767927730814265	-1.23307655801173	0.21754720249851	0.507957450758614
ENSMUSG00000097929.7	Tunar	NeuNeg_IFN-v-Sal_6h	1.64036471924134	-0.311901578904726	0.971099867083555	-0.321183834409783	0.748071081966252	0.909182693105105
ENSMUSG00000025470.11	Zfp511	NeuNeg_IFN-v-Sal_6h	2.89512295457047	-1.28034088872139	0.677841289455286	-1.88885054457257	0.0589118578317479	0.228755174997184
ENSMUSG00000029276.13	Glmn	NeuNeg_IFN-v-Sal_6h	25.0293874751392	-0.420413577191894	0.273203141841319	-1.53883141445012	0.123845458479709	0.366454739268339
ENSMUSG00000021055.13	Esr2	NeuNeg_IFN-v-Sal_6h	0.840526134976183	-0.472199746282685	0.980478553749669	-0.481601300178204	0.630089202392854	NA
ENSMUSG00000033965.10	Slc16a2	NeuNeg_IFN-v-Sal_6h	7.82536417635043	1.18425912311607	0.429976745160024	2.75423993610474	0.0058828622666547	0.0412756117801589
ENSMUSG00000027070.14	Lrp2	NeuNeg_IFN-v-Sal_6h	0.853185283966534	-0.309221440507153	0.983837673417367	-0.314301280447078	0.753292225810104	NA
ENSMUSG00000020163.12	Uqcr11	NeuNeg_IFN-v-Sal_6h	4.58806031839472	-0.862033540038022	0.597994672591076	-1.44154050119357	0.149432043807947	0.409258156497207
ENSMUSG00000045962.16	Wnk1	NeuNeg_IFN-v-Sal_6h	219.490679721338	-0.154604608299466	0.0645594544552974	-2.39476323961997	0.0166311004752552	0.0921611016861974
ENSMUSG00000061882.12	Ccdc62	NeuNeg_IFN-v-Sal_6h	4.7396939245598	-0.6924721924866	0.514347077263316	-1.34631306970972	0.178201572590692	0.457017034357138
ENSMUSG00000087611.1	4930458D05Rik	NeuNeg_IFN-v-Sal_6h	0.417974726453701	0.0086984783726231	0.989468780711989	0.0087910589421163	0.992985840142649	NA
ENSMUSG00000020614.13	Fam20a	NeuNeg_IFN-v-Sal_6h	6.66871995633961	-1.63426630475021	0.528360011694181	-3.09309233965294	0.0019808249066293	0.017038359293012
ENSMUSG00000005442.13	Cic	NeuNeg_IFN-v-Sal_6h	3.89354896138098	-0.302666771513799	0.567578475336227	-0.533259777574374	0.593853766719741	0.838397539668361
ENSMUSG00000055319.8	Sec23ip	NeuNeg_IFN-v-Sal_6h	14.0462124720553	0.118952634040157	0.284074112565669	0.418738029191799	0.67540759947195	0.878710488656813
ENSMUSG00000029726.16	Mepce	NeuNeg_IFN-v-Sal_6h	0.804693602564412	0.422216672591943	0.909118831550786	0.464424075202271	0.642343944584264	NA
ENSMUSG00000091586.1	Cyp4f17	NeuNeg_IFN-v-Sal_6h	3.34241520672761	-2.44003365323372	0.835135375276435	-2.92172230451387	0.0034810175615621	0.0271966712046194
ENSMUSG00000036206.12	Sh3bp4	NeuNeg_IFN-v-Sal_6h	2.25583905083257	-0.897462366175058	0.7496024328339	-1.19725113855643	0.231208682931647	0.525543077918378
ENSMUSG00000026558.13	Uck2	NeuNeg_IFN-v-Sal_6h	11.4526909275696	0.0822225483189051	0.413236703773351	0.198972036046445	0.842284619216997	0.95295164144032
ENSMUSG00000069662.5	Marcks	NeuNeg_IFN-v-Sal_6h	13.3532230153303	-0.649869554838802	0.309513157383467	-2.09965082044527	0.0357595687344774	0.160635881933499
ENSMUSG00000082286.10	Pisd-ps1	NeuNeg_IFN-v-Sal_6h	2.22817005472349	0.321788351080588	0.676731058340275	0.475504038295203	0.634427755570069	0.853965198890089
ENSMUSG00000024812.9	Tjp2	NeuNeg_IFN-v-Sal_6h	32.5433457611309	-0.0383856458745853	0.202187150098601	-0.189852054672445	0.849425063884889	0.955670334793805
ENSMUSG00000097035.2	Gm26692	NeuNeg_IFN-v-Sal_6h	0.7507057322715	1.56788008248313	0.868422669633819	1.80543430901481	0.0710067464143034	NA
ENSMUSG00000031996.16	Aplp2	NeuNeg_IFN-v-Sal_6h	32.71598025192	-0.285257304815745	0.221988657815944	-1.28500846674905	0.198789325367667	0.482157490579645
ENSMUSG00000030677.8	Kif22	NeuNeg_IFN-v-Sal_6h	1.39100908837007	-0.31190108569932	0.974115757736729	-0.320188933627348	0.74882511165931	0.909182693105105
ENSMUSG00000028300.14	3110043O21Rik	NeuNeg_IFN-v-Sal_6h	11.0499605282115	0.465121974083826	0.303404493980508	1.5330095081377	0.125273512208189	0.367910770906492
ENSMUSG00000043019.12	Edem3	NeuNeg_IFN-v-Sal_6h	29.7860738557119	0.446300615828963	0.199078917332931	2.24182762197059	0.0249725152867495	0.124257362515396
ENSMUSG00000087141.1	Plcxd2	NeuNeg_IFN-v-Sal_6h	7.96208041797512	-0.96423646792253	0.882675683385875	-1.09240175760115	0.274656550813988	0.575313370529251
ENSMUSG00000086564.9	Cd101	NeuNeg_IFN-v-Sal_6h	0.846277329295231	-1.40604423468549	0.999217822940062	-1.40714487112369	0.159384434904226	NA
ENSMUSG00000086686.1	F630206G17Rik	NeuNeg_IFN-v-Sal_6h	2.17715660235818	-0.079974278447494	0.624878807573947	-0.127983662556887	0.898161902098776	0.964384401739118
ENSMUSG00000085058.2	8030453O22Rik	NeuNeg_IFN-v-Sal_6h	0.881517800302912	0.711236351024387	0.874454383576722	0.813348717076887	0.416018152956604	NA
ENSMUSG00000004040.16	Stat3	NeuNeg_IFN-v-Sal_6h	46.1340631155847	3.13819621761829	0.156629635813096	20.035775486084	2.68622551994297e-89	4.80604120168081e-86
ENSMUSG00000032902.1	Slc16a1	NeuNeg_IFN-v-Sal_6h	3.11698742989683	0.303724268982613	0.56741236471228	0.535279609454094	0.592456524077492	0.837435468643237
ENSMUSG00000041939.14	Mvk	NeuNeg_IFN-v-Sal_6h	0.814133419044045	-1.40295946956866	0.982528934953639	-1.42790651721098	0.153318767519517	NA
ENSMUSG00000020661.15	Dnmt3a	NeuNeg_IFN-v-Sal_6h	49.1119741311327	-0.484937857614177	0.21941327372575	-2.2101573408923	0.0270942444377946	0.132291741652608
ENSMUSG00000039830.8	Olig2	NeuNeg_IFN-v-Sal_6h	3.06703715570514	-2.60055389865917	0.786604865362855	-3.30604858064227	0.0009462168073067	0.0091721511568965
ENSMUSG00000007659.18	Bcl2l1	NeuNeg_IFN-v-Sal_6h	46.7463340042907	0.535196800974977	0.150977685456938	3.54487353117906	0.0003928015057389	0.0042777791807606
ENSMUSG00000031673.6	Cdh11	NeuNeg_IFN-v-Sal_6h	73.8098367301685	-0.540175305888281	0.199154545081225	-2.7123423453277	0.0066809553416161	0.0458729631021935
ENSMUSG00000031980.9	Agt	NeuNeg_IFN-v-Sal_6h	2.02508858378755	-2.11090015794756	0.865921137014281	-2.43775104650523	0.0147789482186593	0.0850213814839179
ENSMUSG00000036087.18	Slain2	NeuNeg_IFN-v-Sal_6h	20.4496123750751	-0.298947090644167	0.27463603595789	-1.0885209932538	0.276365173999186	0.576417440432094
ENSMUSG00000021116.9	Eif2s1	NeuNeg_IFN-v-Sal_6h	15.3585527004795	0.678069615591004	0.251292630958942	2.69832669984577	0.0069689011925845	0.0475891595070496
ENSMUSG00000090946.3	Ccdc71l	NeuNeg_IFN-v-Sal_6h	1.53900419888612	0.827262904014498	0.797886350708684	1.03681796696951	0.299820700513732	0.600696601061267
ENSMUSG00000033417.15	Cacul1	NeuNeg_IFN-v-Sal_6h	35.3294296831062	0.147971527802163	0.183658095758611	0.805690199448914	0.420421501888149	0.707852621072316
ENSMUSG00000052560.15	Cpne8	NeuNeg_IFN-v-Sal_6h	23.3237531752424	1.52374354208975	0.304154959063306	5.00976063905833	5.44977740713966e-07	1.13377096755842e-05
ENSMUSG00000020717.19	Pecam1	NeuNeg_IFN-v-Sal_6h	1.65394026760959	1.20304736453667	0.688916599894328	1.74628883194455	0.0807607755043284	0.279486091672375
ENSMUSG00000000682.7	Cd52	NeuNeg_IFN-v-Sal_6h	0.758807478874771	0.794802352550783	0.947024065303669	0.839263099714287	0.401321685254096	NA
ENSMUSG00000036054.15	Sugp2	NeuNeg_IFN-v-Sal_6h	12.5541504576336	-0.470004746171297	0.35375038550147	-1.32863387697805	0.183968789755469	0.464521194132559
ENSMUSG00000102171.1	Gm37874	NeuNeg_IFN-v-Sal_6h	1.07439808876681	-0.775962278819442	0.963571755897657	-0.805297866059348	0.420647812917371	NA
ENSMUSG00000028572.13	Hook1	NeuNeg_IFN-v-Sal_6h	35.9701023830581	0.0890882623710305	0.463523377295767	0.192197992020982	0.847587118717255	0.955464233046627
ENSMUSG00000038895.15	Zfp653	NeuNeg_IFN-v-Sal_6h	3.46406353918242	1.07457015863566	0.596729866055721	1.80076483474571	0.0717399536815465	0.260066256231559
ENSMUSG00000032997.16	Chpf	NeuNeg_IFN-v-Sal_6h	1.2228659633272	-0.310932008105965	1.00309518871606	-0.309972584460257	0.756581804666032	0.910858068895701
ENSMUSG00000035697.14	Hmha1	NeuNeg_IFN-v-Sal_6h	2.98254084529389	-1.76063307552946	0.668471105501992	-2.63382076059563	0.0084430045154955	0.0551196406923466
ENSMUSG00000070390.12	Nlrp1b	NeuNeg_IFN-v-Sal_6h	3.85194974009157	0.779470433506935	0.430468176364225	1.81075042547957	0.0701794933565165	0.257071651008193
ENSMUSG00000039108.14	Lsm14b	NeuNeg_IFN-v-Sal_6h	2.73692115850833	0.39602131746833	0.631241453822706	0.627368996554461	0.530417385628882	0.789417390091042
ENSMUSG00000083498.1	Gm14172	NeuNeg_IFN-v-Sal_6h	1.55923053612296	-0.632820467381731	1.00302853069973	-0.630909737871828	0.528099544332156	0.78711146328874
ENSMUSG00000047793.13	Sned1	NeuNeg_IFN-v-Sal_6h	19.5347605248235	-0.033590023713828	0.200323255186207	-0.167679102871032	0.866835736899255	0.956863670996869
ENSMUSG00000033460.14	Armcx1	NeuNeg_IFN-v-Sal_6h	5.14531121806191	-0.908105054740458	0.741725245380834	-1.22431461028969	0.220833567467921	0.512360059090078
ENSMUSG00000039473.7	Ubn1	NeuNeg_IFN-v-Sal_6h	32.1925908694052	0.194954468852615	0.174492731032346	1.1172641272746	0.263881408789263	0.564686941633601
ENSMUSG00000056919.9	Cep162	NeuNeg_IFN-v-Sal_6h	32.5315090630855	-0.0711013356825823	0.199776718970488	-0.355904011483369	0.721912451523558	0.904304015091122
ENSMUSG00000025505.16	Tmem80	NeuNeg_IFN-v-Sal_6h	5.65410695159357	-0.060948741785529	0.438386435943605	-0.139029716223632	0.889426666929196	0.960641178383262
ENSMUSG00000097710.1	2310026I22Rik	NeuNeg_IFN-v-Sal_6h	1.39228355371927	-0.311900899106566	0.97230006250558	-0.320786669809328	0.748372061925181	0.909182693105105
ENSMUSG00000055900.14	Tmem69	NeuNeg_IFN-v-Sal_6h	4.57723273835256	0.0995408471393146	0.509481619057704	0.195376719033392	0.845098040921672	0.954115916749574
ENSMUSG00000024095.15	Hnrnpll	NeuNeg_IFN-v-Sal_6h	21.6425435141275	-0.277250874936917	0.256360887316895	-1.0814866411123	0.279480699900549	0.579494035742666
ENSMUSG00000031959.14	Wdr59	NeuNeg_IFN-v-Sal_6h	14.0250372122141	0.306616602388692	0.279784919158283	1.09590110614657	0.273122054962914	0.574211955070596
ENSMUSG00000031749.12	St3gal2	NeuNeg_IFN-v-Sal_6h	4.91154806430705	-0.823370883009931	0.571861314722119	-1.43980867705665	0.149921535599251	0.409691754711982
ENSMUSG00000025532.13	Crcp	NeuNeg_IFN-v-Sal_6h	4.64040101638358	0.249803202823766	0.536042983058003	0.4660133808649	0.641205922703259	0.858591535470375
ENSMUSG00000090758.1	Gm17178	NeuNeg_IFN-v-Sal_6h	0.773487535974873	1.09890250925452	0.944960565953629	1.16290832532841	0.244866699254061	NA
ENSMUSG00000068522.4	Aard	NeuNeg_IFN-v-Sal_6h	1.51755804674691	-0.311901004710955	0.982192917218355	-0.317555746170806	0.750821947156898	0.9096734126142
ENSMUSG00000005338.13	Cadm3	NeuNeg_IFN-v-Sal_6h	11.4579444926271	-0.557620855841464	0.696602048292277	-0.800486959819417	0.423428715833982	0.708960058436469
ENSMUSG00000018340.13	Anxa6	NeuNeg_IFN-v-Sal_6h	7.8617701015432	-0.036334400499847	0.630357142999117	-0.0576409752842254	0.954034610356196	0.985754431160878
ENSMUSG00000025873.15	Faf2	NeuNeg_IFN-v-Sal_6h	15.1020244567946	-0.131547121297092	0.303377498424414	-0.433608695372201	0.664572619362282	0.872410995664814
ENSMUSG00000053390.15	Zfp952	NeuNeg_IFN-v-Sal_6h	8.33314193947995	0.441403733552113	0.340154637081125	1.29765608177448	0.194405541548619	0.477305430769438
ENSMUSG00000040701.15	Ap1g2	NeuNeg_IFN-v-Sal_6h	0.929667414238935	-0.628802534600713	0.977588550239147	-0.643217982091637	0.520082666761379	NA
ENSMUSG00000103174.1	Gm37168	NeuNeg_IFN-v-Sal_6h	0.552815048500785	-0.472199835969245	1.00514543082315	-0.469782602088279	0.638510345578665	NA
ENSMUSG00000054733.9	Msra	NeuNeg_IFN-v-Sal_6h	30.913030044052	0.116854021402876	0.301717924314191	0.38729558964217	0.698537390225957	0.892547404498616
ENSMUSG00000032420.7	Nt5e	NeuNeg_IFN-v-Sal_6h	4.60296786350349	-1.46352900457811	0.587547871387852	-2.49091023191198	0.0127416307837927	0.0761700161986727
ENSMUSG00000038587.8	Akap12	NeuNeg_IFN-v-Sal_6h	9.0359024363388	1.25789456955239	0.407030821434546	3.09041601596422	0.0019987632162398	0.017169074430856
ENSMUSG00000026708.16	Cenpl	NeuNeg_IFN-v-Sal_6h	0.770643296216149	-0.017015503931327	0.943955157209899	-0.0180257545089543	0.985618307620039	NA
ENSMUSG00000056167.6	Cnot10	NeuNeg_IFN-v-Sal_6h	35.9313283409969	-0.268624431992977	0.193954946227206	-1.38498366356845	0.166057462703231	0.436637342619203
ENSMUSG00000079020.9	Slc45a4	NeuNeg_IFN-v-Sal_6h	4.5530920136728	-0.312734717188759	0.775922507122812	-0.403048905422794	0.686912247393005	0.885726013378392
ENSMUSG00000016554.8	Eif3d	NeuNeg_IFN-v-Sal_6h	3.13634894393469	0.227436438353313	0.569999795607145	0.399011438435789	0.689884776048984	0.887166745583476
ENSMUSG00000036158.12	Prickle1	NeuNeg_IFN-v-Sal_6h	60.6872376398241	-0.676173452047451	0.20225557734466	-3.3431634416449	0.0008282909953011	0.0082329495437715
ENSMUSG00000026259.14	Ngef	NeuNeg_IFN-v-Sal_6h	3.71072434535345	-0.728247771420367	0.608309949446403	-1.19716564242146	0.231241998534863	0.525543077918378
ENSMUSG00000054452.9	Aes	NeuNeg_IFN-v-Sal_6h	3.12005010038553	-0.446302160428392	0.665644589136584	-0.67048116624413	0.502551108535769	0.777331793693763
ENSMUSG00000040929.16	Rfx3	NeuNeg_IFN-v-Sal_6h	100.939670447437	-0.631311066530622	0.121542116835658	-5.19417534404345	2.05629268182525e-07	4.68236537221444e-06
ENSMUSG00000046699.14	Slitrk4	NeuNeg_IFN-v-Sal_6h	8.3309871918828	0.302592335285091	0.92398880179793	0.327484851219297	0.743301198839666	0.909182693105105
ENSMUSG00000024795.10	Kif20b	NeuNeg_IFN-v-Sal_6h	1.48780026359034	-0.86167762339483	0.841609057081837	-1.02384547331582	0.305908268128041	0.607534385385032
ENSMUSG00000018411.17	Mapt	NeuNeg_IFN-v-Sal_6h	126.477637595672	-1.07725392933969	0.140421843010686	-7.67155526692316	1.69923233121946e-14	9.25268944182282e-13
ENSMUSG00000041530.16	Ago1	NeuNeg_IFN-v-Sal_6h	14.6649595729457	-0.0961771161838982	0.306298083158352	-0.313998426605158	0.753522233765708	0.910138812132768
ENSMUSG00000028869.13	Gnl2	NeuNeg_IFN-v-Sal_6h	29.5083905518798	0.578407859590528	0.197086117368522	2.93479757637618	0.00333765346185	0.026223821804398
ENSMUSG00000103719.1	Gm38039	NeuNeg_IFN-v-Sal_6h	0.454367113212709	-0.311900534773024	1.07249473979105	-0.290817775790482	0.771190689540034	NA
ENSMUSG00000038383.16	Pigu	NeuNeg_IFN-v-Sal_6h	19.8323291005612	0.376576151720065	0.240691041117856	1.5645623948906	0.117685552160278	0.355927035801816
ENSMUSG00000035891.16	Cerk	NeuNeg_IFN-v-Sal_6h	20.0549708248967	0.642091907499558	0.226210418952806	2.83847185497463	0.0045330116859601	0.0337510134010379
ENSMUSG00000090362.1	Vmn2r79	NeuNeg_IFN-v-Sal_6h	1.36216149082018	-0.723071309997621	0.928766614955357	-0.778528532738418	0.436257492523826	0.718446218164901
ENSMUSG00000042510.7	AA986860	NeuNeg_IFN-v-Sal_6h	1.04519955267079	1.97117061663019	0.727641378372376	2.70898642548257	0.0067489100958069	NA
ENSMUSG00000009863.14	Sdhb	NeuNeg_IFN-v-Sal_6h	7.89588532617327	-0.474076005370397	0.430855290249599	-1.10031376218164	0.271195437935126	0.572399178288748
ENSMUSG00000034006.16	Pqlc1	NeuNeg_IFN-v-Sal_6h	2.73978615119354	2.26518382290501	0.62797930249175	3.60709949184156	0.0003096389561231	0.0034904755053876
ENSMUSG00000104301.3	Wdr49	NeuNeg_IFN-v-Sal_6h	2.30465718634507	0.179771868224908	0.746022927732973	0.240973650462998	0.809575538713301	0.937991131146252
ENSMUSG00000108081.1	Gm44026	NeuNeg_IFN-v-Sal_6h	0.367880359156187	-0.311901993773674	1.05920556795441	-0.29446785705256	0.768400421503404	NA
ENSMUSG00000029223.12	Uchl1	NeuNeg_IFN-v-Sal_6h	11.5618809330844	0.429131364091979	0.503167886191524	0.852859206377564	0.393737386186755	0.686847970812307
ENSMUSG00000037007.17	Zfp113	NeuNeg_IFN-v-Sal_6h	3.72722541542819	-1.08691062365023	0.674192856481029	-1.61216573744699	0.106925878869922	0.334200076607661
ENSMUSG00000020630.8	Rnaseh1	NeuNeg_IFN-v-Sal_6h	3.0686726521771	-0.231827574505934	0.569796870360878	-0.406860034803468	0.684110790360581	0.884099013360429
ENSMUSG00000097005.1	4930598A11Rik	NeuNeg_IFN-v-Sal_6h	0.482538130239439	0.490461154071378	0.995328384336447	0.492763154140683	0.622179948158784	NA
ENSMUSG00000025421.14	Hdhd2	NeuNeg_IFN-v-Sal_6h	8.52481705386691	0.19351285129914	0.460099737074672	0.420588919544924	0.674055286269824	0.878226403118131
ENSMUSG00000060657.7	Marf1	NeuNeg_IFN-v-Sal_6h	42.0203152585041	1.19284207098023	0.153530245201296	7.76942725139453	7.88418085247896e-15	4.38851026650873e-13
ENSMUSG00000034126.4	Pomt2	NeuNeg_IFN-v-Sal_6h	7.60837541448727	-0.486100746357748	0.473892123215203	-1.02576245213724	0.305003568695997	0.607002176124054
ENSMUSG00000044067.6	Gpr22	NeuNeg_IFN-v-Sal_6h	5.19501007719099	-0.47220078790571	0.966109941750409	-0.488765064408893	0.625008034041425	0.851477699020986
ENSMUSG00000027198.16	Ext2	NeuNeg_IFN-v-Sal_6h	18.425919498386	-0.337358277701337	0.301438395368729	-1.11916160278345	0.263071202995892	0.564065013922369
ENSMUSG00000067377.12	Tspan6	NeuNeg_IFN-v-Sal_6h	1.09068901097766	-0.472199705733562	0.979426376625887	-0.482118632908667	0.629721674074713	NA
ENSMUSG00000032118.15	Fez1	NeuNeg_IFN-v-Sal_6h	25.999446282266	-1.24650262666337	0.249766979136623	-4.9906622203311	6.01726416691805e-07	1.24356792782973e-05
ENSMUSG00000017550.14	Atad5	NeuNeg_IFN-v-Sal_6h	8.84464777123	-0.369910198249224	0.39577608607704	-0.934645147249293	0.349971204069585	0.650525998557933
ENSMUSG00000006299.13	Aamp	NeuNeg_IFN-v-Sal_6h	2.07901951050337	0.299793833271347	0.676794749080116	0.442961228169721	0.657793779042272	0.86946799881007
ENSMUSG00000036333.10	Kidins220	NeuNeg_IFN-v-Sal_6h	85.8930855352787	-0.204359118400411	0.140614932112616	-1.45332444662949	0.146133692801013	0.404960727078593
ENSMUSG00000037752.4	Xkr8	NeuNeg_IFN-v-Sal_6h	0.517399744794312	-0.47219917575844	1.02984693551749	-0.458513939764423	0.646583249951466	NA
ENSMUSG00000087236.1	Gm1305	NeuNeg_IFN-v-Sal_6h	0.454159577993248	0.169340275539028	0.983695127627868	0.172147112233222	0.86332187536801	NA
ENSMUSG00000037313.16	Tacc3	NeuNeg_IFN-v-Sal_6h	1.79426946828376	-0.665652307959666	0.840330008600937	-0.792132020928194	0.428283700915341	0.712814027420336
ENSMUSG00000097340.1	Gm26617	NeuNeg_IFN-v-Sal_6h	1.20667270439522	0.273376335228552	0.783378111170222	0.348971117944792	0.727110992677922	0.906283645730324
ENSMUSG00000031878.17	Nae1	NeuNeg_IFN-v-Sal_6h	30.1455838205295	0.1598832899591	0.207987293307498	0.768716624061846	0.442061553894772	0.723520504571108
ENSMUSG00000003657.8	Calb2	NeuNeg_IFN-v-Sal_6h	2.93510663180368	-0.848955218912782	0.895197395953812	-0.948344155992813	0.342954278666253	0.642666621724674
ENSMUSG00000046679.16	C87436	NeuNeg_IFN-v-Sal_6h	3.55569733780459	-0.0647656615714155	0.539594824445835	-0.12002646918997	0.904462180147396	0.967169086762806
ENSMUSG00000022420.15	Dnal4	NeuNeg_IFN-v-Sal_6h	0.791502287021484	-0.63290126189635	1.00926648678396	-0.6270903375709	0.530600020491041	NA
ENSMUSG00000110366.1	RP23-397L11.6	NeuNeg_IFN-v-Sal_6h	0.660778994389002	0.489414776666398	0.972393803153373	0.503309230354283	0.614746877839425	NA
ENSMUSG00000021365.14	Nedd9	NeuNeg_IFN-v-Sal_6h	6.97436863650932	0.0124875098292634	0.383644386589879	0.03254970036252	0.974033681848343	0.996470987703696
ENSMUSG00000097039.8	Pvt1	NeuNeg_IFN-v-Sal_6h	58.8215333018234	1.0630435251092	0.133173142708288	7.98241675078413	1.43495585708412e-15	8.55780340672455e-14
ENSMUSG00000102362.1	4930509J09Rik	NeuNeg_IFN-v-Sal_6h	6.89006609163238	-0.295581143664034	0.581016510933686	-0.508731056866248	0.610940750230069	0.847239724934269
ENSMUSG00000020044.13	Timp3	NeuNeg_IFN-v-Sal_6h	8.31659606500167	1.2297889006646	0.301782472557709	4.07508391803448	4.59977567105425e-05	0.000653147284629
ENSMUSG00000057191.13	AB124611	NeuNeg_IFN-v-Sal_6h	0.721964055761088	1.48225148743439	0.816796374604832	1.81471359756157	0.0695679343256347	NA
ENSMUSG00000009073.16	Nf2	NeuNeg_IFN-v-Sal_6h	16.828653988931	0.411444311148656	0.239958029056496	1.71465115281383	0.0864092042871375	0.292483479592462
ENSMUSG00000110218.1	TINCR	NeuNeg_IFN-v-Sal_6h	0.660942124086352	-0.153671916635947	1.0105658986355	-0.152065211030217	0.879135502634522	NA
ENSMUSG00000059363.10	Fxn	NeuNeg_IFN-v-Sal_6h	1.15631180900164	-0.46766070944097	0.97244280607154	-0.480913331376494	0.630578097431119	NA
ENSMUSG00000052593.15	Adam17	NeuNeg_IFN-v-Sal_6h	14.7246855963402	-0.040953622226043	0.249755069010488	-0.163975139276645	0.86975071486951	0.956863670996869
ENSMUSG00000028053.13	Ash1l	NeuNeg_IFN-v-Sal_6h	104.844216414795	0.170053453621178	0.105967733589169	1.6047663553933	0.108545232777699	0.337744222436746
ENSMUSG00000034064.14	Poglut1	NeuNeg_IFN-v-Sal_6h	10.485413470884	0.446116741816828	0.341562342742934	1.3061063413322	0.191516396786856	0.473087051944494
ENSMUSG00000032012.7	Nectin1	NeuNeg_IFN-v-Sal_6h	5.62139131304794	-1.69592837617898	0.609942924049437	-2.78047061341353	0.0054280172207479	0.0390020009596368
ENSMUSG00000019132.10	BC005537	NeuNeg_IFN-v-Sal_6h	39.561164826974	0.307421385334782	0.168982736040433	1.81924729435807	0.0688737103753379	0.253809070305943
ENSMUSG00000033335.17	Dnm2	NeuNeg_IFN-v-Sal_6h	32.3344270918585	-0.103271583262219	0.176431526438835	-0.58533520253831	0.558322349123902	0.81146908441775
ENSMUSG00000075324.13	Fign	NeuNeg_IFN-v-Sal_6h	69.5763465530151	-0.826392233189677	0.178061875761926	-4.64103969282333	3.46660520968676e-06	6.33806768556452e-05
ENSMUSG00000021458.16	2010111I01Rik	NeuNeg_IFN-v-Sal_6h	60.6634906195368	0.306854017371148	0.141904999428841	2.16239046267726	0.0305880920876212	0.143692897713942
ENSMUSG00000051113.9	Fam71e1	NeuNeg_IFN-v-Sal_6h	1.8971330850415	-0.731657008531722	0.906676922718761	-0.806965513512549	0.419686352248935	0.707748740727203
ENSMUSG00000048930.12	Tada3	NeuNeg_IFN-v-Sal_6h	5.69902977394348	-0.34428560110207	0.464988286831327	-0.740417792990468	0.459046525688747	0.739201664752479
ENSMUSG00000087478.1	4930506C21Rik	NeuNeg_IFN-v-Sal_6h	4.81929149547309	-0.879096625752146	0.518873414567606	-1.69424102501903	0.0902194920603587	0.30033419011916
ENSMUSG00000020458.16	Rtn4	NeuNeg_IFN-v-Sal_6h	222.040864155816	-0.132393400309688	0.0878638210017282	-1.50680221734363	0.131861361055631	0.380123782231273
ENSMUSG00000025977.15	Boll	NeuNeg_IFN-v-Sal_6h	1.27662280891329	1.31531577282772	0.756006717752312	1.73982021844765	0.0818905911232733	0.282145189333666
ENSMUSG00000048503.6	Tmem136	NeuNeg_IFN-v-Sal_6h	2.3103700609326	-0.0140411881394831	0.930644553275645	-0.0150875950329925	0.987962297566712	0.998448990451034
ENSMUSG00000020153.14	Ndufs7	NeuNeg_IFN-v-Sal_6h	3.09550878644105	-0.479759025136576	0.701100231387528	-0.684294489800836	0.493789225749385	0.770330874848691
ENSMUSG00000028851.6	Nudc	NeuNeg_IFN-v-Sal_6h	2.63919716004899	0.220004117405827	0.615345848942511	0.357529213504747	0.720695660226774	0.903805568990396
ENSMUSG00000018239.9	Zcchc10	NeuNeg_IFN-v-Sal_6h	4.63733881579194	0.16335693447552	0.467755534205336	0.349235706538556	0.72691236180509	0.906126248556479
ENSMUSG00000027560.4	Dok5	NeuNeg_IFN-v-Sal_6h	11.7781031426206	-0.151649228055062	0.559882277773878	-0.270859132491258	0.786499377957463	0.92602408663526
ENSMUSG00000035900.18	Gramd4	NeuNeg_IFN-v-Sal_6h	4.78617186179055	-1.11324440897513	0.754086527231774	-1.47628205620092	0.139868189152793	0.395573489958151
ENSMUSG00000104837.1	Gm42520	NeuNeg_IFN-v-Sal_6h	0.628202731008139	-0.311899458288601	1.02177481341376	-0.305252639029671	0.760173744088425	NA
ENSMUSG00000030824.17	Nucb1	NeuNeg_IFN-v-Sal_6h	3.74247806581385	-0.967526903383324	0.743016538592397	-1.30216065609555	0.19286147161715	0.475097771544687
ENSMUSG00000025255.18	Zfhx4	NeuNeg_IFN-v-Sal_6h	83.5323561216985	-0.0983225551264599	0.195501466326377	-0.502924898590359	0.615017074860509	0.849506324644647
ENSMUSG00000024891.5	Slc29a2	NeuNeg_IFN-v-Sal_6h	0.686534310366785	-0.632038683531957	0.977857569425489	-0.646350453577091	0.518052419945909	NA
ENSMUSG00000038406.17	Scaf1	NeuNeg_IFN-v-Sal_6h	3.32400423876834	0.0140729051943413	0.548925396098196	0.0256371909450221	0.979546721726383	0.998448990451034
ENSMUSG00000014771.12	Pdcd2	NeuNeg_IFN-v-Sal_6h	4.10967477413878	-0.296393580662378	0.558167889287164	-0.531011522430827	0.59541079451577	0.839271220091784
ENSMUSG00000032131.15	Abcg4	NeuNeg_IFN-v-Sal_6h	3.07723088906581	-0.949705750817751	0.967100088679129	-0.9820139217595	0.326092989683601	0.629895786236449
ENSMUSG00000095253.4	Zfp799	NeuNeg_IFN-v-Sal_6h	18.8148548471189	-0.627389765227115	0.314366342005154	-1.99572817250528	0.0459635188080222	0.191882369850557
ENSMUSG00000097173.1	Gm26829	NeuNeg_IFN-v-Sal_6h	1.76827470310373	-0.766533018679941	0.862014901446461	-0.889234069380585	0.373877296368234	0.666065328551318
ENSMUSG00000030222.13	Rerg	NeuNeg_IFN-v-Sal_6h	14.5517351524005	-0.731451355494942	0.894700588939984	-0.817537581328235	0.413621281629834	0.706973656844341
ENSMUSG00000047021.14	Ccdc108	NeuNeg_IFN-v-Sal_6h	1.51759669548808	-1.1061868977197	0.965783869696721	-1.14537727583612	0.252052907464348	0.552548251858421
ENSMUSG00000032705.8	Exd2	NeuNeg_IFN-v-Sal_6h	15.4649727649023	0.168176249651871	0.298527816139994	0.563352024700455	0.573195198744601	0.822490452460746
ENSMUSG00000056856.12	Jakmip3	NeuNeg_IFN-v-Sal_6h	24.3217035920896	0.305951581184991	0.217996879567448	1.40346770922622	0.160477414502396	0.427257470073982
ENSMUSG00000038042.9	Ptpdc1	NeuNeg_IFN-v-Sal_6h	31.2197674035094	-0.35030109057968	0.18589864946873	-1.88436597888574	0.0595154883936571	0.23021584007954
ENSMUSG00000001098.15	Kctd10	NeuNeg_IFN-v-Sal_6h	0.672903725286539	0.461879333911771	0.956023843964743	0.483125328753625	0.629006750653963	NA
ENSMUSG00000044433.16	Camsap3	NeuNeg_IFN-v-Sal_6h	2.17209861887704	0.0084680888103597	0.97135592974176	0.0087178021475722	0.993044288368196	0.998448990451034
ENSMUSG00000040009.5	Gnaz	NeuNeg_IFN-v-Sal_6h	33.5731120054969	-0.236166944042408	0.22194985461148	-1.0640554122273	0.287303597947272	0.586058921298022
ENSMUSG00000084771.8	A230072E10Rik	NeuNeg_IFN-v-Sal_6h	5.94461780877118	-0.0145697022544424	0.475182469811622	-0.030661278940316	0.975539671562063	0.997604217085268
ENSMUSG00000024145.6	Pigf	NeuNeg_IFN-v-Sal_6h	6.8634855554705	-0.20434408200207	0.473447566067196	-0.431608686257493	0.666025844195841	0.87342720215245
ENSMUSG00000027175.10	Tcp11l1	NeuNeg_IFN-v-Sal_6h	35.2354389975146	-0.285209695750707	0.213422931462694	-1.3363591896898	0.181431898610613	0.461464885905628
ENSMUSG00000046111.16	Cep295	NeuNeg_IFN-v-Sal_6h	40.2733627906131	-0.0203988095156752	0.167299749380673	-0.121929707552997	0.902954687930593	0.966367798315323
ENSMUSG00000097348.8	Rmst	NeuNeg_IFN-v-Sal_6h	184.588499447659	-0.090950678383796	0.225592081195947	-0.403164321644771	0.686827344676284	0.885726013378392
ENSMUSG00000029554.15	Mad1l1	NeuNeg_IFN-v-Sal_6h	12.5954440330328	-0.320555489915049	0.308111128701979	-1.040389197448	0.298159118453334	0.598154214729007
ENSMUSG00000071324.11	Armc2	NeuNeg_IFN-v-Sal_6h	5.86331153346596	-1.0431318576359	0.588469391887635	-1.7726187156308	0.0762919083450709	0.270138495932618
ENSMUSG00000042719.17	Naa25	NeuNeg_IFN-v-Sal_6h	16.1218266283091	1.32760109215449	0.257662654765742	5.15247773629244	2.5706714434588e-07	5.69824586865098e-06
ENSMUSG00000020440.13	Arf5	NeuNeg_IFN-v-Sal_6h	2.59725001355954	-0.0332227904207822	0.738553336791809	-0.0449836034389854	0.964120378284035	0.990944126824753
ENSMUSG00000041642.18	Kif21b	NeuNeg_IFN-v-Sal_6h	11.1156775660294	-2.13202146836122	0.497619121479433	-4.28444442010724	1.83196396654235e-05	0.0002864359140696
ENSMUSG00000036192.15	Rorb	NeuNeg_IFN-v-Sal_6h	44.7566483543057	0.273650314690419	0.299891654507091	0.912497265521432	0.361507008352005	0.659972807695071
ENSMUSG00000059857.15	Ntng1	NeuNeg_IFN-v-Sal_6h	153.064504865634	-0.389084536315196	0.395023543901388	-0.984965433888986	0.324641050127414	0.628603047587466
ENSMUSG00000031257.14	Nox1	NeuNeg_IFN-v-Sal_6h	7.54750201020331	0.083966282031672	0.442564306439346	0.189726737583569	0.849523267779599	0.955670334793805
ENSMUSG00000061393.13	Acvr2b	NeuNeg_IFN-v-Sal_6h	4.97984944790484	-0.894211725788182	0.60130986376836	-1.48710636506813	0.136986720704267	0.389559875136294
ENSMUSG00000109459.1	Gm44592	NeuNeg_IFN-v-Sal_6h	2.90744229256731	0.215727027796735	0.616918664503202	0.349684715683643	0.72657532549298	0.905900917543418
ENSMUSG00000043518.7	Rai2	NeuNeg_IFN-v-Sal_6h	4.82005416421037	-0.949387900318285	0.962856746451041	-0.986011578376119	0.324127431193763	0.627899759979999
ENSMUSG00000027303.17	Ptpra	NeuNeg_IFN-v-Sal_6h	59.7927737466807	-0.0026760497794116	0.133841643732413	-0.019994149091308	0.984048039982604	0.998448990451034
ENSMUSG00000046139.7	Patl1	NeuNeg_IFN-v-Sal_6h	12.3622483876607	0.569800981067108	0.292237906355913	1.94978464009783	0.0512017930537622	0.206522143705416
ENSMUSG00000030770.15	Parva	NeuNeg_IFN-v-Sal_6h	4.93031553085242	0.741053418227101	0.682520679969668	1.08575965531189	0.277585340086508	0.577443300499145
ENSMUSG00000061479.15	Snrpa	NeuNeg_IFN-v-Sal_6h	3.24549929603561	0.102701061025698	0.585615322709384	0.175372906143483	0.860786628413748	0.956586803392491
ENSMUSG00000052253.5	Zfp622	NeuNeg_IFN-v-Sal_6h	3.32508080822921	-1.03731568905813	0.694626769145775	-1.49334251879435	0.135347551084621	0.386920463046856
ENSMUSG00000051412.6	Vamp7	NeuNeg_IFN-v-Sal_6h	10.4571742084573	0.572305294679934	0.296449984788853	1.9305290067313	0.0535413247074132	0.213368228562206
ENSMUSG00000086158.2	Ccpg1os	NeuNeg_IFN-v-Sal_6h	0.894889587609534	0.0067834878558245	0.981333160248235	0.0069125228114258	0.994484648695913	NA
ENSMUSG00000071033.1	Gm10308	NeuNeg_IFN-v-Sal_6h	1.42072937250437	-0.78951715464915	0.979499028540921	-0.806041794472455	0.420218750882105	0.707748740727203
ENSMUSG00000018381.15	Abi3	NeuNeg_IFN-v-Sal_6h	1.86652432670626	-3.19604242382041	0.887911689241507	-3.59950484101703	0.0003188236981854	0.0035747072480525
ENSMUSG00000017764.2	Zswim1	NeuNeg_IFN-v-Sal_6h	1.61405399500984	0.253976795120159	0.89845826479242	0.282680682089153	0.77742162597643	0.921365019538071
ENSMUSG00000100017.1	2410022M11Rik	NeuNeg_IFN-v-Sal_6h	0.800564456003177	0.218999947133192	0.905970417126842	0.241729688953553	0.808989623202884	NA
ENSMUSG00000030695.14	Aldoa	NeuNeg_IFN-v-Sal_6h	6.06906393449939	-0.533442135923859	0.556917296094696	-0.957848031771588	0.338139394863482	0.63976521412043
ENSMUSG00000024256.6	Adcyap1	NeuNeg_IFN-v-Sal_6h	1.51763690937121	0.008696852252582	0.978913545454812	0.0088841882850251	0.992911536579556	0.998448990451034
ENSMUSG00000034203.8	Chchd4	NeuNeg_IFN-v-Sal_6h	2.55685813193269	-0.140107178171675	0.736237846234991	-0.190301515859531	0.84907286587328	0.955670334793805
ENSMUSG00000019810.15	Fuca2	NeuNeg_IFN-v-Sal_6h	3.43583562198698	-0.558387544870364	0.84214653052358	-0.663052716637333	0.507296792014222	0.778293420356223
ENSMUSG00000011589.8	Fsd1	NeuNeg_IFN-v-Sal_6h	4.58721211287198	-0.479630864438254	0.71241718552251	-0.673244377290642	0.500791832982402	0.776419524173262
ENSMUSG00000066772.12	Obox3	NeuNeg_IFN-v-Sal_6h	1.59375015359914	-0.72350149751632	0.903340979860846	-0.80091738739426	0.42317947347959	0.708960058436469
ENSMUSG00000031012.17	Cask	NeuNeg_IFN-v-Sal_6h	94.2078922765832	-0.0846332132586997	0.135798918825804	-0.623224499800789	0.533137004013283	0.792147091975603
ENSMUSG00000030741.15	Spns1	NeuNeg_IFN-v-Sal_6h	3.76956231431092	-0.0695918105036997	0.602127424535011	-0.115576550191916	0.907988148573056	0.969108179487673
ENSMUSG00000002257.7	Def6	NeuNeg_IFN-v-Sal_6h	0.697608517498668	-0.31580494920036	1.01640143771487	-0.310708876908292	0.756021948261672	NA
ENSMUSG00000041632.5	Mrps27	NeuNeg_IFN-v-Sal_6h	9.89576212772381	-0.542346679710598	0.453480341256585	-1.19596513976277	0.231710163131367	0.525601411716963
ENSMUSG00000026037.14	Orc2	NeuNeg_IFN-v-Sal_6h	27.4828327845222	0.0672326988391059	0.234741447347678	0.286411707854587	0.774562808568054	0.920188257873867
ENSMUSG00000067873.11	Htatsf1	NeuNeg_IFN-v-Sal_6h	6.6875364672437	-0.502120206556894	0.42836402313714	-1.17218108766371	0.24112435975889	0.538680250021466
ENSMUSG00000014444.16	Piezo1	NeuNeg_IFN-v-Sal_6h	1.55763896082253	-0.225887412610056	0.688126681753486	-0.328264284178677	0.74271184636193	0.909182693105105
ENSMUSG00000026499.5	Acbd3	NeuNeg_IFN-v-Sal_6h	15.1556794342681	-0.0865221626854848	0.285914613645042	-0.30261539129616	0.762182983583288	0.913190441633703
ENSMUSG00000071392.5	Ect2l	NeuNeg_IFN-v-Sal_6h	0.821326684676175	-0.469282548815682	0.979806631276753	-0.478954248558387	0.631971176864853	NA
ENSMUSG00000031872.13	Bean1	NeuNeg_IFN-v-Sal_6h	3.67035438822605	-0.791689406292837	0.970835709115417	-0.815472070979126	0.414802145023937	0.70714880709071
ENSMUSG00000033909.17	Usp36	NeuNeg_IFN-v-Sal_6h	9.42093195268283	0.368390496982752	0.385488475891148	0.955645940209056	0.339251143197206	0.640730972945778
ENSMUSG00000103382.1	Gm37755	NeuNeg_IFN-v-Sal_6h	1.54526149340638	1.22723080740575	0.681496817927778	1.80078728927507	0.0717364130547176	0.260066256231559
ENSMUSG00000059772.12	Slx1b	NeuNeg_IFN-v-Sal_6h	2.16911549009136	-1.96034302658005	0.899073410573096	-2.1804037395906	0.0292275471908998	0.139128594464581
ENSMUSG00000097443.1	Gm17529	NeuNeg_IFN-v-Sal_6h	1.273103845601	-1.10330867611418	0.981581553914045	-1.12401121609789	0.261008267769121	0.562381857672546
ENSMUSG00000042734.5	Ttc9	NeuNeg_IFN-v-Sal_6h	3.34650296757173	-0.0687619432505009	0.679493448974895	-0.101195888428707	0.919394960523548	0.975557272354225
ENSMUSG00000045427.13	Hnrnph2	NeuNeg_IFN-v-Sal_6h	15.3779161002044	0.877816565540706	0.217027972794961	4.04471623743189	5.23865367630826e-05	0.00073552576953
ENSMUSG00000039676.3	Capsl	NeuNeg_IFN-v-Sal_6h	0.597334687872146	-0.948103120050403	0.989305365755913	-0.958352347888028	0.337885115391327	NA
ENSMUSG00000002699.13	Lcp2	NeuNeg_IFN-v-Sal_6h	4.22283920986157	0.569187230979297	0.374058997805828	1.52165095430951	0.128096562870575	0.372746658807996
ENSMUSG00000020297.10	Nsg2	NeuNeg_IFN-v-Sal_6h	13.7284994715834	-0.907460252769923	0.74185905222986	-1.223224613951	0.221244871326425	0.513029210977994
ENSMUSG00000066258.13	Trim12a	NeuNeg_IFN-v-Sal_6h	7.4133273383011	2.82752410233797	0.318451373347858	8.87898228420998	6.74748526559549e-19	5.52323565139332e-17
ENSMUSG00000062270.13	Morf4l1	NeuNeg_IFN-v-Sal_6h	39.8446064638002	0.606002719539719	0.162637264335815	3.72610005471094	0.0001944652373535	0.0023261534217911
ENSMUSG00000045275.15	Lca5l	NeuNeg_IFN-v-Sal_6h	2.55468864476991	-0.169616684411987	0.92350749148551	-0.183665737393369	0.854275689204676	0.955670334793805
ENSMUSG00000052551.15	Adarb2	NeuNeg_IFN-v-Sal_6h	252.175567669233	-0.998851217720334	0.191072686086359	-5.22759813649599	1.71726254268164e-07	3.99758291534291e-06
ENSMUSG00000038141.9	Tmem181a	NeuNeg_IFN-v-Sal_6h	8.5427640799315	-0.702192256210356	0.5694844286126	-1.23303152980155	0.217564000949783	0.507957450758614
ENSMUSG00000028266.17	Lmo4	NeuNeg_IFN-v-Sal_6h	5.91038346669828	1.96721973937707	0.407788339616129	4.82411964311904	1.4062299106735e-06	2.76044253938478e-05
ENSMUSG00000033429.10	Mcee	NeuNeg_IFN-v-Sal_6h	2.81206520588734	-0.916391655593203	0.701453035773219	-1.30641911697346	0.191410068258643	0.472917675058442
ENSMUSG00000028893.8	Sesn2	NeuNeg_IFN-v-Sal_6h	0.791965805432546	0.0092257694491118	0.987784788347251	0.0093398577888087	0.992547980013979	NA
ENSMUSG00000038695.13	Josd2	NeuNeg_IFN-v-Sal_6h	6.49258036614457	-0.615389755637389	0.373802781845253	-1.64629528062782	0.0997029806542746	0.319110689934612
ENSMUSG00000040016.16	Ptger3	NeuNeg_IFN-v-Sal_6h	1.01780005552322	0.489341037533367	0.970811027526043	0.5040538515311	0.614223535046935	NA
ENSMUSG00000002227.15	Mov10	NeuNeg_IFN-v-Sal_6h	4.26679285023094	4.18516047314395	0.547620502512394	7.64244664679848	2.13132330714901e-14	1.14560914586842e-12
ENSMUSG00000024271.7	Elp2	NeuNeg_IFN-v-Sal_6h	18.5632070159109	-0.643315045007846	0.325175584483619	-1.97836207791995	0.0478878745811611	0.197165567872261
ENSMUSG00000074305.9	Peak1	NeuNeg_IFN-v-Sal_6h	78.7005395141458	0.121916246849946	0.175753733176723	0.693676570314196	0.487885062532897	0.764517851895066
ENSMUSG00000036902.10	Neto2	NeuNeg_IFN-v-Sal_6h	39.1809964631357	1.05989231019449	0.322822824940718	3.28320127422565	0.0010263535749576	0.0098632696868333
ENSMUSG00000048706.3	Lurap1l	NeuNeg_IFN-v-Sal_6h	6.79425856017819	-0.55912526823946	0.840719732395771	-0.665055483646304	0.506015006089892	0.778064080573334
ENSMUSG00000102729.1	Gm32444	NeuNeg_IFN-v-Sal_6h	2.55217842090461	-0.472200234831613	0.970812462389784	-0.486396964527247	0.626685742320048	0.851477699020986
ENSMUSG00000024528.7	Srfbp1	NeuNeg_IFN-v-Sal_6h	8.34637653258769	0.0674380016555973	0.361576704701314	0.186510913946476	0.852044120930076	0.955670334793805
ENSMUSG00000020461.10	Clhc1	NeuNeg_IFN-v-Sal_6h	1.25476639476878	-1.86089054905209	0.943522893554907	-1.97227916965621	0.0485777462074129	0.199079742637971
ENSMUSG00000028163.17	Nfkb1	NeuNeg_IFN-v-Sal_6h	39.1531853940154	0.672271326056588	0.167044281228475	4.02450967559368	5.70941468656354e-05	0.0007927351389636
ENSMUSG00000072809.2	9330160F10Rik	NeuNeg_IFN-v-Sal_6h	1.61577115075506	-0.290092479024868	0.812254756201519	-0.357144697288663	0.720983484391536	0.903805568990396
ENSMUSG00000078612.9	1700024P16Rik	NeuNeg_IFN-v-Sal_6h	2.99317712298082	-1.01547919162602	0.705045415521472	-1.44030323333844	0.149781627042746	0.409666979052928
ENSMUSG00000038760.13	Trhr	NeuNeg_IFN-v-Sal_6h	2.18939336482007	0.854871411126345	0.893646546327084	0.956610210871283	0.338764033075189	0.640404641544704
ENSMUSG00000021772.14	Nkiras1	NeuNeg_IFN-v-Sal_6h	8.95076078283464	-0.622351796839119	0.421591282673509	-1.4761970240288	0.139891008226178	0.395573489958151
ENSMUSG00000105471.1	A430073D23Rik	NeuNeg_IFN-v-Sal_6h	3.8529422285134	-0.454140211238114	0.514319162190912	-0.882992983002137	0.377240062787973	0.669484844318631
ENSMUSG00000036503.13	Rnf13	NeuNeg_IFN-v-Sal_6h	103.083349720679	-0.741767774360564	0.1122601441334	-6.60757903071201	3.90655649618686e-11	1.46924064739472e-09
ENSMUSG00000034731.9	Dgkh	NeuNeg_IFN-v-Sal_6h	28.8929423120737	1.48027616943497	0.330671054390597	4.4765822402055	7.58474589667377e-06	0.0001290643445787
ENSMUSG00000031325.15	4930519F16Rik	NeuNeg_IFN-v-Sal_6h	3.5994260392348	0.625158510192671	0.558282006317611	1.11978982506739	0.26280333621421	0.563789094760966
ENSMUSG00000086756.1	Gm14051	NeuNeg_IFN-v-Sal_6h	0.699777402616802	-0.151601717901405	0.993721833546955	-0.152559511911179	0.87874565596286	NA
ENSMUSG00000055491.13	Pprc1	NeuNeg_IFN-v-Sal_6h	3.82998733720702	1.50471495468219	0.459447704269181	3.27505163416946	0.0010564266280694	0.0100766847600468
ENSMUSG00000051832.7	E230016K23Rik	NeuNeg_IFN-v-Sal_6h	0.41357995976371	-0.472199563186268	1.01071719580825	-0.467192568944729	0.640362109753413	NA
ENSMUSG00000023972.9	Ptk7	NeuNeg_IFN-v-Sal_6h	2.10322374881256	-0.152036568947861	0.963380764330162	-0.157815657709931	0.874602060206752	0.956863670996869
ENSMUSG00000019842.6	Traf3ip2	NeuNeg_IFN-v-Sal_6h	2.37488042439425	0.0167592181486969	0.801947819402763	0.0208981404316032	0.983326910021715	0.998448990451034
ENSMUSG00000097413.1	A830052D11Rik	NeuNeg_IFN-v-Sal_6h	0.930492241246481	-0.948164006394046	0.987453268094519	-0.96021152294499	0.336948768638197	NA
ENSMUSG00000094870.7	Zfp131	NeuNeg_IFN-v-Sal_6h	17.9599344251988	0.430586992578589	0.247983468470677	1.73635361757796	0.0825013281133678	0.283104211067904
ENSMUSG00000079419.4	Ms4a6c	NeuNeg_IFN-v-Sal_6h	1.90303211611104	2.6313839065367	0.575119156873854	4.57537168617366	4.75375252922967e-06	8.46884732234316e-05
ENSMUSG00000052403.11	Fcnaos	NeuNeg_IFN-v-Sal_6h	0.406381848214487	0.33057330776681	1.00471928166034	0.329020567038907	0.742140142482465	NA
ENSMUSG00000021607.8	Mrpl36	NeuNeg_IFN-v-Sal_6h	2.16006459399063	0.405332563960044	0.669202471337197	0.605694959778183	0.544717331560331	0.800708903810045
ENSMUSG00000035770.7	Dync1li2	NeuNeg_IFN-v-Sal_6h	38.4532468125674	-0.973843267446102	0.193172521438714	-5.04131364126271	4.62346970466589e-07	9.76464326833652e-06
ENSMUSG00000018401.17	Mtmr4	NeuNeg_IFN-v-Sal_6h	9.71311487133016	-0.507330003617092	0.361737854470065	-1.40247971659011	0.160772043317908	0.427496617943415
ENSMUSG00000027803.14	Wwtr1	NeuNeg_IFN-v-Sal_6h	5.26884645245458	0.801380880302246	0.379187671511429	2.11341491432981	0.03456527053773	0.156868243115805
ENSMUSG00000046792.8	Zfp787	NeuNeg_IFN-v-Sal_6h	1.70089194599801	0.0782218021850279	0.750119577007976	0.104279110401349	0.916947855008318	0.974365898464895
ENSMUSG00000031671.10	Setd6	NeuNeg_IFN-v-Sal_6h	0.907561516928063	-0.311576146462969	0.974811520478567	-0.319627066276367	0.749251053947382	NA
ENSMUSG00000022295.7	Atp6v1c1	NeuNeg_IFN-v-Sal_6h	12.3081263076167	0.481724138721327	0.301855062759718	1.59587894374589	0.110515823481235	0.342006467328635
ENSMUSG00000021660.14	Btf3	NeuNeg_IFN-v-Sal_6h	5.94351113088599	-0.583899038316424	0.474055500090139	-1.23171029173883	0.218057323961924	0.508471575648685
ENSMUSG00000001767.5	Crnkl1	NeuNeg_IFN-v-Sal_6h	8.7125373800078	-0.1310763111981	0.359846372454839	-0.364256308334886	0.715666622842956	0.90044291586148
ENSMUSG00000027357.16	Crls1	NeuNeg_IFN-v-Sal_6h	4.8792092783429	-0.320685554561987	0.616607062004621	-0.520080898067274	0.603007191538462	0.843523072358729
ENSMUSG00000099966.1	2810402E24Rik	NeuNeg_IFN-v-Sal_6h	2.32637115368819	-1.10622561642278	0.765172017152993	-1.4457214738965	0.148255338823586	0.407987225538694
ENSMUSG00000090963.2	Gm17655	NeuNeg_IFN-v-Sal_6h	6.1621067291086	-0.110997246251322	0.369240510770534	-0.300609610846038	0.763712201870615	0.914571130184483
ENSMUSG00000040649.15	Rimklb	NeuNeg_IFN-v-Sal_6h	13.6610546388309	-0.808822588499239	0.413966603838458	-1.95383536014626	0.050720691025808	0.205494018777129
ENSMUSG00000030120.14	Mlf2	NeuNeg_IFN-v-Sal_6h	4.50101207174905	-0.200909869408038	0.531306891738896	-0.378142788154859	0.705324523710377	0.8958514086062
ENSMUSG00000022652.6	Morc1	NeuNeg_IFN-v-Sal_6h	1.21570760656674	-0.327163796880237	0.929067949172699	-0.352141947391	0.724731811115437	0.905345907975947
ENSMUSG00000042225.3	Ammecr1	NeuNeg_IFN-v-Sal_6h	25.1421266867544	0.175936816787899	0.309064429508376	0.569256116168915	0.569182343213435	0.819643516891464
ENSMUSG00000009418.15	Nav1	NeuNeg_IFN-v-Sal_6h	53.3037718664344	-0.412040292782463	0.201788211792108	-2.04194431935879	0.0411570548540294	0.177864373703197
ENSMUSG00000085169.1	Gm10785	NeuNeg_IFN-v-Sal_6h	6.62547093143621	-0.113074385444123	0.516185061095565	-0.219057841782811	0.826604990547603	0.944303648783926
ENSMUSG00000047220.5	Ccdc36	NeuNeg_IFN-v-Sal_6h	0.712554549996672	0.167032069861509	0.982692525798224	0.169973888552609	0.865030671730726	NA
ENSMUSG00000042359.18	Osbpl6	NeuNeg_IFN-v-Sal_6h	71.1761508577905	-0.6411335001719	0.352785213754051	-1.81734799298838	0.0691638456361614	0.254392952348689
ENSMUSG00000109827.1	RP24-235D23.7	NeuNeg_IFN-v-Sal_6h	0.496993297655595	1.33738662833913	0.964865696550653	1.38608578698592	0.165720709800887	NA
ENSMUSG00000055866.9	Per2	NeuNeg_IFN-v-Sal_6h	4.93626563722346	-0.205809514597092	0.558505051545885	-0.368500721752529	0.712499907068265	0.89880628889232
ENSMUSG00000070814.15	6330408A02Rik	NeuNeg_IFN-v-Sal_6h	1.93083777582938	-0.849994276037306	0.834866856984282	-1.01811955873739	0.308621141463639	0.611134059725671
ENSMUSG00000018931.3	Natd1	NeuNeg_IFN-v-Sal_6h	1.30773697413467	-1.66425107531714	0.949005818502182	-1.75367847369348	0.0794856160877843	0.276675335153811
ENSMUSG00000035478.14	Mbd3	NeuNeg_IFN-v-Sal_6h	1.25135426553234	0.417814331868246	0.907773939024378	0.460262532230533	0.645327791343653	0.861629558506174
ENSMUSG00000021823.9	Vcl	NeuNeg_IFN-v-Sal_6h	18.6835774957666	-0.756441675044335	0.300117171006181	-2.52048782316676	0.011719229301313	0.0711960977476308
ENSMUSG00000027765.6	P2ry1	NeuNeg_IFN-v-Sal_6h	0.43605780639135	0.661965183378365	1.01976827628611	0.649132943995054	0.516252449642929	NA
ENSMUSG00000031799.9	Tpm4	NeuNeg_IFN-v-Sal_6h	3.65541262156687	0.871292257488445	0.515369406089189	1.69061695784414	0.0909099837414935	0.302164712414667
ENSMUSG00000021364.15	Elovl2	NeuNeg_IFN-v-Sal_6h	1.55425439973733	0.0685865700179113	0.894564875612456	0.0766703141244553	0.938885820902642	0.981018542835627
ENSMUSG00000039801.6	2410089E03Rik	NeuNeg_IFN-v-Sal_6h	124.716250278858	-0.454670265842042	0.144008047044812	-3.15725596709578	0.0015926147831367	0.0143909866839863
ENSMUSG00000021252.11	0610007P14Rik	NeuNeg_IFN-v-Sal_6h	7.34365863409466	-0.0879135231892172	0.403573703362837	-0.217837590647421	0.827555654702871	0.944967432555225
ENSMUSG00000029992.14	Gfpt1	NeuNeg_IFN-v-Sal_6h	15.7762612558702	-0.213174744796655	0.31328754195159	-0.680444372185075	0.496223133259005	0.772335519838964
ENSMUSG00000101523.1	Gm10031	NeuNeg_IFN-v-Sal_6h	1.96120098838733	0.296961857083678	0.803824817046882	0.369436039776262	0.711802739087827	0.898636145779345
ENSMUSG00000039850.16	Endov	NeuNeg_IFN-v-Sal_6h	2.98092916356814	-1.41921725821308	0.921271075399623	-1.5404990953368	0.123438743149117	0.365731445280232
ENSMUSG00000061414.7	Cracr2a	NeuNeg_IFN-v-Sal_6h	1.01135946790315	-0.632533651232806	0.981639039066826	-0.644364808304803	0.519338899231318	NA
ENSMUSG00000059395.4	Nkapl	NeuNeg_IFN-v-Sal_6h	2.22354599339857	0.308234416571893	0.734917755703678	0.419413484270442	0.674913971055348	0.878596653583868
ENSMUSG00000032908.9	Sgpp2	NeuNeg_IFN-v-Sal_6h	14.9681431358152	-0.729546694571237	0.895634405046958	-0.814558586025943	0.415325024268206	0.707202828076926
ENSMUSG00000057322.12	Rpl38	NeuNeg_IFN-v-Sal_6h	11.4900345767197	-0.56857374400879	0.351308195872233	-1.61844713755433	0.105566270422429	0.331199633968541
ENSMUSG00000034154.15	Ino80	NeuNeg_IFN-v-Sal_6h	56.1660967307857	0.416246896066655	0.143813196398237	2.89435814300389	0.0037993453923021	0.0292998778898963
ENSMUSG00000038831.16	Ralgps1	NeuNeg_IFN-v-Sal_6h	50.3912719106652	0.141466862098045	0.161440929872846	0.876276308675045	0.380879841211837	0.672418823137447
ENSMUSG00000059939.13	9430015G10Rik	NeuNeg_IFN-v-Sal_6h	4.23176013840334	0.223311223840544	0.510420500024944	0.437504418082015	0.661745572689835	0.871120047990814
ENSMUSG00000031760.8	Mt3	NeuNeg_IFN-v-Sal_6h	0.984270320076972	1.11440383562528	0.865105338079398	1.28817126258791	0.197686353123375	NA
ENSMUSG00000109121.1	Gm44644	NeuNeg_IFN-v-Sal_6h	7.84791112242317	0.866627517349472	0.884375768369697	0.97993132370311	0.327120019719862	0.630478782236311
ENSMUSG00000041915.8	Ammecr1l	NeuNeg_IFN-v-Sal_6h	13.9402808985889	-0.801504176041175	0.352610675271326	-2.27305703499883	0.0230227431271996	0.117400991418993
ENSMUSG00000028849.17	Map7d1	NeuNeg_IFN-v-Sal_6h	11.3731450404444	-0.0763018692829396	0.327694497803202	-0.232844523769706	0.815882137998058	0.940464800696648
ENSMUSG00000051316.8	Taf7	NeuNeg_IFN-v-Sal_6h	7.94243881124365	0.977186630093483	0.326592925691282	2.99206306451717	0.0027709901406556	0.0226231294143233
ENSMUSG00000020255.8	D10Wsu102e	NeuNeg_IFN-v-Sal_6h	19.8949863539898	0.510431615310484	0.250278417085108	2.03945518457115	0.0414046196079227	0.178476505818949
ENSMUSG00000026004.15	Kansl1l	NeuNeg_IFN-v-Sal_6h	74.6573535827623	0.252072645973002	0.129637398093848	1.944443884862	0.0518419461374566	0.208299176588228
ENSMUSG00000078921.3	Tgtp2	NeuNeg_IFN-v-Sal_6h	12.9583451694721	6.00943434768535	0.45791960756718	13.1233392245684	2.42030682077065e-39	7.04928433100734e-37
ENSMUSG00000037062.13	Sh3glb1	NeuNeg_IFN-v-Sal_6h	58.342675500216	0.283929380450098	0.131527992952969	2.15869925538682	0.0308735065986389	0.144437727546266
ENSMUSG00000029212.11	Gabrb1	NeuNeg_IFN-v-Sal_6h	242.604963433608	-1.17234752074689	0.182853474094272	-6.41140413959253	1.44185409595838e-10	5.08669878810783e-09
ENSMUSG00000038034.15	Igsf8	NeuNeg_IFN-v-Sal_6h	9.10540132743288	-0.827504229699968	0.369925383822216	-2.23694903320736	0.0252896713155318	0.125486467335864
ENSMUSG00000028677.18	Rnf220	NeuNeg_IFN-v-Sal_6h	189.372240147114	-0.954771991837486	0.158246501623053	-6.03344770370834	1.6049794720423e-09	4.92665757545533e-08
ENSMUSG00000000787.12	Ddx3x	NeuNeg_IFN-v-Sal_6h	37.5204894204779	0.573770556646374	0.199096971693595	2.88186481072847	0.0039532930718236	0.0302080795799384
ENSMUSG00000087620.7	5330434G04Rik	NeuNeg_IFN-v-Sal_6h	142.12982778581	0.657845234176609	0.127371925358792	5.16475850014463	2.40749551838365e-07	5.38419176289942e-06
ENSMUSG00000026219.14	Trip12	NeuNeg_IFN-v-Sal_6h	127.418965907714	0.182009556594356	0.102011592418491	1.78420464066165	0.0743904185204586	0.266418530612017
ENSMUSG00000042353.9	Frem3	NeuNeg_IFN-v-Sal_6h	0.970183533289789	0.572992736042356	0.935381071712317	0.612576791823925	0.540156207713255	NA
ENSMUSG00000024143.14	Rhoq	NeuNeg_IFN-v-Sal_6h	14.9698127281183	-0.0017017646958908	0.257958347082321	-0.0065970522572302	0.994736352037131	0.998448990451034
ENSMUSG00000047368.3	Abhd17b	NeuNeg_IFN-v-Sal_6h	58.858963636724	-0.710370580529941	0.139543621855177	-5.09067036591029	3.56799829629017e-07	7.71772204883214e-06
ENSMUSG00000084664.1	Gm23213	NeuNeg_IFN-v-Sal_6h	0.528946252328495	0.0086974649461384	0.991658980985917	0.0087706208615095	0.99300214674296	NA
ENSMUSG00000079173.11	Zan	NeuNeg_IFN-v-Sal_6h	1.74502485263588	1.31703187889776	0.808678773307431	1.62862179937183	0.103393106547431	0.326663790716454
ENSMUSG00000040174.14	Alkbh3	NeuNeg_IFN-v-Sal_6h	7.75238453998411	0.108308438942086	0.375466595462574	0.288463581716637	0.772991903796023	0.919265606463035
ENSMUSG00000063632.6	Sox11	NeuNeg_IFN-v-Sal_6h	12.0722749388622	0.70347700836014	0.545042717463143	1.29068233703666	0.196813851867766	0.479360164733152
ENSMUSG00000049321.17	Zfp2	NeuNeg_IFN-v-Sal_6h	10.6447206811898	0.416388971293267	0.351559721881607	1.1844046555296	0.236252918205834	0.531399344039128
ENSMUSG00000037085.7	Trmt12	NeuNeg_IFN-v-Sal_6h	0.708968506140748	0.539565486486824	0.932307862435647	0.57874175283389	0.562763438680768	NA
ENSMUSG00000091947.1	6530401F13Rik	NeuNeg_IFN-v-Sal_6h	5.45006178522731	-0.003690028946978	0.595257448866602	-0.006199047074512	0.995053907725801	0.998448990451034
ENSMUSG00000045083.14	Lingo2	NeuNeg_IFN-v-Sal_6h	391.003998143703	-0.403654314463467	0.274729953279081	-1.46927668295936	0.141757758534385	0.398910864728829
ENSMUSG00000020664.9	Dld	NeuNeg_IFN-v-Sal_6h	17.3085343000335	0.585016157942545	0.260911531925439	2.24220123052946	0.024948369668075	0.124186558713423
ENSMUSG00000018537.16	Pcgf2	NeuNeg_IFN-v-Sal_6h	2.78823854355701	0.57997164573779	0.821409801335585	0.706068572343275	0.480145494767082	0.759346365977114
ENSMUSG00000019731.13	Slc35e1	NeuNeg_IFN-v-Sal_6h	0.835415569742263	1.17623146793601	0.911456764862445	1.29049617412574	0.19687843934173	NA
ENSMUSG00000034321.13	Exosc1	NeuNeg_IFN-v-Sal_6h	10.1210778421394	0.104236204490571	0.342429406743406	0.304402024002217	0.760821625983167	0.912607034174234
ENSMUSG00000035798.13	Zdhhc17	NeuNeg_IFN-v-Sal_6h	74.3554864237072	0.225449758190281	0.126399087637495	1.78363437904598	0.0744830954434365	0.266674181627673
ENSMUSG00000021250.13	Fos	NeuNeg_IFN-v-Sal_6h	0.961041442407062	2.72798904884224	0.694208432140986	3.92963974872638	8.50732223327867e-05	NA
ENSMUSG00000070366.5	Plpp4	NeuNeg_IFN-v-Sal_6h	12.0357529023837	-0.876784347550821	0.505643402236448	-1.73399740543005	0.0829185435283744	0.283580513148378
ENSMUSG00000002900.15	Lamb1	NeuNeg_IFN-v-Sal_6h	1.94384100976921	-0.62509853162214	0.980176271336489	-0.63774093487267	0.52364233400245	0.783524084951814
ENSMUSG00000090622.1	A930033H14Rik	NeuNeg_IFN-v-Sal_6h	0.593766563491094	-0.631912734373015	0.988670947051461	-0.639153740946454	0.522722922103475	NA
ENSMUSG00000088252.1	Snord13	NeuNeg_IFN-v-Sal_6h	3.40165748761454	-2.3001519379387	0.828261038994493	-2.77708576118837	0.0054848704645559	0.039267961389925
ENSMUSG00000027259.15	Adal	NeuNeg_IFN-v-Sal_6h	8.95175873456438	0.0324766154256045	0.422496254945235	0.0768684101822729	0.938728228190785	0.98094554275022
ENSMUSG00000021257.14	Angel1	NeuNeg_IFN-v-Sal_6h	1.03834469696221	-0.792397759879211	0.989166869918998	-0.801075919520131	0.423087695895368	NA
ENSMUSG00000056222.14	Spock1	NeuNeg_IFN-v-Sal_6h	124.534475900161	-1.0074776567835	0.116496679220297	-8.64812339309986	5.23532055396457e-18	3.92617692322469e-16
ENSMUSG00000032589.14	Bsn	NeuNeg_IFN-v-Sal_6h	12.7695689706419	0.659362421380095	0.721707450595389	0.913614541232931	0.360919422892688	0.659876620774894
ENSMUSG00000084798.1	4930533B01Rik	NeuNeg_IFN-v-Sal_6h	0.733319661746062	0.782801056627432	0.969142045536864	0.807725823301572	0.419248434505579	NA
ENSMUSG00000063455.16	D630045J12Rik	NeuNeg_IFN-v-Sal_6h	15.1901917045666	-0.530392785046719	0.539443555616823	-0.983222024851598	0.325498177129658	0.62938693382304
ENSMUSG00000021260.7	Hhipl1	NeuNeg_IFN-v-Sal_6h	0.761980890719538	-0.151601847127177	0.987822242971786	-0.153470776959926	0.878027033887661	NA
ENSMUSG00000020362.13	Cnot6	NeuNeg_IFN-v-Sal_6h	22.4979566351404	-0.409730022302838	0.229558431315965	-1.78486157077317	0.0742837733540812	0.266265019314972
ENSMUSG00000101253.1	Gm29088	NeuNeg_IFN-v-Sal_6h	2.74721954285198	-0.0126576324917458	0.927540949731775	-0.0136464406185044	0.989112053656885	0.998448990451034
ENSMUSG00000003623.4	Crot	NeuNeg_IFN-v-Sal_6h	26.6578417539893	0.0190061134018395	0.214854291802445	0.0884604782264038	0.929510694959287	0.97842608761952
ENSMUSG00000050541.14	Adra1b	NeuNeg_IFN-v-Sal_6h	4.92452740733804	-1.30352331875674	0.929990576894508	-1.40165217921838	0.161019137231721	0.427847974087474
ENSMUSG00000027498.14	Cstf1	NeuNeg_IFN-v-Sal_6h	1.70827309890033	-0.223394844774048	0.79920305722244	-0.279522009776135	0.779844249530867	0.922513044402403
ENSMUSG00000014074.17	Rnf168	NeuNeg_IFN-v-Sal_6h	11.3143504028865	-0.27540911673456	0.314788758138212	-0.874901373109511	0.381627571897622	0.673074737423717
ENSMUSG00000032243.8	Itga11	NeuNeg_IFN-v-Sal_6h	1.21242262504875	0.583586546810678	0.830864955307523	0.702384356305748	0.482439498542604	0.760678871930955
ENSMUSG00000033007.15	Asic4	NeuNeg_IFN-v-Sal_6h	0.541889509763401	-0.311901261295953	1.00655578463549	-0.309869821481286	0.756659952960465	NA
ENSMUSG00000003847.16	Nfat5	NeuNeg_IFN-v-Sal_6h	113.902960410025	-0.201218688361156	0.108236948878691	-1.85905728538852	0.0630190189491902	0.23835038480137
ENSMUSG00000038331.15	Satb2	NeuNeg_IFN-v-Sal_6h	0.92489584906575	-1.25469318703698	1.01595173535514	-1.23499290701874	0.21683314394782	NA
ENSMUSG00000035877.17	Zhx3	NeuNeg_IFN-v-Sal_6h	43.5096642784543	-0.472511122053828	0.161509504453228	-2.92559328724004	0.0034380008107186	0.0268941425068334
ENSMUSG00000035051.14	Dhx57	NeuNeg_IFN-v-Sal_6h	23.1009819666502	-0.360559947214557	0.275257554481891	-1.3099002782802	0.190229573005816	0.471302704713124
ENSMUSG00000026196.7	Bard1	NeuNeg_IFN-v-Sal_6h	2.32463227405353	0.3144751529086	0.702674331349536	0.447540402258082	0.65448492322711	0.868024112961923
ENSMUSG00000046844.6	Vat1l	NeuNeg_IFN-v-Sal_6h	22.6477229017099	-0.0379383953197282	0.626931082932418	-0.0605144590092336	0.95174590033045	0.984588276398055
ENSMUSG00000046856.13	Gpr1	NeuNeg_IFN-v-Sal_6h	0.737622877537116	-0.31190128377079	0.977126055242118	-0.319202708900752	0.749572802926204	NA
ENSMUSG00000024066.8	Xdh	NeuNeg_IFN-v-Sal_6h	1.06646059769667	1.69083092874186	0.723578252298197	2.33676305689332	0.0194515077425598	NA
ENSMUSG00000045302.13	Preb	NeuNeg_IFN-v-Sal_6h	8.36782227498275	-0.619171864247608	0.440787976819258	-1.40469317860159	0.160112535070732	0.426830436191113
ENSMUSG00000022556.9	Hsf1	NeuNeg_IFN-v-Sal_6h	7.24814232448046	0.336778641322214	0.402037945428909	0.837678744385497	0.402211154332568	0.696431977998213
ENSMUSG00000018574.14	Acadvl	NeuNeg_IFN-v-Sal_6h	4.83144298529231	-0.200912817548242	0.53586944006965	-0.37492867203274	0.707713514699891	0.896066778774053
ENSMUSG00000030089.15	Slc41a3	NeuNeg_IFN-v-Sal_6h	0.630713449268245	-0.149736303384352	1.03796192388736	-0.1442599193076	0.885295226943005	NA
ENSMUSG00000101845.1	Gm28198	NeuNeg_IFN-v-Sal_6h	6.98710604052688	-0.0718792410027324	0.500004036576961	-0.143757321430482	0.885692105287617	0.958900098793191
ENSMUSG00000059291.15	Rpl11	NeuNeg_IFN-v-Sal_6h	15.965772180673	0.0807332305073586	0.297068431180271	0.271766441781109	0.785801609938491	0.925656685834683
ENSMUSG00000101447.1	Gm28826	NeuNeg_IFN-v-Sal_6h	0.688726840984494	0.122828247658297	1.02814139816513	0.119466298971622	0.904905938309944	NA
ENSMUSG00000048039.8	Isg20l2	NeuNeg_IFN-v-Sal_6h	3.51161833409314	0.253237621149947	0.49545673617167	0.511119544173889	0.609267351367287	0.846363026461495
ENSMUSG00000027852.14	Nras	NeuNeg_IFN-v-Sal_6h	8.93523275237396	1.13834015752057	0.293663850754749	3.87633736530701	0.0001060406312355	0.0013733742146778
ENSMUSG00000018648.15	Dusp14	NeuNeg_IFN-v-Sal_6h	0.46728103122258	0.0086970388668445	1.01594031336693	0.0085605805305842	0.993169728387652	NA
ENSMUSG00000022517.16	Mgrn1	NeuNeg_IFN-v-Sal_6h	18.182603328267	0.119107419941626	0.274389356075315	0.434081779429276	0.664229056232746	0.872410995664814
ENSMUSG00000086288.1	Gm15265	NeuNeg_IFN-v-Sal_6h	2.64108581321821	0.495740326526965	0.6512076547804	0.761263051636175	0.446499964758773	0.728362169861098
ENSMUSG00000030380.17	Mzf1	NeuNeg_IFN-v-Sal_6h	1.17342097046518	-0.621243132809966	0.970709876679142	-0.639988474141498	0.522180092656681	NA
ENSMUSG00000027809.14	Etfdh	NeuNeg_IFN-v-Sal_6h	11.3909318581079	0.0760971476755755	0.332636621732149	0.228769602334561	0.819047994098682	0.941282130430877
ENSMUSG00000027324.1	Rpusd2	NeuNeg_IFN-v-Sal_6h	0.669492142467194	0.160663343815874	1.00319519151155	0.160151628691319	0.872761632178032	NA
ENSMUSG00000020290.14	Xpo1	NeuNeg_IFN-v-Sal_6h	38.8017894377933	-0.210160851582113	0.193051540108887	-1.08862561502268	0.27631901627244	0.576417440432094
ENSMUSG00000038102.15	Trappc11	NeuNeg_IFN-v-Sal_6h	27.5165717013941	0.314764062184899	0.211035550495144	1.49152150643046	0.135824629099214	0.387575223248702
ENSMUSG00000072511.2	Hhla1	NeuNeg_IFN-v-Sal_6h	1.23230787061905	0.58082927757158	0.84739618140555	0.685428245154676	0.493073725608254	0.76969404705444
ENSMUSG00000032469.12	Dbr1	NeuNeg_IFN-v-Sal_6h	1.98325090287405	-0.236716308716085	0.78907646391164	-0.299991597192781	0.764183565086751	0.914698216656584
ENSMUSG00000001062.17	Vps9d1	NeuNeg_IFN-v-Sal_6h	7.09727975422718	-1.17727926872462	0.587321302922517	-2.00448930230602	0.0450176717242382	0.189195074051798
ENSMUSG00000030647.8	Ndufc2	NeuNeg_IFN-v-Sal_6h	7.02474391466721	-0.0407134147153499	0.437908554850476	-0.0929724123093496	0.925925478059706	0.977068091303867
ENSMUSG00000099853.2	Gm29328	NeuNeg_IFN-v-Sal_6h	0.608793994755018	1.06807765547301	0.923646140323767	1.15637104822266	0.247529418553889	NA
ENSMUSG00000040721.9	Zfhx2	NeuNeg_IFN-v-Sal_6h	7.95276640237561	0.199440405635001	0.39082338756653	0.51030826705848	0.609835511880272	0.846363026461495
ENSMUSG00000024663.17	Rab3il1	NeuNeg_IFN-v-Sal_6h	0.750760968936158	-1.52763491239031	0.968075241506291	-1.57801258300271	0.114562719089391	NA
ENSMUSG00000021000.15	Ctage5	NeuNeg_IFN-v-Sal_6h	47.8507886822679	-0.215949794524342	0.154608835319636	-1.39674937773051	0.162488949922343	0.430235012437086
ENSMUSG00000028063.15	Lmna	NeuNeg_IFN-v-Sal_6h	2.52800667637041	1.44599678687982	0.606117957784957	2.38566894167628	0.017048090085349	0.0938094377104176
ENSMUSG00000031221.7	Igbp1	NeuNeg_IFN-v-Sal_6h	10.9487130749806	0.332844217186136	0.29604314518296	1.12430982646273	0.260881611128805	0.562258010286897
ENSMUSG00000071014.10	Ndufb6	NeuNeg_IFN-v-Sal_6h	5.75483950091652	0.264304256586801	0.545637824566328	0.484395041338766	0.628105536890774	0.851544432409943
ENSMUSG00000059883.16	Irak4	NeuNeg_IFN-v-Sal_6h	4.73299782525556	0.393571152977007	0.418686042826916	0.940014981917389	0.347209875867871	0.647766495660541
ENSMUSG00000041710.4	Trpc5	NeuNeg_IFN-v-Sal_6h	30.7715043841564	0.0065048679514791	0.489541706917196	0.0132876685674903	0.989398286378719	0.998448990451034
ENSMUSG00000029913.14	Prdm5	NeuNeg_IFN-v-Sal_6h	25.3524976858411	0.493010604341178	0.184234757665115	2.67599127650672	0.0074508584450159	0.0500883259073429
ENSMUSG00000027805.16	Pfn2	NeuNeg_IFN-v-Sal_6h	14.160923351827	-0.0790714347633246	0.330272041483867	-0.23941304388972	0.810785316510938	0.938432534934639
ENSMUSG00000100555.1	Gm8173	NeuNeg_IFN-v-Sal_6h	0.834954754064433	0.169116426944942	0.978816206108333	0.17277648846593	0.862827118573729	NA
ENSMUSG00000032278.11	Paqr5	NeuNeg_IFN-v-Sal_6h	0.785953923032518	0.107566909119296	0.912913298451195	0.117828176346854	0.906203803559176	NA
ENSMUSG00000031555.15	Adam9	NeuNeg_IFN-v-Sal_6h	20.6005625135529	1.32947063382442	0.1901585354902	6.9913802732927	2.72194859572998e-12	1.16347045095298e-10
ENSMUSG00000091890.2	A830073O21Rik	NeuNeg_IFN-v-Sal_6h	0.810055784363533	-0.151601846565071	0.981276214459346	-0.154494569756385	0.877219792524262	NA
ENSMUSG00000009621.18	Vav2	NeuNeg_IFN-v-Sal_6h	3.57346460364048	-0.823212699137714	0.698133066565165	-1.17916302573655	0.238333265935739	0.534312214784896
ENSMUSG00000097546.1	Gm26749	NeuNeg_IFN-v-Sal_6h	6.73352969420956	-0.0197198239495063	0.458202373164638	-0.043037367557284	0.965671746433158	0.991672748164066
ENSMUSG00000053411.16	Cbx7	NeuNeg_IFN-v-Sal_6h	5.03201980989061	-0.144792633448246	0.536552998487256	-0.269857094930921	0.787270196212936	0.926461651444331
ENSMUSG00000028062.15	Lamtor2	NeuNeg_IFN-v-Sal_6h	2.33576595301016	-0.521078392896636	0.773826058924132	-0.673379226361417	0.500706061170967	0.776382655702017
ENSMUSG00000000339.14	Rtca	NeuNeg_IFN-v-Sal_6h	9.65779700043739	0.350813042082283	0.393453544577469	0.891625064552469	0.372593930950261	0.665127161180568
ENSMUSG00000027649.15	Ctnnbl1	NeuNeg_IFN-v-Sal_6h	12.3826680338268	0.387844677292924	0.356065681409859	1.08925037582177	0.276043489575784	0.576417440432094
ENSMUSG00000091183.5	Gm5141	NeuNeg_IFN-v-Sal_6h	7.01741410339824	-0.941548368935399	0.461962368335292	-2.03814949760588	0.0415349843160923	0.178873526916914
ENSMUSG00000086719.1	Gm16275	NeuNeg_IFN-v-Sal_6h	0.717473393313773	0.0161176209156725	1.01008021034247	0.0159567732845769	0.987268877221769	NA
ENSMUSG00000032384.16	Csnk1g1	NeuNeg_IFN-v-Sal_6h	48.4330567776132	-0.201085802378858	0.205491046245267	-0.978562356137159	0.327796266852883	0.630714463983025
ENSMUSG00000021322.7	Aoah	NeuNeg_IFN-v-Sal_6h	2.55292364978227	2.67968371923469	0.522552064221542	5.12807029712279	2.92727144722054e-07	6.40929153933392e-06
ENSMUSG00000000001.4	Gnai3	NeuNeg_IFN-v-Sal_6h	15.458244317692	0.0480149388484429	0.252787966360924	0.189941552755278	0.84935493074365	0.955670334793805
ENSMUSG00000094500.2	Smim18	NeuNeg_IFN-v-Sal_6h	2.00860059611455	0.168306241837668	0.961688156970741	0.175011245191812	0.861070797571216	0.956586803392491
ENSMUSG00000020459.14	Mtif2	NeuNeg_IFN-v-Sal_6h	31.9211876783862	0.245904824225799	0.20897863448361	1.17669839710377	0.239315907858575	0.535694566432597
ENSMUSG00000020641.15	Rsad2	NeuNeg_IFN-v-Sal_6h	4.25270068246068	5.21425280432881	0.523363687238986	9.96296252771507	2.21366081762812e-23	2.4534414230066e-21
ENSMUSG00000008855.17	Hdac5	NeuNeg_IFN-v-Sal_6h	7.74526893825464	0.0943638614849176	0.384587272070519	0.245363974155689	0.806174620987514	0.936122118113137
ENSMUSG00000055216.3	9430025C20Rik	NeuNeg_IFN-v-Sal_6h	0.511566986133029	0.788798459022347	0.95357782330601	0.827198829234114	0.408124375134831	NA
ENSMUSG00000031486.15	Adgra2	NeuNeg_IFN-v-Sal_6h	1.00229004611761	0.404969552352105	0.893253962783308	0.453364406120576	0.650286362381729	NA
ENSMUSG00000022765.8	Snap29	NeuNeg_IFN-v-Sal_6h	5.30690550580291	0.60553795018903	0.442648538343495	1.36798813897615	0.171315788819085	0.445702890327078
ENSMUSG00000035357.16	Pdzrn3	NeuNeg_IFN-v-Sal_6h	5.83450561960136	0.397498441688882	0.488802577488716	0.813208563119858	0.416098490663442	0.707219731300497
ENSMUSG00000026826.13	Nr4a2	NeuNeg_IFN-v-Sal_6h	4.3408883803223	-0.0749542544379687	0.877254052459976	-0.085441901610809	0.931910082268165	0.97842608761952
ENSMUSG00000035181.5	Heatr5a	NeuNeg_IFN-v-Sal_6h	33.4334510990864	-0.201387828341943	0.240613577380873	-0.836976161254445	0.402605967926654	0.696791580330236
ENSMUSG00000021273.9	Fdft1	NeuNeg_IFN-v-Sal_6h	12.5024367097725	-0.187175902319684	0.343221898220427	-0.54534953419398	0.585513142113968	0.831635033165298
ENSMUSG00000022995.16	Enah	NeuNeg_IFN-v-Sal_6h	98.7250029757952	-0.511543862232037	0.156960308148499	-3.25906509910817	0.0011178001534104	0.0105975239374058
ENSMUSG00000074682.4	Zcchc3	NeuNeg_IFN-v-Sal_6h	1.69365935329476	0.506846506465095	0.689522300273784	0.73506905616228	0.462297438591319	0.742664587085387
ENSMUSG00000028383.17	Hsdl2	NeuNeg_IFN-v-Sal_6h	6.45815941193417	-0.101842470339693	0.437200693701262	-0.232942151755325	0.815806326256398	0.940464800696648
ENSMUSG00000030313.15	Dennd5b	NeuNeg_IFN-v-Sal_6h	83.0286157322471	-0.290919627471016	0.134526260598786	-2.16254897873554	0.0305758860964967	0.143692897713942
ENSMUSG00000034007.9	Scaper	NeuNeg_IFN-v-Sal_6h	115.153186527045	-0.71304415876129	0.126183689821226	-5.65084251198799	1.59663324188983e-08	4.27269972680091e-07
ENSMUSG00000036790.5	Slitrk2	NeuNeg_IFN-v-Sal_6h	5.2167540398359	0.15085991755085	0.459531190053606	0.32829092086927	0.742691708229247	0.909182693105105
ENSMUSG00000004328.15	Hif3a	NeuNeg_IFN-v-Sal_6h	5.01425519688266	0.892562189276421	0.358551548866518	2.48935527429197	0.0127975010415793	0.0763218585927329
ENSMUSG00000038180.11	Spag4	NeuNeg_IFN-v-Sal_6h	0.88522230139487	0.329229798043993	0.974826582360737	0.337731658123948	0.735565415380161	NA
ENSMUSG00000021716.14	Srek1ip1	NeuNeg_IFN-v-Sal_6h	10.8936273894689	0.323249392009713	0.360217450096629	0.897372939381479	0.3695199472843	0.663068821156523
ENSMUSG00000058756.13	Thra	NeuNeg_IFN-v-Sal_6h	25.105006174669	-0.780287691671145	0.234632188687667	-3.32557819980034	0.000882353448857	0.0086332770261608
ENSMUSG00000041870.16	Ankrd13a	NeuNeg_IFN-v-Sal_6h	14.3326407947438	0.276132635276467	0.262052152337854	1.05373160576243	0.29200581443022	0.591755556261727
ENSMUSG00000029195.10	Klb	NeuNeg_IFN-v-Sal_6h	0.527256560680483	-0.792825143245476	1.00078085524342	-0.792206544611242	0.42824025314525	NA
ENSMUSG00000031204.3	Asb12	NeuNeg_IFN-v-Sal_6h	0.682268504790924	0.170114227788527	1.00105382325587	0.169935146179494	0.865061140441838	NA
ENSMUSG00000037709.13	Fam13a	NeuNeg_IFN-v-Sal_6h	34.1016021481506	1.23782392298893	0.224505575710588	5.51355537193701	3.51656330128501e-08	9.00642919944652e-07
ENSMUSG00000019564.12	Arid3a	NeuNeg_IFN-v-Sal_6h	2.52693360337604	-0.0019765846069234	0.6885491951898	-0.0028706512486425	0.997709554835048	0.999593064219421
ENSMUSG00000028522.16	Mier1	NeuNeg_IFN-v-Sal_6h	58.5423159827571	0.0477640447561094	0.139707652201584	0.341885673428903	0.732436931648017	0.907976936453967
ENSMUSG00000028156.12	Eif4e	NeuNeg_IFN-v-Sal_6h	34.1675183998516	0.42144364725953	0.200037607163469	2.10682207828616	0.0351330049677092	0.158699804983726
ENSMUSG00000031860.17	Pbx4	NeuNeg_IFN-v-Sal_6h	3.87577582551103	-0.920345232198603	0.947151198779078	-0.971698323757569	0.331200650947019	0.634312722679469
ENSMUSG00000026889.12	Rbm18	NeuNeg_IFN-v-Sal_6h	8.25894751972345	0.94730524864586	0.336864509710547	2.81212541344839	0.0049215310020855	0.0360241112040437
ENSMUSG00000028098.13	Rnf115	NeuNeg_IFN-v-Sal_6h	23.9276316316391	1.17953512054992	0.197548248783964	5.97087105459408	2.35990208507984e-09	7.13898881969564e-08
ENSMUSG00000064280.13	Ccdc146	NeuNeg_IFN-v-Sal_6h	0.997372341174188	1.40723007838065	0.772152343900516	1.82247724752352	0.068382602963485	NA
ENSMUSG00000059921.15	Unc5c	NeuNeg_IFN-v-Sal_6h	370.624320418414	-0.386900273011856	0.0910205356551394	-4.25069211279697	2.13110952492359e-05	0.0003274848550937
ENSMUSG00000035206.9	Sppl2b	NeuNeg_IFN-v-Sal_6h	3.03832455517714	0.249231208207967	0.546711436427773	0.455873412556449	0.648481009463203	0.864001228914677
ENSMUSG00000060579.12	Fhit	NeuNeg_IFN-v-Sal_6h	64.7038585061926	-0.80053828902154	0.168155397216259	-4.76070528971481	1.9291758658467e-06	3.69999977700827e-05
ENSMUSG00000041594.17	Tmtc4	NeuNeg_IFN-v-Sal_6h	7.33792917859732	-1.3242476837044	0.723027294386422	-1.83153207905961	0.0670211641370609	0.248703128785941
ENSMUSG00000025478.15	Dpysl4	NeuNeg_IFN-v-Sal_6h	2.46470006977196	1.21631932098854	0.834736865922258	1.45712903148789	0.145080765941542	0.404321233105444
ENSMUSG00000021140.8	Pcnx	NeuNeg_IFN-v-Sal_6h	39.2976982492988	0.568675186259184	0.194651409965318	2.92150561026251	0.0034834400177623	0.0271986301636256
ENSMUSG00000031139.14	Mcf2	NeuNeg_IFN-v-Sal_6h	11.2430749980362	-0.853999568143513	0.82504437816516	-1.03509531213672	0.300624401638054	0.601344834070433
ENSMUSG00000071256.3	Zfp213	NeuNeg_IFN-v-Sal_6h	3.98918904316592	-1.09118980432006	0.628593292557396	-1.73592339791062	0.0825773800235904	0.283187050223287
ENSMUSG00000054065.12	Pkp3	NeuNeg_IFN-v-Sal_6h	0.999526058644711	0.331646823662502	1.03037804947426	0.321869069155463	0.747551886478701	NA
ENSMUSG00000042804.13	Gpr153	NeuNeg_IFN-v-Sal_6h	2.05846847530276	-0.777371307044172	0.955701024262096	-0.81340428367165	0.415986304141189	0.707219731300497
ENSMUSG00000049775.16	Tmsb4x	NeuNeg_IFN-v-Sal_6h	24.6100496277306	0.249668413708636	0.235514733860234	1.06009679146784	0.289100567347515	0.588260553233671
ENSMUSG00000090272.7	Mndal	NeuNeg_IFN-v-Sal_6h	7.12211785826361	2.33036456758016	0.330247104030451	7.05642695769191	1.70838374617508e-12	7.53373170320304e-11
ENSMUSG00000044791.16	Setd2	NeuNeg_IFN-v-Sal_6h	65.8736139759527	0.0405626061963121	0.133625811244286	0.303553675884954	0.761467948363912	0.913120967472837
ENSMUSG00000039781.14	Cep131	NeuNeg_IFN-v-Sal_6h	1.84253329114123	-0.776494277852053	0.961790554236496	-0.807342382841827	0.419469252174892	0.707748740727203
ENSMUSG00000044991.10	1110034G24Rik	NeuNeg_IFN-v-Sal_6h	5.65867542315833	-0.966654444023542	0.555399435237855	-1.74046709934007	0.0817770323088586	0.281831467428769
ENSMUSG00000035311.16	Gnptab	NeuNeg_IFN-v-Sal_6h	25.0422570515865	-0.365907497606081	0.222582585104813	-1.64391790774546	0.100193160581504	0.320012733129283
ENSMUSG00000084859.7	1700080N15Rik	NeuNeg_IFN-v-Sal_6h	2.62831985835689	-0.311901351725412	0.977071175760944	-0.319220707214602	0.749559155667573	0.909182693105105
ENSMUSG00000031659.13	Adcy7	NeuNeg_IFN-v-Sal_6h	3.56987987671031	0.722092531216139	0.59568850066208	1.21219820495706	0.225436518462672	0.518144055281061
ENSMUSG00000039934.12	Gsap	NeuNeg_IFN-v-Sal_6h	14.8520036366503	1.16194620373343	0.207532605514729	5.59886096380629	2.15764752088367e-08	5.64141493769251e-07
ENSMUSG00000021190.14	Lgmn	NeuNeg_IFN-v-Sal_6h	22.4074923441385	-0.725814844402867	0.230117546112739	-3.15410474630768	0.001609912911449	0.0144950030934495
ENSMUSG00000026812.16	Tsc1	NeuNeg_IFN-v-Sal_6h	34.0927361344625	-0.446350487209098	0.202814593133009	-2.20078092169815	0.0277515368411188	0.134543095923898
ENSMUSG00000032641.17	Gpr19	NeuNeg_IFN-v-Sal_6h	5.82140218759212	-0.751568413046783	0.510146216952535	-1.47324117688539	0.140686015633913	0.397104273112265
ENSMUSG00000058441.7	Panx2	NeuNeg_IFN-v-Sal_6h	1.29253590120468	-0.311900975461715	1.0012131608081	-0.311523047909171	0.755403024271801	0.910650003858965
ENSMUSG00000025384.15	Faap100	NeuNeg_IFN-v-Sal_6h	2.15215081050816	-0.818422384052936	0.765968997174826	-1.06847977799569	0.285304147421195	0.583847899069124
ENSMUSG00000026721.15	Rabgap1l	NeuNeg_IFN-v-Sal_6h	167.086762866028	-0.122474050897802	0.0916689877834011	-1.33604672484426	0.181534001543217	0.461528044370219
ENSMUSG00000025220.7	Mgea5	NeuNeg_IFN-v-Sal_6h	42.4360145509555	-0.0472589510672923	0.17106211744476	-0.276267777888072	0.782342402690918	0.923115941531054
ENSMUSG00000057229.11	Atp5sl	NeuNeg_IFN-v-Sal_6h	3.16665496255584	-0.605777346672648	0.760704801743235	-0.796336956575593	0.425836210563719	0.71127936797813
ENSMUSG00000029228.15	Lnx1	NeuNeg_IFN-v-Sal_6h	13.3312265225474	-1.2849561142012	0.614857282698051	-2.08984450596843	0.0366317699312323	0.163504832124264
ENSMUSG00000056429.4	Tgoln1	NeuNeg_IFN-v-Sal_6h	7.01595446090985	-0.363276578145662	0.478152551883859	-0.759750369865013	0.447403814147004	0.729309562459596
ENSMUSG00000036580.15	Spg20	NeuNeg_IFN-v-Sal_6h	12.463578806872	0.0596655791709482	0.274839614226115	0.217092355259458	0.828136371526674	0.945018671252853
ENSMUSG00000097444.1	Gm10489	NeuNeg_IFN-v-Sal_6h	1.12151057428517	-1.7739116106803	0.976248061063613	-1.81707055965637	0.0692063099707335	NA
ENSMUSG00000019710.13	Mrpl24	NeuNeg_IFN-v-Sal_6h	5.1531867123005	0.155980485113546	0.419311735657771	0.37199169937102	0.709899029542854	0.897333008275606
ENSMUSG00000068270.15	Shroom4	NeuNeg_IFN-v-Sal_6h	7.78084097844126	-0.034693337962641	0.429901546927821	-0.080700658582338	0.935680013053676	0.980250783156504
ENSMUSG00000027933.11	Ints3	NeuNeg_IFN-v-Sal_6h	16.8357020685178	-0.453492649778021	0.295536383378469	-1.53447316568556	0.124913289931718	0.36733234362889
ENSMUSG00000029649.10	Pomp	NeuNeg_IFN-v-Sal_6h	4.41303160215192	1.16126685843042	0.495616312231857	2.34307634710611	0.0191254689983557	0.102581316374906
ENSMUSG00000061132.13	Blnk	NeuNeg_IFN-v-Sal_6h	3.36950587059022	-2.23965719357821	0.712901905169353	-3.14160640803193	0.0016802374112171	0.0149667804680539
ENSMUSG00000024817.13	Uhrf2	NeuNeg_IFN-v-Sal_6h	48.6747752144155	-0.0152785808889269	0.157001950553985	-0.0973145928124848	0.922476567615671	0.976159429371368
ENSMUSG00000026116.11	Tmem131	NeuNeg_IFN-v-Sal_6h	42.8394800204595	0.193535859110342	0.174618546321735	1.10833507200176	0.267717134158114	0.56915453882129
ENSMUSG00000022983.15	Scaf4	NeuNeg_IFN-v-Sal_6h	32.1632871219295	0.429834125073443	0.196263976326262	2.19008160906158	0.0285183187560249	0.136896674626468
ENSMUSG00000106688.1	Gm42851	NeuNeg_IFN-v-Sal_6h	0.669574224684774	0.0086978475710053	1.01391998912492	0.0085784358374393	0.99315548243708	NA
ENSMUSG00000054793.8	Cadm4	NeuNeg_IFN-v-Sal_6h	4.80615679010416	-0.627313108882374	0.531443567644021	-1.18039458387531	0.237843315083683	0.533730456568366
ENSMUSG00000028809.16	Srrm1	NeuNeg_IFN-v-Sal_6h	97.6905083436205	-0.291020827745418	0.115065172331936	-2.52918256538904	0.0114328540615368	0.0699829248615285
ENSMUSG00000054091.9	1810037I17Rik	NeuNeg_IFN-v-Sal_6h	5.21318245650391	0.0901735168876987	0.438477148503525	0.205651576588315	0.837063086227269	0.950353279141258
ENSMUSG00000032440.12	Tgfbr2	NeuNeg_IFN-v-Sal_6h	4.16277369096222	-2.19188078292959	0.706757905208401	-3.10131767437857	0.0019266147808686	0.0166866690979248
ENSMUSG00000041895.15	Wipi1	NeuNeg_IFN-v-Sal_6h	11.2131534716161	-1.13779876679403	0.316858429384134	-3.59087422419382	0.0003295706592967	0.0036787370205279
ENSMUSG00000024411.9	Aqp4	NeuNeg_IFN-v-Sal_6h	6.9525251674228	-0.213878311153848	0.448965099585372	-0.476380706098021	0.633803177593449	0.853613398879487
ENSMUSG00000086199.7	Bcas3os1	NeuNeg_IFN-v-Sal_6h	0.866416185033461	1.48082229894732	0.834114268558364	1.77532306395704	0.0758445592825221	NA
ENSMUSG00000084803.8	5830444B04Rik	NeuNeg_IFN-v-Sal_6h	1.00586556765304	-0.918346084483166	0.96056340693952	-0.956049416257836	0.339047268947236	NA
ENSMUSG00000085534.7	Gm2117	NeuNeg_IFN-v-Sal_6h	1.937617822994	0.30971330479981	0.580703520037216	0.533341531630394	0.593797183114877	0.838397539668361
ENSMUSG00000041144.10	Dnah7b	NeuNeg_IFN-v-Sal_6h	23.4777112070642	-0.453630411846694	0.289391333831753	-1.56753281392465	0.116990202419961	0.354766415280288
ENSMUSG00000006435.15	Neurl1a	NeuNeg_IFN-v-Sal_6h	5.02166006978194	-0.763244968611875	0.831662465344658	-0.917734057284369	0.358758112901667	0.658038460161172
ENSMUSG00000038252.13	Ncapd2	NeuNeg_IFN-v-Sal_6h	3.19967008661789	-0.68092567362844	0.754362195162808	-0.902650845965951	0.366711231781881	0.661619226300832
ENSMUSG00000034997.4	Htr2a	NeuNeg_IFN-v-Sal_6h	4.61597298547448	0.168250946404269	0.960547093316028	0.175161579869477	0.860952672378928	0.956586803392491
ENSMUSG00000043487.3	Acot6	NeuNeg_IFN-v-Sal_6h	1.70178174006428	-0.679430314528103	0.795887767404303	-0.853676036187851	0.393284515517835	0.686767327432427
ENSMUSG00000004872.15	Pax3	NeuNeg_IFN-v-Sal_6h	1.3499096977168	0.782687734710929	0.996300943097197	0.785593690474477	0.432105562090556	0.715169824186879
ENSMUSG00000056917.12	Sipa1	NeuNeg_IFN-v-Sal_6h	2.58071260296301	-0.19588645102435	0.641204447607996	-0.305497648612859	0.759987160565919	0.912217672889359
ENSMUSG00000070953.13	Rabepk	NeuNeg_IFN-v-Sal_6h	5.91339626821143	0.176309922947618	0.484258663328116	0.364082124490889	0.715796684725048	0.900516090356254
ENSMUSG00000025531.14	Chm	NeuNeg_IFN-v-Sal_6h	63.829681164989	-0.352607410190798	0.163682521922638	-2.15421540460778	0.0312232833515982	0.145584661465159
ENSMUSG00000039899.5	Fgl2	NeuNeg_IFN-v-Sal_6h	0.740810078081092	2.18821146753972	0.774713914028052	2.82454132798818	0.0047348341653401	NA
ENSMUSG00000085845.7	Gm13944	NeuNeg_IFN-v-Sal_6h	0.793320662263203	0.0086969653042466	0.979689504963689	0.0088772669914117	0.992917058755107	NA
ENSMUSG00000037846.18	Rtkn2	NeuNeg_IFN-v-Sal_6h	32.5483749336995	1.63918274240119	0.132860311458227	12.3376403713804	5.67960765932596e-35	1.24791940921751e-32
ENSMUSG00000021069.16	Pygl	NeuNeg_IFN-v-Sal_6h	1.12730316165315	1.33604856045547	0.815483498293672	1.63835143598986	0.101348403619239	NA
ENSMUSG00000109118.1	Gm45109	NeuNeg_IFN-v-Sal_6h	0.959860014678481	-0.172823656888523	0.94016811787641	-0.18382207777784	0.854153035703476	NA
ENSMUSG00000020335.13	Zfp354b	NeuNeg_IFN-v-Sal_6h	1.87927089924484	0.245927875252971	0.88841167879431	0.276817472263228	0.781920264314611	0.922888454460106
ENSMUSG00000025337.10	Sbds	NeuNeg_IFN-v-Sal_6h	6.09983571031455	0.335184742665282	0.433255281584858	0.77364260036062	0.439142172541017	0.720448636432584
ENSMUSG00000020647.9	Ncoa1	NeuNeg_IFN-v-Sal_6h	101.673275946067	-0.450003236123318	0.12305111417528	-3.65704316567431	0.0002551414275314	0.0029669370830119
ENSMUSG00000051853.9	Arf3	NeuNeg_IFN-v-Sal_6h	7.79996877892551	0.957713449215127	0.434267984671971	2.20535126470017	0.0274294550793329	0.133563956226114
ENSMUSG00000051510.13	Mafg	NeuNeg_IFN-v-Sal_6h	15.967146187735	-0.105257063232545	0.32802327726463	-0.32088290840296	0.748299126707036	0.909182693105105
ENSMUSG00000015476.6	Prrt1	NeuNeg_IFN-v-Sal_6h	13.442240322599	0.283261068042915	0.242804839026882	1.16662035723083	0.2433637185445	0.542039340396819
ENSMUSG00000003273.14	Car11	NeuNeg_IFN-v-Sal_6h	5.61261624285153	-0.245521847189248	0.55237159795392	-0.444486733385105	0.656690718389256	0.868924835261457
ENSMUSG00000038936.13	Sccpdh	NeuNeg_IFN-v-Sal_6h	22.7870434836658	-0.546990554049342	0.227989574306659	-2.39919108456077	0.0164313375995785	0.0912576816395214
ENSMUSG00000072582.9	Ptrh2	NeuNeg_IFN-v-Sal_6h	3.08196009292731	0.127874020507296	0.535279991530784	0.238891837039535	0.811189455430865	0.93852198024289
ENSMUSG00000040724.5	Kcna2	NeuNeg_IFN-v-Sal_6h	11.9432290122239	-1.31511948852237	0.545379038423706	-2.41138620274704	0.0158920103261027	0.0892918516483225
ENSMUSG00000038365.8	Fbxo25	NeuNeg_IFN-v-Sal_6h	9.04836853320726	-0.778223541477618	0.468385501933696	-1.66150219907486	0.0966126276271535	0.312817101448415
ENSMUSG00000042870.14	Tom1	NeuNeg_IFN-v-Sal_6h	11.5856079999054	-0.1292761138634	0.289593371811642	-0.446405637859293	0.655304261060923	0.868193226015762
ENSMUSG00000059327.9	Eda	NeuNeg_IFN-v-Sal_6h	25.0547582722491	-0.785210977450645	0.36441413525362	-2.15472151458714	0.0311836331706895	0.145477995808997
ENSMUSG00000026150.14	Mff	NeuNeg_IFN-v-Sal_6h	45.5488265692102	-0.315815907070419	0.172161966483991	-1.83441159229431	0.0665929201353698	0.247687271431807
ENSMUSG00000026728.9	Vim	NeuNeg_IFN-v-Sal_6h	1.39330155409089	0.871090212531607	0.709382292036313	1.22795595874138	0.219463501179583	0.510650579786062
ENSMUSG00000025154.14	Arhgap19	NeuNeg_IFN-v-Sal_6h	0.585360722982353	0.134592459216756	0.973868476308791	0.138203938715519	0.890079242326314	NA
ENSMUSG00000027833.16	Shox2	NeuNeg_IFN-v-Sal_6h	0.997544475707605	0.008694466935324	0.978339364857283	0.0088869642249265	0.992909321787401	NA
ENSMUSG00000073197.8	5730507C01Rik	NeuNeg_IFN-v-Sal_6h	0.569638895939509	0.0086973445662354	1.02434670123024	0.0084906258357545	0.993225542130127	NA
ENSMUSG00000080316.10	Spaca6	NeuNeg_IFN-v-Sal_6h	10.3057299324805	0.742594834470114	0.398558825994667	1.86320007496221	0.062434122350553	0.236946954035856
ENSMUSG00000039356.15	Exosc2	NeuNeg_IFN-v-Sal_6h	1.92536107203657	0.804452246475365	0.662415788980349	1.21442190820006	0.224586653635064	0.516949687580507
ENSMUSG00000026331.13	Slco6c1	NeuNeg_IFN-v-Sal_6h	0.643435257747617	0.170933786603317	1.02028178183517	0.167535860824506	0.866948433397034	NA
ENSMUSG00000024312.9	Wdr46	NeuNeg_IFN-v-Sal_6h	0.690860128960374	1.31433954765233	0.824764779625078	1.59359320393119	0.111027177645929	NA
ENSMUSG00000097852.5	4933405D12Rik	NeuNeg_IFN-v-Sal_6h	0.625214535870316	0.451231778967394	0.949272440931969	0.475344863614061	0.6345411867904	NA
ENSMUSG00000037363.9	Letm2	NeuNeg_IFN-v-Sal_6h	24.6325758635547	-0.915607765138354	0.307864945640955	-2.97405657286548	0.0029389088568456	0.0238386622559166
ENSMUSG00000052281.14	Tspan32os	NeuNeg_IFN-v-Sal_6h	1.2887201431028	-0.993933211784921	0.938355980527226	-1.05922830185029	0.28949581871108	0.588578836613242
ENSMUSG00000035456.9	Prdm8	NeuNeg_IFN-v-Sal_6h	1.35894205220727	0.295566160264954	0.935221326398909	0.316038730000991	0.751973111238697	0.90972528332991
ENSMUSG00000043051.17	Disc1	NeuNeg_IFN-v-Sal_6h	5.35409158743266	-0.131580188842233	0.473434191026699	-0.277927093852021	0.781068325054378	0.922513044402403
ENSMUSG00000017057.9	Il13ra1	NeuNeg_IFN-v-Sal_6h	5.15161294224488	0.644316424865003	0.45664011625543	1.41099391386935	0.158246408589447	0.423387742186336
ENSMUSG00000003131.6	Pafah1b2	NeuNeg_IFN-v-Sal_6h	18.0907093672219	-0.315042614672741	0.254078793885701	-1.23994060997655	0.214997361816948	0.504572088253683
ENSMUSG00000108568.1	Olfr277-ps1	NeuNeg_IFN-v-Sal_6h	0.329863785944551	0.0086977308423057	1.07744362793117	0.0080725623288584	0.993559097106689	NA
ENSMUSG00000037568.12	Vash2	NeuNeg_IFN-v-Sal_6h	1.07989809229513	0.0086965030150634	0.990131852491431	0.0087831766983162	0.992992129020484	NA
ENSMUSG00000107011.1	Gm42906	NeuNeg_IFN-v-Sal_6h	1.92050100535321	-0.466348823900258	0.916890538446782	-0.508619954449803	0.611018639305801	0.847253923678681
ENSMUSG00000042097.17	Zfp239	NeuNeg_IFN-v-Sal_6h	10.1241517680416	0.0135411583602882	0.319429321901514	0.0423917199575788	0.966186428934108	0.991845806227112
ENSMUSG00000070802.5	Pnmal2	NeuNeg_IFN-v-Sal_6h	2.61375459629671	-1.25738917470292	0.972830856103343	-1.29250544101712	0.196182162880689	0.478851180650506
ENSMUSG00000021868.6	Ppif	NeuNeg_IFN-v-Sal_6h	1.53698730652384	-0.318653286062171	0.930007368077416	-0.342635227418592	0.731872896895269	0.907976936453967
ENSMUSG00000056895.4	Hist3h2ba	NeuNeg_IFN-v-Sal_6h	0.982107425804492	-1.41508796185514	1.02068632677094	-1.38640826739781	0.165622273402574	NA
ENSMUSG00000051169.14	Rpusd3	NeuNeg_IFN-v-Sal_6h	0.65628922707686	0.165236765649337	1.03696312572398	0.159346809496213	0.87339564321604	NA
ENSMUSG00000034813.16	Grip1	NeuNeg_IFN-v-Sal_6h	175.323808136954	-0.392422173243927	0.249059579686896	-1.57561565685311	0.115114405640726	0.351289672574185
ENSMUSG00000085622.8	3110056K07Rik	NeuNeg_IFN-v-Sal_6h	21.0054657749288	0.809997465989638	0.23493655496593	3.44772854146559	0.0005653219055231	0.0059099261642504
ENSMUSG00000035834.11	Polr3g	NeuNeg_IFN-v-Sal_6h	3.97900589809415	-0.701713398565038	0.63952556385779	-1.09724057679902	0.272536239613393	0.573612782058815
ENSMUSG00000096054.2	Syne1	NeuNeg_IFN-v-Sal_6h	188.76188669925	-1.21793689244803	0.142010363531337	-8.57639444165831	9.78934293579006e-18	7.12800761208342e-16
ENSMUSG00000045409.16	Trim39	NeuNeg_IFN-v-Sal_6h	5.6851442136103	0.354617363959341	0.483833865478885	0.73293208528996	0.463599852618871	0.743847658526183
ENSMUSG00000039678.12	Tbc1d13	NeuNeg_IFN-v-Sal_6h	4.60443601473806	0.994342208995112	0.454111596577946	2.18964284657822	0.028550149054419	0.136996960443503
ENSMUSG00000068250.13	Amn1	NeuNeg_IFN-v-Sal_6h	18.626090874272	-0.154211611757428	0.25652227602504	-0.601162652020032	0.547731657360195	0.80345496659265
ENSMUSG00000027634.14	Ndrg3	NeuNeg_IFN-v-Sal_6h	34.2902201114843	0.259351338824383	0.226249757457268	1.1463054888506	0.251668772611684	0.55204145149424
ENSMUSG00000004633.17	Chn2	NeuNeg_IFN-v-Sal_6h	26.1094840801596	-1.77970768894739	0.284145516713279	-6.26336712798895	3.76752193895983e-10	1.27525526387927e-08
ENSMUSG00000039057.10	Myo16	NeuNeg_IFN-v-Sal_6h	38.0466418005561	1.07325646881089	0.35651548379884	3.01040632898981	0.0026089840744813	0.0214684077193199
ENSMUSG00000028523.13	Tctex1d1	NeuNeg_IFN-v-Sal_6h	0.535558349344794	0.0086979168348976	1.01769670466161	0.0085466689584985	0.993180827810186	NA
ENSMUSG00000021510.10	Zfp729a	NeuNeg_IFN-v-Sal_6h	6.21868605211176	0.158791459454929	0.365189193354626	0.434819710836104	0.663693296511352	0.872142087133355
ENSMUSG00000030555.16	Ttc23	NeuNeg_IFN-v-Sal_6h	5.45129227495832	-0.505631777609728	0.399297442499751	-1.26630357170405	0.205404418714511	0.491682901372427
ENSMUSG00000029405.16	G3bp2	NeuNeg_IFN-v-Sal_6h	33.7282157894998	0.851417525324024	0.189014678741838	4.50450478762507	6.65278981704462e-06	0.0001144499171272
ENSMUSG00000060560.8	Ces4a	NeuNeg_IFN-v-Sal_6h	0.921653100959175	-0.320391631240518	0.937421455149485	-0.341779708028367	0.732516681627429	NA
ENSMUSG00000022822.15	Abcc5	NeuNeg_IFN-v-Sal_6h	107.406743382993	0.287933741702159	0.104168151738207	2.7641245130833	0.0057075755112249	0.0404450988698949
ENSMUSG00000103887.1	Gm37008	NeuNeg_IFN-v-Sal_6h	2.2863280858905	0.94778987089897	0.635256570594374	1.49197964219745	0.135704482297258	0.387331213553666
ENSMUSG00000004070.15	Hmox2	NeuNeg_IFN-v-Sal_6h	17.773851465618	-0.501482411249366	0.251450706541725	-1.99435673952323	0.0461130826180554	0.192186438172554
ENSMUSG00000046337.17	Fam178b	NeuNeg_IFN-v-Sal_6h	1.13966820716715	-0.611941367342044	0.935362741361172	-0.654228932030717	0.512964324382078	NA
ENSMUSG00000029629.16	Phf14	NeuNeg_IFN-v-Sal_6h	150.067647711382	-0.449100143402684	0.101884421540236	-4.40793731380539	1.0435973786926e-05	0.0001712976876899
ENSMUSG00000035443.9	Thyn1	NeuNeg_IFN-v-Sal_6h	3.91489041694949	-1.26838039168908	0.732346829059119	-1.73193948735824	0.0832843371462308	0.284443152009652
ENSMUSG00000056268.15	Dennd1b	NeuNeg_IFN-v-Sal_6h	53.4220453900165	0.0691106319351293	0.206819396992253	0.334159333893223	0.738259328738417	0.909182693105105
ENSMUSG00000026827.12	Gpd2	NeuNeg_IFN-v-Sal_6h	31.7212848398328	-0.0122102822440942	0.169674162161208	-0.0719631208934048	0.942631256989926	0.982117186714332
ENSMUSG00000024339.12	Tap2	NeuNeg_IFN-v-Sal_6h	5.11031436116279	5.32960812544843	0.521771632920146	10.2144459169249	1.70852455217697e-24	2.07743315451111e-22
ENSMUSG00000029434.12	Vps33a	NeuNeg_IFN-v-Sal_6h	12.907628391735	0.0880530777945216	0.298950442690634	0.294540717190516	0.768344754701976	0.917238557610099
ENSMUSG00000095681.7	Gm8281	NeuNeg_IFN-v-Sal_6h	0.89198444812592	0.0086971532895233	0.990393220759078	0.0087815153690747	0.992993454518318	NA
ENSMUSG00000024901.14	Peli3	NeuNeg_IFN-v-Sal_6h	2.56410630026408	-0.963919204213921	0.885354467526843	-1.08873817162355	0.276269363673763	0.576417440432094
ENSMUSG00000042613.9	Pbxip1	NeuNeg_IFN-v-Sal_6h	2.0370944131394	-1.72029266459835	0.807531250833009	-2.1303109481197	0.0331459502824062	0.152058564592255
ENSMUSG00000059866.13	Tnip2	NeuNeg_IFN-v-Sal_6h	3.77903163497288	2.0206360654913	0.539650077669288	3.74434499151429	0.0001808649963185	0.002186441326152
ENSMUSG00000001424.14	Snd1	NeuNeg_IFN-v-Sal_6h	54.4313089008329	0.360929530747842	0.146554100006987	2.46277334261296	0.0137867039470246	0.0806467446205215
ENSMUSG00000110236.1	RP24-371M20.1	NeuNeg_IFN-v-Sal_6h	1.55787247019942	-0.151602032006677	0.976618186718839	-0.155231628970598	0.876638714192903	0.956863670996869
ENSMUSG00000086401.1	Gm15559	NeuNeg_IFN-v-Sal_6h	0.912156818156696	-0.625074128958644	0.971024794479835	-0.643726228734961	0.519752978576344	NA
ENSMUSG00000025815.13	Dhtkd1	NeuNeg_IFN-v-Sal_6h	9.87388993512658	0.340032477699663	0.368079024882985	0.923802919244751	0.355588935020176	0.656091791154757
ENSMUSG00000017664.16	Slc35c2	NeuNeg_IFN-v-Sal_6h	1.77993070499272	0.72054275171528	0.775441807845849	0.929202867868221	0.352783961471715	0.653493023734915
ENSMUSG00000032422.17	Snx14	NeuNeg_IFN-v-Sal_6h	21.6473135326357	-0.317611628048188	0.268040571119451	-1.18493863343787	0.236041711000515	0.531019649464785
ENSMUSG00000022801.13	Lrch3	NeuNeg_IFN-v-Sal_6h	103.357286958554	0.241487091014062	0.105608568427322	2.2866240363844	0.0222177770305178	0.11455195184273
ENSMUSG00000040549.16	Ckap5	NeuNeg_IFN-v-Sal_6h	94.9207693183126	0.634573166390652	0.10231222154329	6.202320278249	5.56367047651438e-10	1.80985478046405e-08
ENSMUSG00000103983.1	Gm20045	NeuNeg_IFN-v-Sal_6h	4.81194294599586	0.003210810125436	0.495369400634113	0.0064816480818677	0.994828429278079	0.998448990451034
ENSMUSG00000000552.9	Zfp385a	NeuNeg_IFN-v-Sal_6h	4.46621523177259	-0.330158914449868	0.85264601614825	-0.387216861624863	0.698595668190103	0.892547404498616
ENSMUSG00000033545.14	Znrf1	NeuNeg_IFN-v-Sal_6h	35.4353297394046	0.317387706659563	0.240948611937065	1.31724231199333	0.18775741518736	0.468855097647998
ENSMUSG00000006705.12	Pknox1	NeuNeg_IFN-v-Sal_6h	11.2122287667432	0.906721625304358	0.253308293601663	3.57951811372672	0.0003442283886973	0.0038117739522952
ENSMUSG00000032745.17	Gpbp1	NeuNeg_IFN-v-Sal_6h	35.9551501769667	-0.0462563605736607	0.17524306598405	-0.263955439913787	0.791814255118329	0.927875777641742
ENSMUSG00000036972.14	Zic4	NeuNeg_IFN-v-Sal_6h	2.01245080007758	-0.907746517656103	0.901119907202441	-1.00735374992906	0.313764808553871	0.617283329885179
ENSMUSG00000024068.6	Spast	NeuNeg_IFN-v-Sal_6h	25.9805416452235	-0.276465911492782	0.243574056852292	-1.13503841527933	0.256359223040018	0.556726705280595
ENSMUSG00000064145.12	Arih2	NeuNeg_IFN-v-Sal_6h	26.4622869478393	-0.0843164564020843	0.211048918580297	-0.399511435402142	0.689516399435076	0.886784081590151
ENSMUSG00000027660.16	Skil	NeuNeg_IFN-v-Sal_6h	16.0027824602691	0.198219859708885	0.273571674544764	0.724562804386572	0.468720284702537	0.748663431006643
ENSMUSG00000024948.14	Map4k2	NeuNeg_IFN-v-Sal_6h	13.0219372579459	-1.28177846901786	0.464889307091387	-2.75716917869631	0.0058304177194118	0.0410386798653699
ENSMUSG00000097009.1	Gm26861	NeuNeg_IFN-v-Sal_6h	2.66381607468155	-0.838501488324444	0.749760784915733	-1.1183586887899	0.263413830589364	0.564390131224444
ENSMUSG00000032251.12	Irak1bp1	NeuNeg_IFN-v-Sal_6h	6.10872105782119	0.29991306104435	0.693767097211367	0.432296461232979	0.665525958815783	0.873145517306607
ENSMUSG00000109006.2	B230209E15Rik	NeuNeg_IFN-v-Sal_6h	37.2387980471944	-1.65405713048705	0.481019156427519	-3.4386512644768	0.0005846198212729	0.0061014822013521
ENSMUSG00000052763.7	Zfp212	NeuNeg_IFN-v-Sal_6h	3.36374616474337	-0.583380084785009	0.644804706931124	-0.904739184615357	0.365603576836162	0.661392343824368
ENSMUSG00000021792.15	Fam213a	NeuNeg_IFN-v-Sal_6h	5.90891598117546	-0.81696300948428	0.558040587297427	-1.46398492883968	0.143198066293615	0.401390461562496
ENSMUSG00000031616.7	Ednra	NeuNeg_IFN-v-Sal_6h	1.22019782945759	-1.25800284466201	0.931818996989239	-1.35005065224758	0.176999735878298	0.455464288502117
ENSMUSG00000030107.10	Usp18	NeuNeg_IFN-v-Sal_6h	4.23442426099252	4.1985257742905	0.517170565141227	8.11826128028765	4.72909818684045e-16	2.93204087584108e-14
ENSMUSG00000045817.8	Zfp36l2	NeuNeg_IFN-v-Sal_6h	5.02616164677842	-1.95844390891134	0.604400688413319	-3.24030721085489	0.0011940098267481	0.0112181388373545
ENSMUSG00000031333.7	Abcb7	NeuNeg_IFN-v-Sal_6h	27.7786174794359	-0.137360954830442	0.207884958425445	-0.66075465907123	0.508769664413574	0.778840408115202
ENSMUSG00000061436.15	Hipk2	NeuNeg_IFN-v-Sal_6h	95.5113402000426	-0.163672666483149	0.116700625789825	-1.40250033258536	0.160765891259321	0.427496617943415
ENSMUSG00000001082.12	Mfsd10	NeuNeg_IFN-v-Sal_6h	1.78728950773406	0.525810652691946	0.825667186494795	0.636831233325585	0.524234779230049	0.784162272090224
ENSMUSG00000027247.16	Arhgap1	NeuNeg_IFN-v-Sal_6h	4.27522907668208	0.112457899289572	0.549473322883286	0.204664893828629	0.837833950430052	0.950714179141612
ENSMUSG00000041220.10	Elovl6	NeuNeg_IFN-v-Sal_6h	37.0788712445887	-0.651985735348167	0.231439466833518	-2.81708968772022	0.0048460990977323	0.0355759349941386
ENSMUSG00000033707.8	Lrrc24	NeuNeg_IFN-v-Sal_6h	1.7472475514065	0.384664010635906	0.890816458685723	0.431810623709652	0.665879057565283	0.873377506731771
ENSMUSG00000018830.8	Myh11	NeuNeg_IFN-v-Sal_6h	0.841874829559916	1.12300012336545	0.835649706325927	1.34386467782405	0.178992149959536	NA
ENSMUSG00000060512.7	0610040J01Rik	NeuNeg_IFN-v-Sal_6h	5.78249563911083	-1.48161781962273	0.586757387925793	-2.52509444296951	0.0115667200168924	0.0706297423167042
ENSMUSG00000032458.6	Copb2	NeuNeg_IFN-v-Sal_6h	8.12738460350916	0.299345860664654	0.362588378597007	0.825580405590873	0.409042154122659	0.70363689950602
ENSMUSG00000061731.9	Ext1	NeuNeg_IFN-v-Sal_6h	83.6233902750772	0.225015385192169	0.130901975330417	1.71896096009395	0.0856214808152235	0.290602554398336
ENSMUSG00000036273.15	Lrrk2	NeuNeg_IFN-v-Sal_6h	13.9519275464546	-0.0807631990197892	0.487260722284047	-0.165749454709195	0.86835412506945	0.956863670996869
ENSMUSG00000038970.7	Lmtk2	NeuNeg_IFN-v-Sal_6h	21.2663495327577	0.181018360129677	0.295096419797599	0.613421065066917	0.539597961015416	0.796737192143018
ENSMUSG00000078546.8	2210404O09Rik	NeuNeg_IFN-v-Sal_6h	4.26095256882274	0.195090003321538	0.688886303403597	0.28319622898242	0.77702641892111	0.921279832487738
ENSMUSG00000016552.13	Foxred2	NeuNeg_IFN-v-Sal_6h	1.54876584648575	-0.917896839129845	0.973339375139145	-0.943038843978367	0.345661034754149	0.645935362468063
ENSMUSG00000031425.15	Plp1	NeuNeg_IFN-v-Sal_6h	501.119996031232	-1.08926316702975	0.0695374949646693	-15.6644004444392	2.64916040272892e-55	1.44252542972943e-52
ENSMUSG00000032381.5	Fam96a	NeuNeg_IFN-v-Sal_6h	2.82464751200007	0.234294127595969	0.584974755738278	0.400520065691166	0.688773507305911	0.886560553704866
ENSMUSG00000037234.17	Hook3	NeuNeg_IFN-v-Sal_6h	112.207459428776	-0.447168013720638	0.106117250080374	-4.21390502846569	2.50992860157588e-05	0.0003755596870506
ENSMUSG00000097410.1	Gm26668	NeuNeg_IFN-v-Sal_6h	4.27559030658452	0.117107308853866	0.548475628504104	0.21351415225734	0.830925951710434	0.946132977472631
ENSMUSG00000040455.17	Usp45	NeuNeg_IFN-v-Sal_6h	38.6425865296191	0.0014696567096087	0.20908239099347	0.0070290793147407	0.99439165232098	0.998448990451034
ENSMUSG00000036478.7	Btg1	NeuNeg_IFN-v-Sal_6h	4.76757560493089	1.37165467247933	0.414717532360561	3.3074431762552	0.0009415181110919	0.0091386003270087
ENSMUSG00000021573.14	Tppp	NeuNeg_IFN-v-Sal_6h	12.9957259133448	-0.696127578040403	0.282496971999119	-2.46419483052928	0.0137321444616005	0.0804779491048596
ENSMUSG00000030400.17	Ercc2	NeuNeg_IFN-v-Sal_6h	2.56792651761658	0.926072588574442	0.615878672380904	1.50366075349609	0.132668739426324	0.381262802334851
ENSMUSG00000085687.1	Gm16153	NeuNeg_IFN-v-Sal_6h	2.20738558475249	-0.590405200896342	0.911769044676997	-0.647538106654518	0.517283740069483	0.781012936978369
ENSMUSG00000024887.9	Asah2	NeuNeg_IFN-v-Sal_6h	11.5810086220053	-1.59042830603628	0.415028640637175	-3.83209289747948	0.0001270577408218	0.0016122301378454
ENSMUSG00000040543.16	Pitpnm3	NeuNeg_IFN-v-Sal_6h	12.4785873083491	-1.25543453546129	0.95651943852917	-1.31250289841653	0.189350508738597	0.47108179806162
ENSMUSG00000026500.6	Cox20	NeuNeg_IFN-v-Sal_6h	8.95643464698232	0.135779668816047	0.342474668978718	0.396466311569702	0.691761055520882	0.888120498138752
ENSMUSG00000057895.11	Zfp105	NeuNeg_IFN-v-Sal_6h	2.08128805656212	-1.34996729568132	0.876026653531064	-1.54101166926818	0.123313945945931	0.365448144587517
ENSMUSG00000053333.15	Dis3l2	NeuNeg_IFN-v-Sal_6h	75.5113399745564	-0.62021800845827	0.13938389361868	-4.44971074028848	8.59860202935426e-06	0.0001441618364332
ENSMUSG00000022456.15	Sept3	NeuNeg_IFN-v-Sal_6h	10.406097045875	-0.422844657991429	0.769075195591809	-0.549809251962738	0.582450212173483	0.829824804638232
ENSMUSG00000097451.9	Rian	NeuNeg_IFN-v-Sal_6h	201.310259212241	-0.454152500153136	0.298644405318535	-1.52071323642824	0.128331815592653	0.373079772163969
ENSMUSG00000020671.8	Rab10	NeuNeg_IFN-v-Sal_6h	61.6245102570511	0.417894526950528	0.120538022797616	3.46691041757151	0.0005264773188608	0.0055548457804663
ENSMUSG00000053852.11	Adgrg4	NeuNeg_IFN-v-Sal_6h	0.609934504654825	0.700537552365092	0.994364593646435	0.704507739757859	0.48111663178775	NA
ENSMUSG00000035069.3	Oma1	NeuNeg_IFN-v-Sal_6h	15.8450649942671	-0.150547777670085	0.259662373621785	-0.579782798602032	0.562061098932726	0.8137394581716
ENSMUSG00000096943.1	Gm26721	NeuNeg_IFN-v-Sal_6h	0.920264430051948	-0.151758982539619	0.9717017416698	-0.156178563886107	0.875892272925814	NA
ENSMUSG00000022533.13	Atp13a3	NeuNeg_IFN-v-Sal_6h	45.0473935846136	0.73462042120367	0.164251205452323	4.47254203815817	7.72951986345072e-06	0.0001309939198509
ENSMUSG00000034793.15	G6pc3	NeuNeg_IFN-v-Sal_6h	3.16695608251404	-0.133580048234714	0.564765206192787	-0.236523154702124	0.81302674205924	0.939677640969908
ENSMUSG00000032575.16	Manf	NeuNeg_IFN-v-Sal_6h	16.1152927780279	0.231377274718329	0.267717158115389	0.864260163028487	0.387444988891226	0.68005883210419
ENSMUSG00000038160.6	Atg5	NeuNeg_IFN-v-Sal_6h	19.1713001466011	0.0794618319007447	0.239514965056915	0.331761449151466	0.740069396196614	0.909182693105105
ENSMUSG00000027799.12	Nbea	NeuNeg_IFN-v-Sal_6h	385.203061009732	-0.494928031717559	0.0910822679720445	-5.43385713528197	5.51487409255636e-08	1.37586221384812e-06
ENSMUSG00000101892.1	9130401M01Rik	NeuNeg_IFN-v-Sal_6h	0.871072858913171	-0.0174026428508681	0.95356953720221	-0.0182499987383487	0.985439416040457	NA
ENSMUSG00000023094.14	Msrb2	NeuNeg_IFN-v-Sal_6h	4.84022373177175	-0.699048421206975	0.698468597126614	-1.00083013621907	0.316908937286489	0.620927335822277
ENSMUSG00000035234.18	Fam175a	NeuNeg_IFN-v-Sal_6h	4.19204326991614	-0.192521245644287	0.629499254279528	-0.305832364908248	0.759732284760606	0.912078074589232
ENSMUSG00000043909.16	Trp53bp1	NeuNeg_IFN-v-Sal_6h	35.8630732324054	-0.437287522892835	0.286590622640324	-1.52582634722713	0.1270531172481	0.370825737687067
ENSMUSG00000036067.12	Slc2a6	NeuNeg_IFN-v-Sal_6h	1.08891008431566	-0.311901056931878	0.98643086117697	-0.316191503335297	0.751857156537167	NA
ENSMUSG00000070695.4	Cntnap5a	NeuNeg_IFN-v-Sal_6h	196.223593003651	-0.658951274602685	0.286677739927752	-2.29857844829094	0.021528888517739	0.112064754694997
ENSMUSG00000061983.6	Rps12	NeuNeg_IFN-v-Sal_6h	11.9673691519324	-0.648717506997487	0.363077224850494	-1.78672046219537	0.0739826801801761	0.265534503052068
ENSMUSG00000029068.16	Ccnl2	NeuNeg_IFN-v-Sal_6h	51.8774839437621	0.189340861805984	0.137663598569778	1.37538800215231	0.169011186602303	0.441806742017793
ENSMUSG00000024269.11	Tpgs2	NeuNeg_IFN-v-Sal_6h	10.6231893000153	-0.185340905669436	0.413096217945937	-0.448662799652385	0.653674924002609	0.86777875219511
ENSMUSG00000001150.6	Mcm3ap	NeuNeg_IFN-v-Sal_6h	10.2015670160516	0.135457277970378	0.343304272742518	0.394569158397782	0.693160878539685	0.8889588709787
ENSMUSG00000025025.13	Mxi1	NeuNeg_IFN-v-Sal_6h	16.5875812132505	-0.613666317454397	0.268389168264852	-2.28647944856262	0.0222262250860615	0.11455195184273
ENSMUSG00000025971.6	9430016H08Rik	NeuNeg_IFN-v-Sal_6h	2.1642440039712	1.22689902020461	0.654072335383986	1.87578491526374	0.0606848201669774	0.233062461751372
ENSMUSG00000059554.12	Ccdc28a	NeuNeg_IFN-v-Sal_6h	13.8706981230115	-2.0413507259275	0.643372271208704	-3.17289199003311	0.0015092866224381	0.0137371407408537
ENSMUSG00000028057.14	Rit1	NeuNeg_IFN-v-Sal_6h	5.79619231708711	-0.0251519475120841	0.466194234344614	-0.0539516486029546	0.956973686919738	0.986918515726515
ENSMUSG00000089911.4	Mfsd14a	NeuNeg_IFN-v-Sal_6h	8.95476823385907	0.389465603008764	0.299916656634983	1.29857943662918	0.194088298742085	0.476994084271168
ENSMUSG00000055991.15	Zkscan5	NeuNeg_IFN-v-Sal_6h	2.69210015690388	-0.680061138332368	0.692391342391188	-0.982191856968867	0.326005338501632	0.629895786236449
ENSMUSG00000029033.16	Acap3	NeuNeg_IFN-v-Sal_6h	4.35410042260884	-2.2805115110829	0.77586583685703	-2.93931167316384	0.0032894210815112	0.0259752267495883
ENSMUSG00000045374.18	Wdr81	NeuNeg_IFN-v-Sal_6h	1.75025669334118	-2.03484547797405	0.912940146594897	-2.22889253535805	0.0258210559106876	0.12736624821798
ENSMUSG00000097316.2	Gm10516	NeuNeg_IFN-v-Sal_6h	5.01534053295886	-0.142586905223882	0.720683774234644	-0.197849473405041	0.843162836999244	0.95315915080234
ENSMUSG00000026648.18	Dclre1c	NeuNeg_IFN-v-Sal_6h	12.458996731967	-0.0118814281165028	0.33155544238681	-0.0358354187491856	0.971413591116955	0.994870719132703
ENSMUSG00000062480.11	Acat3	NeuNeg_IFN-v-Sal_6h	1.30759153229432	-1.07905489920785	0.919819251277232	-1.17311623746677	0.240749195875922	0.538058561073304
ENSMUSG00000028584.3	Lrrc38	NeuNeg_IFN-v-Sal_6h	0.563990773755654	-0.472200187595709	1.04421286481543	-0.45220682823054	0.651119989557293	NA
ENSMUSG00000015354.8	Pcolce2	NeuNeg_IFN-v-Sal_6h	14.8172622435678	-1.22640692589745	0.319656653981359	-3.83663818857644	0.000124730023875	0.0015859074304675
ENSMUSG00000000149.10	Gna12	NeuNeg_IFN-v-Sal_6h	24.7679450597851	-1.33030862656017	0.255561018372332	-5.20544422241274	1.93533073907828e-07	4.45622386068957e-06
ENSMUSG00000030110.13	Ret	NeuNeg_IFN-v-Sal_6h	5.98251304587653	-0.172125870379118	0.922323454303352	-0.186622024601042	0.851956996988919	0.955670334793805
ENSMUSG00000067365.10	Tmem128	NeuNeg_IFN-v-Sal_6h	3.9532928468553	0.203357448260626	0.542016558993872	0.37518678144836	0.707521560254105	0.896066778774053
ENSMUSG00000038861.14	Pi4kb	NeuNeg_IFN-v-Sal_6h	15.8179240436792	0.674453524168144	0.278769126768073	2.41939820233131	0.0155462113971937	0.0880998875739609
ENSMUSG00000022013.3	Dnajc15	NeuNeg_IFN-v-Sal_6h	12.7951432368327	0.12854110675342	0.371346348106818	0.346148837624882	0.72923086225968	0.907370365712058
ENSMUSG00000072501.4	Phf20l1	NeuNeg_IFN-v-Sal_6h	160.581251708388	0.223562891682654	0.0940980554292963	2.37585028365049	0.0175085652699693	0.0957542670048453
ENSMUSG00000014303.13	Glis2	NeuNeg_IFN-v-Sal_6h	1.75311904005136	0.144247472515799	0.931761245658375	0.154811624960721	0.876969826311972	0.956863670996869
ENSMUSG00000093436.6	Gm20646	NeuNeg_IFN-v-Sal_6h	7.41951260226239	-0.126110357820431	0.390201011466963	-0.323193313483013	0.746548844486087	0.909182693105105
ENSMUSG00000042529.14	Kcnj12	NeuNeg_IFN-v-Sal_6h	1.25088229245335	-0.311901550726601	0.973223476417533	-0.320482970545183	0.748602237698538	0.909182693105105
ENSMUSG00000047880.14	Cxcr5	NeuNeg_IFN-v-Sal_6h	0.57556858285185	-0.15067626656811	1.00587922294312	-0.149795584928421	0.880925892772274	NA
ENSMUSG00000063286.7	Gm8995	NeuNeg_IFN-v-Sal_6h	6.07236239907009	2.49851781057716	0.320652800580561	7.79197251997624	6.59710836721519e-15	3.73856041588249e-13
ENSMUSG00000096977.1	Gm10827	NeuNeg_IFN-v-Sal_6h	1.58599105319102	-1.66440250720747	0.966117792438861	-1.72277388971987	0.0849294222445225	0.288488224624464
ENSMUSG00000027575.19	Arfgap1	NeuNeg_IFN-v-Sal_6h	12.4493330766381	0.184902433803476	0.308918635837543	0.598547359573068	0.549474768236041	0.805056387153507
ENSMUSG00000020570.14	Sypl	NeuNeg_IFN-v-Sal_6h	24.2964106272224	-0.648530346915499	0.229879265863666	-2.82117808441289	0.0047847632957579	0.0352496326565132
ENSMUSG00000020674.16	Pxdn	NeuNeg_IFN-v-Sal_6h	7.70258761352112	-0.234252052696451	0.470406383149351	-0.497978048529322	0.618499514406361	0.849862169417989
ENSMUSG00000058318.15	Phf21a	NeuNeg_IFN-v-Sal_6h	97.113284815775	-0.182523203893972	0.1193917816102	-1.52877527608967	0.126320163550505	0.369720431948242
ENSMUSG00000098090.7	2700099C18Rik	NeuNeg_IFN-v-Sal_6h	1.42241517472426	0.617027986549031	0.848196114511231	0.727459105261984	0.466944758393037	0.747445827468608
ENSMUSG00000110408.1	RP23-357C16.1	NeuNeg_IFN-v-Sal_6h	40.2900325265708	0.650263906934521	0.363479904527946	1.78899548182457	0.0736155432017805	0.264931339959511
ENSMUSG00000026409.14	Pfkfb2	NeuNeg_IFN-v-Sal_6h	2.56842032867847	-0.923233336878611	0.746342299278332	-1.23701060193335	0.21608314667089	0.506221675300476
ENSMUSG00000040703.11	Cyp2s1	NeuNeg_IFN-v-Sal_6h	0.575034599960245	-0.151602026860218	0.985525182444806	-0.153828668775502	0.87774482845987	NA
ENSMUSG00000097195.8	Snhg5	NeuNeg_IFN-v-Sal_6h	7.36272093857357	0.519505348854171	0.352264219723295	1.47476047741166	0.140276950306194	0.39630690855736
ENSMUSG00000053199.13	Arhgap20	NeuNeg_IFN-v-Sal_6h	26.2058178819672	-0.0180337839748781	0.510112827289654	-0.0353525396934159	0.971798628871078	0.995078573132318
ENSMUSG00000029074.14	Ttll10	NeuNeg_IFN-v-Sal_6h	0.395221786680475	-0.472199807815307	1.14901459864168	-0.410960668709975	0.681101375085592	NA
ENSMUSG00000109780.1	RP23-480D17.3	NeuNeg_IFN-v-Sal_6h	0.659472278649223	-0.311899986230024	1.01119020400495	-0.308448385867171	0.75774116887245	NA
ENSMUSG00000021759.13	Plpp1	NeuNeg_IFN-v-Sal_6h	10.0711119803864	0.620331805909048	0.406933045625722	1.52440754708233	0.127406935982503	0.371512099242111
ENSMUSG00000037355.14	Uvssa	NeuNeg_IFN-v-Sal_6h	17.5906614718948	-0.286495449714349	0.293350988739614	-0.976630250831199	0.328752237198794	0.631680426308331
ENSMUSG00000027332.11	Ivd	NeuNeg_IFN-v-Sal_6h	15.4836784867315	-0.505456042011539	0.28736111868965	-1.75895766384955	0.0785846996817592	0.274607918195969
ENSMUSG00000001604.14	Tcea3	NeuNeg_IFN-v-Sal_6h	0.718508415497614	0.710302777459361	0.926073050604069	0.767005126643128	0.4430784674423	NA
ENSMUSG00000026223.15	Itm2c	NeuNeg_IFN-v-Sal_6h	7.48452055508427	-0.0591244922937726	0.432799992695215	-0.136609272855069	0.891339646545195	0.961510571346428
ENSMUSG00000026209.15	Dnpep	NeuNeg_IFN-v-Sal_6h	2.70126574412811	1.13863187381374	0.60527083727785	1.88119401049394	0.0599455321996799	0.231572438392594
ENSMUSG00000014633.15	Cmc2	NeuNeg_IFN-v-Sal_6h	3.19026301732593	-0.331949480672014	0.857372921259619	-0.387170474411912	0.698630006890764	0.892547404498616
ENSMUSG00000017740.17	Slc12a5	NeuNeg_IFN-v-Sal_6h	19.637099998928	0.0656190053813924	0.73200580604161	0.0896427389507104	0.928571120332957	0.978084500508827
ENSMUSG00000104580.1	Gm42620	NeuNeg_IFN-v-Sal_6h	0.473886335076562	0.0102532717267218	1.01122957297037	0.0101394104768949	0.991910059543034	NA
ENSMUSG00000004415.15	Col26a1	NeuNeg_IFN-v-Sal_6h	7.24246421252354	-0.175694977291079	0.628818077728256	-0.279405099048385	0.779933958373168	0.922513044402403
ENSMUSG00000075028.11	Prdm11	NeuNeg_IFN-v-Sal_6h	3.55959446037243	0.714961203184751	0.783129967072463	0.912953447379182	0.361267025757307	0.659972807695071
ENSMUSG00000039372.5	March4	NeuNeg_IFN-v-Sal_6h	15.5370871612823	0.142485203492952	0.922509120077008	0.154453978168864	0.877251795802352	0.956863670996869
ENSMUSG00000028081.6	Rps3a1	NeuNeg_IFN-v-Sal_6h	6.99941500407558	-0.587193693218252	0.439709463681763	-1.33541290719917	0.181741242648815	0.461595482241686
ENSMUSG00000067158.9	Col4a4	NeuNeg_IFN-v-Sal_6h	2.66206984898511	-0.298805820716403	0.791289301722318	-0.377618931617075	0.705713698872071	0.896066778774053
ENSMUSG00000036863.11	Syde2	NeuNeg_IFN-v-Sal_6h	1.17704461349408	-0.954524284392412	0.905204899091408	-1.05448422268871	0.291661280260872	NA
ENSMUSG00000048661.14	Lemd3	NeuNeg_IFN-v-Sal_6h	22.4140416099679	-0.0072216731942121	0.263677537184123	-0.027388276116859	0.978150049045875	0.998448990451034
ENSMUSG00000062627.9	Mysm1	NeuNeg_IFN-v-Sal_6h	55.3062511083958	-0.0295232390550654	0.148497109676117	-0.198813560206375	0.842408588228469	0.95295164144032
ENSMUSG00000031161.15	Hdac6	NeuNeg_IFN-v-Sal_6h	5.42532983368512	0.239138937071827	0.588658586338998	0.406243861249162	0.684563429433227	0.884426890666328
ENSMUSG00000034659.14	Tmem109	NeuNeg_IFN-v-Sal_6h	1.92307788289883	-1.34970374616425	0.876423070077788	-1.54001394103472	0.12355695526215	0.365928596042013
ENSMUSG00000047193.15	Dync2h1	NeuNeg_IFN-v-Sal_6h	85.0818929286466	-0.137673820686479	0.151703747764988	-0.907517597388278	0.364133148006699	0.660239697965882
ENSMUSG00000045980.13	Tmem104	NeuNeg_IFN-v-Sal_6h	2.23822104734987	-0.672524159395572	0.77771777282048	-0.864740633297588	0.387181161906534	0.679806094450782
ENSMUSG00000041272.11	Tox	NeuNeg_IFN-v-Sal_6h	59.9198196108627	-0.380835326373945	0.22849478600014	-1.66671342064546	0.0955714030039666	0.311539888397105
ENSMUSG00000107525.1	Gm44071	NeuNeg_IFN-v-Sal_6h	1.5036315668174	0.32949711008868	0.980602794229735	0.336014859459482	0.736859661083792	0.909182693105105
ENSMUSG00000049044.16	Rapgef4	NeuNeg_IFN-v-Sal_6h	77.9503638722194	0.0530326928657375	0.244284531187551	0.217093946177956	0.828135131720011	0.945018671252853
ENSMUSG00000022426.5	Josd1	NeuNeg_IFN-v-Sal_6h	2.94803032553874	-0.324442725431763	0.777519521665428	-0.417279201860828	0.676474199331886	0.8791286575109
ENSMUSG00000030008.9	Pradc1	NeuNeg_IFN-v-Sal_6h	0.92120794894937	1.01199356593247	0.808944860279709	1.25100438314492	0.210932878290569	NA
ENSMUSG00000034748.16	Sirt6	NeuNeg_IFN-v-Sal_6h	0.779376915688721	0.455328981780198	0.955645211982053	0.476462369162949	0.633745010387494	NA
ENSMUSG00000025485.13	Ric8a	NeuNeg_IFN-v-Sal_6h	3.32337580072509	-0.549872068347743	0.616973396847051	-0.891241131558963	0.372799822629843	0.665127161180568
ENSMUSG00000095620.7	2010005H15Rik	NeuNeg_IFN-v-Sal_6h	0.786454725669525	-0.151600142481364	0.988396750154	-0.153379847169412	0.878098736462608	NA
ENSMUSG00000026946.9	Nmi	NeuNeg_IFN-v-Sal_6h	10.267880243578	3.46293516004655	0.314362094051208	11.0157529345203	3.20842760016272e-28	4.96078361289357e-26
ENSMUSG00000034342.9	Cbl	NeuNeg_IFN-v-Sal_6h	27.0338372150644	-0.408656670526285	0.224511750537381	-1.82020170235252	0.0687282939744299	0.253610239757148
ENSMUSG00000052581.13	Lrrtm4	NeuNeg_IFN-v-Sal_6h	442.052977236046	-0.413521961570333	0.22039902658448	-1.87624223200382	0.060622025418852	0.233035680277993
ENSMUSG00000006699.17	Cdc42	NeuNeg_IFN-v-Sal_6h	45.2293940250589	0.116336506453703	0.183833221953125	0.632837227230708	0.526839943575268	0.785961102243794
ENSMUSG00000030284.11	Creld1	NeuNeg_IFN-v-Sal_6h	3.72800442488244	-1.03257199667704	0.82028583105357	-1.25879535838235	0.208104257326068	0.495101010408563
ENSMUSG00000014905.3	Dnajb9	NeuNeg_IFN-v-Sal_6h	2.99028874415096	-0.585987199428676	0.65106693516338	-0.900041405545541	0.368098216294219	0.661832727571029
ENSMUSG00000026972.15	Arrdc1	NeuNeg_IFN-v-Sal_6h	1.57037671778702	0.391749402386816	0.893213265175244	0.438584398217548	0.660962703919612	0.870911738595708
ENSMUSG00000084808.7	9430091E24Rik	NeuNeg_IFN-v-Sal_6h	7.12959121563494	-0.135347352633039	0.401792795446564	-0.336858585238221	0.736223506670496	0.909044137750586
ENSMUSG00000048772.15	Tmem53	NeuNeg_IFN-v-Sal_6h	1.29693788952191	0.14918306265202	0.937589950505043	0.15911333368245	0.873579583291501	0.956863670996869
ENSMUSG00000086994.1	Gm13402	NeuNeg_IFN-v-Sal_6h	1.55848690606454	0.253059584396712	0.844186069086892	0.299767543748302	0.764354473767283	0.914742038171185
ENSMUSG00000018474.17	Chd3	NeuNeg_IFN-v-Sal_6h	8.41902676567988	-1.55243796396962	0.725320922245524	-2.14034631617053	0.0323267895346895	0.14922989757923
ENSMUSG00000054206.2	Gzmm	NeuNeg_IFN-v-Sal_6h	1.25991221717829	-0.867768686884224	0.931941626318491	-0.931140601919701	0.35178083843137	0.652117113752883
ENSMUSG00000018286.6	Psmb6	NeuNeg_IFN-v-Sal_6h	2.49907376647195	0.0418195692643792	0.705286929856155	0.0592944055732161	0.952717616982604	0.984962476068197
ENSMUSG00000110089.1	RP24-156K15.6	NeuNeg_IFN-v-Sal_6h	0.657558812217797	0.461979276400802	0.979740862252613	0.471532110377251	0.637260794755449	NA
ENSMUSG00000028232.13	Tmem68	NeuNeg_IFN-v-Sal_6h	20.0471152759678	-0.265709978482615	0.247332235047273	-1.0743038748339	0.282686508931	0.582107916652971
ENSMUSG00000097572.1	Gm26797	NeuNeg_IFN-v-Sal_6h	1.68799294646225	0.78771766639589	0.751130030905514	1.04871012206271	0.294311554169635	0.594491519928221
ENSMUSG00000034673.14	Pbx2	NeuNeg_IFN-v-Sal_6h	0.979983457097263	-0.948519469360155	0.976789365416288	-0.971058349878651	0.33151922280748	NA
ENSMUSG00000054400.15	Cklf	NeuNeg_IFN-v-Sal_6h	2.91278308546752	-1.03822540038706	0.739838446369271	-1.40331366324921	0.160523325608421	0.427288869270959
ENSMUSG00000030494.13	Rhpn2	NeuNeg_IFN-v-Sal_6h	5.78238930665623	-0.0201727033597559	0.361954690604694	-0.0557326756176434	0.955554768568783	0.98626734148306
ENSMUSG00000091177.2	Gm15494	NeuNeg_IFN-v-Sal_6h	1.69311804465973	1.64926494577635	0.792246165573656	2.08175819264728	0.0373645622561365	0.165764710483831
ENSMUSG00000036334.12	Igsf10	NeuNeg_IFN-v-Sal_6h	2.4345579099906	1.45547132207999	0.721472182429249	2.01736304950707	0.0436576403606625	0.184407516990535
ENSMUSG00000084927.1	Gm5724	NeuNeg_IFN-v-Sal_6h	0.665589785240801	-0.156755080698513	1.05139715441265	-0.149092167541657	0.881480906211922	NA
ENSMUSG00000053025.13	Sv2b	NeuNeg_IFN-v-Sal_6h	20.2072186700403	0.0156671047190818	0.791518694300276	0.0197937267077842	0.984207922266452	0.998448990451034
ENSMUSG00000000600.15	Krit1	NeuNeg_IFN-v-Sal_6h	123.618519362073	0.257894224374813	0.102149669173746	2.52467018699945	0.0115806916673803	0.0706805957321008
ENSMUSG00000024454.15	Hdac3	NeuNeg_IFN-v-Sal_6h	10.2202478226633	0.165956515768463	0.352607139508717	0.470655574358728	0.637886714222152	0.856054293471052
ENSMUSG00000087473.7	Gm13883	NeuNeg_IFN-v-Sal_6h	0.408090577257172	-0.15160128466321	1.06035146876068	-0.142972673806355	0.886311762592707	NA
ENSMUSG00000003402.13	Prkcsh	NeuNeg_IFN-v-Sal_6h	4.09137349493885	-0.961065929156541	0.643567741451725	-1.49334074294747	0.135348015698521	0.386920463046856
ENSMUSG00000030035.14	Wbp1	NeuNeg_IFN-v-Sal_6h	2.80695233904157	-1.28846171156153	0.680855183743386	-1.89241668760967	0.0584354843436701	0.227634838544362
ENSMUSG00000032358.12	Fam83b	NeuNeg_IFN-v-Sal_6h	0.802104950384766	-1.39825206241673	0.977721991026354	-1.43011211290127	0.152684844229761	NA
ENSMUSG00000022637.10	Cblb	NeuNeg_IFN-v-Sal_6h	42.8577422907632	-0.0711896701842714	0.172342515107459	-0.413070855672979	0.679554701500332	0.881029304512439
ENSMUSG00000052534.15	Pbx1	NeuNeg_IFN-v-Sal_6h	178.838012600978	-0.436185435088085	0.147763916378837	-2.95190764956306	0.0031581736981747	0.0252896210971489
ENSMUSG00000026980.15	Ly75	NeuNeg_IFN-v-Sal_6h	1.10544544837771	1.0224229782031	0.904836108505145	1.12995377681403	0.258495702103582	NA
ENSMUSG00000053835.17	H2-T24	NeuNeg_IFN-v-Sal_6h	1.46559349204603	1.36329427259636	0.652947124057154	2.08790914664789	0.0368060309456585	0.164042253225419
ENSMUSG00000002307.15	Daxx	NeuNeg_IFN-v-Sal_6h	1.70408637211935	1.51011615714968	0.659997080561899	2.28806490456598	0.0221337416619255	0.114310507453177
ENSMUSG00000003559.7	As3mt	NeuNeg_IFN-v-Sal_6h	5.45461209018999	-0.954846617386684	0.572546244255398	-1.66771964180548	0.0953713943953088	0.311194424559808
ENSMUSG00000097545.7	Mir124a-1hg	NeuNeg_IFN-v-Sal_6h	16.4029195490124	-1.1895290767865	0.665032508433297	-1.78867808972049	0.0736666735420684	0.264948844173801
ENSMUSG00000094325.7	Gm20831	NeuNeg_IFN-v-Sal_6h	1.24366861797185	-1.25670642706885	0.896930402433231	-1.4011192213572	0.161178424625647	0.427941189317703
ENSMUSG00000031954.5	Cfdp1	NeuNeg_IFN-v-Sal_6h	21.9674524813637	0.649626711785254	0.2240586465399	2.89936015332294	0.0037392510880673	0.028943374923953
ENSMUSG00000050075.8	Gpr171	NeuNeg_IFN-v-Sal_6h	0.681831228292439	-0.151601356675032	0.994490490028012	-0.152441233169321	0.87883893771657	NA
ENSMUSG00000101493.1	2810405F17Rik	NeuNeg_IFN-v-Sal_6h	2.37863892648439	-0.31388193560457	0.670322987687071	-0.468254768775885	0.639602410037583	0.857275319275545
ENSMUSG00000002985.16	Apoe	NeuNeg_IFN-v-Sal_6h	7.58011611487827	-0.427613981419514	0.417978305377546	-1.02305305303648	0.306282762344038	0.608079471099317
ENSMUSG00000040943.12	Tet2	NeuNeg_IFN-v-Sal_6h	39.8668561328169	0.0009321470539227	0.172694523099895	0.0053976642524068	0.995693307941038	0.998531668566262
ENSMUSG00000015247.10	Nipsnap3b	NeuNeg_IFN-v-Sal_6h	4.54311682038256	1.12776119780441	0.395133562019336	2.85412656935788	0.0043155334140431	0.0325001446046158
ENSMUSG00000027782.10	Kpna4	NeuNeg_IFN-v-Sal_6h	52.7247144044503	0.362906504181796	0.134617008123845	2.69584437538479	0.0070210460592454	0.0478409036158817
ENSMUSG00000042429.8	Adora1	NeuNeg_IFN-v-Sal_6h	5.83510331141943	-0.973771564222719	0.476707506726641	-2.04270239189061	0.0410819079101589	0.177624081374097
ENSMUSG00000010911.12	Apip	NeuNeg_IFN-v-Sal_6h	6.66339777574841	-1.55515271910883	0.796768834244908	-1.95182423341475	0.0509590761228554	0.206140655478889
ENSMUSG00000017713.9	Tha1	NeuNeg_IFN-v-Sal_6h	1.52685298856451	-0.776140596267571	0.956406589267197	-0.811517407949117	0.417068600117237	0.707310532797425
ENSMUSG00000043991.4	Pura	NeuNeg_IFN-v-Sal_6h	30.5886970191461	-0.394256421991448	0.255637985913211	-1.54224506417954	0.123014053030936	0.364965112740004
ENSMUSG00000087380.7	2210408F21Rik	NeuNeg_IFN-v-Sal_6h	34.2841436986244	-0.837448371311224	0.368012670835685	-2.27559656956795	0.0228701668469231	0.116956296280467
ENSMUSG00000022913.14	Psmg1	NeuNeg_IFN-v-Sal_6h	2.55974690154827	0.000220292845447	0.696536531634517	0.0003162689039871	0.999747653928654	0.999894520321197
ENSMUSG00000038025.7	Phf2	NeuNeg_IFN-v-Sal_6h	7.19601590938115	-0.624880279116145	0.427229025859287	-1.46263535783722	0.143567182859605	0.401855597487669
ENSMUSG00000024507.6	Hsd17b4	NeuNeg_IFN-v-Sal_6h	22.2570836345002	-0.319552294070064	0.247225966038692	-1.29255150334837	0.19616622196324	0.478851180650506
ENSMUSG00000030230.15	Plcz1	NeuNeg_IFN-v-Sal_6h	0.539606647627437	0.0086974399368528	1.01389545750525	0.0085782413487219	0.993155637610915	NA
ENSMUSG00000003528.14	Slc25a1	NeuNeg_IFN-v-Sal_6h	1.36874828006799	-0.627012706807052	0.962338245576485	-0.651551270760773	0.514690691876426	0.77973672048587
ENSMUSG00000006307.16	Kmt2b	NeuNeg_IFN-v-Sal_6h	6.93131650305278	-0.342565996899351	0.44614411015981	-0.767837093661604	0.442583974017591	0.723902532401242
ENSMUSG00000099974.1	Bcl2a1d	NeuNeg_IFN-v-Sal_6h	1.14519785755202	3.37145861204634	0.64195653719641	5.25184871046001	1.50580125535384e-07	NA
ENSMUSG00000068039.12	Tcp1	NeuNeg_IFN-v-Sal_6h	19.4365713306305	0.875128770799586	0.207555016346546	4.21637012780467	2.48266157749562e-05	0.0003731140093527
ENSMUSG00000038697.14	Taf5l	NeuNeg_IFN-v-Sal_6h	2.63520547409692	1.26070670811472	0.750083306717447	1.68075558651197	0.0928103986672124	0.306367272774952
ENSMUSG00000028608.15	0610037L13Rik	NeuNeg_IFN-v-Sal_6h	8.53494011352633	-0.545960340632386	0.371627406279371	-1.46910677578489	0.141803830227782	0.398910864728829
ENSMUSG00000087362.7	Gm13710	NeuNeg_IFN-v-Sal_6h	0.652769127492481	0.330850164353735	1.01119232408465	0.327188168337043	0.743525569155071	NA
ENSMUSG00000082079.1	Dnmt3c-ps	NeuNeg_IFN-v-Sal_6h	1.37406241258089	0.264948585583692	0.831094656936043	0.318794716549454	0.74988218499422	0.909182693105105
ENSMUSG00000053101.2	Gpr141	NeuNeg_IFN-v-Sal_6h	0.70263059226812	0.160187272031361	0.965803260862722	0.165859112846927	0.868267824965358	NA
ENSMUSG00000049612.10	Omg	NeuNeg_IFN-v-Sal_6h	10.8891527914613	-1.31325202984667	0.386247076535594	-3.40003098955663	0.0006737821635256	0.0069054401112893
ENSMUSG00000073888.12	Ccl27a	NeuNeg_IFN-v-Sal_6h	1.97183624374547	0.327807520372473	0.969997025964025	0.337946933442073	0.735403178302289	0.908445666746557
ENSMUSG00000025766.14	D3Ertd751e	NeuNeg_IFN-v-Sal_6h	28.435481466206	-1.28361338243295	0.29048457591232	-4.41886932688776	9.92186121842087e-06	0.0001645846223834
ENSMUSG00000023963.9	Cyp39a1	NeuNeg_IFN-v-Sal_6h	3.84812117122733	-0.466799262806519	0.548024859849617	-0.85178483132063	0.394333526850028	0.68764036344608
ENSMUSG00000087633.1	Gm14455	NeuNeg_IFN-v-Sal_6h	1.59528492147319	0.0232517635446214	0.842363219396407	0.0276030137703333	0.977978777941488	0.998448990451034
ENSMUSG00000053012.17	Krcc1	NeuNeg_IFN-v-Sal_6h	12.6322833958504	-0.603784152858373	0.287835523526578	-2.09767073035591	0.0359342421966976	0.161189272661691
ENSMUSG00000105504.4	Gbp5	NeuNeg_IFN-v-Sal_6h	14.1332124629399	6.44242514718886	0.480205748132779	13.4159684098731	4.87522773786323e-41	1.48920371192681e-38
ENSMUSG00000041794.12	Myrip	NeuNeg_IFN-v-Sal_6h	18.2619868752546	-2.4171305367171	0.769682103301055	-3.14042710146225	0.001687016874427	0.0150058233915657
ENSMUSG00000033624.10	Pdpr	NeuNeg_IFN-v-Sal_6h	11.4326622544359	0.374469630980836	0.359716722756171	1.0410125726478	0.297869713170922	0.598127350930355
ENSMUSG00000032463.10	Faim	NeuNeg_IFN-v-Sal_6h	5.24485585172173	-2.26029640312646	0.829155918794603	-2.726020947197	0.0064102930021012	0.0443060207275478
ENSMUSG00000021493.15	Pdlim7	NeuNeg_IFN-v-Sal_6h	4.0599059593352	-0.944665685057453	0.820822206444579	-1.15087734912693	0.249782697543546	0.550503595773176
ENSMUSG00000028745.18	Capzb	NeuNeg_IFN-v-Sal_6h	9.83868735864988	-0.464616102045993	0.422393352037904	-1.09996073518766	0.27134923011192	0.572502991563625
ENSMUSG00000031201.17	Brcc3	NeuNeg_IFN-v-Sal_6h	23.1877866481905	0.177946404151385	0.228017311141063	0.780407431615128	0.435151094933544	0.717739848107731
ENSMUSG00000032006.14	Pdgfd	NeuNeg_IFN-v-Sal_6h	12.9619842804676	-0.644169874709157	0.346296045694056	-1.86017103781273	0.0628613312460269	0.237991327849226
ENSMUSG00000037857.16	Nufip2	NeuNeg_IFN-v-Sal_6h	59.8354914524264	0.634480355633589	0.125205819772139	5.06749891329551	4.03076803800987e-07	8.6145629535897e-06
ENSMUSG00000025138.14	Sirt7	NeuNeg_IFN-v-Sal_6h	8.56099550074272	-0.193510097916146	0.401849385346477	-0.481548821455334	0.630126489931506	0.852248323152014
ENSMUSG00000031357.3	Syap1	NeuNeg_IFN-v-Sal_6h	10.6212940684101	0.201602662860576	0.30575932593284	0.659350821910361	0.509670514075224	0.779435011825799
ENSMUSG00000049672.14	Zbtb14	NeuNeg_IFN-v-Sal_6h	3.64285791636717	-0.414521042060052	0.579953431807086	-0.714748839003227	0.474764253441811	0.753790136411482
ENSMUSG00000018395.19	Kif3a	NeuNeg_IFN-v-Sal_6h	45.1136490994058	-0.948293634697215	0.203559107460864	-4.65856647990821	3.1841897771532e-06	5.87316535626902e-05
ENSMUSG00000031701.6	Dnaja2	NeuNeg_IFN-v-Sal_6h	18.8014171197441	0.672169931413916	0.267582526506197	2.5120098094236	0.0120045751744949	0.0724206644919913
ENSMUSG00000025758.10	Plk4	NeuNeg_IFN-v-Sal_6h	3.98817432606028	0.204186742830141	0.653512341739621	0.312445121214704	0.754702263677569	0.910386740105977
ENSMUSG00000056476.13	Med12l	NeuNeg_IFN-v-Sal_6h	90.685892743876	-0.413712857605827	0.203628445723743	-2.03170463800082	0.0421835661136118	0.180679542410012
ENSMUSG00000041712.6	Ubr7	NeuNeg_IFN-v-Sal_6h	6.2944632196189	1.26931248608668	0.403141179477704	3.14855576830717	0.0016407941229132	0.0146780754252612
ENSMUSG00000029625.16	Cpsf4	NeuNeg_IFN-v-Sal_6h	2.66114767115069	0.167728463171568	0.750568313904857	0.223468617132204	0.823170805464499	0.943206832682398
ENSMUSG00000087170.7	1700001G01Rik	NeuNeg_IFN-v-Sal_6h	1.14526165035946	0.899040593338263	0.909200541669658	0.988825404445165	0.322748572465993	NA
ENSMUSG00000062590.13	Armc9	NeuNeg_IFN-v-Sal_6h	21.7422197640629	-0.68553298389912	0.3822089652852	-1.79360780662898	0.072875789629925	0.262873384022229
ENSMUSG00000036528.15	Ppfibp2	NeuNeg_IFN-v-Sal_6h	47.5594630775081	-0.761797858497493	0.146175120517133	-5.21154253748812	1.87276888974058e-07	4.33540805454918e-06
ENSMUSG00000038388.14	Mpp6	NeuNeg_IFN-v-Sal_6h	43.1960493692021	-0.673026099342199	0.21896443280648	-3.07367772343656	0.0021143770646738	0.0180016712154832
ENSMUSG00000069378.13	Prdm6	NeuNeg_IFN-v-Sal_6h	1.0156279228481	-0.908404765548157	1.13235267168958	-0.802227776080337	0.422421211914348	NA
ENSMUSG00000030451.15	Herc2	NeuNeg_IFN-v-Sal_6h	111.636129171938	-0.162091446658751	0.10742228255013	-1.50891828781527	0.131319665731421	0.379168087141418
ENSMUSG00000003279.16	Dlgap1	NeuNeg_IFN-v-Sal_6h	241.434740551509	0.0825178387544423	0.142744603514514	0.578080268695077	0.563209927782675	0.814335590721805
ENSMUSG00000037531.8	Mrpl47	NeuNeg_IFN-v-Sal_6h	5.70707364431299	0.0982056548611668	0.501208148436228	0.195937865670319	0.844658799146152	0.954040325490869
ENSMUSG00000057541.14	Pus7	NeuNeg_IFN-v-Sal_6h	14.2782851976613	0.0451564819697376	0.325781416789467	0.138609753787521	0.889758535311073	0.960641178383262
ENSMUSG00000071265.10	1700086L19Rik	NeuNeg_IFN-v-Sal_6h	1.58604575886073	-0.632508838476233	0.979875327314175	-0.645499300620143	0.518603671368076	0.781012936978369
ENSMUSG00000059498.13	Fcgr3	NeuNeg_IFN-v-Sal_6h	1.83195532654254	-0.318621748918951	0.748209707330657	-0.42584551603277	0.670220418105316	0.875726710104432
ENSMUSG00000073374.3	C030034I22Rik	NeuNeg_IFN-v-Sal_6h	1.23938864379704	0.0787286969389075	0.883436983025415	0.0891163698731441	0.928989427879216	0.978278280901312
ENSMUSG00000031021.13	Tmem9b	NeuNeg_IFN-v-Sal_6h	6.82079299628789	-0.118283286017414	0.425526123793589	-0.277969505051564	0.781035768018991	0.922513044402403
ENSMUSG00000094817.8	Cphx3	NeuNeg_IFN-v-Sal_6h	1.14136950095315	-0.626670560879822	0.972782510786737	-0.644204181233689	0.519443039917973	NA
ENSMUSG00000039804.15	Ncoa5	NeuNeg_IFN-v-Sal_6h	20.5287471125457	0.182768821106821	0.256733972894437	0.711899633095972	0.4765269293817	0.755265181736565
ENSMUSG00000085864.1	C330019F10Rik	NeuNeg_IFN-v-Sal_6h	0.422701457558032	0.332907883323288	1.06272859592886	0.313257669548558	0.754084907565166	NA
ENSMUSG00000049299.14	Trappc1	NeuNeg_IFN-v-Sal_6h	1.57987573724228	-0.861571992494487	0.906493297311307	-0.950444967491698	0.341886204363048	0.642235311750835
ENSMUSG00000026349.14	Ccnt2	NeuNeg_IFN-v-Sal_6h	82.9717720047393	0.401292439069429	0.120218200760391	3.33803397930778	0.0008437343074382	0.0083599117613577
ENSMUSG00000097840.1	Gm26756	NeuNeg_IFN-v-Sal_6h	1.34113843935602	-0.15184434082539	0.969126048021756	-0.156681724875051	0.875495690612836	0.956863670996869
ENSMUSG00000008435.15	Rdh13	NeuNeg_IFN-v-Sal_6h	3.08404579354447	-0.420674077987022	0.77213228242514	-0.544821253510803	0.585876459696677	0.83176534733173
ENSMUSG00000029330.8	Cds1	NeuNeg_IFN-v-Sal_6h	16.3080773069009	1.12139636609753	0.293920079764469	3.81531049867757	0.0001360118009202	0.0017119716529899
ENSMUSG00000035355.15	Kcnh4	NeuNeg_IFN-v-Sal_6h	0.528179079111821	1.24549796625841	0.995705928597156	1.25086928829798	0.210982170412316	NA
ENSMUSG00000085376.1	Gm14508	NeuNeg_IFN-v-Sal_6h	0.929405685816319	-0.948163064764716	0.987456632961332	-0.960207297328313	0.336950894915703	NA
ENSMUSG00000056629.15	Fkbp2	NeuNeg_IFN-v-Sal_6h	3.84445687096644	-1.37695461539739	0.813528944127757	-1.69256991448992	0.0905373617424582	0.301165980999348
ENSMUSG00000044149.6	Nkrf	NeuNeg_IFN-v-Sal_6h	3.39981576297438	0.660397223637817	0.724804289508073	0.911138680051178	0.362222308304496	0.660030155083346
ENSMUSG00000090762.1	Vmn2r56	NeuNeg_IFN-v-Sal_6h	0.806474547250216	0.87765780557174	0.853216660284141	1.02864588377758	0.303646108308745	NA
ENSMUSG00000028636.14	Ppcs	NeuNeg_IFN-v-Sal_6h	0.682541881592936	-0.4721995500042	0.990076713365942	-0.476932285781042	0.633410340799742	NA
ENSMUSG00000073433.10	Arhgdig	NeuNeg_IFN-v-Sal_6h	1.32960851809025	0.86189288712108	0.908571130502864	0.948624558039887	0.342811596175828	0.642574758524711
ENSMUSG00000004798.14	Ulk2	NeuNeg_IFN-v-Sal_6h	66.5926298079674	-0.461624635717025	0.154609606942461	-2.98574354366492	0.0028288977638886	0.0230208678329702
ENSMUSG00000039354.16	Smarcal1	NeuNeg_IFN-v-Sal_6h	9.7200561740621	-0.852039147814038	0.434251460468412	-1.96208700575232	0.0497523555275549	0.20243616004779
ENSMUSG00000086363.7	A330102I10Rik	NeuNeg_IFN-v-Sal_6h	26.7812162554332	-0.404283857814915	0.703260471824888	-0.574870725729602	0.565378729714603	0.816325018554956
ENSMUSG00000036181.2	Hist1h1c	NeuNeg_IFN-v-Sal_6h	2.82688707350786	-0.643445871338035	0.657373460372892	-0.978813277574429	0.327672247997074	0.630572715721474
ENSMUSG00000037197.11	Rbm17	NeuNeg_IFN-v-Sal_6h	12.3840986973801	0.172219514396708	0.305668696525498	0.563418879179675	0.57314968449892	0.822490452460746
ENSMUSG00000035021.13	Baz1a	NeuNeg_IFN-v-Sal_6h	4.18981301827186	1.50054064203661	0.373396566949209	4.01862463358086	5.85388422781498e-05	0.0008118941978865
ENSMUSG00000020695.14	Mrc2	NeuNeg_IFN-v-Sal_6h	1.45940376347392	-0.210991024165785	0.790794293096744	-0.266808986872611	0.789616234492583	0.926818530532813
ENSMUSG00000020130.8	Tbc1d15	NeuNeg_IFN-v-Sal_6h	20.1137085578906	0.0857369570357676	0.23245553623665	0.368831641628374	0.71225321828737	0.898676133974513
ENSMUSG00000023266.11	Frs3	NeuNeg_IFN-v-Sal_6h	1.37870048435263	0.390840206294109	0.894272996433012	0.437047979591303	0.662076552492114	0.87135842196419
ENSMUSG00000074826.10	Gm10767	NeuNeg_IFN-v-Sal_6h	1.75387913514296	0.133199717070636	0.808706178354659	0.164707183691406	0.86917446244311	0.956863670996869
ENSMUSG00000032727.13	Mier3	NeuNeg_IFN-v-Sal_6h	11.5911381594383	-0.913529164523728	0.384241648595449	-2.37748606342657	0.0174311016614204	0.0954556699639828
ENSMUSG00000022309.8	Angpt1	NeuNeg_IFN-v-Sal_6h	21.3980490551817	1.62651331352256	0.20208595699452	8.04862117938592	8.37319785033513e-16	5.09057912027171e-14
ENSMUSG00000055334.4	Snupn	NeuNeg_IFN-v-Sal_6h	6.94765857448824	0.197723716494304	0.377706039919698	0.523485715336566	0.600636289098535	0.842359737529357
ENSMUSG00000024841.7	Eif1ad	NeuNeg_IFN-v-Sal_6h	0.761983945776262	0.150302544193235	0.966412164729381	0.155526337186912	0.876406392481253	NA
ENSMUSG00000031148.14	Gpkow	NeuNeg_IFN-v-Sal_6h	5.98565500060854	0.31284285262638	0.373974358735768	0.836535568063958	0.402853675877722	0.696791580330236
ENSMUSG00000109088.1	Gm44593	NeuNeg_IFN-v-Sal_6h	10.9564783501089	-0.624863660873935	0.694147772772135	-0.90018823856265	0.368020084169224	0.661832727571029
ENSMUSG00000061136.14	Prpf40a	NeuNeg_IFN-v-Sal_6h	88.6779679398493	0.225873891388437	0.123392296339268	1.83053479098399	0.0671700093155864	0.249107846215103
ENSMUSG00000022885.15	St6gal1	NeuNeg_IFN-v-Sal_6h	45.4746957292625	-1.33311357134778	0.187152251428774	-7.1231500618903	1.05487859174953e-12	4.75226600110473e-11
ENSMUSG00000022551.7	Cyc1	NeuNeg_IFN-v-Sal_6h	4.51007103444536	-0.529961802716953	0.652151062566078	-0.81263657017082	0.416426457913987	0.707280397797072
ENSMUSG00000019984.16	Med23	NeuNeg_IFN-v-Sal_6h	15.9809622660242	-0.68903261635784	0.333090804241037	-2.06860293825233	0.0385833619924543	0.169609696593014
ENSMUSG00000020444.19	Guk1	NeuNeg_IFN-v-Sal_6h	3.61620563080278	0.0541476394804599	0.646441271639107	0.083762658505952	0.933245137838731	0.979137313084717
ENSMUSG00000052336.6	Cx3cr1	NeuNeg_IFN-v-Sal_6h	10.1756715365435	-1.34224062239498	0.373903568938188	-3.58980425409331	0.0003309263719671	0.0036905804830959
ENSMUSG00000104253.1	Gm37174	NeuNeg_IFN-v-Sal_6h	1.48725950497702	-0.602415237484513	0.911491804163937	-0.660911304668369	0.508669195893788	0.778840408115202
ENSMUSG00000056427.10	Slit3	NeuNeg_IFN-v-Sal_6h	21.2266829062318	-2.01574587906702	0.837060408901707	-2.40812473942215	0.0160347013055314	0.0898546068198348
ENSMUSG00000038578.15	Susd1	NeuNeg_IFN-v-Sal_6h	4.49706922305017	-0.624865112786694	0.956987668605278	-0.652950015225774	0.51378850339978	0.77973672048587
ENSMUSG00000031422.16	Morf4l2	NeuNeg_IFN-v-Sal_6h	17.8155157853325	1.15673692544324	0.244270757918577	4.73547032522335	2.18547682264907e-06	4.1534008690223e-05
ENSMUSG00000097347.1	Gm17275	NeuNeg_IFN-v-Sal_6h	1.51058731373837	-0.570627021895564	0.851540392069183	-0.670111514627017	0.502786705140126	0.777491134112229
ENSMUSG00000073236.4	2500004C02Rik	NeuNeg_IFN-v-Sal_6h	1.63784769959467	-1.05568106114737	0.942548793178158	-1.12002802272734	0.262701820715648	0.563789094760966
ENSMUSG00000040265.16	Dnm3	NeuNeg_IFN-v-Sal_6h	397.473608806567	-0.156771719104003	0.0633115644897517	-2.47619404712989	0.0132791383509728	0.0785954294459276
ENSMUSG00000041309.17	Nkx6-2	NeuNeg_IFN-v-Sal_6h	3.55622925590042	0.364138364432623	0.441591306986635	0.824604920140885	0.409595927162845	0.70405975731368
ENSMUSG00000024530.7	Slmo1	NeuNeg_IFN-v-Sal_6h	6.97389547164698	-0.2569893504156	0.596261525057199	-0.431001061809157	0.666467598429556	0.873557321060362
ENSMUSG00000097705.1	Gm26740	NeuNeg_IFN-v-Sal_6h	5.10714257288976	-1.21860809491529	0.474902939223896	-2.56601506174459	0.0102874361017595	0.0642592766775241
ENSMUSG00000074813.12	Gm14005	NeuNeg_IFN-v-Sal_6h	2.46328295237126	1.17803278747684	0.507130072656395	2.32294011141204	0.0201823699226311	0.107058026645926
ENSMUSG00000049755.14	Zfp672	NeuNeg_IFN-v-Sal_6h	9.61925906036509	0.0347266475145668	0.353974766472603	0.0981048673627828	0.92184902257712	0.97613638593367
ENSMUSG00000050052.12	Tdrp	NeuNeg_IFN-v-Sal_6h	0.929209074719592	-0.151386697796128	0.983142523591697	-0.153982453371124	0.877623570754277	NA
ENSMUSG00000028327.14	Stra6l	NeuNeg_IFN-v-Sal_6h	2.64549384168187	0.477998605107544	0.734481362095398	0.650797460324745	0.515177239862393	0.77973672048587
ENSMUSG00000036698.10	Ago2	NeuNeg_IFN-v-Sal_6h	16.7457329491989	0.273585395495397	0.272408645449135	1.00431979698854	0.315224494364738	0.619273971360624
ENSMUSG00000049076.9	Acap2	NeuNeg_IFN-v-Sal_6h	86.2144706700422	-0.897716129492154	0.129083078236832	-6.95456090569121	3.5366182597145e-12	1.50144430795473e-10
ENSMUSG00000033658.16	Ddx19b	NeuNeg_IFN-v-Sal_6h	6.1362412566496	-1.17818130346666	0.672399352045785	-1.75220469782135	0.0797386161514596	0.277324751091608
ENSMUSG00000006154.13	Eps8l1	NeuNeg_IFN-v-Sal_6h	1.3711935914012	0.430206621495346	0.81685033791057	0.52666516928398	0.598426127355783	0.840682985866946
ENSMUSG00000031576.16	Kcnu1	NeuNeg_IFN-v-Sal_6h	1.67983169059737	-0.867054032660871	0.837351757375992	-1.03547168202997	0.300448684574755	0.601281451839922
ENSMUSG00000038916.6	Soga3	NeuNeg_IFN-v-Sal_6h	71.468999044414	1.62316291100925	0.112713538853414	14.4007803101648	5.1162596653406e-47	2.00237612652268e-44
ENSMUSG00000028653.16	Trit1	NeuNeg_IFN-v-Sal_6h	7.38179836383424	0.324885563126343	0.462034601075549	0.703162841852228	0.481954273060702	0.760159584477824
ENSMUSG00000040624.17	Plekhg1	NeuNeg_IFN-v-Sal_6h	99.2050699396006	-0.0906682352160366	0.229542185919648	-0.394995956202035	0.692845872320551	0.888846056933793
ENSMUSG00000086186.1	Ccdc34os	NeuNeg_IFN-v-Sal_6h	1.50316906206807	-0.623422176090902	0.981103817335504	-0.635429365450846	0.525148420985631	0.784559086773713
ENSMUSG00000101014.1	Gm28289	NeuNeg_IFN-v-Sal_6h	0.634218011449064	0.623720549099104	1.01860146574792	0.612330307851197	0.540319241252589	NA
ENSMUSG00000010461.14	Eya4	NeuNeg_IFN-v-Sal_6h	8.43692802486841	0.823110460188458	0.286982633961874	2.86815424621759	0.0041287419322512	0.0313574068887292
ENSMUSG00000106375.1	Gm43361	NeuNeg_IFN-v-Sal_6h	1.09427365520099	-0.174323965103266	0.937804861185858	-0.185885115676232	0.852534854743075	NA
ENSMUSG00000032815.15	Fanca	NeuNeg_IFN-v-Sal_6h	1.07492186930536	-0.450537396326509	0.94629665357528	-0.476105875070251	0.633998951660136	NA
ENSMUSG00000025364.12	Pa2g4	NeuNeg_IFN-v-Sal_6h	5.15967798940317	1.06818592898329	0.383860058148099	2.78274831233202	0.0053900601627598	0.0388031350389151
ENSMUSG00000084947.1	Gm15594	NeuNeg_IFN-v-Sal_6h	6.34259884705156	0.0760516505948406	0.485161769625784	0.156755241975271	0.875437748390882	0.956863670996869
ENSMUSG00000031075.18	Ano1	NeuNeg_IFN-v-Sal_6h	5.61608290994583	-0.228584935642147	0.473133230652474	-0.483130164683036	0.629003317168986	0.851544432409943
ENSMUSG00000020453.17	Patz1	NeuNeg_IFN-v-Sal_6h	7.20763000336179	-0.470501521716523	0.392982989673581	-1.1972567110534	0.231206511593991	0.525543077918378
ENSMUSG00000030895.9	Hpx	NeuNeg_IFN-v-Sal_6h	0.465285665522384	-0.635012123897208	1.23246847352983	-0.515235997946879	0.606388116830753	NA
ENSMUSG00000024201.12	Kdm4b	NeuNeg_IFN-v-Sal_6h	229.801331990514	0.32272258656173	0.282649575707133	1.1417762993429	0.253547016304974	0.553629253042642
ENSMUSG00000056758.14	Hmga2	NeuNeg_IFN-v-Sal_6h	2.07195810178735	0.0209454750365513	0.807865510061005	0.0259269331042114	0.979315617753632	0.998448990451034
ENSMUSG00000026546.16	Cfap45	NeuNeg_IFN-v-Sal_6h	0.474027343833705	0.0086969119969899	1.00132600458731	0.008685395123214	0.993070144453691	NA
ENSMUSG00000023852.13	Chd1	NeuNeg_IFN-v-Sal_6h	114.826187260504	0.0465042488923834	0.101033372710229	0.460286018816385	0.645310935255835	0.861629558506174
ENSMUSG00000087431.1	Gm16054	NeuNeg_IFN-v-Sal_6h	1.42102204171048	0.782171497673585	0.946775004208423	0.826142952862957	0.408723004491386	0.703331534521862
ENSMUSG00000046808.17	Atp10d	NeuNeg_IFN-v-Sal_6h	5.72811507775957	-0.0875589707791687	0.493749503811134	-0.177334802573617	0.85924541548446	0.956586803392491
ENSMUSG00000020621.5	Rdh14	NeuNeg_IFN-v-Sal_6h	4.34860946012812	-2.38854249674875	0.828794552567618	-2.88194763026496	0.0039522541526683	0.0302080795799384
ENSMUSG00000022899.8	Slc15a2	NeuNeg_IFN-v-Sal_6h	15.2125336784063	1.26121500705514	0.243630220697053	5.17675928481558	2.25773207458637e-07	5.0764517957127e-06
ENSMUSG00000001909.15	Trmt1	NeuNeg_IFN-v-Sal_6h	11.8139516239062	0.889701531165631	0.335437483607928	2.6523616907571	0.0079930867696462	0.0528260784712665
ENSMUSG00000038056.15	Kmt2c	NeuNeg_IFN-v-Sal_6h	168.009631003036	-0.0265474844946516	0.082950801088492	-0.320038916397332	0.748938829731945	0.909182693105105
ENSMUSG00000019880.9	Rspo3	NeuNeg_IFN-v-Sal_6h	3.04051272852086	-0.211052724163554	0.788748934724943	-0.267579092499381	0.78902332605595	0.926721051048516
ENSMUSG00000062444.14	Ap3b2	NeuNeg_IFN-v-Sal_6h	20.3720348551364	0.438878345685856	0.310558317297345	1.41319140799456	0.157599452152116	0.422551973418397
ENSMUSG00000028619.15	Tceanc2	NeuNeg_IFN-v-Sal_6h	7.00235325656789	0.086257385794386	0.390238652377324	0.221037524778512	0.825063214963092	0.94397169737444
ENSMUSG00000046876.15	Atxn1	NeuNeg_IFN-v-Sal_6h	122.672148706132	-0.507649831857536	0.177396861553214	-2.86166185474063	0.0042142626334198	0.0318331877086554
ENSMUSG00000042211.6	Fbxo38	NeuNeg_IFN-v-Sal_6h	26.3972672651696	0.119718850205068	0.206553713502888	0.579601538867488	0.562183355046965	0.8137394581716
ENSMUSG00000024347.16	Psd2	NeuNeg_IFN-v-Sal_6h	12.0028892702433	-2.12789925771598	0.523954775182365	-4.06122695794757	4.88154868253247e-05	0.0006892504588504
ENSMUSG00000028233.6	Tgs1	NeuNeg_IFN-v-Sal_6h	25.9539178651823	1.07789921089428	0.19570146441665	5.50787503868354	3.63191061997346e-08	9.26396101925613e-07
ENSMUSG00000079038.2	D130040H23Rik	NeuNeg_IFN-v-Sal_6h	6.10337098837335	-0.71235288622429	0.464133436752975	-1.53480191215662	0.12483249297386	0.36733234362889
ENSMUSG00000025602.13	Zfp202	NeuNeg_IFN-v-Sal_6h	4.34743566973704	-0.298648172105454	0.589812534634503	-0.506344227306938	0.612615020119165	0.848340392743523
ENSMUSG00000029840.8	Mtpn	NeuNeg_IFN-v-Sal_6h	16.4621866532144	0.438135998842306	0.268005943172646	1.63479956323231	0.102091072376495	0.32418574808398
ENSMUSG00000060131.11	Atp8b4	NeuNeg_IFN-v-Sal_6h	1.20476791318941	0.562280566693375	0.779522476831107	0.721314116533422	0.470716273580989	0.750413774227127
ENSMUSG00000099013.1	Gm27153	NeuNeg_IFN-v-Sal_6h	5.42196408598517	-0.686532125591665	0.603823231714071	-1.13697534234118	0.255548593718702	0.556026856798648
ENSMUSG00000050379.15	Sept6	NeuNeg_IFN-v-Sal_6h	10.6851005298641	0.415991925889112	0.705393240523089	0.589730524750466	0.555371327188529	0.808993869593467
ENSMUSG00000067297.4	Ifit1bl2	NeuNeg_IFN-v-Sal_6h	1.13309746793482	1.35289393837138	0.89310028724846	1.51482869022413	0.129815792831379	NA
ENSMUSG00000021747.11	4930452B06Rik	NeuNeg_IFN-v-Sal_6h	7.98435492701952	-0.170405760767152	0.919093098845945	-0.18540641963379	0.852910273576435	0.955670334793805
ENSMUSG00000105423.4	Gm36814	NeuNeg_IFN-v-Sal_6h	0.560942949138202	-0.311899957523279	1.12298275333501	-0.277742428899292	0.781210087917769	NA
ENSMUSG00000029026.16	Trp73	NeuNeg_IFN-v-Sal_6h	0.281895069206559	0.0086969398567487	1.03859894002235	0.0083737230239823	0.993318813762763	NA
ENSMUSG00000028441.12	1110017D15Rik	NeuNeg_IFN-v-Sal_6h	2.05270030672623	0.747815331881671	0.842687072315562	0.887417591237991	0.374854116025609	0.666885717605887
ENSMUSG00000067194.6	Eif1ax	NeuNeg_IFN-v-Sal_6h	7.36732149265571	-0.312438294358001	0.450270715862952	-0.693889883021166	0.487751268672462	0.764517851895066
ENSMUSG00000029684.14	Wasl	NeuNeg_IFN-v-Sal_6h	32.9226183434124	-0.0644683484305547	0.200388067627736	-0.321717501414898	0.747666717979647	0.909182693105105
ENSMUSG00000005763.15	Cd247	NeuNeg_IFN-v-Sal_6h	1.19226880256222	1.01878599775319	0.810344539146631	1.25722572132845	0.208671911930929	0.495808579970205
ENSMUSG00000067925.4	Cxx1a	NeuNeg_IFN-v-Sal_6h	1.81031493530845	-0.930151077839676	0.977399912839543	-0.951658646190586	0.34127012847844	0.64184818877669
ENSMUSG00000016833.14	Mrps18c	NeuNeg_IFN-v-Sal_6h	3.51717088156434	0.499799483831843	0.529361200699811	0.94415586781032	0.345090003587265	0.645157068954606
ENSMUSG00000024043.13	Arhgap28	NeuNeg_IFN-v-Sal_6h	2.42700057760711	2.69129645220763	0.625555522536362	4.3022503283091	1.69072138069562e-05	0.0002653457966394
ENSMUSG00000036615.5	Rfxap	NeuNeg_IFN-v-Sal_6h	1.63702676965082	0.551866423936203	0.774018430157735	0.712988738296245	0.475852725887813	0.754568186758543
ENSMUSG00000067649.3	Mageb18	NeuNeg_IFN-v-Sal_6h	2.95831232263271	-1.38818533891012	0.811335809151464	-1.71098739048873	0.0870834405961549	0.293971161732141
ENSMUSG00000043257.15	Pigv	NeuNeg_IFN-v-Sal_6h	2.07830503178465	0.107233009594524	0.68988360385297	0.15543637940608	0.876477306056038	0.956863670996869
ENSMUSG00000020315.18	Sptbn1	NeuNeg_IFN-v-Sal_6h	142.377694353628	0.016117414281813	0.0962295134445363	0.167489304527167	0.866985062412197	0.956863670996869
ENSMUSG00000046219.9	C230012O17Rik	NeuNeg_IFN-v-Sal_6h	0.338950994797906	0.008697005606465	1.02449453413613	0.0084890697965494	0.993226783625043	NA
ENSMUSG00000086312.1	Gm15336	NeuNeg_IFN-v-Sal_6h	1.95824762519122	0.619787418036576	0.930159170078716	0.666324042135848	0.505204001537827	0.777772864173966
ENSMUSG00000029673.17	Auts2	NeuNeg_IFN-v-Sal_6h	225.920991636596	-1.40239056782516	0.138937608087896	-10.0936714481076	5.89235218841252e-24	6.97393669849633e-22
ENSMUSG00000048502.14	Duxbl1	NeuNeg_IFN-v-Sal_6h	0.77121028498034	0.0027269263331597	0.951348302803889	0.0028663806148839	0.997712962293769	NA
ENSMUSG00000019505.7	Ubb	NeuNeg_IFN-v-Sal_6h	3.45531898776672	-0.629521166137978	0.672671294389154	-0.935852579690708	0.349349095357178	0.650060340852278
ENSMUSG00000038005.15	2700029M09Rik	NeuNeg_IFN-v-Sal_6h	13.9070335617472	-0.189017538249307	0.325910978591936	-0.5799667721104	0.561937025568944	0.8137394581716
ENSMUSG00000028687.17	Mutyh	NeuNeg_IFN-v-Sal_6h	0.637994649424245	-1.10290080050077	0.98884240815339	-1.11534536889491	0.26470245066868	NA
ENSMUSG00000090266.10	Mettl23	NeuNeg_IFN-v-Sal_6h	30.3040752252979	0.118083947887467	0.244045483036219	0.483860411667369	0.628484937671264	0.851544432409943
ENSMUSG00000095564.1	Gm20474	NeuNeg_IFN-v-Sal_6h	2.31054557971079	-1.72608295306612	0.886826284314687	-1.94635971395456	0.0516115452577299	0.207907041752271
ENSMUSG00000037958.13	Nsrp1	NeuNeg_IFN-v-Sal_6h	14.4596581753243	0.309130916109794	0.266679617516577	1.1591846388132	0.246380931523911	0.546330521672356
ENSMUSG00000031370.12	Zrsr2	NeuNeg_IFN-v-Sal_6h	7.29959050960958	-0.479006184792806	0.399756937756341	-1.19824358141539	0.230822203467373	0.52541921013257
ENSMUSG00000089818.1	Gm15950	NeuNeg_IFN-v-Sal_6h	0.63701210349775	0.468612784954298	0.955565557753527	0.490403595181869	0.623848333144397	NA
ENSMUSG00000021884.17	Hacl1	NeuNeg_IFN-v-Sal_6h	5.65107444668337	-1.34327250032917	0.495085508578798	-2.7132131259208	0.0066634235241744	0.0458004034089228
ENSMUSG00000097736.7	9530059O14Rik	NeuNeg_IFN-v-Sal_6h	59.3374132615194	0.432135073569357	0.214071125900943	2.01865184643967	0.0435234182081549	0.184150614998191
ENSMUSG00000063229.15	Ldha	NeuNeg_IFN-v-Sal_6h	3.53261992305354	0.25939478015027	0.530506246018031	0.488957070905916	0.624872089735777	0.851477699020986
ENSMUSG00000017781.17	Pitpna	NeuNeg_IFN-v-Sal_6h	26.796172230216	0.100668434505108	0.268591665295234	0.374801036340624	0.707808443474352	0.896066778774053
ENSMUSG00000097842.2	9330104G04Rik	NeuNeg_IFN-v-Sal_6h	0.383317319355833	-0.151601409364435	1.02452007303082	-0.147973098190213	0.882363999026165	NA
ENSMUSG00000032002.9	Dcun1d5	NeuNeg_IFN-v-Sal_6h	36.2998429151118	-0.216495064302737	0.178146002452731	-1.21526759692619	0.22426404622637	0.516720729593503
ENSMUSG00000051451.6	Crebzf	NeuNeg_IFN-v-Sal_6h	27.8172869570061	-0.516235490395512	0.218179395464512	-2.36610560450232	0.017976315947584	0.0977574385269394
ENSMUSG00000029283.17	Cdc7	NeuNeg_IFN-v-Sal_6h	13.4375457994908	-0.661838220779189	0.5152730535945	-1.28444174629793	0.198987433995763	0.482157490579645
ENSMUSG00000040433.16	Zbtb38	NeuNeg_IFN-v-Sal_6h	34.9280240418221	0.337304818284431	0.181491273650616	1.8585181066819	0.0630954745274439	0.238517272255269
ENSMUSG00000026469.14	Xpr1	NeuNeg_IFN-v-Sal_6h	55.4393891724465	0.174639117742023	0.164697372356228	1.06036371584783	0.288979162604205	0.588260553233671
ENSMUSG00000097040.6	2610316D01Rik	NeuNeg_IFN-v-Sal_6h	37.2045252245275	-0.881623706715745	0.266387136114104	-3.3095581099611	0.0009344336699244	0.0090790126316014
ENSMUSG00000024816.12	Frmd8	NeuNeg_IFN-v-Sal_6h	8.63371318094867	-0.301729493406963	0.331913012924416	-0.90906195797654	0.363317421843132	0.660156353483632
ENSMUSG00000038453.16	Srcin1	NeuNeg_IFN-v-Sal_6h	26.3111749914889	-0.986808092075565	0.246565785555838	-4.00221016006331	6.27535189548309e-05	0.0008598742575386
ENSMUSG00000032311.17	Nrg4	NeuNeg_IFN-v-Sal_6h	5.95563032510358	1.00814294755006	0.780685611141155	1.29135587125324	0.196580305112204	0.479343129968757
ENSMUSG00000017453.4	Pipox	NeuNeg_IFN-v-Sal_6h	1.16553734744427	-2.44270738697024	0.932548221960012	-2.61938989260652	0.008808720437865	NA
ENSMUSG00000005802.12	Slc30a4	NeuNeg_IFN-v-Sal_6h	8.26839874490872	0.926922049215481	0.330119993763527	2.80783371721331	0.0049875972957524	0.0364650721144215
ENSMUSG00000032120.10	C2cd2l	NeuNeg_IFN-v-Sal_6h	2.02497010711592	0.17631352806643	0.750200807500276	0.235021778574085	0.814191829728618	0.940156599255137
ENSMUSG00000087621.7	1700003G18Rik	NeuNeg_IFN-v-Sal_6h	2.74820333395012	-0.511441607682237	0.897059843956101	-0.570130979697788	0.568588864608916	0.819165643662954
ENSMUSG00000036672.4	Cenpt	NeuNeg_IFN-v-Sal_6h	2.1063123305659	-0.0428364026367445	0.741915243558883	-0.0577375960510842	0.953957646314942	0.985754431160878
ENSMUSG00000022391.15	Rangap1	NeuNeg_IFN-v-Sal_6h	8.26928493541091	1.49728516379886	0.411936182501226	3.63475030211605	0.0002782499979187	0.0031970669485634
ENSMUSG00000032649.14	Colgalt2	NeuNeg_IFN-v-Sal_6h	6.8983674295948	0.646916453460048	0.605291255615591	1.06876887359313	0.285173828186283	0.583799112073764
ENSMUSG00000007279.14	Scube2	NeuNeg_IFN-v-Sal_6h	0.977987481945443	-0.151602102898808	0.977070991456961	-0.155159762416799	0.876695368996321	NA
ENSMUSG00000026384.13	Ptpn4	NeuNeg_IFN-v-Sal_6h	87.1734382017743	0.200534235319505	0.173432485887024	1.15626685677639	0.247572020584709	0.547646137896884
ENSMUSG00000020134.13	Peli1	NeuNeg_IFN-v-Sal_6h	41.5812597182849	0.312454011700721	0.147329349929385	2.12078592521097	0.0339398216740088	0.154845813892206
ENSMUSG00000041890.17	Git2	NeuNeg_IFN-v-Sal_6h	28.6527262734477	-0.234068047129367	0.211512187056349	-1.10664094767745	0.268449196071835	0.569965431719159
ENSMUSG00000024251.9	Thada	NeuNeg_IFN-v-Sal_6h	49.7004987364044	-0.25498540600202	0.175284676527608	-1.45469308015557	0.145754249156256	0.404930394062322
ENSMUSG00000084860.1	2610204G07Rik	NeuNeg_IFN-v-Sal_6h	1.12981929582398	-0.170445555583836	0.937533897913818	-0.181802019066306	0.855738099943662	NA
ENSMUSG00000086952.1	Gm12596	NeuNeg_IFN-v-Sal_6h	1.6707859028647	0.517345651882256	0.772243449472561	0.669925594364835	0.50290522305135	0.777537610382784
ENSMUSG00000026664.7	Phyh	NeuNeg_IFN-v-Sal_6h	8.03577754739605	0.487702310453473	0.366747014372593	1.32980580983816	0.183582261227215	0.46401296460336
ENSMUSG00000006720.16	Zfp184	NeuNeg_IFN-v-Sal_6h	2.28228659087975	-0.108545392630584	0.823501271145437	-0.131809623656809	0.895134874394288	0.962974873160754
ENSMUSG00000029911.14	Ssbp1	NeuNeg_IFN-v-Sal_6h	22.6161539745595	-0.248190939338547	0.22533121260685	-1.10144944620513	0.270701095276447	0.57216094035829
ENSMUSG00000052605.12	Isoc2b	NeuNeg_IFN-v-Sal_6h	0.497797579877554	0.0086959880390801	0.996883794263544	0.0087231712353237	0.99304000461886	NA
ENSMUSG00000008153.11	Clstn3	NeuNeg_IFN-v-Sal_6h	7.89158316520758	-0.472200792811195	0.967555991808215	-0.488034591082139	0.625525339821967	0.851477699020986
ENSMUSG00000035878.13	Hykk	NeuNeg_IFN-v-Sal_6h	3.51947285024202	-0.563060780059643	0.843106953059142	-0.667840275799678	0.504235554325375	0.777772864173966
ENSMUSG00000023868.15	Pde10a	NeuNeg_IFN-v-Sal_6h	99.7884722616522	0.317183403805135	0.265132316922484	1.19632117082833	0.231571250190039	0.525543077918378
ENSMUSG00000026492.11	Tfb2m	NeuNeg_IFN-v-Sal_6h	6.90775405559025	0.491117559137108	0.372665559453413	1.31785067516684	0.187553640215515	0.468472634634844
ENSMUSG00000085247.1	4930545L23Rik	NeuNeg_IFN-v-Sal_6h	1.60729974818547	-0.17340268870874	0.945844525721924	-0.18333106974044	0.854538257381454	0.955670334793805
ENSMUSG00000015994.10	Fnta	NeuNeg_IFN-v-Sal_6h	14.2782453042488	-0.509161668102687	0.310119434184292	-1.64182444561056	0.100626391378448	0.320836284527414
ENSMUSG00000100147.2	1700047M11Rik	NeuNeg_IFN-v-Sal_6h	21.8511839799192	-2.05106377881037	0.329810240826531	-6.2189208366309	5.0058576732569e-10	1.65456472542122e-08
ENSMUSG00000099632.1	2900093K20Rik	NeuNeg_IFN-v-Sal_6h	11.0660974921485	-1.48313782337452	0.465188454425452	-3.18825157689334	0.0014313594324976	0.0131328538700367
ENSMUSG00000000902.13	Smarcb1	NeuNeg_IFN-v-Sal_6h	11.4134292713324	-0.336640176806657	0.34816610942495	-0.96689530569954	0.333596373587444	0.636665926966093
ENSMUSG00000018974.7	Sart3	NeuNeg_IFN-v-Sal_6h	4.5920167034481	0.0127160731803032	0.501676465153743	0.0253471591026425	0.979778058475328	0.998448990451034
ENSMUSG00000047414.6	Flrt2	NeuNeg_IFN-v-Sal_6h	45.7190661237777	-1.50624995905455	0.375204942779696	-4.01447259168693	5.95788661361767e-05	0.0008208643778762
ENSMUSG00000039662.16	Icmt	NeuNeg_IFN-v-Sal_6h	1.82462345794665	1.1110342418145	0.686545046511132	1.61829765936048	0.10559846488798	0.331208408278753
ENSMUSG00000032733.5	Snx33	NeuNeg_IFN-v-Sal_6h	1.5645831511097	-0.388114256399052	0.6768244588061	-0.573434147287872	0.56635077516459	0.816998575953067
ENSMUSG00000089837.9	Npcd	NeuNeg_IFN-v-Sal_6h	0.655891243996757	0.462721041977889	0.99017795533567	0.467310991407627	0.64027739371335	NA
ENSMUSG00000000976.13	Heatr6	NeuNeg_IFN-v-Sal_6h	15.7143325237112	-0.0208904086497261	0.292810349754846	-0.0713445022254728	0.943123577788996	0.98226026513342
ENSMUSG00000035601.9	Trmt10b	NeuNeg_IFN-v-Sal_6h	6.83992201367416	-0.28906242925756	0.500679855388367	-0.577339843308336	0.563709903256924	0.814666839186444
ENSMUSG00000079562.6	Maea	NeuNeg_IFN-v-Sal_6h	10.3005811427187	0.439347927262568	0.362061175550197	1.21346324027956	0.224952760443363	0.517507048455672
ENSMUSG00000002660.7	Clpp	NeuNeg_IFN-v-Sal_6h	11.0801906172027	-0.509189779391368	0.378471975991823	-1.34538304469436	0.178501567847559	0.457355490123327
ENSMUSG00000037395.15	Rcor3	NeuNeg_IFN-v-Sal_6h	31.158149435716	-0.262247538337131	0.218377824551033	-1.20088905032501	0.229794242256825	0.524120030964211
ENSMUSG00000054640.14	Slc8a1	NeuNeg_IFN-v-Sal_6h	304.463735785013	-0.892565254117097	0.0862692059237802	-10.3462787742093	4.35068687334163e-25	5.50383862643744e-23
ENSMUSG00000074284.6	Gm10658	NeuNeg_IFN-v-Sal_6h	5.32455571725053	0.228133889481272	0.556091038390335	0.410245578029147	0.681625809579806	0.882891885321904
ENSMUSG00000055228.7	Zfp935	NeuNeg_IFN-v-Sal_6h	8.30868121485653	-0.0308320991709781	0.391023985212004	-0.0788496366898353	0.937152222547458	0.980517634224885
ENSMUSG00000067931.5	Zfp948	NeuNeg_IFN-v-Sal_6h	17.0680855713955	0.868170387757134	0.256306690282076	3.38723264227586	0.0007060149224506	0.0071828845562724
ENSMUSG00000039546.9	Ajap1	NeuNeg_IFN-v-Sal_6h	7.63237862974633	-0.324143382136017	0.855513357070026	-0.378887576046911	0.704771350470553	0.895733346183601
ENSMUSG00000058444.7	Map2k5	NeuNeg_IFN-v-Sal_6h	51.6469490770117	-0.248655231030232	0.15045460837772	-1.65269268725872	0.0983934234413961	0.316455889876745
ENSMUSG00000022912.8	Pros1	NeuNeg_IFN-v-Sal_6h	26.6506821609382	3.11322357004422	0.169460962415794	18.3713318139049	2.22875166843791e-75	1.98381549659148e-72
ENSMUSG00000022706.15	Mrpl40	NeuNeg_IFN-v-Sal_6h	3.22994950945248	-0.113469679849413	0.548336147333603	-0.206934524381043	0.836060993476919	0.949907274090985
ENSMUSG00000041231.15	Ublcp1	NeuNeg_IFN-v-Sal_6h	13.6150931535416	-0.293845446906875	0.323847283332462	-0.907358072864281	0.364217473531184	0.660239697965882
ENSMUSG00000045813.7	Gm9801	NeuNeg_IFN-v-Sal_6h	61.8903053139395	-0.498192072384691	0.228101019366009	-2.18408525209305	0.0289559841777754	0.138308446164172
ENSMUSG00000087305.8	A430035B10Rik	NeuNeg_IFN-v-Sal_6h	2.82475413439833	-1.08906679575061	0.698682797822802	-1.55874282169863	0.119057262202512	0.358776023056849
ENSMUSG00000002996.17	Hbp1	NeuNeg_IFN-v-Sal_6h	32.5470067590535	-0.478459703290315	0.202440416442334	-2.36345939066277	0.0181052108051435	0.0981107929764683
ENSMUSG00000074968.11	Ano3	NeuNeg_IFN-v-Sal_6h	27.7971392024393	-1.09995710801627	0.548449004243541	-2.00557772829473	0.0449013200845668	0.188896248820663
ENSMUSG00000030315.15	Vgll4	NeuNeg_IFN-v-Sal_6h	19.6700862949769	-0.46333596979449	0.229494221486939	-2.01894394896936	0.0434930456031153	0.18411773089531
ENSMUSG00000022639.14	Dubr	NeuNeg_IFN-v-Sal_6h	7.20624763734433	-0.946694090766949	0.389695225771426	-2.4293191914089	0.0151272080093504	0.0863622031344712
ENSMUSG00000029862.15	Clcn1	NeuNeg_IFN-v-Sal_6h	2.87161537334094	0.417935843576047	0.821968331108438	0.508457355057042	0.61113263860801	0.847318185090968
ENSMUSG00000020604.13	Arsg	NeuNeg_IFN-v-Sal_6h	23.5223269562197	-0.975846798448612	0.221116736106614	-4.41326520837436	1.01823136229496e-05	0.000167573319072
ENSMUSG00000033063.7	Cntnap3	NeuNeg_IFN-v-Sal_6h	8.54197277251793	0.270988555988529	0.48644627234696	0.557078081164214	0.577474082536548	0.82607486118649
ENSMUSG00000007097.14	Atp1a2	NeuNeg_IFN-v-Sal_6h	31.5750352380079	-0.56267111495631	0.256317748645863	-2.1952093365712	0.0281485848427415	0.13569394787163
ENSMUSG00000071793.12	2610005L07Rik	NeuNeg_IFN-v-Sal_6h	23.1084149602108	-0.200021429761824	0.269348122439686	-0.74261304645483	0.457715987502769	0.738620670981147
ENSMUSG00000031379.13	Pir	NeuNeg_IFN-v-Sal_6h	3.97842154145652	-1.10739664175605	0.742908152198596	-1.49062389270972	0.136060267778398	0.387894102812805
ENSMUSG00000004446.12	Bid	NeuNeg_IFN-v-Sal_6h	1.27680384571991	2.08493972984964	0.755945644644387	2.75805508586592	0.0058146398435366	0.0409875994499734
ENSMUSG00000057236.10	Rbbp4	NeuNeg_IFN-v-Sal_6h	32.0202819880642	0.700281010688969	0.18219864351604	3.84350287782093	0.0001212905764086	0.0015468871475989
ENSMUSG00000000085.16	Scmh1	NeuNeg_IFN-v-Sal_6h	95.4245578932633	0.0766053659359652	0.123197328685663	0.621810283982887	0.534066623277373	0.793057907271262
ENSMUSG00000044894.14	Uqcrq	NeuNeg_IFN-v-Sal_6h	5.9263013375724	-0.653606483137257	0.525874628523188	-1.24289411902753	0.213906853122155	0.503045608423396
ENSMUSG00000066798.3	Zbtb6	NeuNeg_IFN-v-Sal_6h	5.11070242493415	0.56455236982126	0.405737013961966	1.39142437193118	0.164096778333276	0.433027402411704
ENSMUSG00000097218.7	Gm26552	NeuNeg_IFN-v-Sal_6h	0.621901791321578	0.0163481066997755	1.18756408084982	0.0137660838378311	0.98901660114579	NA
ENSMUSG00000005881.13	Ergic3	NeuNeg_IFN-v-Sal_6h	2.66595686956692	-0.572865366090512	0.855311174600648	-0.669774209787436	0.503001736529681	0.777537610382784
ENSMUSG00000100714.6	2010308F09Rik	NeuNeg_IFN-v-Sal_6h	0.36097790111271	-0.311899828951604	1.02487640542859	-0.30432921208794	0.760877091917244	NA
ENSMUSG00000025178.8	Pi4k2a	NeuNeg_IFN-v-Sal_6h	10.5632415075667	1.35299548287437	0.300267901433575	4.50596109812182	6.60731925374679e-06	0.0001139152819544
ENSMUSG00000102085.2	4930435C17Rik	NeuNeg_IFN-v-Sal_6h	0.402248293690053	0.490812268496214	1.00332332195511	0.489186544114015	0.624709635016618	NA
ENSMUSG00000000058.6	Cav2	NeuNeg_IFN-v-Sal_6h	1.15730040898983	-0.322173379075363	0.927112234240978	-0.347502025295918	0.728214197234681	NA
ENSMUSG00000062376.7	Borcs7	NeuNeg_IFN-v-Sal_6h	8.14849843537178	-0.674986760619045	0.437944197364163	-1.54126202534834	0.12325302716694	0.365354062068343
ENSMUSG00000030513.14	Pcsk6	NeuNeg_IFN-v-Sal_6h	15.8457125206882	-0.797248738244497	0.281415182870213	-2.83299831271785	0.004611362939595	0.0341529919902352
ENSMUSG00000034379.8	Wdr5b	NeuNeg_IFN-v-Sal_6h	0.895902587020179	-0.18869613734868	0.897253961254753	-0.2103040448936	0.833430378514124	NA
ENSMUSG00000006736.8	Tspan31	NeuNeg_IFN-v-Sal_6h	1.57134916018219	-0.185996287346156	0.811160454371015	-0.229296542187057	0.818638440831903	0.941257296333676
ENSMUSG00000025810.8	Nrp1	NeuNeg_IFN-v-Sal_6h	32.5438691448368	-0.447396220214837	0.274305375973642	-1.63101513642163	0.102887125683765	0.325557948980159
ENSMUSG00000027584.16	Oprl1	NeuNeg_IFN-v-Sal_6h	2.60608517783681	-0.31072954043809	0.962812224707955	-0.32273119562056	0.74689882458847	0.909182693105105
ENSMUSG00000054364.4	Rhob	NeuNeg_IFN-v-Sal_6h	7.47304535345649	-1.384651897354	0.412008138898127	-3.36073918601974	0.0007773419179867	0.0078133468546272
ENSMUSG00000026867.18	Gapvd1	NeuNeg_IFN-v-Sal_6h	54.2572243548976	-0.0304294083239202	0.162031625984585	-0.187799191293773	0.851034069742822	0.955670334793805
ENSMUSG00000012405.15	Rpl15	NeuNeg_IFN-v-Sal_6h	1.88460388575874	0.946592565275045	0.650453983454257	1.45527983432146	0.145591807028305	0.404930394062322
ENSMUSG00000104411.1	Gm30340	NeuNeg_IFN-v-Sal_6h	1.04613757643437	0.329234336843839	0.974951469562249	0.337693051523543	0.735594511565768	NA
ENSMUSG00000032305.14	Fam219b	NeuNeg_IFN-v-Sal_6h	1.76873392581409	0.292359181998683	0.818384303332022	0.3572394788223	0.720912533345231	0.903805568990396
ENSMUSG00000103380.1	Gm37756	NeuNeg_IFN-v-Sal_6h	1.34887717751548	-0.33296281448974	0.891122498159043	-0.373644269084894	0.708668993584409	0.896411521629243
ENSMUSG00000001729.14	Akt1	NeuNeg_IFN-v-Sal_6h	2.61130210168618	-0.94415577905065	0.826370319522067	-1.14253350676571	0.253232326639068	0.553583811978999
ENSMUSG00000021731.9	Mrps30	NeuNeg_IFN-v-Sal_6h	1.96043236877112	-1.10942938872418	0.821231675827274	-1.35093350802206	0.176716733275062	0.455278843133476
ENSMUSG00000042688.16	Mapk6	NeuNeg_IFN-v-Sal_6h	9.29009601287737	0.0077807613009753	0.315361549144833	0.0246725110340005	0.980316181420993	0.998448990451034
ENSMUSG00000028527.18	Ak4	NeuNeg_IFN-v-Sal_6h	1.51471417171836	-0.918513161326261	0.949315728972088	-0.967552873395261	0.333267722999223	0.63633616620932
ENSMUSG00000085714.1	Gm13008	NeuNeg_IFN-v-Sal_6h	0.72080660695122	0.571236584584593	0.975290345639026	0.585709257903409	0.558070911655519	NA
ENSMUSG00000014245.8	Pigl	NeuNeg_IFN-v-Sal_6h	5.02944131131353	-0.0090466141693422	0.542808667201963	-0.0166663038303629	0.986702829073915	0.998448990451034
ENSMUSG00000036769.14	Wdr44	NeuNeg_IFN-v-Sal_6h	33.6136527381247	-0.510543510486102	0.199273656172606	-2.56202209710992	0.0104064697203985	0.0648845523004448
ENSMUSG00000038351.14	Sgsm2	NeuNeg_IFN-v-Sal_6h	14.6126502242839	1.29270398792229	0.34585363361503	3.7377198394891	0.0001856967005321	0.0022297847339067
ENSMUSG00000014773.13	Dll1	NeuNeg_IFN-v-Sal_6h	1.34650053222977	-0.339107034700609	0.873365214772739	-0.388276323541062	0.697811556611727	0.892143252311642
ENSMUSG00000028454.16	Pigo	NeuNeg_IFN-v-Sal_6h	0.759909719044991	0.329101941023859	0.972106944650978	0.338544995316353	0.734952525282816	NA
ENSMUSG00000073609.9	D2hgdh	NeuNeg_IFN-v-Sal_6h	3.71987588221229	-0.157108432563752	0.528427403733793	-0.297313181439202	0.766227419070545	0.915854978303954
ENSMUSG00000021276.9	Cinp	NeuNeg_IFN-v-Sal_6h	3.86240240891196	-0.408146813981002	0.55234901111253	-0.738929201953166	0.459949989001153	0.740032587647796
ENSMUSG00000037972.6	Snn	NeuNeg_IFN-v-Sal_6h	1.43685731261365	-0.627685701628662	0.970954684678606	-0.646462406055985	0.51797993618883	0.781012936978369
ENSMUSG00000020454.17	Eif4enif1	NeuNeg_IFN-v-Sal_6h	16.6827929231278	0.140465991022588	0.251792550921785	0.557863965825668	0.576937279254837	0.825617352854976
ENSMUSG00000024381.15	Bin1	NeuNeg_IFN-v-Sal_6h	64.9632273660932	-1.27107762690861	0.160759384046862	-7.90670874017585	2.64282979260834e-15	1.53947908477334e-13
ENSMUSG00000085222.1	Gm13974	NeuNeg_IFN-v-Sal_6h	1.20942429839004	-0.946314376529947	0.979228971187016	-0.966387233603628	0.333850449815677	0.636980961836006
ENSMUSG00000097080.7	1700086O06Rik	NeuNeg_IFN-v-Sal_6h	1.89256933344393	-0.959236721509794	0.894326069851477	-1.07258052051317	0.283459368566076	0.582250196819036
ENSMUSG00000028161.17	Ppp3ca	NeuNeg_IFN-v-Sal_6h	184.342532692658	0.480316036577186	0.0859036110140642	5.59133697532864	2.25327794498987e-08	5.84266107309589e-07
ENSMUSG00000024696.8	Lpxn	NeuNeg_IFN-v-Sal_6h	1.75316812296564	-0.039016236923461	0.743213049854736	-0.0524967059325544	0.958132920002521	0.987607229364765
ENSMUSG00000060923.5	Acyp2	NeuNeg_IFN-v-Sal_6h	107.909759989698	0.0681588665300688	0.100405736601708	0.678834385732788	0.497242803733376	0.773310427661344
ENSMUSG00000035297.14	Cops4	NeuNeg_IFN-v-Sal_6h	12.2840268101762	0.257194401413255	0.324798784843123	0.791857646688793	0.428443684905625	0.712814027420336
ENSMUSG00000096563.1	Gm24095	NeuNeg_IFN-v-Sal_6h	1.25637314957315	-1.79133613678303	0.944726121337651	-1.89614333331512	0.0579410938888056	0.226134544582078
ENSMUSG00000032688.7	Malt1	NeuNeg_IFN-v-Sal_6h	14.0523376695603	0.220011543433186	0.285746709665988	0.76995302479724	0.441327758386757	0.722697286354046
ENSMUSG00000002265.16	Peg3	NeuNeg_IFN-v-Sal_6h	91.918788528811	-0.226776310324113	0.239355468511686	-0.94744570380702	0.343411711349797	0.643026349267437
ENSMUSG00000019577.6	Pdk4	NeuNeg_IFN-v-Sal_6h	2.93037100166546	-0.487375835743384	0.524929133484565	-0.928460252354644	0.353168876668944	0.653722585190934
ENSMUSG00000100955.1	Gm18728	NeuNeg_IFN-v-Sal_6h	0.956505964443551	0.610765464272288	0.798370134442663	0.765015420696641	0.444262362112756	NA
ENSMUSG00000002031.11	Ift46	NeuNeg_IFN-v-Sal_6h	6.68401683181429	-2.32373296894029	0.698026671370214	-3.32900312301656	0.0008715742706593	0.0085545424496374
ENSMUSG00000026970.16	Rbms1	NeuNeg_IFN-v-Sal_6h	59.0597189246878	1.20611150923814	0.205243057611255	5.87650331892152	4.1902300993741e-09	1.22900332001314e-07
ENSMUSG00000020275.9	Rel	NeuNeg_IFN-v-Sal_6h	7.10783724915645	0.825317591654826	0.318939377845506	2.58769424217855	0.0096620702784278	0.0609642525636451
ENSMUSG00000086537.7	Nespas	NeuNeg_IFN-v-Sal_6h	1.6651655680857	-0.460048379949101	0.915360102076153	-0.502587319357325	0.615254446506288	0.849553107832938
ENSMUSG00000023284.15	Zfp605	NeuNeg_IFN-v-Sal_6h	7.38842705117087	-0.436968572097375	0.395163368676526	-1.10579220326232	0.268816470451372	0.57002691305318
ENSMUSG00000038879.7	Nipal2	NeuNeg_IFN-v-Sal_6h	31.5007972720612	-0.557357877331438	0.691393870787457	-0.806136561055481	0.420164112554166	0.707748740727203
ENSMUSG00000027624.17	Epb41l1	NeuNeg_IFN-v-Sal_6h	35.4023888821411	0.395982264617926	0.262538739584171	1.50828127401355	0.1314825538118	0.379421083856909
ENSMUSG00000078429.8	Ctdsp2	NeuNeg_IFN-v-Sal_6h	4.48890465607723	0.400950718790679	0.442474339051667	0.906155868044271	0.364853358089534	0.660703218148255
ENSMUSG00000079143.3	Atxn7l1os1	NeuNeg_IFN-v-Sal_6h	1.30128921553989	-0.466847569690128	0.943386110408602	-0.494863730278927	0.620696314417633	0.850927220550426
ENSMUSG00000086069.1	Gm13708	NeuNeg_IFN-v-Sal_6h	0.998995881830732	0.171579598562599	0.82490372670498	0.20799954347153	0.835229323815539	NA
ENSMUSG00000033706.13	Smyd5	NeuNeg_IFN-v-Sal_6h	2.04749638025295	0.720184530113721	0.779815437243083	0.923532025295399	0.355730018992391	0.656091791154757
ENSMUSG00000043015.15	Tmem194b	NeuNeg_IFN-v-Sal_6h	5.90283932209478	-0.919555614762882	0.511335328139974	-1.79834164423538	0.0721228842187209	0.261025774522438
ENSMUSG00000002831.13	Plin4	NeuNeg_IFN-v-Sal_6h	2.64183501901054	-0.493011715720203	0.555393418391193	-0.887680154994111	0.37471282368542	0.666885717605887
ENSMUSG00000031751.13	Amfr	NeuNeg_IFN-v-Sal_6h	12.8291180851755	-0.407120369447521	0.330445523632876	-1.23203475408501	0.217936102009088	0.50836873562336
ENSMUSG00000003948.17	Mmd	NeuNeg_IFN-v-Sal_6h	2.50608000428376	-1.10495357068055	0.967612361197535	-1.14193825439874	0.253479686130696	0.553629253042642
ENSMUSG00000000838.17	Fmr1	NeuNeg_IFN-v-Sal_6h	36.0649874511395	0.641385730099905	0.155382898710501	4.1277755494502	3.66289379132751e-05	0.0005321819239279
ENSMUSG00000097219.1	Gm26551	NeuNeg_IFN-v-Sal_6h	15.6451339814292	0.162168751162775	0.310363149841854	0.522512905431617	0.601313263305002	0.842755476688521
ENSMUSG00000026600.12	Soat1	NeuNeg_IFN-v-Sal_6h	11.519121639865	-0.179968061983119	0.314476474088256	-0.572278300006035	0.567133448501608	0.817790524498247
ENSMUSG00000051502.6	Ufsp1	NeuNeg_IFN-v-Sal_6h	0.617455728117887	0.462183968826673	0.968409152904665	0.477261049671401	0.63317624326039	NA
ENSMUSG00000106093.1	Gm42722	NeuNeg_IFN-v-Sal_6h	2.43245827939059	-0.601536114410831	0.909866784912354	-0.661125479450023	0.508531846443902	0.778840408115202
ENSMUSG00000002732.14	Fkbp7	NeuNeg_IFN-v-Sal_6h	2.48907885416494	-0.849737591083091	0.834792343867557	-1.01790295194406	0.308724078642373	0.611134059725671
ENSMUSG00000086275.1	1700121C08Rik	NeuNeg_IFN-v-Sal_6h	0.475909108184031	-0.311901702755162	0.998530705687167	-0.312360652485412	0.754766450136191	NA
ENSMUSG00000056076.13	Eif3b	NeuNeg_IFN-v-Sal_6h	4.59359862178383	-0.147261210708341	0.535491539655888	-0.275001937104315	0.783314750073306	0.924098900708184
ENSMUSG00000040717.5	Il17rd	NeuNeg_IFN-v-Sal_6h	1.15517834741649	1.0226646298971	0.80609717063359	1.26866172857707	0.204561737896009	NA
ENSMUSG00000074358.9	Ccdc61	NeuNeg_IFN-v-Sal_6h	2.22859059560887	0.0186992794512831	0.694076494943596	0.0269412371511049	0.978506602952644	0.998448990451034
ENSMUSG00000039130.18	Zc3hc1	NeuNeg_IFN-v-Sal_6h	2.40420009114574	0.584653965422614	0.641197824795252	0.911815266387259	0.361865972495854	0.660030155083346
ENSMUSG00000030000.10	Add2	NeuNeg_IFN-v-Sal_6h	15.545070336083	-1.02951764828814	0.813621479799817	-1.26535210026835	0.205745137779333	0.492122250868673
ENSMUSG00000071553.10	Cpa2	NeuNeg_IFN-v-Sal_6h	0.807689814495231	-0.460312147716786	0.952753208265547	-0.483138911234702	0.628997107182724	NA
ENSMUSG00000022956.10	Atp5o	NeuNeg_IFN-v-Sal_6h	17.8635791977537	0.478019508185965	0.311686084220863	1.53365688231123	0.125114086541303	0.367651060498188
ENSMUSG00000028914.13	Casp9	NeuNeg_IFN-v-Sal_6h	3.55834167029427	-0.852218815551963	0.636359396455934	-1.33920991863751	0.180502344361004	0.460222182568652
ENSMUSG00000034317.14	Trim59	NeuNeg_IFN-v-Sal_6h	39.7646437660647	-1.59249607235809	0.226740888384875	-7.02341815674174	2.16504994011746e-12	9.44776496516763e-11
ENSMUSG00000002102.15	Psmc3	NeuNeg_IFN-v-Sal_6h	10.9853523297673	0.0228186642315791	0.294474321509706	0.0774894874180972	0.938234153953492	0.98093441842767
ENSMUSG00000025287.15	Acot9	NeuNeg_IFN-v-Sal_6h	14.5510980510464	0.43940520665354	0.267713930408508	1.64132365463032	0.100730248361832	0.320840699512611
ENSMUSG00000038615.17	Nfe2l1	NeuNeg_IFN-v-Sal_6h	3.90647286436243	-0.38743321439263	0.653654824159309	-0.592718358486719	0.553369653135178	0.807644975628128
ENSMUSG00000063317.7	Usp31	NeuNeg_IFN-v-Sal_6h	88.3321478353927	0.220400967333282	0.0973541344120269	2.26390968051229	0.0235796704318472	0.119317895954931
ENSMUSG00000030203.17	Dusp16	NeuNeg_IFN-v-Sal_6h	24.3782273993362	-0.900086748828281	0.218928669273458	-4.11132425833185	3.93396253598873e-05	0.0005682692825919
ENSMUSG00000081670.1	Gm15697	NeuNeg_IFN-v-Sal_6h	7.30362996871997	-1.11887360815034	0.412404541805383	-2.71304870516763	0.0066667307101937	0.0458004034089228
ENSMUSG00000034429.14	Zfp707	NeuNeg_IFN-v-Sal_6h	0.710094741945387	-1.11192105182811	1.00791431383512	-1.10319005947761	0.269944637254914	NA
ENSMUSG00000031229.16	Atrx	NeuNeg_IFN-v-Sal_6h	144.435603155372	-0.0273535729073892	0.0955987234454779	-0.286129060321496	0.774779274663723	0.920270830414309
ENSMUSG00000040824.3	Snrpd2	NeuNeg_IFN-v-Sal_6h	1.12562625184363	-0.0097954250055359	0.959656843123581	-0.0102072163354277	0.991855961094957	NA
ENSMUSG00000097462.7	9530026P05Rik	NeuNeg_IFN-v-Sal_6h	39.5333717220301	-0.222908181474206	0.225565899925649	-0.988217552155184	0.323046113813581	0.627143985644012
ENSMUSG00000056673.14	Kdm5d	NeuNeg_IFN-v-Sal_6h	12.3231394966739	-3.27768528206524	1.07652727193422	-3.04468392721362	0.0023292495783091	0.019525784282961
ENSMUSG00000037110.19	Ralgapa2	NeuNeg_IFN-v-Sal_6h	105.161628263601	0.0821641104077111	0.138371494023832	0.59379362048053	0.55265015645831	0.806971034100953
ENSMUSG00000024174.8	Pot1b	NeuNeg_IFN-v-Sal_6h	21.8594115253678	-0.313807585980633	0.205460575918585	-1.52733722553655	0.126677177374027	0.370246200567636
ENSMUSG00000030629.15	Zfand6	NeuNeg_IFN-v-Sal_6h	52.6416268809319	-0.152873180110292	0.142468525312005	-1.07303125216956	0.283257094289902	0.582227449349537
ENSMUSG00000026806.15	Ddx31	NeuNeg_IFN-v-Sal_6h	7.53783590597292	0.574957688056916	0.379344770833287	1.51565998074505	0.129605351832322	0.375561644226746
ENSMUSG00000035275.14	Raver2	NeuNeg_IFN-v-Sal_6h	8.6100872302479	-2.42009197384837	0.881261181575494	-2.74616881401924	0.0060295729058739	0.0420692875059416
ENSMUSG00000063568.11	Jazf1	NeuNeg_IFN-v-Sal_6h	52.8698499729523	-0.731274980433239	0.444754384486673	-1.64422208288573	0.100130337079828	0.319906209588717
ENSMUSG00000030417.15	Pdcd5	NeuNeg_IFN-v-Sal_6h	5.88000448653273	1.06791610912618	0.432942646445153	2.46664568135	0.0136385237238452	0.080154327131599
ENSMUSG00000071654.5	Uqcc3	NeuNeg_IFN-v-Sal_6h	0.673912951481194	-0.466502224992755	0.98719815052905	-0.472551761510849	0.636533004685663	NA
ENSMUSG00000025986.6	Slc39a10	NeuNeg_IFN-v-Sal_6h	20.2497749914374	0.616610441661581	0.243123078140528	2.5362069548378	0.0112060487515039	0.0686617194539307
ENSMUSG00000041119.11	Pde9a	NeuNeg_IFN-v-Sal_6h	6.01760207010047	-0.950801581300821	0.820873638975017	-1.15828007644153	0.246749759217616	0.546664423216243
ENSMUSG00000039116.5	Adgrg6	NeuNeg_IFN-v-Sal_6h	3.5268861919953	1.01027048008328	0.455472768864021	2.21806999044742	0.0265500605969108	0.130193014454076
ENSMUSG00000034361.9	Cpne2	NeuNeg_IFN-v-Sal_6h	2.92879729849334	-0.312114237670901	0.622786168082094	-0.501157947409261	0.616259967354547	0.84970272484817
ENSMUSG00000069830.10	Nlrp1a	NeuNeg_IFN-v-Sal_6h	0.742347039520459	1.0561230307034	0.901133674413797	1.17199374597828	0.241199567061539	NA
ENSMUSG00000081502.1	Gm5646	NeuNeg_IFN-v-Sal_6h	0.891780328836241	-0.0192614492496615	0.943603327911349	-0.0204126550637506	0.983714188673267	NA
ENSMUSG00000056537.11	Rlim	NeuNeg_IFN-v-Sal_6h	19.5459314743076	0.392474602216171	0.216382662550117	1.81379874704735	0.0697087154925953	0.256171347661169
ENSMUSG00000064181.5	Rab3ip	NeuNeg_IFN-v-Sal_6h	13.4360893824346	1.47629948783358	0.250961017058547	5.8825848936099	4.03908044656755e-09	1.18745172565286e-07
ENSMUSG00000033526.16	Ppip5k1	NeuNeg_IFN-v-Sal_6h	31.4280027738396	-0.972410719031552	0.330612828636315	-2.94123710517367	0.0032690420046849	0.0258468952441126
ENSMUSG00000079355.3	Ackr4	NeuNeg_IFN-v-Sal_6h	1.49459935192194	-0.459024176054495	0.919963206312598	-0.498959276745816	0.617808073159664	0.84970272484817
ENSMUSG00000023185.4	Ceacam14	NeuNeg_IFN-v-Sal_6h	0.310405146030903	-0.151601867163096	1.02788731611454	-0.147488800363991	0.88274621907316	NA
ENSMUSG00000025917.9	Cops5	NeuNeg_IFN-v-Sal_6h	16.4932563184751	0.705247656251797	0.241863224042855	2.91589454760115	0.0035467035364305	0.0276065351710727
ENSMUSG00000042109.7	Csdc2	NeuNeg_IFN-v-Sal_6h	2.1902986301512	1.2467777293546	0.751326387109666	1.65943556721191	0.0970280542278878	0.313675619811582
ENSMUSG00000085084.7	4930570G19Rik	NeuNeg_IFN-v-Sal_6h	10.6751968438608	1.25401023083139	0.342534817821642	3.66097157306896	0.0002512606383574	0.0029327010575849
ENSMUSG00000072683.3	Gm7457	NeuNeg_IFN-v-Sal_6h	1.27141338465172	-0.151601881872069	0.98462443708614	-0.153969245696068	0.87763398476902	0.956863670996869
ENSMUSG00000050222.10	Il17d	NeuNeg_IFN-v-Sal_6h	1.79602607273161	-0.631906421385019	0.989348321688279	-0.638709752200013	0.523011767322508	0.782997313270351
ENSMUSG00000024357.9	Sil1	NeuNeg_IFN-v-Sal_6h	22.9678520314357	-0.318975878405114	0.255776789518118	-1.24708687995523	0.212365643113432	0.501162109356063
ENSMUSG00000054690.17	Emcn	NeuNeg_IFN-v-Sal_6h	1.57999541456227	0.0831864163298824	0.724118507886999	0.114879561043983	0.908540585747737	0.969108179487673
ENSMUSG00000037606.18	Osbpl5	NeuNeg_IFN-v-Sal_6h	4.23232473143223	-1.10236090960415	0.814189078642078	-1.3539372346319	0.175756403018783	0.453454320057229
ENSMUSG00000046567.9	4930430F08Rik	NeuNeg_IFN-v-Sal_6h	11.0412977706914	-0.940267582565573	0.359238948029745	-2.61738764051753	0.0088605653928446	0.0572110036195358
ENSMUSG00000015879.8	Fam184b	NeuNeg_IFN-v-Sal_6h	11.0205176391422	0.0015031507458687	0.593062824298805	0.0025345556731632	0.997977719325067	0.999593064219421
ENSMUSG00000091351.1	Gm17135	NeuNeg_IFN-v-Sal_6h	1.39682337439017	-0.317158429285867	0.863256412674836	-0.367397710146326	0.713322379391377	0.899051151738582
ENSMUSG00000039990.16	Edrf1	NeuNeg_IFN-v-Sal_6h	18.23184620073	-0.162912265795196	0.267588141882429	-0.60881720934695	0.542645605361009	0.798600888547742
ENSMUSG00000021012.15	Zc3h14	NeuNeg_IFN-v-Sal_6h	40.1065508290958	0.1415061300946	0.206210237905136	0.686222621787082	0.492572734642883	0.769505038643195
ENSMUSG00000104208.1	Gm37401	NeuNeg_IFN-v-Sal_6h	0.72375706359829	1.06686323751612	1.00110257287394	1.0656882385722	0.286564596110718	NA
ENSMUSG00000064356.3	mt-Atp8	NeuNeg_IFN-v-Sal_6h	3.1351065402528	-0.269577416091829	0.585233900004241	-0.460631921851888	0.645062705214236	0.861567291694795
ENSMUSG00000027394.13	Ttl	NeuNeg_IFN-v-Sal_6h	5.03426184456276	-0.18108601834211	0.672883325835615	-0.269119491283618	0.787837731696399	0.926461651444331
ENSMUSG00000000392.17	Fap	NeuNeg_IFN-v-Sal_6h	1.34191390538133	0.701557402620555	0.717126186945856	0.978290035130908	0.327930896987859	0.630779688815227
ENSMUSG00000048668.15	Rhno1	NeuNeg_IFN-v-Sal_6h	1.80802446464402	0.412135021135153	0.668148119319313	0.616831820996552	0.537345660776146	0.794676518337559
ENSMUSG00000039485.7	Tspyl4	NeuNeg_IFN-v-Sal_6h	5.20084342828966	-0.695433307734857	0.688446777675746	-1.01014825006909	0.312424268426451	0.615898242999035
[truncated: 249,983+ more rows]
