# Supplementary material for: Conserved and cell type-specific transcriptional responses to IFN-γ in the ventral midbrain
Source: Brain Behav Immun. Author manuscript; Available in PMC 2023 Aug 27. (PMC10460506; doi:10.1016/j.bbi.2023.04.008)
Supplement: Supp.Table 2 [file NIHMS1900921-supplement-Supp_Table_2.xlsx]

## Sheet: Oligo_IFN1_v_Sal
GID	gene	log2(fold-change)	stat	sample1 mean	sample2 mean	pval	qval
ENSMUSG00000060802.8	B2m	8.495744	2239.500000	0.009087	3.280147	1.255670e-59	2.097596e-55
ENSMUSG00000073411.11	H2-D1	6.787538	4345.000000	0.019228	2.124115	3.207997e-48	2.679479e-44
ENSMUSG00000022085.3	Pebp4	-5.954352	30335.000000	1.110289	0.017906	4.978002e-40	2.771917e-36
ENSMUSG00000061232.15	H2-K1	8.534831	6338.000000	0.003284	1.217894	9.678280e-40	4.041892e-36
ENSMUSG00000027546.15	Atp9a	-1.980675	31494.500000	2.850846	0.722323	7.642159e-36	2.553245e-32
ENSMUSG00000024940.10	Ltbp3	-8.026724	29180.000000	0.956920	0.003669	1.292835e-35	3.599469e-32
ENSMUSG00000069874.7	Irgm2	inf	9168.000000	0.000000	1.204909	1.594818e-28	3.805920e-25
ENSMUSG00000067212.8	H2-T23	7.185482	9531.000000	0.006060	0.882044	8.321725e-27	1.737680e-23
ENSMUSG00000046879.6	Irgm1	7.405351	9813.000000	0.005916	1.002912	8.778119e-26	1.629316e-22
ENSMUSG00000071550.13	Cfap44	inf	10123.000000	0.000000	0.597876	5.022207e-25	8.389596e-22
ENSMUSG00000073418.4	C4b	3.634574	9701.000000	0.075325	0.935525	4.180719e-23	6.348992e-20
ENSMUSG00000092341.2	Malat1	0.490521	8041.000000	217.408037	305.447799	3.329884e-21	4.635476e-18
ENSMUSG00000073555.1	Gm4951	inf	11746.500000	0.000000	1.236264	1.797125e-19	2.309306e-16
ENSMUSG00000078921.3	Tgtp2	inf	11842.000000	0.000000	0.814334	3.686833e-19	4.399182e-16
ENSMUSG00000092274.2	Neat1	0.842750	8934.000000	5.774893	10.357073	6.448736e-18	7.181743e-15
ENSMUSG00000028677.18	Rnf220	0.869286	9049.500000	6.943607	12.684297	1.633459e-17	1.705433e-14
ENSMUSG00000040253.15	Gbp7	inf	12415.000000	0.000000	0.568312	2.550496e-17	2.506238e-14
ENSMUSG00000075555.11	Gm10863	2.238226	10219.000000	0.338327	1.596284	4.337079e-16	4.025051e-13
ENSMUSG00000031425.15	Plp1	-0.459627	26979.000000	27.128870	19.727417	5.593743e-16	4.918078e-13
ENSMUSG00000074151.12	Nlrc5	inf	12892.500000	0.000000	0.355270	7.915429e-16	6.611362e-13
ENSMUSG00000054072.11	Iigp1	inf	13083.500000	0.000000	1.150344	3.054652e-15	2.429903e-12
ENSMUSG00000035929.11	H2-Q4	inf	13179.000000	0.000000	0.382475	5.971024e-15	4.533907e-12
ENSMUSG00000042662.16	Dusp15	1.557751	10907.000000	0.624648	1.838930	7.607199e-13	5.525142e-10
ENSMUSG00000058589.14	Anks1b	1.097502	10779.000000	2.042746	4.371146	3.747875e-12	2.608677e-09
ENSMUSG00000070327.14	Rnf213	3.634767	13509.000000	0.039243	0.487459	2.817490e-11	1.882646e-08
ENSMUSG00000092267.1	Gm20417	0.377880	11124.000000	11.353235	14.752746	4.261705e-11	2.738146e-08
ENSMUSG00000027375.14	Mal	-0.788266	25279.000000	4.403831	2.549992	6.435591e-11	3.981724e-08
ENSMUSG00000040033.15	Stat2	2.418511	13112.000000	0.096852	0.517789	9.776364e-11	5.631523e-08
ENSMUSG00000090942.1	F830016B08Rik	inf	14611.500000	0.000000	0.368946	9.497998e-11	5.631523e-08
ENSMUSG00000066687.4	Zbtb16	-1.157523	24854.500000	1.488700	0.667357	1.692921e-10	9.426749e-08
ENSMUSG00000028525.16	Pde4b	0.403186	11480.000000	34.855838	46.094246	3.733957e-10	2.012121e-07
ENSMUSG00000028268.14	Gbp3	inf	14898.000000	0.000000	0.229008	6.066229e-10	3.070799e-07
ENSMUSG00000016496.7	Cd274	inf	14898.000000	0.000000	0.389523	6.066229e-10	3.070799e-07
ENSMUSG00000037321.17	Tap1	inf	15089.000000	0.000000	0.195366	2.059410e-09	9.829270e-07
ENSMUSG00000082292.3	Gm12250	inf	15089.000000	0.000000	0.267136	2.059410e-09	9.829270e-07
ENSMUSG00000040483.15	Xaf1	1.899920	13646.000000	0.115352	0.430483	4.977420e-09	2.309661e-06
ENSMUSG00000002325.14	Irf9	3.211280	14820.000000	0.025359	0.234872	5.335898e-09	2.409086e-06
ENSMUSG00000040328.14	Olfr56	4.865734	14975.500000	0.008682	0.253136	5.704175e-09	2.507585e-06
ENSMUSG00000049252.17	Lrp1b	0.353834	11990.000000	18.966704	24.238549	6.950160e-09	2.976985e-06
ENSMUSG00000020486.18	Sept4	-0.836142	24309.000000	2.068383	1.158583	1.171116e-08	4.890875e-06
ENSMUSG00000028412.17	Slc44a1	0.660577	12115.000000	2.759450	4.361904	1.366594e-08	5.568038e-06
ENSMUSG00000064215.13	Ifi27	2.190067	14039.000000	0.102487	0.467676	2.759791e-08	1.097674e-05
ENSMUSG00000038507.6	Parp12	4.106317	15156.000000	0.012788	0.220259	3.731256e-08	1.449550e-05
ENSMUSG00000096727.2	Psmb9	inf	15566.500000	0.000000	0.219615	4.175255e-08	1.549947e-05
ENSMUSG00000037921.15	Ddx60	inf	15566.500000	0.000000	0.202078	4.175255e-08	1.549947e-05
ENSMUSG00000037997.12	Parp11	3.570083	15077.000000	0.022947	0.272539	4.875551e-08	1.770567e-05
ENSMUSG00000002748.7	Baz1b	-1.244600	23184.000000	0.629509	0.265668	4.986998e-08	1.772506e-05
ENSMUSG00000056004.16	9330182L06Rik	0.974973	12645.500000	0.735254	1.445218	5.363530e-08	1.866620e-05
ENSMUSG00000020181.15	Nav3	1.355889	12984.000000	0.832582	2.131034	5.533852e-08	1.886592e-05
ENSMUSG00000086844.1	B230206H07Rik	1.327985	13229.500000	0.318017	0.798386	5.833923e-08	1.949114e-05
ENSMUSG00000038831.16	Ralgps1	0.958133	12547.000000	1.002769	1.948173	6.275075e-08	2.055395e-05
ENSMUSG00000047155.13	Cyp4x1	inf	15757.500000	0.000000	0.148916	1.367207e-07	4.152580e-05
ENSMUSG00000029561.17	Oasl2	inf	15757.500000	0.000000	0.212046	1.367207e-07	4.152580e-05
ENSMUSG00000063388.4	BC023105	inf	15757.500000	0.000000	0.356095	1.367207e-07	4.152580e-05
ENSMUSG00000029798.11	Herc6	inf	15757.500000	0.000000	0.204223	1.367207e-07	4.152580e-05
ENSMUSG00000026104.14	Stat1	2.473881	15143.000000	0.036951	0.205276	1.691342e-07	5.045334e-05
ENSMUSG00000058070.14	Eml1	0.905280	12884.000000	1.141177	2.137321	3.888504e-07	1.139605e-04
ENSMUSG00000024339.12	Tap2	inf	15948.500000	0.000000	0.159295	4.435251e-07	1.277429e-04
ENSMUSG00000110080.1	RP23-4P23.1	2.345260	15093.000000	0.087664	0.445466	5.176291e-07	1.465592e-04
ENSMUSG00000031447.7	Lamp1	-0.806419	23312.000000	1.096544	0.627004	7.335468e-07	2.042316e-04
ENSMUSG00000048852.13	Gm12185	inf	16044.000000	0.000000	0.157936	7.961740e-07	2.180342e-04
ENSMUSG00000040265.16	Dnm3	0.375754	12921.000000	6.408456	8.315082	8.251114e-07	2.223143e-04
ENSMUSG00000043259.14	Fam13c	1.101865	13388.000000	0.591266	1.269046	9.092771e-07	2.411028e-04
ENSMUSG00000073144.4	4930599N23Rik	2.795234	15368.500000	0.039194	0.272062	9.568572e-07	2.497547e-04
ENSMUSG00000021097.14	Clmn	-0.834511	23395.000000	2.034083	1.140659	1.096850e-06	2.818904e-04
ENSMUSG00000028270.12	Gbp2	inf	16139.500000	0.000000	0.233143	1.426179e-06	3.555868e-04
ENSMUSG00000069892.9	9930111J21Rik2	inf	16139.500000	0.000000	0.188282	1.426179e-06	3.555868e-04
ENSMUSG00000003974.6	Grm3	-0.435790	23411.000000	8.014442	5.924988	1.656884e-06	4.070329e-04
ENSMUSG00000022462.6	Slc38a2	1.179409	13162.500000	1.192030	2.699758	1.717689e-06	4.158550e-04
ENSMUSG00000027233.4	Patl2	4.729287	16044.000000	0.005916	0.156923	2.060419e-06	4.917042e-04
ENSMUSG00000046718.7	Bst2	inf	16235.000000	0.000000	0.130572	2.549494e-06	5.886029e-04
ENSMUSG00000040268.17	Plekha1	0.988152	13287.000000	1.000711	1.985052	2.572165e-06	5.886029e-04
ENSMUSG00000018899.16	Irf1	inf	16235.000000	0.000000	0.124567	2.549494e-06	5.886029e-04
ENSMUSG00000050908.12	Tvp23a	3.523203	15847.000000	0.017739	0.203953	2.823255e-06	6.373307e-04
ENSMUSG00000038774.8	Ascc3	0.982731	13557.000000	0.602276	1.190219	3.063556e-06	6.775124e-04
ENSMUSG00000033006.9	Sox10	-0.671192	23104.000000	1.260989	0.791886	3.082367e-06	6.775124e-04
ENSMUSG00000081769.8	Gm12216	5.290872	16133.000000	0.004196	0.164259	3.438539e-06	7.459844e-04
ENSMUSG00000033355.6	Rtp4	5.176969	16135.000000	0.004733	0.171229	3.512662e-06	7.522952e-04
ENSMUSG00000022748.7	Cmss1	-0.453396	23240.000000	11.215385	8.190839	3.607986e-06	7.629293e-04
ENSMUSG00000028078.14	Dclk2	2.758627	15403.000000	0.046435	0.314252	4.067819e-06	8.494114e-04
ENSMUSG00000098178.1	Gm42418	-0.296259	23202.000000	40.661721	33.113340	4.274743e-06	8.815997e-04
ENSMUSG00000047216.8	Cdh19	-0.584732	23112.000000	3.081122	2.054410	5.842030e-06	1.175797e-03
ENSMUSG00000021270.13	Hsp90aa1	-0.719102	23094.000000	2.433388	1.478224	5.830161e-06	1.175797e-03
ENSMUSG00000107736.1	Gm44148	3.821536	15905.500000	0.017024	0.240684	6.703716e-06	1.333162e-03
ENSMUSG00000037605.16	Adgrl3	1.155796	13727.000000	0.774543	1.725739	6.888315e-06	1.353756e-03
ENSMUSG00000054423.13	Cadps	-1.158472	22326.500000	1.120438	0.501941	7.319273e-06	1.409466e-03
ENSMUSG00000026109.14	Tmeff2	0.316867	13402.000000	19.782532	24.641560	7.340530e-06	1.409466e-03
ENSMUSG00000024338.14	Psmb8	inf	16426.000000	0.000000	0.111161	8.100807e-06	1.537772e-03
ENSMUSG00000057716.6	Tmem178b	-0.422385	22974.000000	4.810305	3.589402	1.146354e-05	2.151668e-03
ENSMUSG00000056073.14	Grik2	0.778568	13511.500000	4.107765	7.046570	1.171746e-05	2.174891e-03
ENSMUSG00000028532.14	Cachd1	1.787260	14937.000000	0.166181	0.573590	1.251711e-05	2.297784e-03
ENSMUSG00000040296.15	Ddx58	inf	16521.500000	0.000000	0.110771	1.440200e-05	2.590283e-03
ENSMUSG00000044734.15	Serpinb1a	-1.484308	21343.000000	0.359262	0.128408	1.442061e-05	2.590283e-03
ENSMUSG00000050840.8	Cdh20	0.501012	13564.000000	5.262764	7.447897	1.465606e-05	2.604569e-03
ENSMUSG00000041417.15	Pik3r1	0.659446	13614.000000	1.428288	2.255946	1.533971e-05	2.697367e-03
ENSMUSG00000104093.1	A330015K06Rik	-0.569635	22814.000000	2.981044	2.008590	1.888387e-05	3.285989e-03
ENSMUSG00000023019.12	Gpd1	1.894863	14985.000000	0.136465	0.507494	2.026568e-05	3.490084e-03
ENSMUSG00000064115.13	Cadm2	0.454356	13647.000000	6.034326	8.268059	2.073945e-05	3.535229e-03
ENSMUSG00000056116.18	H2-T22	3.736613	16325.500000	0.010681	0.142379	2.458782e-05	4.148883e-03
ENSMUSG00000033510.14	Otud7a	-0.637650	22736.000000	3.360134	2.159756	2.739103e-05	4.570658e-03
ENSMUSG00000001855.15	Nup214	-1.076246	21700.000000	0.471835	0.223773	2.763463e-05	4.570658e-03
ENSMUSG00000026083.12	Eif5b	0.972689	14222.000000	0.394352	0.773913	2.801972e-05	4.588916e-03
ENSMUSG00000095041.7	AC149090.1	-0.766874	22344.000000	0.920969	0.541244	3.046339e-05	4.940689e-03
ENSMUSG00000012519.14	Mlkl	5.259894	16512.000000	0.003024	0.115887	3.341903e-05	5.367931e-03
ENSMUSG00000022912.8	Pros1	3.559032	16314.000000	0.016265	0.191708	4.345108e-05	6.912860e-03
ENSMUSG00000057143.15	Trim12c	inf	16712.500000	0.000000	0.097776	4.531373e-05	7.141188e-03
ENSMUSG00000018171.9	Vmp1	-0.475700	22633.000000	3.991467	2.870334	4.662222e-05	7.278731e-03
ENSMUSG00000025364.12	Pa2g4	-2.829972	20250.000000	0.150257	0.021131	5.031198e-05	7.710657e-03
ENSMUSG00000106001.1	Gm42826	0.909904	14261.000000	0.438396	0.823711	4.997027e-05	7.710657e-03
ENSMUSG00000029797.12	Sspo	-2.323351	20339.000000	0.135815	0.027136	5.194174e-05	7.888062e-03
ENSMUSG00000042807.15	Hecw2	-0.323313	22557.500000	5.614786	4.487518	6.324331e-05	9.517833e-03
ENSMUSG00000022906.15	Parp9	4.454592	16615.000000	0.005025	0.110183	6.399991e-05	9.545701e-03
ENSMUSG00000013523.13	Bcas1	0.553998	13939.000000	2.977313	4.371136	6.666909e-05	9.855816e-03
ENSMUSG00000098973.1	Mir6236	-0.674984	22528.000000	3.698712	2.316649	6.924232e-05	1.014643e-02
ENSMUSG00000024420.8	Zfp521	2.024545	15775.000000	0.083508	0.339763	7.273455e-05	1.056548e-02
ENSMUSG00000033904.16	Ccp110	-0.716498	22382.000000	1.456764	0.886547	7.434662e-05	1.070655e-02
ENSMUSG00000034422.14	Parp14	inf	16808.000000	0.000000	0.096265	8.022192e-05	1.138853e-02
ENSMUSG00000000538.18	Tom1l2	-0.668991	22198.000000	1.038613	0.653232	8.044576e-05	1.138853e-02
ENSMUSG00000022604.18	Cep97	-0.887817	22017.000000	0.859539	0.464522	8.500498e-05	1.193284e-02
ENSMUSG00000021911.15	Parg	-0.821049	21959.000000	0.754084	0.426834	8.627127e-05	1.200968e-02
ENSMUSG00000022899.8	Slc15a2	-1.393614	20967.000000	0.368058	0.140087	9.264641e-05	1.279056e-02
ENSMUSG00000039976.4	Tbc1d16	-1.336100	21174.000000	0.350078	0.138662	9.657811e-05	1.322408e-02
ENSMUSG00000028832.11	Stmn1	-0.664958	22329.000000	1.477676	0.931981	9.756892e-05	1.325113e-02
ENSMUSG00000037266.18	Rsrp1	0.498363	14097.500000	1.277784	1.805010	1.070976e-04	1.442795e-02
ENSMUSG00000049336.16	Tenm2	0.757628	14326.000000	1.337334	2.261042	1.149361e-04	1.536007e-02
ENSMUSG00000036777.7	Anln	-0.527541	22345.500000	2.583166	1.792036	1.216531e-04	1.612869e-02
ENSMUSG00000040759.8	Cmtm5	-0.767764	22054.000000	1.007331	0.591632	1.370212e-04	1.802315e-02
ENSMUSG00000048285.8	Frmd6	inf	16903.500000	0.000000	0.078456	1.418790e-04	1.851631e-02
ENSMUSG00000062078.14	Qk	0.213399	14155.000000	11.604561	13.454520	1.532564e-04	1.984611e-02
ENSMUSG00000062209.15	Erbb4	0.516881	14163.000000	7.098144	10.156439	1.573681e-04	2.022180e-02
ENSMUSG00000032841.15	Prr5l	0.244234	14167.500000	10.044706	11.897591	1.605551e-04	2.047384e-02
ENSMUSG00000053475.5	Tnfaip6	-0.897329	21903.000000	0.897790	0.482005	1.651293e-04	2.089761e-02
ENSMUSG00000010461.14	Eya4	2.229024	16136.500000	0.054324	0.254682	1.743777e-04	2.190210e-02
ENSMUSG00000105891.4	A230001M10Rik	-0.544989	22245.500000	2.919527	2.001034	1.917699e-04	2.372975e-02
ENSMUSG00000025321.14	Itgb8	0.788121	14675.000000	0.466135	0.804933	1.915229e-04	2.372975e-02
ENSMUSG00000002459.17	Rgs20	3.583581	16393.000000	0.023556	0.282402	1.935757e-04	2.377708e-02
ENSMUSG00000021703.8	Serinc5	0.805216	14657.000000	0.483538	0.844938	2.022235e-04	2.465799e-02
ENSMUSG00000060301.5	2610008E11Rik	-1.235719	21072.000000	0.345906	0.146882	2.099130e-04	2.541012e-02
ENSMUSG00000033379.13	Atp6v0b	-0.727273	22025.000000	1.080166	0.652469	2.135554e-04	2.566506e-02
ENSMUSG00000024097.10	Srsf7	-0.722762	21957.000000	0.950265	0.575800	2.205919e-04	2.632135e-02
ENSMUSG00000038267.14	Slc22a23	0.775278	14516.500000	0.689143	1.179482	2.361747e-04	2.798084e-02
ENSMUSG00000074582.10	Arfgef2	-0.702804	21760.000000	0.652334	0.400779	2.437339e-04	2.866794e-02
ENSMUSG00000049928.15	Glp2r	-1.613163	20519.500000	0.215405	0.070412	2.454065e-04	2.866794e-02
ENSMUSG00000066258.13	Trim12a	inf	16999.000000	0.000000	0.099893	2.507367e-04	2.908720e-02
ENSMUSG00000029700.11	Slc13a1	-1.121761	21452.000000	0.850224	0.390705	2.558085e-04	2.947091e-02
ENSMUSG00000026830.9	Ermn	-0.514749	22129.500000	1.732052	1.212288	2.697398e-04	3.086304e-02
ENSMUSG00000025964.15	Adam23	1.165592	15375.000000	0.235504	0.528296	3.003729e-04	3.413421e-02
ENSMUSG00000022044.14	Stmn4	-0.622214	22025.000000	1.412259	0.917507	3.151167e-04	3.556154e-02
ENSMUSG00000025429.8	Pstpip2	0.502085	14367.000000	2.212333	3.133237	3.171906e-04	3.556154e-02
ENSMUSG00000046764.8	A530053G22Rik	-1.602239	20760.000000	2.465689	0.812113	3.321188e-04	3.698697e-02
ENSMUSG00000026816.14	Gtf3c5	-3.690599	19576.000000	0.083867	0.006495	3.644449e-04	4.031823e-02
ENSMUSG00000022272.17	Myo10	-3.264473	19571.000000	0.094036	0.009786	3.834418e-04	4.214076e-02
ENSMUSG00000054967.6	Zfp647	2.651605	16911.000000	0.012848	0.080730	3.873505e-04	4.229210e-02
ENSMUSG00000023944.14	Hsp90ab1	-0.554001	22032.000000	2.144121	1.460422	3.922981e-04	4.255415e-02
ENSMUSG00000038665.15	Dgki	0.384748	14425.000000	4.242065	5.538574	4.065334e-04	4.381381e-02
ENSMUSG00000015090.13	Ptgds	-1.073960	22038.500000	16.812545	7.986184	4.105119e-04	4.395898e-02
ENSMUSG00000060424.14	Pantr1	1.023612	15330.000000	0.261083	0.530782	4.206602e-04	4.475879e-02
ENSMUSG00000023075.9	Akirin1	-1.345178	20504.500000	0.230574	0.090755	4.329758e-04	4.577760e-02
ENSMUSG00000003039.8	Fam32a	-inf	19386.500000	0.056832	0.000000	4.429243e-04	4.595684e-02
ENSMUSG00000022309.8	Angpt1	inf	17094.500000	0.000000	0.154197	4.429243e-04	4.595684e-02
ENSMUSG00000034459.8	Ifit1	inf	17094.500000	0.000000	0.083191	4.429243e-04	4.595684e-02
ENSMUSG00000070639.5	Lrrc8b	0.622711	14578.500000	0.947262	1.458562	4.477774e-04	4.617359e-02
ENSMUSG00000028385.14	Snx30	0.661099	14600.000000	0.926422	1.464939	4.529042e-04	4.641573e-02
ENSMUSG00000035297.14	Cops4	-2.228592	20082.000000	0.145483	0.031041	4.626584e-04	4.684066e-02
ENSMUSG00000017550.14	Atad5	-2.791648	20003.500000	0.169346	0.024457	4.623845e-04	4.684066e-02
ENSMUSG00000027981.14	Rnpc3	-0.736784	21572.000000	0.646043	0.387674	4.690554e-04	4.720223e-02
ENSMUSG00000018427.7	Ypel2	-0.403289	21999.500000	2.964057	2.241220	4.854663e-04	4.827211e-02
ENSMUSG00000055421.8	Pcdh9	0.173722	14474.000000	73.578903	82.994382	4.828353e-04	4.827211e-02
ENSMUSG00000105255.1	Gm42413	-0.664741	21865.000000	1.420044	0.895767	4.985666e-04	4.928139e-02
ENSMUSG00000004070.15	Hmox2	-0.867886	21495.000000	0.717856	0.393348	5.334960e-04	5.242383e-02
ENSMUSG00000006651.8	Aplp1	-0.426868	21970.000000	3.068681	2.282714	5.382122e-04	5.257798e-02
ENSMUSG00000031189.12	Aff2	1.344136	15800.000000	0.203648	0.517018	5.518485e-04	5.359668e-02
ENSMUSG00000002985.16	Apoe	-0.885304	21739.500000	1.606790	0.869874	5.662877e-04	5.436687e-02
ENSMUSG00000026490.17	Cdc42bpa	-0.249547	21961.000000	6.627892	5.575119	5.658254e-04	5.436687e-02
ENSMUSG00000033502.14	Cdc14a	1.522487	15721.000000	0.138877	0.398974	5.805190e-04	5.541469e-02
ENSMUSG00000039913.12	Pak7	0.313010	14551.500000	5.617190	6.978219	6.297693e-04	5.977441e-02
ENSMUSG00000028618.11	Tmem59	-0.793832	21418.000000	0.678900	0.391597	6.510801e-04	6.144799e-02
ENSMUSG00000074465.2	Gm10701	0.727306	15080.500000	0.514162	0.851218	6.612701e-04	6.205908e-02
ENSMUSG00000040387.16	Klhl32	2.092972	16343.000000	0.062719	0.267576	7.117144e-04	6.605105e-02
ENSMUSG00000022051.15	Bnip3l	-0.912036	20935.500000	0.351157	0.186617	7.111814e-04	6.605105e-02
ENSMUSG00000046753.9	Ccdc66	-0.680104	21345.000000	0.531516	0.331730	7.171102e-04	6.618412e-02
ENSMUSG00000030168.13	Adipor2	0.387960	14603.000000	4.038169	5.284114	7.481711e-04	6.867142e-02
ENSMUSG00000045087.8	S1pr5	-1.258845	20588.000000	0.269537	0.112634	7.637772e-04	6.972076e-02
ENSMUSG00000039385.4	Cdh6	1.226968	15684.500000	0.204401	0.478451	7.717558e-04	7.006620e-02
ENSMUSG00000021091.8	Serpina3n	inf	17190.000000	0.000000	0.078039	7.823857e-04	7.064731e-02
ENSMUSG00000030020.13	Prickle2	-0.279209	21859.500000	6.295262	5.187565	7.979915e-04	7.166908e-02
ENSMUSG00000048264.15	Dip2c	0.727561	14831.000000	0.854112	1.414270	8.317587e-04	7.430229e-02
ENSMUSG00000022425.15	Enpp2	-0.261011	21829.000000	6.148355	5.130818	8.836077e-04	7.851419e-02
ENSMUSG00000025477.14	Inpp5a	-0.674441	21301.000000	0.610019	0.382223	9.007069e-04	7.961010e-02
ENSMUSG00000037685.15	Atp8a1	-0.292705	21819.500000	4.191191	3.421563	9.099250e-04	8.000156e-02
ENSMUSG00000036835.7	Psenen	-1.621817	20137.500000	0.169905	0.055206	9.417124e-04	8.236286e-02
ENSMUSG00000029447.11	Cct6a	-1.558850	20312.000000	0.223292	0.075790	9.552903e-04	8.311523e-02
ENSMUSG00000052544.9	St6galnac3	-0.270452	21803.000000	9.860090	8.174602	9.632113e-04	8.337018e-02
ENSMUSG00000052372.10	Il1rapl1	0.477834	14699.000000	3.557784	4.954751	1.005550e-03	8.658617e-02
ENSMUSG00000086607.7	4930511M06Rik	-0.556677	21693.500000	1.698371	1.154665	1.084294e-03	9.280972e-02
ENSMUSG00000068923.14	Syt11	-0.495466	21670.000000	1.521574	1.079303	1.088938e-03	9.280972e-02
ENSMUSG00000033047.4	Eif3l	-2.392046	19779.000000	0.132022	0.025152	1.095756e-03	9.291680e-02
ENSMUSG00000057933.10	Gsta2	4.111566	17094.000000	0.005156	0.089137	1.104198e-03	9.315975e-02
ENSMUSG00000057963.9	Itpk1	-0.599493	21550.000000	0.921876	0.608425	1.152184e-03	9.588654e-02
ENSMUSG00000024074.7	Crim1	1.145748	15620.000000	0.199214	0.440782	1.151494e-03	9.588654e-02
ENSMUSG00000032826.16	Ank2	-0.210705	21748.000000	9.710122	8.390660	1.153738e-03	9.588654e-02
ENSMUSG00000034912.16	Mdga2	0.249722	14736.000000	8.277283	9.841506	1.164983e-03	9.634178e-02
ENSMUSG00000004508.6	Gab2	0.694328	15008.000000	0.783379	1.267611	1.193013e-03	9.817377e-02
ENSMUSG00000021037.6	Ahsa1	-1.081139	20371.000000	0.204900	0.096847	1.223937e-03	1.002249e-01
ENSMUSG00000063065.13	Mapk3	-1.447109	20027.000000	0.149607	0.054869	1.258081e-03	1.025182e-01
ENSMUSG00000070866.4	Zfp804a	2.517101	16902.000000	0.016380	0.093767	1.316053e-03	1.062061e-01
ENSMUSG00000034310.8	Tmem132d	0.860644	15087.000000	0.676893	1.229137	1.309771e-03	1.062061e-01
ENSMUSG00000031627.9	Irf2	0.786291	15202.000000	0.384279	0.662741	1.335763e-03	1.072038e-01
ENSMUSG00000014599.10	Csf1	0.919409	15402.000000	0.310082	0.586470	1.353304e-03	1.072038e-01
ENSMUSG00000031557.16	Plekha2	2.045778	16602.000000	0.036988	0.152721	1.347409e-03	1.072038e-01
ENSMUSG00000059475.13	Zfp426	-1.246160	20335.500000	0.243131	0.102496	1.354085e-03	1.072038e-01
ENSMUSG00000073407.1	Gm6034	inf	17285.500000	0.000000	0.058928	1.382617e-03	1.086133e-01
ENSMUSG00000003955.7	Fam162a	-1.085759	20485.500000	0.272183	0.128238	1.384893e-03	1.086133e-01
ENSMUSG00000036339.17	Tmem260	-0.980075	21029.500000	0.591810	0.300020	1.496962e-03	1.160073e-01
ENSMUSG00000024581.12	Napg	-1.199645	20380.500000	0.243911	0.106195	1.495224e-03	1.160073e-01
ENSMUSG00000068747.14	Sort1	-0.474231	21482.500000	1.102224	0.793437	1.500004e-03	1.160073e-01
ENSMUSG00000004233.14	Wars2	1.673637	16505.000000	0.052369	0.167066	1.512861e-03	1.164624e-01
ENSMUSG00000056515.8	Rab31	0.396062	14824.000000	2.463487	3.241729	1.529180e-03	1.171787e-01
ENSMUSG00000047921.15	Trappc9	1.026205	15432.000000	0.336421	0.685176	1.567621e-03	1.195759e-01
ENSMUSG00000063458.12	1700112E06Rik	0.748602	15100.000000	1.061817	1.784027	1.619697e-03	1.229865e-01
ENSMUSG00000033701.13	Acbd6	-0.797010	20711.000000	0.374926	0.215785	1.665514e-03	1.258933e-01
ENSMUSG00000028399.17	Ptprd	-0.171502	21624.000000	21.543883	19.129203	1.717597e-03	1.292453e-01
ENSMUSG00000022139.16	Mbnl2	-0.227106	21611.000000	5.583236	4.770020	1.789451e-03	1.328568e-01
ENSMUSG00000034312.13	Iqsec1	-0.577785	21133.000000	0.655990	0.439507	1.786180e-03	1.328568e-01
ENSMUSG00000073633.9	Fbxo36	1.782736	16489.500000	0.050881	0.175071	1.786470e-03	1.328568e-01
ENSMUSG00000037754.13	Ppp1r16b	0.382683	14874.000000	2.860961	3.730018	1.800327e-03	1.330729e-01
ENSMUSG00000029602.11	Rasal1	-1.089714	19834.000000	0.162621	0.076408	1.823191e-03	1.332457e-01
ENSMUSG00000027692.16	Tnik	0.919224	15543.000000	0.356802	0.674748	1.826594e-03	1.332457e-01
ENSMUSG00000026502.13	Desi2	1.000327	15778.500000	0.214101	0.428298	1.811765e-03	1.332457e-01
ENSMUSG00000024079.4	Eif2ak2	4.078192	17185.000000	0.003227	0.054506	1.853700e-03	1.346350e-01
ENSMUSG00000030310.10	Slc6a1	-0.874764	21072.500000	0.589046	0.321232	1.884768e-03	1.362989e-01
ENSMUSG00000015869.16	Prpsap1	-1.084042	20599.000000	0.319741	0.150824	1.916703e-03	1.371836e-01
ENSMUSG00000027787.14	Nmd3	-1.719980	19872.000000	0.150933	0.045816	1.921637e-03	1.371836e-01
ENSMUSG00000035828.10	Pim3	1.036590	15930.000000	0.148766	0.305174	1.913121e-03	1.371836e-01
ENSMUSG00000097479.1	Gm26582	1.643022	16611.000000	0.044005	0.137435	1.946477e-03	1.383655e-01
ENSMUSG00000071637.5	Cebpd	3.760578	17080.500000	0.007240	0.098128	1.961673e-03	1.388549e-01
ENSMUSG00000079362.5	Gm43302	3.787633	17192.000000	0.005156	0.071211	1.987661e-03	1.391996e-01
ENSMUSG00000028820.13	Sfpq	-0.472008	21342.000000	0.901783	0.650150	1.976101e-03	1.391996e-01
ENSMUSG00000033186.8	Mzt1	-1.633304	19973.500000	0.150902	0.048643	1.991542e-03	1.391996e-01
ENSMUSG00000025915.14	Sgk3	-0.543017	21330.000000	0.964415	0.661911	2.005664e-03	1.396025e-01
ENSMUSG00000097578.1	Gm26798	2.075116	16812.000000	0.027609	0.116340	2.021120e-03	1.400946e-01
ENSMUSG00000079197.10	Psme2	2.785205	16986.000000	0.013013	0.089706	2.036322e-03	1.405651e-01
ENSMUSG00000090031.2	4732440D04Rik	-1.394121	19967.500000	0.166287	0.063268	2.064561e-03	1.413463e-01
ENSMUSG00000047976.4	Kcna1	-0.469056	21508.500000	1.737778	1.255435	2.061171e-03	1.413463e-01
ENSMUSG00000027660.16	Skil	3.179371	17088.500000	0.008739	0.079163	2.107754e-03	1.437144e-01
ENSMUSG00000010358.13	Ifi35	2.766933	16994.000000	0.012698	0.086428	2.175225e-03	1.477119e-01
ENSMUSG00000050121.8	Opalin	-0.714349	21037.000000	0.826469	0.503717	2.201951e-03	1.483209e-01
ENSMUSG00000097348.8	Rmst	2.583082	16995.000000	0.015940	0.095513	2.193185e-03	1.483209e-01
ENSMUSG00000024308.14	Tapbp	2.645262	16996.000000	0.016238	0.101587	2.211282e-03	1.483512e-01
ENSMUSG00000041236.7	Vps41	0.824248	15499.500000	0.330015	0.584328	2.263889e-03	1.506704e-01
ENSMUSG00000032537.14	Ephb1	0.381555	14968.000000	1.809889	2.357824	2.260421e-03	1.506704e-01
ENSMUSG00000095588.1	Gm12350	-1.870819	19775.000000	0.135447	0.037034	2.306167e-03	1.522851e-01
ENSMUSG00000039686.14	Zer1	0.813654	15595.000000	0.300258	0.527752	2.306383e-03	1.522851e-01
ENSMUSG00000053465.5	Hs6st3	2.689721	17099.500000	0.010489	0.067673	2.324927e-03	1.529051e-01
ENSMUSG00000044224.16	Dnajc21	-1.051774	20214.000000	0.207845	0.100259	2.345754e-03	1.536699e-01
ENSMUSG00000000568.15	Hnrnpd	-1.049513	20476.000000	0.312358	0.150910	2.400584e-03	1.564265e-01
ENSMUSG00000062397.7	Zfp706	-1.249707	20209.000000	0.236399	0.099414	2.406561e-03	1.564265e-01
ENSMUSG00000060550.15	H2-Q7	inf	17381.000000	0.000000	0.037276	2.445913e-03	1.571499e-01
ENSMUSG00000031897.8	Psmb10	2.311308	17104.500000	0.018287	0.090766	2.430260e-03	1.571499e-01
ENSMUSG00000074896.3	Ifit3	inf	17381.000000	0.000000	0.059971	2.445913e-03	1.571499e-01
ENSMUSG00000019806.13	Aig1	0.393779	15010.000000	1.548423	2.034364	2.501621e-03	1.601133e-01
ENSMUSG00000054364.4	Rhob	-0.989462	20769.000000	0.472804	0.238135	2.530995e-03	1.613751e-01
ENSMUSG00000026946.9	Nmi	2.339437	16794.000000	0.031886	0.161379	2.560641e-03	1.626445e-01
ENSMUSG00000035601.9	Trmt10b	1.717141	16723.000000	0.039661	0.130400	2.579098e-03	1.629183e-01
ENSMUSG00000104677.1	Gm43376	-1.029661	20597.500000	0.400617	0.196232	2.584457e-03	1.629183e-01
ENSMUSG00000099013.1	Gm27153	-1.368021	19967.000000	0.167689	0.064967	2.612104e-03	1.640421e-01
ENSMUSG00000070369.13	Itgad	-1.526035	19965.000000	0.190584	0.066177	2.642259e-03	1.653143e-01
ENSMUSG00000036469.16	March1	0.286631	15022.000000	4.250723	5.184982	2.845426e-03	1.773614e-01
ENSMUSG00000034317.14	Trim59	-0.514685	21199.500000	0.919671	0.643720	2.902461e-03	1.802439e-01
ENSMUSG00000037196.6	Pacrg	0.367006	15033.000000	3.314956	4.275210	2.928024e-03	1.811579e-01
ENSMUSG00000027525.17	Phactr3	-0.489797	20999.000000	0.744647	0.530282	2.954467e-03	1.821195e-01
ENSMUSG00000006782.16	Cnp	-0.405479	21389.000000	1.601408	1.209040	2.979284e-03	1.829740e-01
ENSMUSG00000039145.16	Camk1d	-0.469048	21398.000000	1.539734	1.112367	3.001753e-03	1.836787e-01
ENSMUSG00000034761.15	Map4k5	0.345264	15100.000000	1.279262	1.625154	3.103126e-03	1.878314e-01
ENSMUSG00000023089.12	Ndufa5	-1.370986	19838.000000	0.154391	0.059692	3.103286e-03	1.878314e-01
ENSMUSG00000071076.6	Jund	-0.905684	20454.000000	0.294007	0.156935	3.103350e-03	1.878314e-01
ENSMUSG00000021635.13	Rad17	-1.490429	20058.000000	0.209792	0.074667	3.165505e-03	1.909017e-01
ENSMUSG00000036646.13	Man1b1	-1.503113	19829.000000	0.152206	0.053697	3.275232e-03	1.968084e-01
ENSMUSG00000028691.12	Prdx1	-0.701197	21085.000000	0.801730	0.493113	3.334521e-03	1.979324e-01
ENSMUSG00000050708.16	Ftl1	-1.807096	19573.000000	0.103205	0.029492	3.335188e-03	1.979324e-01
ENSMUSG00000020059.9	Sycp3	2.003269	16907.000000	0.032433	0.130026	3.311580e-03	1.979324e-01
ENSMUSG00000034157.12	Cipc	-0.372010	21385.000000	2.000488	1.545787	3.364952e-03	1.979324e-01
ENSMUSG00000017412.15	Cacnb4	0.700025	15240.000000	0.987541	1.604293	3.362249e-03	1.979324e-01
ENSMUSG00000045103.17	Dmd	0.565058	15211.000000	0.989895	1.464497	3.365028e-03	1.979324e-01
ENSMUSG00000032060.9	Cryab	-0.415035	21381.000000	2.784591	2.088447	3.419157e-03	2.004106e-01
ENSMUSG00000027827.16	Kcnab1	-0.447658	21243.500000	1.305764	0.957428	3.512157e-03	2.051419e-01
ENSMUSG00000030435.16	U2af2	-1.227003	19914.000000	0.158855	0.067864	3.527202e-03	2.053028e-01
ENSMUSG00000109408.1	Gm44935	1.695978	16588.000000	0.062104	0.201216	3.571201e-03	2.071420e-01
ENSMUSG00000032050.16	Rdx	-0.586054	21115.500000	0.830570	0.553295	3.625276e-03	2.095510e-01
ENSMUSG00000015656.16	Hspa8	-0.809637	20871.000000	0.633745	0.361568	3.638784e-03	2.096065e-01
ENSMUSG00000031953.1	Tmem170	-3.066081	19296.000000	0.066521	0.007943	3.666950e-03	2.096561e-01
ENSMUSG00000027173.7	Depdc7	-1.186885	20355.500000	0.296923	0.130424	3.677297e-03	2.096561e-01
ENSMUSG00000023249.14	Parp3	3.588027	17185.000000	0.010213	0.122814	3.666950e-03	2.096561e-01
ENSMUSG00000098760.1	Gm27247	1.529628	16505.000000	0.080103	0.231266	3.724172e-03	2.116064e-01
ENSMUSG00000007570.15	Fance	1.665468	16804.000000	0.044371	0.140753	3.757232e-03	2.127612e-01
ENSMUSG00000024304.14	Cdh2	-0.403648	21336.500000	1.863058	1.408368	3.774423e-03	2.130126e-01
ENSMUSG00000105265.4	Sox2ot	0.271829	15124.000000	5.749826	6.941978	3.880271e-03	2.182489e-01
ENSMUSG00000026917.15	Wdr5	-1.620525	19383.000000	0.081706	0.026572	3.945258e-03	2.193649e-01
ENSMUSG00000029463.5	Fam216a	3.105862	17193.000000	0.011260	0.096940	3.933526e-03	2.193649e-01
ENSMUSG00000034175.13	Rhbdd3	2.450208	17194.000000	0.013357	0.072996	3.968058e-03	2.193649e-01
ENSMUSG00000061130.12	Ppm1b	-0.671058	20748.000000	0.453618	0.284893	3.977327e-03	2.193649e-01
ENSMUSG00000030616.15	Sytl2	0.512624	15234.000000	1.100693	1.570296	3.978903e-03	2.193649e-01
ENSMUSG00000022390.10	Zc3h7b	-1.675264	19669.000000	0.137578	0.043077	3.955213e-03	2.193649e-01
ENSMUSG00000045083.14	Lingo2	0.866644	15848.000000	0.248280	0.452719	4.005897e-03	2.195714e-01
ENSMUSG00000029826.14	Zc3hav1	2.121169	17100.000000	0.021985	0.095645	4.008937e-03	2.195714e-01
ENSMUSG00000086876.1	Gm12828	1.148418	16172.500000	0.130483	0.289243	4.059325e-03	2.216047e-01
ENSMUSG00000055228.7	Zfp935	1.532314	16817.000000	0.045027	0.130240	4.083714e-03	2.222099e-01
ENSMUSG00000043940.14	Wdfy3	-0.373315	21206.500000	1.112392	0.858775	4.124805e-03	2.237171e-01
ENSMUSG00000078772.2	Gm12353	-0.691522	20972.500000	0.759565	0.470323	4.195762e-03	2.268291e-01
ENSMUSG00000084850.1	Gm12092	1.629669	16778.000000	0.055939	0.173099	4.219860e-03	2.273960e-01
ENSMUSG00000030849.18	Fgfr2	0.303127	15162.000000	4.923221	6.074348	4.337489e-03	2.276163e-01
ENSMUSG00000056144.14	Trim34a	inf	17476.500000	0.000000	0.042164	4.335011e-03	2.276163e-01
ENSMUSG00000068606.5	Gm4841	inf	17476.500000	0.000000	0.065503	4.335011e-03	2.276163e-01
ENSMUSG00000041491.7	Cep78	-0.756570	20242.000000	0.285417	0.168939	4.360086e-03	2.276163e-01
ENSMUSG00000057137.9	Tmem140	inf	17476.500000	0.000000	0.041443	4.335011e-03	2.276163e-01
ENSMUSG00000073421.5	H2-Ab1	inf	17476.500000	0.000000	0.055329	4.335011e-03	2.276163e-01
ENSMUSG00000020962.13	Gtf2a1	-0.824762	20407.500000	0.310478	0.175288	4.360204e-03	2.276163e-01
ENSMUSG00000049502.16	Dtx3l	inf	17476.500000	0.000000	0.040827	4.335011e-03	2.276163e-01
ENSMUSG00000045790.9	Ccdc149	-inf	19004.500000	0.045924	0.000000	4.335011e-03	2.276163e-01
ENSMUSG00000029605.16	Oas1b	inf	17476.500000	0.000000	0.044570	4.335011e-03	2.276163e-01
ENSMUSG00000041235.11	Chd7	0.605741	15264.000000	1.000391	1.522356	4.383155e-03	2.281015e-01
ENSMUSG00000039470.15	Zdhhc2	-1.416104	19942.000000	0.231259	0.086658	4.458119e-03	2.305662e-01
ENSMUSG00000047126.17	Cltc	0.621542	15624.000000	0.359196	0.552630	4.447187e-03	2.305662e-01
ENSMUSG00000109233.1	Gm44866	-0.504326	21205.500000	1.674058	1.180193	4.483182e-03	2.311468e-01
ENSMUSG00000021266.16	Wars	-1.920948	19576.500000	0.124575	0.032898	4.584507e-03	2.349208e-01
ENSMUSG00000052581.13	Lrrtm4	1.369754	16107.000000	0.163431	0.422349	4.574848e-03	2.349208e-01
ENSMUSG00000031561.15	Tenm3	2.465974	16986.000000	0.031270	0.172766	4.820087e-03	2.462372e-01
ENSMUSG00000070565.11	Rasal2	0.554676	15316.000000	1.007849	1.480369	4.842987e-03	2.466527e-01
ENSMUSG00000005360.14	Slc1a3	0.872552	15632.000000	0.419784	0.768583	5.035908e-03	2.556660e-01
ENSMUSG00000030007.8	Cct7	-1.381064	19774.500000	0.155727	0.059789	5.050571e-03	2.556660e-01
ENSMUSG00000020593.14	Lpin1	1.283922	16501.000000	0.080207	0.195303	5.130275e-03	2.582569e-01
ENSMUSG00000032763.10	Ilvbl	-1.928398	19486.000000	0.104961	0.027576	5.132673e-03	2.582569e-01
ENSMUSG00000018217.12	Pmp22	-0.991227	20093.500000	0.234192	0.117810	5.260798e-03	2.639088e-01
ENSMUSG00000031708.15	Tecr	-0.490015	20892.000000	0.668178	0.475755	5.288027e-03	2.644805e-01
ENSMUSG00000028496.17	Mllt3	0.328428	15539.000000	0.686670	0.862213	5.311501e-03	2.648615e-01
ENSMUSG00000031197.11	Vbp1	-1.136714	20074.000000	0.247388	0.112511	5.395684e-03	2.682587e-01
ENSMUSG00000028701.4	Lurap1	-1.319374	19887.000000	0.165107	0.066160	5.438077e-03	2.687665e-01
ENSMUSG00000032531.15	Amotl2	-1.515693	19799.000000	0.180043	0.062966	5.434029e-03	2.687665e-01
ENSMUSG00000021838.16	Samd4	0.613508	15452.500000	0.775844	1.187022	5.474753e-03	2.697810e-01
ENSMUSG00000031431.13	Tsc22d3	-0.453364	20945.000000	0.796438	0.581669	5.555771e-03	2.729681e-01
ENSMUSG00000037443.13	Cep85	1.152578	16727.500000	0.067477	0.150008	5.685392e-03	2.785175e-01
ENSMUSG00000023977.14	Ubr2	-0.362755	21030.500000	0.897227	0.697753	5.770435e-03	2.802184e-01
ENSMUSG00000063297.7	Luzp2	-0.680597	20536.000000	0.718031	0.447984	5.762448e-03	2.802184e-01
ENSMUSG00000004565.15	Pnpla6	-1.330046	19876.000000	0.174608	0.069451	5.757320e-03	2.802184e-01
ENSMUSG00000016477.17	E2f3	1.778194	16895.000000	0.046852	0.160699	5.805708e-03	2.811141e-01
ENSMUSG00000032020.15	Ubash3b	0.493227	15352.000000	1.080634	1.521090	5.909607e-03	2.836781e-01
ENSMUSG00000028837.8	Psmb2	0.942352	15902.000000	0.247288	0.475202	5.876674e-03	2.836781e-01
ENSMUSG00000024853.9	Sf3b2	-0.809397	20394.000000	0.337780	0.192744	5.904165e-03	2.836781e-01
ENSMUSG00000033392.15	Clasp2	-0.190768	21205.000000	4.191872	3.672663	6.012759e-03	2.841841e-01
ENSMUSG00000013419.6	Zfp651	1.972036	17096.500000	0.022013	0.086362	6.042365e-03	2.841841e-01
ENSMUSG00000056234.14	Ncoa4	-3.415816	19100.000000	0.056581	0.005302	5.997045e-03	2.841841e-01
ENSMUSG00000031134.16	Rbmx	-0.901232	20167.500000	0.248617	0.133117	6.056242e-03	2.841841e-01
ENSMUSG00000062328.7	Rpl17	-0.961424	20118.500000	0.267730	0.137493	6.006285e-03	2.841841e-01
ENSMUSG00000029817.11	Tra2a	-0.353305	21170.000000	1.646917	1.289188	6.023307e-03	2.841841e-01
ENSMUSG00000019920.17	Lims1	-0.777920	20566.500000	0.470281	0.274271	5.976286e-03	2.841841e-01
ENSMUSG00000015305.5	Sash1	0.560717	15429.000000	0.718606	1.059945	6.047740e-03	2.841841e-01
ENSMUSG00000034252.14	Senp6	-0.531786	20919.500000	0.784111	0.542368	6.096852e-03	2.852883e-01
ENSMUSG00000101136.1	Gm8739	-3.091759	19097.000000	0.051341	0.006022	6.174909e-03	2.873831e-01
ENSMUSG00000060012.7	Kif13b	-0.251141	21193.000000	3.053772	2.565875	6.176027e-03	2.873831e-01
ENSMUSG00000037386.15	Rims2	0.720291	16214.000000	0.205192	0.338056	6.207332e-03	2.880375e-01
ENSMUSG00000039427.14	Alg1	-3.114201	19096.000000	0.057817	0.006677	6.235245e-03	2.885312e-01
ENSMUSG00000030583.16	Sipa1l3	0.689120	15977.000000	0.227078	0.366117	6.285934e-03	2.900733e-01
ENSMUSG00000040606.13	Kazn	0.487798	15509.000000	0.621276	0.871217	6.307604e-03	2.902714e-01
ENSMUSG00000030603.16	Psmc4	-1.976406	19614.500000	0.142460	0.036202	6.356437e-03	2.909158e-01
ENSMUSG00000027165.16	B230118H07Rik	0.836526	15908.000000	0.269237	0.480788	6.343260e-03	2.909158e-01
ENSMUSG00000001767.5	Crnkl1	-2.235721	19292.000000	0.090254	0.019162	6.408795e-03	2.921015e-01
ENSMUSG00000087305.8	A430035B10Rik	1.826694	17105.500000	0.027799	0.098609	6.452287e-03	2.921015e-01
ENSMUSG00000026617.16	Bpnt1	-1.895712	19375.500000	0.085491	0.022975	6.452287e-03	2.921015e-01
ENSMUSG00000040260.7	Daam2	-0.273266	21176.000000	2.870615	2.375273	6.448702e-03	2.921015e-01
ENSMUSG00000071172.12	Srsf3	-0.849815	20461.500000	0.395075	0.219210	6.485706e-03	2.928209e-01
ENSMUSG00000021967.3	Mrpl57	2.227979	17192.000000	0.018436	0.086371	6.561501e-03	2.930745e-01
ENSMUSG00000039917.10	Rhbdd2	-1.659891	19289.000000	0.093915	0.029721	6.561501e-03	2.930745e-01
ENSMUSG00000070709.12	1700049G17Rik	-2.242180	19290.000000	0.074474	0.015741	6.510239e-03	2.930745e-01
ENSMUSG00000031938.14	4931406C07Rik	1.181729	16680.500000	0.080223	0.181985	6.534571e-03	2.930745e-01
ENSMUSG00000034993.7	Vat1	-2.709844	19195.500000	0.063117	0.009647	6.580553e-03	2.931417e-01
ENSMUSG00000097090.1	Gm26724	-1.363839	19762.000000	0.152270	0.059164	6.645851e-03	2.952631e-01
ENSMUSG00000075706.10	Gpx4	-0.797308	20479.000000	0.418457	0.240789	6.680972e-03	2.956242e-01
ENSMUSG00000033863.1	Klf9	0.838829	15648.000000	0.434813	0.777706	6.689371e-03	2.956242e-01
ENSMUSG00000097075.2	D830044I16Rik	-1.818445	19494.000000	0.116850	0.033130	6.752933e-03	2.976458e-01
ENSMUSG00000025656.17	Arhgef9	1.067524	16408.000000	0.116444	0.244047	6.938924e-03	3.050387e-01
ENSMUSG00000085967.1	Gm12530	2.266392	17292.500000	0.013089	0.062971	6.987718e-03	3.063775e-01
ENSMUSG00000036046.14	5031439G07Rik	-0.450288	21062.500000	1.312375	0.960523	7.124000e-03	3.115351e-01
ENSMUSG00000029106.14	Add1	-0.507221	20988.000000	1.175670	0.827173	7.192995e-03	3.137310e-01
ENSMUSG00000035629.17	Rubcn	-0.816447	20291.000000	0.298521	0.169512	7.270941e-03	3.154833e-01
ENSMUSG00000038349.10	Plcl1	-0.157642	21138.000000	20.215539	18.123017	7.258070e-03	3.154833e-01
ENSMUSG00000081497.1	Gm15560	-inf	18909.000000	0.030478	0.000000	7.705935e-03	3.162841e-01
ENSMUSG00000005045.16	Chd5	-inf	18909.000000	0.043866	0.000000	7.705935e-03	3.162841e-01
ENSMUSG00000004098.7	Col5a3	inf	17572.000000	0.000000	0.036611	7.705935e-03	3.162841e-01
ENSMUSG00000019856.13	Fam184a	-1.158616	20085.000000	0.290211	0.129998	7.364529e-03	3.162841e-01
ENSMUSG00000057280.15	Musk	inf	17572.000000	0.000000	0.049108	7.705935e-03	3.162841e-01
ENSMUSG00000041187.16	Prkd2	-inf	18909.000000	0.038542	0.000000	7.705935e-03	3.162841e-01
ENSMUSG00000026578.6	Ccdc181	-inf	18909.000000	0.032255	0.000000	7.705935e-03	3.162841e-01
ENSMUSG00000024610.14	Cd74	inf	17572.000000	0.000000	0.070761	7.705935e-03	3.162841e-01
ENSMUSG00000027784.10	Ppm1l	0.942757	16165.000000	0.234684	0.451109	7.687097e-03	3.162841e-01
ENSMUSG00000036510.17	Cdh8	-1.058334	20246.500000	0.493751	0.237093	7.674956e-03	3.162841e-01
ENSMUSG00000104358.1	Gm37127	inf	17572.000000	0.000000	0.042688	7.705935e-03	3.162841e-01
ENSMUSG00000038086.3	Hspb2	inf	17572.000000	0.000000	0.041941	7.705935e-03	3.162841e-01
ENSMUSG00000014504.16	Srp19	-1.126536	20021.000000	0.220659	0.101065	7.331465e-03	3.162841e-01
ENSMUSG00000091971.3	Hspa1a	-inf	18909.000000	0.038912	0.000000	7.705935e-03	3.162841e-01
ENSMUSG00000028339.17	Col15a1	-inf	18909.000000	0.038486	0.000000	7.705935e-03	3.162841e-01
ENSMUSG00000029249.15	Rest	inf	17572.000000	0.000000	0.026799	7.705935e-03	3.162841e-01
ENSMUSG00000037851.13	Iars	-0.726857	20449.000000	0.392546	0.237183	7.451042e-03	3.162841e-01
ENSMUSG00000036745.15	Ttll7	-0.338664	21125.000000	2.694444	2.130694	7.434803e-03	3.162841e-01
ENSMUSG00000023031.7	Cela1	inf	17572.000000	0.000000	0.043071	7.705935e-03	3.162841e-01
ENSMUSG00000030717.9	Nupr1	inf	17572.000000	0.000000	0.052850	7.705935e-03	3.162841e-01
ENSMUSG00000016128.14	Stard13	-0.880623	20191.000000	0.283875	0.154182	7.392452e-03	3.162841e-01
ENSMUSG00000016200.13	Syt14	inf	17572.000000	0.000000	0.039346	7.705935e-03	3.162841e-01
ENSMUSG00000019916.14	P4ha1	-0.750101	20271.000000	0.307205	0.182652	7.860911e-03	3.218542e-01
ENSMUSG00000032058.14	Ppp2r1b	-1.989790	19397.000000	0.098558	0.024814	7.968890e-03	3.231417e-01
ENSMUSG00000041040.12	Fam117b	-0.879766	20173.000000	0.280205	0.152279	7.956694e-03	3.231417e-01
ENSMUSG00000073514.3	Dok6	2.001830	17084.000000	0.027681	0.110864	7.968890e-03	3.231417e-01
ENSMUSG00000071424.10	Grid2	0.370818	15378.000000	5.177173	6.694528	7.969732e-03	3.231417e-01
ENSMUSG00000027162.7	Lin7c	0.997238	16609.000000	0.103306	0.206216	8.070924e-03	3.264523e-01
ENSMUSG00000054263.11	Lifr	-0.521315	20488.000000	0.455132	0.317107	8.112055e-03	3.273234e-01
ENSMUSG00000068290.11	Ddrgk1	-1.102021	20046.000000	0.256620	0.119550	8.257752e-03	3.323994e-01
ENSMUSG00000029178.14	Klf3	0.795573	16475.000000	0.122366	0.212399	8.315117e-03	3.339039e-01
ENSMUSG00000025224.14	Gbf1	-0.611745	20775.500000	0.747201	0.488972	8.345697e-03	3.343282e-01
ENSMUSG00000002831.13	Plin4	-0.777301	20325.000000	0.416470	0.242993	8.550201e-03	3.400741e-01
ENSMUSG00000021884.17	Hacl1	2.477901	17171.000000	0.018391	0.102454	8.544097e-03	3.400741e-01
ENSMUSG00000019996.16	Map7	-0.169012	21079.000000	7.447293	6.624005	8.536244e-03	3.400741e-01
ENSMUSG00000014496.7	Ankrd28	0.358380	15407.000000	2.443871	3.133008	8.574156e-03	3.402168e-01
ENSMUSG00000049493.13	Pls1	-0.363046	21003.500000	1.348047	1.048136	8.650802e-03	3.424447e-01
ENSMUSG00000032420.7	Nt5e	0.903233	16656.000000	0.114008	0.213224	8.737618e-03	3.450636e-01
ENSMUSG00000005656.8	Snx6	-0.804027	20252.500000	0.311067	0.178163	8.769488e-03	3.455054e-01
ENSMUSG00000020376.16	Rnf130	-0.436316	20891.000000	0.917392	0.677970	8.802997e-03	3.457751e-01
ENSMUSG00000029711.13	Epo	-0.484115	20418.000000	0.430152	0.307531	8.817731e-03	3.457751e-01
ENSMUSG00000004207.14	Psap	0.715741	15673.000000	0.534246	0.877407	8.882997e-03	3.475186e-01
ENSMUSG00000010721.15	Lmbr1	0.842676	16090.500000	0.247030	0.443017	8.925058e-03	3.475363e-01
ENSMUSG00000029547.10	Ints1	-2.285437	19304.000000	0.089064	0.018269	8.922315e-03	3.475363e-01
ENSMUSG00000029326.13	Enoph1	-1.786857	19379.000000	0.088495	0.025646	8.999598e-03	3.488127e-01
ENSMUSG00000020063.16	Sirt1	-1.288564	19772.000000	0.186860	0.076493	8.982956e-03	3.488127e-01
ENSMUSG00000023267.10	Gabrr2	-1.188034	19933.000000	0.295930	0.129884	9.074624e-03	3.509065e-01
ENSMUSG00000034574.9	Daam1	-0.455645	21021.000000	1.863929	1.359148	9.139453e-03	3.517847e-01
ENSMUSG00000032527.13	Pccb	-0.868792	20010.000000	0.218555	0.119682	9.136066e-03	3.517847e-01
ENSMUSG00000021737.3	Psmd6	-1.663175	19718.000000	0.192099	0.060654	9.185102e-03	3.519200e-01
ENSMUSG00000029171.12	Pgm1	2.229872	17181.000000	0.021602	0.101333	9.182698e-03	3.519200e-01
ENSMUSG00000022658.10	Tagln3	1.752501	17107.000000	0.029321	0.098795	9.306284e-03	3.549349e-01
ENSMUSG00000063446.4	Plppr1	-2.672827	19215.000000	0.070704	0.011088	9.304140e-03	3.549349e-01
ENSMUSG00000014329.14	Bicc1	0.725579	16027.500000	0.304113	0.502871	9.374167e-03	3.559096e-01
ENSMUSG00000028309.14	Rnf20	-1.035640	20282.000000	0.358214	0.174737	9.374451e-03	3.559096e-01
ENSMUSG00000034801.13	Sos2	0.745645	16093.500000	0.259226	0.434651	9.547200e-03	3.616462e-01
ENSMUSG00000033054.7	Npat	-0.485206	20716.000000	0.676182	0.483061	9.611213e-03	3.632473e-01
ENSMUSG00000050272.9	Dscam	1.102512	16415.000000	0.195197	0.419143	9.777491e-03	3.686975e-01
ENSMUSG00000027009.18	Itga4	-2.505536	19203.000000	0.073187	0.012888	1.021012e-02	3.803530e-01
ENSMUSG00000033214.9	Slitrk5	3.583330	17474.000000	0.004342	0.052048	1.026873e-02	3.803530e-01
ENSMUSG00000027706.8	Sec62	-0.604408	20748.000000	0.843220	0.554620	1.026042e-02	3.803530e-01
ENSMUSG00000058325.6	Dock1	0.438019	15482.000000	1.936546	2.623523	1.023560e-02	3.803530e-01
ENSMUSG00000070730.11	Rmdn3	-1.294546	19360.000000	0.091365	0.037246	1.021520e-02	3.803530e-01
ENSMUSG00000024516.12	Sec11c	-0.515304	20809.000000	0.879672	0.615458	1.021909e-02	3.803530e-01
ENSMUSG00000038593.18	Tctn1	3.862950	17473.000000	0.003571	0.051951	1.016994e-02	3.803530e-01
ENSMUSG00000030386.17	Zfp606	-4.097968	19007.000000	0.061145	0.003571	1.026873e-02	3.803530e-01
ENSMUSG00000020718.12	Polg2	2.597120	17280.000000	0.012693	0.076802	1.036852e-02	3.811377e-01
ENSMUSG00000004934.13	Pias4	-0.868004	19819.000000	0.157134	0.086094	1.037705e-02	3.811377e-01
ENSMUSG00000049690.15	Nckap5	2.197239	16970.000000	0.049190	0.225588	1.038118e-02	3.811377e-01
ENSMUSG00000031519.3	Asb5	3.750170	17475.000000	0.004486	0.060361	1.036838e-02	3.811377e-01
ENSMUSG00000034235.16	Usp54	-0.295476	20993.500000	2.168863	1.767197	1.046202e-02	3.824246e-01
ENSMUSG00000025666.16	Tmem47	2.310467	17281.000000	0.017586	0.087235	1.044854e-02	3.824246e-01
ENSMUSG00000024594.8	Prrc1	1.381472	16878.500000	0.055354	0.144216	1.063156e-02	3.839397e-01
ENSMUSG00000050010.8	Shisa3	-0.646047	20533.500000	0.544170	0.347740	1.064594e-02	3.839397e-01
ENSMUSG00000020827.18	Mink1	-0.561402	20774.000000	0.810629	0.549317	1.057536e-02	3.839397e-01
ENSMUSG00000097855.7	A930007I19Rik	3.150385	17478.000000	0.006263	0.055605	1.067249e-02	3.839397e-01
ENSMUSG00000042197.13	Zfp451	-0.968248	20110.000000	0.300353	0.153519	1.068734e-02	3.839397e-01
ENSMUSG00000048076.14	Arf1	-1.182636	19801.000000	0.185533	0.081736	1.053739e-02	3.839397e-01
ENSMUSG00000091405.2	Hist2h4	3.341764	17477.000000	0.004486	0.045480	1.057025e-02	3.839397e-01
ENSMUSG00000092232.1	Gm20521	3.150048	17478.000000	0.005628	0.049955	1.067249e-02	3.839397e-01
ENSMUSG00000078584.9	AU022252	-1.929653	19398.500000	0.103528	0.027175	1.075621e-02	3.855848e-01
ENSMUSG00000019970.15	Sgk1	0.382254	15580.000000	1.005609	1.310688	1.082332e-02	3.863323e-01
ENSMUSG00000049321.17	Zfp2	1.477352	16846.000000	0.055576	0.154743	1.081147e-02	3.863323e-01
ENSMUSG00000033671.17	Cep350	-0.703928	20709.000000	0.748561	0.459541	1.086390e-02	3.869542e-01
ENSMUSG00000017119.19	Nbr1	-0.752039	20284.000000	0.394293	0.234117	1.092153e-02	3.881790e-01
ENSMUSG00000044807.13	Zfp354c	-1.482114	19596.500000	0.142227	0.050912	1.098036e-02	3.894413e-01
ENSMUSG00000042115.4	Klhdc8a	2.616631	17381.000000	0.010190	0.062495	1.126288e-02	3.936117e-01
ENSMUSG00000025188.15	Hps1	2.561073	17380.000000	0.009853	0.058146	1.116839e-02	3.936117e-01
ENSMUSG00000022120.3	Rnf219	-1.886002	19191.000000	0.083187	0.022507	1.119381e-02	3.936117e-01
ENSMUSG00000061666.6	Gdpd1	-0.871612	20189.500000	0.364819	0.199386	1.112253e-02	3.936117e-01
ENSMUSG00000025949.15	Pikfyve	-0.559369	20467.500000	0.420899	0.285622	1.123443e-02	3.936117e-01
ENSMUSG00000014243.5	Zswim7	-1.191416	19555.000000	0.127457	0.055810	1.126078e-02	3.936117e-01
ENSMUSG00000032036.15	Kirrel3	1.018781	15907.000000	1.151080	2.332326	1.118580e-02	3.936117e-01
ENSMUSG00000029064.15	Gnb1	0.469505	15910.000000	0.412084	0.570586	1.129046e-02	3.937517e-01
ENSMUSG00000022098.9	Bmp1	1.528152	16985.000000	0.043167	0.124501	1.132211e-02	3.940330e-01
ENSMUSG00000030400.17	Ercc2	-2.507890	19099.000000	0.068315	0.012011	1.135808e-02	3.944630e-01
ENSMUSG00000087356.1	Gm13856	1.615472	17091.500000	0.038885	0.119148	1.138386e-02	3.945381e-01
ENSMUSG00000030432.12	Rpl28	-0.765698	20092.000000	0.316698	0.186272	1.146575e-02	3.965536e-01
ENSMUSG00000019055.15	Plod1	-0.612169	20141.500000	0.285737	0.186932	1.152182e-02	3.976695e-01
ENSMUSG00000019578.11	Ubxn6	-2.467128	19097.000000	0.063866	0.011550	1.155063e-02	3.978416e-01
ENSMUSG00000037999.13	Arap2	0.417908	15553.000000	1.375498	1.837651	1.157545e-02	3.978763e-01
ENSMUSG00000098708.7	Gm27252	-2.238361	19096.000000	0.053642	0.011368	1.164798e-02	3.995472e-01
ENSMUSG00000096980.1	Gm26526	-2.070450	19095.000000	0.057829	0.013768	1.174606e-02	4.020860e-01
ENSMUSG00000028804.19	Csmd2	0.635608	16386.500000	0.214048	0.332544	1.182104e-02	4.029181e-01
ENSMUSG00000045312.11	Lhfpl2	1.739001	16954.000000	0.046004	0.153564	1.184273e-02	4.029181e-01
ENSMUSG00000026872.17	Zeb2	0.178166	15523.000000	8.935598	10.110134	1.180388e-02	4.029181e-01
ENSMUSG00000004040.16	Stat3	0.783781	16246.000000	0.248771	0.428293	1.187038e-02	4.030381e-01
ENSMUSG00000037499.9	Nenf	-1.201242	19487.000000	0.118521	0.051545	1.192233e-02	4.039809e-01
ENSMUSG00000029328.15	Hnrnpdl	0.480384	15728.000000	0.583816	0.814490	1.199406e-02	4.055886e-01
ENSMUSG00000033039.9	Micall1	-0.410633	20594.000000	0.628045	0.472474	1.209180e-02	4.072450e-01
ENSMUSG00000022354.3	Ndufb9	-0.727973	19881.500000	0.220513	0.133135	1.208293e-02	4.072450e-01
ENSMUSG00000035566.6	Pcdh17	0.808471	16052.500000	0.386806	0.677434	1.222899e-02	4.104028e-01
ENSMUSG00000020349.4	Ppp2ca	-0.692177	20529.000000	0.511787	0.316755	1.223470e-02	4.104028e-01
ENSMUSG00000021458.16	2010111I01Rik	0.476744	15596.000000	1.120814	1.559724	1.233309e-02	4.109856e-01
ENSMUSG00000042747.12	Krtcap2	-1.779199	19520.000000	0.158660	0.046225	1.231119e-02	4.109856e-01
ENSMUSG00000024640.9	Psat1	-0.602194	20508.500000	0.530845	0.349695	1.238819e-02	4.109856e-01
ENSMUSG00000085334.7	Gm12940	-0.971057	19836.000000	0.205079	0.104618	1.239969e-02	4.109856e-01
ENSMUSG00000059486.11	Kbtbd2	-1.443245	19519.000000	0.129266	0.047536	1.237944e-02	4.109856e-01
ENSMUSG00000032562.13	Gnai2	-0.993047	19890.000000	0.236824	0.118984	1.231085e-02	4.109856e-01
ENSMUSG00000037640.15	Zfp60	-1.030087	19859.000000	0.194648	0.095315	1.259164e-02	4.165215e-01
ENSMUSG00000024502.9	Jakmip2	-0.537363	20363.500000	0.487089	0.335618	1.268785e-02	4.188744e-01
ENSMUSG00000037706.17	Cd81	-0.594456	20833.000000	1.325015	0.877550	1.283425e-02	4.228719e-01
ENSMUSG00000055413.12	H2-Q5	inf	17667.500000	0.000000	0.032615	1.375991e-02	4.233136e-01
ENSMUSG00000030279.15	C2cd5	-0.465555	20520.000000	0.632322	0.457923	1.341651e-02	4.233136e-01
ENSMUSG00000028011.16	Tdo2	inf	17667.500000	0.000000	0.035000	1.375991e-02	4.233136e-01
ENSMUSG00000039741.15	Bahcc1	1.873230	17186.000000	0.025697	0.094141	1.340236e-02	4.233136e-01
ENSMUSG00000074235.4	Gm10649	inf	17667.500000	0.000000	0.036442	1.375991e-02	4.233136e-01
ENSMUSG00000052726.15	Kcnt2	inf	17667.500000	0.000000	0.048833	1.375991e-02	4.233136e-01
ENSMUSG00000034190.8	Chmp7	-1.308699	19590.000000	0.135899	0.054860	1.364567e-02	4.233136e-01
ENSMUSG00000060843.11	Ctnna3	-0.225701	20923.000000	7.567252	6.471358	1.293082e-02	4.233136e-01
ENSMUSG00000084970.1	1700060J05Rik	-inf	18813.500000	0.028887	0.000000	1.375991e-02	4.233136e-01
ENSMUSG00000074649.6	BC029722	-inf	18813.500000	0.029924	0.000000	1.375991e-02	4.233136e-01
ENSMUSG00000086121.1	Gm16068	-1.014833	19874.000000	0.231132	0.114384	1.318181e-02	4.233136e-01
ENSMUSG00000087823.1	Gm22281	inf	17667.500000	0.000000	0.026276	1.375991e-02	4.233136e-01
ENSMUSG00000004383.17	Large	0.638001	16317.000000	0.275671	0.428991	1.307233e-02	4.233136e-01
ENSMUSG00000097189.1	Gm26594	-inf	18813.500000	0.032991	0.000000	1.375991e-02	4.233136e-01
ENSMUSG00000029386.15	Tctn2	inf	17667.500000	0.000000	0.032544	1.375991e-02	4.233136e-01
ENSMUSG00000028973.18	Abcb8	-1.378008	19622.500000	0.165747	0.063771	1.369510e-02	4.233136e-01
ENSMUSG00000025911.14	Adhfe1	inf	17667.500000	0.000000	0.039144	1.375991e-02	4.233136e-01
ENSMUSG00000037533.18	Rapgef6	0.432665	15839.000000	0.593269	0.800750	1.366184e-02	4.233136e-01
ENSMUSG00000030107.10	Usp18	inf	17667.500000	0.000000	0.028014	1.375991e-02	4.233136e-01
ENSMUSG00000043183.18	Simc1	-0.591563	19888.000000	0.251990	0.167226	1.309964e-02	4.233136e-01
ENSMUSG00000021314.11	Amph	-0.406278	20811.000000	1.197116	0.903305	1.306693e-02	4.233136e-01
ENSMUSG00000103636.1	Gm38331	-inf	18813.500000	0.036740	0.000000	1.375991e-02	4.233136e-01
ENSMUSG00000026442.14	Nfasc	0.230368	15569.000000	2.808554	3.294811	1.324590e-02	4.233136e-01
ENSMUSG00000025041.16	Nt5c2	-0.775493	20158.000000	0.323673	0.189086	1.292638e-02	4.233136e-01
ENSMUSG00000021338.17	Lrrc16a	inf	17667.500000	0.000000	0.043245	1.375991e-02	4.233136e-01
ENSMUSG00000030738.11	Eif3c	-0.700711	20177.500000	0.326052	0.200609	1.327830e-02	4.233136e-01
ENSMUSG00000041377.12	Ninj2	0.303121	15631.000000	1.590540	1.962424	1.358158e-02	4.233136e-01
ENSMUSG00000071337.11	Tia1	0.882724	16094.000000	0.278026	0.512640	1.369176e-02	4.233136e-01
ENSMUSG00000021087.17	Rtn1	0.967857	16522.000000	0.155404	0.303960	1.375447e-02	4.233136e-01
ENSMUSG00000040752.15	Myh6	-1.278747	19600.000000	0.134761	0.055542	1.296455e-02	4.233136e-01
ENSMUSG00000104662.1	Gm43267	-inf	18813.500000	0.034476	0.000000	1.375991e-02	4.233136e-01
ENSMUSG00000040187.15	Arntl2	-inf	18813.500000	0.045140	0.000000	1.375991e-02	4.233136e-01
ENSMUSG00000098739.1	Gm27151	inf	17667.500000	0.000000	0.028013	1.375991e-02	4.233136e-01
ENSMUSG00000020641.15	Rsad2	inf	17667.500000	0.000000	0.023852	1.375991e-02	4.233136e-01
ENSMUSG00000025730.14	Rab40c	-0.412267	20708.000000	0.935172	0.702727	1.372918e-02	4.233136e-01
ENSMUSG00000042678.16	Myo15	inf	17667.500000	0.000000	0.035463	1.375991e-02	4.233136e-01
ENSMUSG00000030655.15	Smg1	-0.431857	20592.500000	0.629593	0.466722	1.405308e-02	4.304703e-01
ENSMUSG00000038248.8	Sobp	-1.161232	19496.000000	0.179474	0.080248	1.404435e-02	4.304703e-01
ENSMUSG00000059474.13	Mbtd1	-0.603913	20690.000000	0.878148	0.577792	1.406985e-02	4.304703e-01
ENSMUSG00000005683.7	Cs	-1.175403	19692.000000	0.191355	0.084724	1.426417e-02	4.347413e-01
ENSMUSG00000024302.15	Dtna	0.558682	15680.000000	1.075738	1.584479	1.431354e-02	4.347413e-01
ENSMUSG00000002342.17	Tmem161a	-2.423705	19211.500000	0.089176	0.016620	1.430050e-02	4.347413e-01
ENSMUSG00000032324.10	Tspan3	-0.770963	20093.000000	0.350103	0.205170	1.431097e-02	4.347413e-01
ENSMUSG00000015478.13	Rnf5	-1.600553	19284.000000	0.078910	0.026021	1.440162e-02	4.366226e-01
ENSMUSG00000030096.8	Slc6a6	0.809809	15941.500000	0.389177	0.682220	1.443004e-02	4.366917e-01
ENSMUSG00000015659.12	Serac1	-1.154408	19838.000000	0.215207	0.096682	1.455909e-02	4.398003e-01
ENSMUSG00000060038.14	Dhps	-1.190723	19656.000000	0.187814	0.082278	1.465871e-02	4.420103e-01
ENSMUSG00000034621.14	Gpatch8	0.386106	15622.000000	1.553260	2.029896	1.473843e-02	4.436135e-01
ENSMUSG00000004462.6	Tbccd1	-0.937166	19447.000000	0.114975	0.060046	1.494477e-02	4.468116e-01
ENSMUSG00000001366.14	Fbxo9	1.188944	16909.000000	0.071078	0.162047	1.495167e-02	4.468116e-01
ENSMUSG00000031156.18	Slc35a2	-1.385460	19637.000000	0.174111	0.066644	1.491063e-02	4.468116e-01
ENSMUSG00000035513.19	Ntng2	2.235942	17275.500000	0.019490	0.091813	1.491318e-02	4.468116e-01
ENSMUSG00000021010.7	Npas3	0.407599	15628.000000	2.838636	3.765384	1.507315e-02	4.490765e-01
ENSMUSG00000102805.5	Gm37240	0.707905	16031.000000	0.441238	0.720731	1.508123e-02	4.490765e-01
ENSMUSG00000066113.15	Adamtsl1	0.455276	15683.000000	1.301133	1.783913	1.514454e-02	4.501592e-01
ENSMUSG00000033014.12	Trim33	-0.650211	20213.000000	0.371916	0.236980	1.522225e-02	4.516655e-01
ENSMUSG00000106275.1	Gm42495	1.286224	16881.500000	0.058477	0.142620	1.534548e-02	4.529085e-01
ENSMUSG00000021149.7	Gtpbp4	-1.869342	19584.000000	0.211648	0.057928	1.529357e-02	4.529085e-01
ENSMUSG00000033411.16	Ctdspl2	-0.597755	20170.500000	0.353126	0.233339	1.534532e-02	4.529085e-01
ENSMUSG00000035158.15	Mitf	0.678609	15808.000000	0.745293	1.192913	1.537440e-02	4.529619e-01
ENSMUSG00000071369.10	Map3k5	0.929507	16682.500000	0.115100	0.219223	1.545718e-02	4.545991e-01
ENSMUSG00000027952.16	Pmvk	1.898701	17282.500000	0.022889	0.085348	1.565710e-02	4.580593e-01
ENSMUSG00000052334.11	1700024B05Rik	1.212702	17101.000000	0.041975	0.097286	1.561661e-02	4.580593e-01
ENSMUSG00000022437.6	Samm50	-1.997660	19198.500000	0.077390	0.019379	1.565710e-02	4.580593e-01
ENSMUSG00000049488.14	Tmem67	1.191148	17102.000000	0.052803	0.120569	1.570794e-02	4.587432e-01
ENSMUSG00000035024.15	Ncapd3	-0.628955	20261.000000	0.406153	0.262637	1.582954e-02	4.614879e-01
ENSMUSG00000059552.13	Trp53	0.909135	16537.000000	0.132960	0.249688	1.591370e-02	4.631330e-01
ENSMUSG00000038902.14	Pogz	0.640458	16347.000000	0.225449	0.351435	1.596602e-02	4.632855e-01
ENSMUSG00000019818.15	Cd164	-1.508151	19415.500000	0.107201	0.037688	1.600214e-02	4.632855e-01
ENSMUSG00000045414.7	1190002N15Rik	-1.359433	19376.000000	0.108592	0.042322	1.598475e-02	4.632855e-01
ENSMUSG00000031681.15	Smad1	-0.937729	19993.500000	0.291340	0.152095	1.606960e-02	4.644338e-01
ENSMUSG00000029461.16	Fam168a	0.339421	15748.500000	0.910731	1.152301	1.612254e-02	4.651589e-01
ENSMUSG00000068036.14	Mllt4	-0.485505	20501.000000	0.652899	0.466331	1.615481e-02	4.652865e-01
ENSMUSG00000061175.11	Fnip2	-0.641779	20350.500000	0.531829	0.340861	1.630157e-02	4.687053e-01
ENSMUSG00000090053.9	Palm2	-0.405438	20813.500000	3.233348	2.441201	1.645140e-02	4.705832e-01
ENSMUSG00000022762.17	Ncam2	0.272865	15650.500000	7.441783	8.991199	1.640171e-02	4.705832e-01
ENSMUSG00000087266.1	Gm15991	1.485485	17289.500000	0.026723	0.074826	1.643347e-02	4.705832e-01
ENSMUSG00000033166.10	Dis3	-2.437189	19109.000000	0.072660	0.013416	1.682651e-02	4.750558e-01
ENSMUSG00000035062.13	Zc4h2	2.586309	17371.000000	0.009699	0.058246	1.670073e-02	4.750558e-01
ENSMUSG00000014426.8	Map3k4	-0.831397	19908.000000	0.269056	0.151205	1.682643e-02	4.750558e-01
ENSMUSG00000109984.1	RP24-466N11.9	-1.716153	19304.000000	0.104740	0.031879	1.687241e-02	4.750558e-01
ENSMUSG00000072663.12	Spef2	-0.721539	20293.500000	0.538046	0.326298	1.663779e-02	4.750558e-01
ENSMUSG00000063760.9	Rnf217	1.670326	17292.500000	0.029151	0.092783	1.677643e-02	4.750558e-01
ENSMUSG00000090117.7	Gm16541	-0.864199	19932.000000	0.316442	0.173838	1.667026e-02	4.750558e-01
ENSMUSG00000021779.16	Thrb	0.744335	16572.000000	0.193252	0.323736	1.676084e-02	4.750558e-01
ENSMUSG00000097098.7	9330111N05Rik	-0.663695	20472.000000	4.088233	2.580735	1.688646e-02	4.750558e-01
ENSMUSG00000030657.11	Xylt1	2.065530	17293.500000	0.028330	0.118585	1.689214e-02	4.750558e-01
ENSMUSG00000021327.18	Zkscan3	-0.667172	20211.000000	0.378153	0.238138	1.696159e-02	4.755159e-01
ENSMUSG00000023104.9	Rfc2	1.186567	16871.000000	0.061622	0.140259	1.696543e-02	4.755159e-01
ENSMUSG00000026457.14	Adipor1	-1.170205	19575.500000	0.148448	0.065964	1.725187e-02	4.757582e-01
ENSMUSG00000009394.13	Syn2	1.623644	17181.000000	0.039917	0.123006	1.728987e-02	4.757582e-01
ENSMUSG00000047368.3	Abhd17b	-0.285779	20804.000000	2.340350	1.919786	1.720660e-02	4.757582e-01
ENSMUSG00000044042.18	Fmn1	0.643798	16393.000000	0.267321	0.417672	1.713918e-02	4.757582e-01
ENSMUSG00000030087.11	Klf15	-0.871184	19651.000000	0.171982	0.094022	1.725177e-02	4.757582e-01
ENSMUSG00000034610.14	Zcchc11	-0.487014	20454.000000	0.673692	0.480680	1.731583e-02	4.757582e-01
ENSMUSG00000042182.16	Bend6	2.269764	17375.000000	0.015526	0.074874	1.720885e-02	4.757582e-01
ENSMUSG00000050668.9	Gpatch11	1.620951	17295.500000	0.023647	0.072734	1.712565e-02	4.757582e-01
ENSMUSG00000071604.4	Fam189a2	0.865863	16440.000000	0.173948	0.317007	1.728499e-02	4.757582e-01
ENSMUSG00000024645.4	Timm21	-1.576655	19185.500000	0.069036	0.023145	1.712565e-02	4.757582e-01
ENSMUSG00000074238.6	Ap1ar	-0.955917	19652.000000	0.153326	0.079042	1.717283e-02	4.757582e-01
ENSMUSG00000034839.5	Larp6	-0.674663	20268.000000	0.452359	0.283393	1.730001e-02	4.757582e-01
ENSMUSG00000107283.3	Mpv17	-1.417302	19523.000000	0.148868	0.055738	1.759647e-02	4.808995e-01
ENSMUSG00000061244.13	Exoc5	-0.508971	20242.000000	0.468082	0.328932	1.761811e-02	4.808995e-01
ENSMUSG00000001424.14	Snd1	-0.533524	20373.000000	0.510196	0.352477	1.753493e-02	4.808995e-01
ENSMUSG00000079426.13	Arpc4	-2.111927	19103.000000	0.058980	0.013644	1.759879e-02	4.808995e-01
ENSMUSG00000061286.7	Exosc5	-2.018982	19102.000000	0.061886	0.015269	1.773049e-02	4.831775e-01
ENSMUSG00000070420.4	Zscan25	-4.124699	18913.000000	0.042831	0.002455	1.777136e-02	4.835025e-01
ENSMUSG00000057554.13	Lgals8	0.959266	16691.000000	0.109831	0.213546	1.780098e-02	4.835208e-01
ENSMUSG00000006403.12	Adamts4	-0.899352	19994.000000	0.282912	0.151677	1.789091e-02	4.845396e-01
ENSMUSG00000064373.11	Sepp1	-0.526432	20452.000000	0.648965	0.450556	1.789649e-02	4.845396e-01
ENSMUSG00000028176.11	Lrrc7	1.979369	17049.000000	0.038427	0.151525	1.797066e-02	4.857602e-01
ENSMUSG00000020328.10	Nudcd2	1.644625	17189.000000	0.035181	0.109999	1.815204e-02	4.882929e-01
ENSMUSG00000026896.14	Ifih1	3.125431	17570.000000	0.005233	0.045670	1.811333e-02	4.882929e-01
ENSMUSG00000023959.8	Clic5	2.759318	17469.500000	0.008940	0.060532	1.812678e-02	4.882929e-01
ENSMUSG00000100837.6	1700063D05Rik	-1.488965	19589.000000	0.177560	0.063259	1.873142e-02	4.904448e-01
ENSMUSG00000024735.13	Prpf19	-1.863790	19332.000000	0.108713	0.029869	1.834549e-02	4.904448e-01
ENSMUSG00000065954.11	Tacc1	-0.359201	20609.000000	0.917198	0.715044	1.856764e-02	4.904448e-01
ENSMUSG00000047342.17	Zfp286	-2.575990	18907.000000	0.042107	0.007062	1.881461e-02	4.904448e-01
ENSMUSG00000110357.1	RP23-345D18.4	-2.710619	18907.000000	0.044822	0.006847	1.881461e-02	4.904448e-01
ENSMUSG00000097237.1	Gm26519	3.046438	17572.000000	0.005711	0.047182	1.846105e-02	4.904448e-01
ENSMUSG00000029228.15	Lnx1	-2.882276	19007.500000	0.074280	0.010074	1.873558e-02	4.904448e-01
ENSMUSG00000029622.16	Arpc1b	1.113314	17000.000000	0.066396	0.143642	1.835290e-02	4.904448e-01
ENSMUSG00000034163.10	Zfc3h1	-0.508576	20331.000000	0.478430	0.336296	1.860348e-02	4.904448e-01
ENSMUSG00000039697.15	Ncoa7	-0.659271	20248.000000	0.525124	0.332507	1.881922e-02	4.904448e-01
ENSMUSG00000038510.12	Rpf2	-3.122323	18909.000000	0.041417	0.004756	1.846105e-02	4.904448e-01
ENSMUSG00000021621.15	Zcchc9	1.028702	16820.000000	0.087684	0.178891	1.873977e-02	4.904448e-01
ENSMUSG00000018238.6	Gdf9	-3.103941	18907.000000	0.056099	0.006525	1.881461e-02	4.904448e-01
ENSMUSG00000099853.2	Gm29328	-1.634572	19094.000000	0.063977	0.020605	1.881547e-02	4.904448e-01
ENSMUSG00000028414.16	Fktn	-0.475656	20414.000000	0.544513	0.391581	1.839762e-02	4.904448e-01
ENSMUSG00000030729.17	Pgm2l1	-3.217944	18910.000000	0.050147	0.005389	1.828647e-02	4.904448e-01
ENSMUSG00000024294.13	Mib1	-0.583564	20261.000000	0.431127	0.287697	1.881298e-02	4.904448e-01
ENSMUSG00000026603.13	Smyd2	1.489887	17194.000000	0.031960	0.089766	1.870982e-02	4.904448e-01
ENSMUSG00000039542.15	Ncam1	-0.183594	20780.000000	6.134131	5.401145	1.862265e-02	4.904448e-01
ENSMUSG00000004980.16	Hnrnpa2b1	-0.256551	20760.500000	1.652707	1.383459	1.846551e-02	4.904448e-01
ENSMUSG00000011114.17	Tbrg1	2.676190	17474.500000	0.011588	0.074065	1.889055e-02	4.915368e-01
ENSMUSG00000091041.1	Gm17720	-2.593582	18906.000000	0.047027	0.007791	1.899359e-02	4.919845e-01
ENSMUSG00000070939.9	Tgfbrap1	-0.869122	19555.500000	0.135921	0.074414	1.899611e-02	4.919845e-01
ENSMUSG00000025647.16	Shisa5	2.310475	17575.000000	0.007954	0.039454	1.899359e-02	4.919845e-01
ENSMUSG00000037058.14	Paip2	-0.451857	20631.500000	1.069317	0.781779	1.922061e-02	4.962600e-01
ENSMUSG00000048004.14	Tmem196	1.110510	16772.000000	0.117187	0.253033	1.920379e-02	4.962600e-01
ENSMUSG00000060216.15	Arrb2	1.591226	17477.500000	0.018506	0.055759	1.936219e-02	4.968333e-01
ENSMUSG00000063558.4	Aox1	2.166360	17477.500000	0.014260	0.064011	1.936219e-02	4.968333e-01
ENSMUSG00000050786.8	Ccdc126	2.471463	17477.500000	0.013636	0.075627	1.936219e-02	4.968333e-01
ENSMUSG00000101640.1	Gm28376	-0.439517	20650.000000	1.414727	1.043193	1.939152e-02	4.968333e-01
ENSMUSG00000045973.18	Slc25a51	0.656634	16517.000000	0.175431	0.276549	1.927364e-02	4.968333e-01
ENSMUSG00000029790.16	Cep41	-2.284171	19002.500000	0.049147	0.010090	1.952168e-02	4.986386e-01
ENSMUSG00000085012.1	Gm15492	-2.104906	19002.500000	0.041627	0.009677	1.952168e-02	4.986386e-01
ENSMUSG00000023010.14	Tmbim6	0.527771	15990.500000	0.492381	0.709866	1.964077e-02	5.009146e-01
ENSMUSG00000021518.3	Ptdss1	1.139536	16982.000000	0.068638	0.151216	1.982949e-02	5.049568e-01
ENSMUSG00000030588.12	Yif1b	-1.338362	19277.000000	0.089946	0.035571	1.987051e-02	5.049847e-01
ENSMUSG00000053205.8	Styx	-0.773198	19821.000000	0.229060	0.134027	1.989105e-02	5.049847e-01
ENSMUSG00000021012.15	Zc3h14	-0.998506	19831.500000	0.240622	0.120435	1.994096e-02	5.054837e-01
ENSMUSG00000026064.15	Ptp4a1	-0.697398	20324.000000	0.500798	0.308834	1.997815e-02	5.056591e-01
ENSMUSG00000022307.15	Oxr1	0.217599	15739.500000	2.847027	3.310514	2.013218e-02	5.087868e-01
ENSMUSG00000029635.15	Cdk8	-0.456068	20608.500000	0.979842	0.714276	2.016422e-02	5.088268e-01
ENSMUSG00000014668.15	Chfr	-0.591437	20205.500000	0.419506	0.278418	2.021544e-02	5.093498e-01
ENSMUSG00000035901.14	Dennd5a	-0.361442	20593.000000	0.886429	0.689984	2.034017e-02	5.101840e-01
ENSMUSG00000062198.4	2700097O09Rik	-0.962540	19696.000000	0.189307	0.097143	2.029681e-02	5.101840e-01
ENSMUSG00000030532.6	Hddc3	1.817618	17483.500000	0.014386	0.050712	2.033644e-02	5.101840e-01
ENSMUSG00000035183.14	Slc24a5	-0.995419	19757.000000	0.229819	0.115275	2.038164e-02	5.104576e-01
ENSMUSG00000035232.8	Pdk3	-0.670720	20011.000000	0.345640	0.217129	2.047355e-02	5.119919e-01
ENSMUSG00000020439.17	Smtn	1.491469	17074.000000	0.046586	0.130988	2.052807e-02	5.125881e-01
ENSMUSG00000039774.12	Galnt12	1.637164	17040.500000	0.044406	0.138127	2.068705e-02	5.157869e-01
ENSMUSG00000037475.15	Thoc2	-0.351729	20469.000000	0.720849	0.564890	2.084163e-02	5.188666e-01
ENSMUSG00000041014.17	Nrg3	0.531811	16235.500000	0.363224	0.525128	2.090774e-02	5.197378e-01
ENSMUSG00000018567.14	Gabarap	-0.794476	19912.000000	0.258825	0.149226	2.095766e-02	5.202047e-01
ENSMUSG00000020467.15	Efemp1	0.635106	16317.500000	0.311525	0.483815	2.119237e-02	5.213823e-01
ENSMUSG00000031385.14	Plxnb3	0.483517	15941.000000	0.640555	0.895590	2.116217e-02	5.213823e-01
ENSMUSG00000024222.16	Fkbp5	0.558467	16310.000000	0.293933	0.432876	2.114865e-02	5.213823e-01
ENSMUSG00000029468.17	P2rx7	0.838120	16479.000000	0.198858	0.355502	2.112347e-02	5.213823e-01
ENSMUSG00000023999.14	Kif6	-0.595746	20434.000000	0.969641	0.641614	2.104859e-02	5.213823e-01
ENSMUSG00000029152.13	Ociad1	-0.603912	20061.000000	0.346951	0.228283	2.108302e-02	5.213823e-01
ENSMUSG00000091896.7	Ube2d2a	-0.458463	20395.500000	0.563574	0.410147	2.130886e-02	5.234773e-01
ENSMUSG00000028252.20	Ccnc	-0.988972	19745.000000	0.209094	0.105349	2.139790e-02	5.241231e-01
ENSMUSG00000056999.14	Ide	-0.927822	19589.500000	0.162322	0.085325	2.137695e-02	5.241231e-01
ENSMUSG00000055531.12	Cpsf6	0.550953	16018.500000	0.483714	0.708667	2.165222e-02	5.295758e-01
ENSMUSG00000032601.13	Prkar2a	-0.695436	19557.000000	0.157733	0.097404	2.173156e-02	5.307394e-01
ENSMUSG00000020130.8	Tbc1d15	-0.777839	19651.000000	0.172392	0.100546	2.201334e-02	5.368362e-01
ENSMUSG00000031751.13	Amfr	-0.901244	19650.000000	0.186661	0.099943	2.210764e-02	5.375664e-01
ENSMUSG00000062866.15	Phactr2	-0.693359	20157.000000	0.445605	0.275568	2.210274e-02	5.375664e-01
ENSMUSG00000044066.14	Cep68	-0.972012	19700.000000	0.203402	0.103693	2.217559e-02	5.384349e-01
ENSMUSG00000025395.14	Prim1	-1.385896	19193.000000	0.083894	0.032102	2.227218e-02	5.393414e-01
ENSMUSG00000060923.5	Acyp2	-0.499913	20548.000000	1.209915	0.855591	2.227749e-02	5.393414e-01
ENSMUSG00000039298.16	Cdk5rap2	-0.357735	20435.500000	0.682322	0.532476	2.237723e-02	5.409720e-01
ENSMUSG00000054752.16	Fsd1l	-0.700106	20311.000000	0.577339	0.355368	2.242677e-02	5.413861e-01
ENSMUSG00000045746.3	B230317F23Rik	-inf	18718.000000	0.028019	0.000000	2.473715e-02	5.429385e-01
ENSMUSG00000010097.13	Nxf1	-0.595953	19985.000000	0.290003	0.191868	2.373075e-02	5.429385e-01
ENSMUSG00000031591.14	Asah1	-0.669425	19805.000000	0.226318	0.142299	2.302803e-02	5.429385e-01
ENSMUSG00000030880.14	Polr3e	-0.291253	20403.000000	0.651672	0.532541	2.268048e-02	5.429385e-01
ENSMUSG00000014907.9	Naf1	-1.539412	19188.000000	0.080044	0.027537	2.298469e-02	5.429385e-01
ENSMUSG00000091712.1	Sec14l5	0.224184	15788.000000	2.115106	2.470689	2.266169e-02	5.429385e-01
ENSMUSG00000039652.16	Cpeb3	0.344110	15863.000000	1.121520	1.423621	2.410234e-02	5.429385e-01
ENSMUSG00000097353.1	A430046D13Rik	inf	17763.000000	0.000000	0.025069	2.473715e-02	5.429385e-01
ENSMUSG00000031635.14	Anxa10	-inf	18718.000000	0.030264	0.000000	2.473715e-02	5.429385e-01
ENSMUSG00000109362.1	Gm44562	-2.178917	19109.000000	0.085750	0.018937	2.435830e-02	5.429385e-01
ENSMUSG00000031333.7	Abcb7	-0.759101	19941.000000	0.315965	0.186692	2.455490e-02	5.429385e-01
ENSMUSG00000030064.16	Frmd4b	0.157654	15799.500000	2.874479	3.206401	2.365696e-02	5.429385e-01
ENSMUSG00000014402.15	Tsg101	-0.628080	19884.500000	0.265437	0.171748	2.397046e-02	5.429385e-01
ENSMUSG00000082345.1	Gm13622	-1.667465	19318.000000	0.126671	0.039877	2.467726e-02	5.429385e-01
ENSMUSG00000016534.15	Lamp2	0.580793	16030.000000	0.540542	0.808473	2.364632e-02	5.429385e-01
ENSMUSG00000031381.16	Piga	-0.503089	20208.000000	0.443315	0.312801	2.300403e-02	5.429385e-01
ENSMUSG00000104061.1	Gm37953	-inf	18718.000000	0.025912	0.000000	2.473715e-02	5.429385e-01
ENSMUSG00000025083.17	Afap1l2	inf	17763.000000	0.000000	0.035564	2.473715e-02	5.429385e-01
ENSMUSG00000100851.1	Gm28928	inf	17763.000000	0.000000	0.036813	2.473715e-02	5.429385e-01
ENSMUSG00000028825.7	Rhd	inf	17763.000000	0.000000	0.025017	2.473715e-02	5.429385e-01
ENSMUSG00000022565.15	Plec	inf	17763.000000	0.000000	0.024411	2.473715e-02	5.429385e-01
ENSMUSG00000006205.13	Htra1	-0.527767	20300.000000	0.544510	0.377687	2.382567e-02	5.429385e-01
ENSMUSG00000087047.8	1700110K17Rik	inf	17763.000000	0.000000	0.020894	2.473715e-02	5.429385e-01
ENSMUSG00000038276.12	Asic3	-inf	18718.000000	0.031219	0.000000	2.473715e-02	5.429385e-01
ENSMUSG00000054074.9	Skida1	inf	17763.000000	0.000000	0.021998	2.473715e-02	5.429385e-01
ENSMUSG00000040785.18	Ttc3	-0.402676	20545.500000	0.986689	0.746384	2.287001e-02	5.429385e-01
ENSMUSG00000075316.11	Scn9a	inf	17763.000000	0.000000	0.025887	2.473715e-02	5.429385e-01
ENSMUSG00000089665.2	Fcor	-1.439674	19190.000000	0.081692	0.030116	2.269735e-02	5.429385e-01
ENSMUSG00000038517.15	Tbkbp1	inf	17763.000000	0.000000	0.029594	2.473715e-02	5.429385e-01
ENSMUSG00000017314.12	Mpp2	0.816951	16741.500000	0.123348	0.217299	2.398635e-02	5.429385e-01
ENSMUSG00000043614.13	Vps37d	inf	17763.000000	0.000000	0.029490	2.473715e-02	5.429385e-01
ENSMUSG00000097415.2	AU020206	inf	17763.000000	0.000000	0.047929	2.473715e-02	5.429385e-01
ENSMUSG00000087525.1	Gm13062	-inf	18718.000000	0.025956	0.000000	2.473715e-02	5.429385e-01
ENSMUSG00000063268.12	Parp10	inf	17763.000000	0.000000	0.021568	2.473715e-02	5.429385e-01
ENSMUSG00000032215.15	Rsl24d1	-inf	18718.000000	0.029319	0.000000	2.473715e-02	5.429385e-01
ENSMUSG00000040158.12	Tax1bp3	inf	17763.000000	0.000000	0.035840	2.473715e-02	5.429385e-01
ENSMUSG00000063358.15	Mapk1	-0.513413	20336.500000	0.508603	0.356308	2.269149e-02	5.429385e-01
ENSMUSG00000015312.8	Gadd45b	inf	17763.000000	0.000000	0.048374	2.473715e-02	5.429385e-01
ENSMUSG00000053870.7	Fpgt	-0.965786	19570.500000	0.172709	0.088427	2.327832e-02	5.429385e-01
ENSMUSG00000031833.9	Mast3	-0.488176	20385.000000	0.602154	0.429291	2.276347e-02	5.429385e-01
ENSMUSG00000034647.14	Ankrd12	0.431756	15920.000000	0.909755	1.227145	2.471006e-02	5.429385e-01
ENSMUSG00000025498.15	Irf7	inf	17763.000000	0.000000	0.023566	2.473715e-02	5.429385e-01
ENSMUSG00000035692.6	Isg15	inf	17763.000000	0.000000	0.023535	2.473715e-02	5.429385e-01
ENSMUSG00000050271.12	D8Ertd82e	0.970527	16227.000000	0.315935	0.619092	2.454010e-02	5.429385e-01
ENSMUSG00000058761.5	Rnf169	0.589516	16246.500000	0.335851	0.505369	2.399805e-02	5.429385e-01
ENSMUSG00000027514.14	Zbp1	inf	17763.000000	0.000000	0.035981	2.473715e-02	5.429385e-01
ENSMUSG00000022003.6	Slc25a30	inf	17763.000000	0.000000	0.023388	2.473715e-02	5.429385e-01
ENSMUSG00000085024.1	C230035I16Rik	inf	17763.000000	0.000000	0.028953	2.473715e-02	5.429385e-01
ENSMUSG00000020882.17	Cacnb1	inf	17763.000000	0.000000	0.022402	2.473715e-02	5.429385e-01
ENSMUSG00000033436.13	Armcx2	inf	17763.000000	0.000000	0.028469	2.473715e-02	5.429385e-01
ENSMUSG00000003810.12	Mast2	0.742798	16378.000000	0.263702	0.441284	2.403003e-02	5.429385e-01
ENSMUSG00000085196.1	Gm14963	-inf	18718.000000	0.025472	0.000000	2.473715e-02	5.429385e-01
ENSMUSG00000027291.15	Vps39	-1.006430	19489.000000	0.163580	0.081427	2.420945e-02	5.429385e-01
ENSMUSG00000073680.2	Tmem88b	-0.501849	20200.000000	0.451651	0.318956	2.313856e-02	5.429385e-01
ENSMUSG00000102191.1	Gm36569	-inf	18718.000000	0.030738	0.000000	2.473715e-02	5.429385e-01
ENSMUSG00000052407.16	Ccdc171	0.824555	17110.000000	0.079971	0.141627	2.476619e-02	5.429385e-01
ENSMUSG00000004035.12	Gstm7	-1.231770	19624.500000	0.231148	0.098422	2.331100e-02	5.429385e-01
ENSMUSG00000021431.14	Snrnp48	0.620858	16369.000000	0.265184	0.407798	2.387364e-02	5.429385e-01
ENSMUSG00000036091.8	Hyal3	-inf	18718.000000	0.024881	0.000000	2.473715e-02	5.429385e-01
ENSMUSG00000036087.18	Slain2	-0.680037	19713.000000	0.191835	0.119734	2.432645e-02	5.429385e-01
ENSMUSG00000033943.15	Mga	-0.776168	20113.000000	0.412178	0.240677	2.276671e-02	5.429385e-01
ENSMUSG00000048924.13	Ccdc125	-inf	18718.000000	0.028541	0.000000	2.473715e-02	5.429385e-01
ENSMUSG00000047514.6	Tspyl1	-1.269288	19282.000000	0.091247	0.037855	2.441861e-02	5.429385e-01
ENSMUSG00000001333.9	Sync	-inf	18718.000000	0.029199	0.000000	2.473715e-02	5.429385e-01
ENSMUSG00000068744.12	Psrc1	-inf	18718.000000	0.021124	0.000000	2.473715e-02	5.429385e-01
ENSMUSG00000020653.11	Klf11	inf	17763.000000	0.000000	0.026579	2.473715e-02	5.429385e-01
ENSMUSG00000021773.10	Comtd1	-inf	18718.000000	0.034984	0.000000	2.473715e-02	5.429385e-01
ENSMUSG00000000275.16	Trim25	inf	17763.000000	0.000000	0.027287	2.473715e-02	5.429385e-01
ENSMUSG00000083086.1	Gm15531	inf	17763.000000	0.000000	0.024835	2.473715e-02	5.429385e-01
ENSMUSG00000090877.3	Hspa1b	-inf	18718.000000	0.032492	0.000000	2.473715e-02	5.429385e-01
ENSMUSG00000013089.15	Etv5	2.066177	17262.500000	0.026079	0.109211	2.485356e-02	5.441399e-01
ENSMUSG00000033396.13	Spg11	-0.815674	19481.000000	0.157394	0.089422	2.513370e-02	5.495529e-01
ENSMUSG00000063362.13	Alg11	1.479556	17080.500000	0.052470	0.146318	2.531943e-02	5.528903e-01
ENSMUSG00000025026.14	Add3	0.453020	15908.000000	1.041678	1.425956	2.547523e-02	5.548419e-01
ENSMUSG00000006699.17	Cdc42	-0.470428	20276.500000	0.540303	0.389964	2.547415e-02	5.548419e-01
ENSMUSG00000022389.14	Tef	-0.461143	20270.000000	0.501628	0.364388	2.558986e-02	5.566127e-01
ENSMUSG00000031109.16	Enox2	0.606950	16179.000000	0.490558	0.747138	2.568029e-02	5.571288e-01
ENSMUSG00000106627.1	Gm21680	1.058433	17117.000000	0.048727	0.101483	2.567298e-02	5.571288e-01
ENSMUSG00000026657.16	Frmd4a	0.552533	16065.000000	0.577700	0.847289	2.571907e-02	5.572464e-01
ENSMUSG00000068205.14	Macrod2	0.445017	15954.000000	1.349420	1.837006	2.585699e-02	5.595091e-01
ENSMUSG00000000751.13	Rpa1	-0.900157	19862.000000	0.278464	0.149209	2.596765e-02	5.611768e-01
ENSMUSG00000016831.11	Tox4	-0.850994	19659.000000	0.175779	0.097452	2.621114e-02	5.614357e-01
ENSMUSG00000031622.15	Sin3b	1.403305	17086.500000	0.053862	0.142469	2.608655e-02	5.614357e-01
ENSMUSG00000022962.14	Gart	-1.072580	19502.000000	0.152767	0.072636	2.614087e-02	5.614357e-01
ENSMUSG00000021969.7	Zdhhc20	-0.219948	20633.000000	3.000972	2.576622	2.619413e-02	5.614357e-01
ENSMUSG00000051223.14	Bzw1	-0.402773	19660.000000	0.195752	0.148067	2.610563e-02	5.614357e-01
ENSMUSG00000021044.14	Adck1	1.091121	16951.000000	0.078618	0.167488	2.619098e-02	5.614357e-01
ENSMUSG00000031480.15	Thsd1	-1.824861	19209.500000	0.121870	0.034400	2.621490e-02	5.614357e-01
ENSMUSG00000004768.14	Rab23	1.555144	17272.500000	0.028891	0.084901	2.637006e-02	5.640357e-01
ENSMUSG00000030533.15	Unc45a	-1.264785	19304.000000	0.131031	0.054530	2.660830e-02	5.676778e-01
ENSMUSG00000029265.4	Dr1	1.504748	17385.000000	0.024786	0.070337	2.657457e-02	5.676778e-01
ENSMUSG00000023953.8	Polh	-1.846246	19206.500000	0.105998	0.029480	2.668278e-02	5.685405e-01
ENSMUSG00000031565.18	Fgfr1	1.755765	17387.000000	0.021059	0.071119	2.693055e-02	5.723545e-01
ENSMUSG00000017307.15	Acot8	1.635964	17387.000000	0.027033	0.084018	2.693055e-02	5.723545e-01
ENSMUSG00000026309.14	Ilkap	-0.667630	19842.000000	0.277420	0.174647	2.696456e-02	5.723545e-01
ENSMUSG00000036098.15	Myrf	-0.346390	20427.000000	0.697006	0.548230	2.715899e-02	5.736604e-01
ENSMUSG00000054428.12	Atpif1	0.673743	16855.000000	0.120998	0.193017	2.716344e-02	5.736604e-01
ENSMUSG00000040570.14	Rundc3b	1.819728	17145.000000	0.041958	0.148117	2.712488e-02	5.736604e-01
ENSMUSG00000052962.3	Mrpl35	2.434201	17464.000000	0.011829	0.063932	2.716162e-02	5.736604e-01
ENSMUSG00000025613.13	Cct8	-1.241090	19521.000000	0.154786	0.065483	2.725513e-02	5.748698e-01
ENSMUSG00000027858.13	Tspan2	0.187227	15867.000000	2.344524	2.669413	2.732339e-02	5.751087e-01
ENSMUSG00000067851.11	Arfgef1	0.581860	16229.500000	0.383642	0.574227	2.733531e-02	5.751087e-01
ENSMUSG00000049658.13	Bdp1	-0.663747	20094.500000	0.408329	0.257752	2.737019e-02	5.751182e-01
ENSMUSG00000020604.13	Arsg	-0.401315	20493.000000	0.899378	0.680980	2.741346e-02	5.753039e-01
ENSMUSG00000019659.8	Ccdc12	-0.803514	19973.000000	0.375992	0.215425	2.747187e-02	5.758063e-01
ENSMUSG00000108112.1	Gm45193	0.878565	16767.000000	0.123486	0.227034	2.763667e-02	5.764415e-01
ENSMUSG00000055430.4	Nap1l5	0.410366	16049.000000	0.616283	0.819054	2.763271e-02	5.764415e-01
ENSMUSG00000020087.4	Tysnd1	-2.483736	19015.000000	0.059501	0.010638	2.755999e-02	5.764415e-01
ENSMUSG00000097789.2	Gm2115	1.621541	17280.500000	0.032704	0.100631	2.764020e-02	5.764415e-01
ENSMUSG00000015829.13	Tnr	2.600309	17467.000000	0.010432	0.063264	2.776105e-02	5.775282e-01
ENSMUSG00000038679.16	Trps1	0.501297	15984.500000	1.050867	1.487487	2.776146e-02	5.775282e-01
ENSMUSG00000029147.10	Ppm1g	-1.401989	19295.000000	0.122069	0.046192	2.791747e-02	5.792883e-01
ENSMUSG00000031367.15	Ap1s2	-1.313100	19198.500000	0.097062	0.039063	2.796586e-02	5.792883e-01
ENSMUSG00000031295.13	Phka2	0.690110	16678.000000	0.168647	0.272097	2.798478e-02	5.792883e-01
ENSMUSG00000036160.13	Surf6	2.220824	17468.000000	0.013324	0.062112	2.796338e-02	5.792883e-01
ENSMUSG00000028431.11	Ikbkap	-0.899640	19605.000000	0.156538	0.083907	2.814819e-02	5.792954e-01
ENSMUSG00000019715.14	Gle1	-0.716743	19772.000000	0.255234	0.155302	2.813101e-02	5.792954e-01
ENSMUSG00000042426.5	Dhx29	-1.040553	19346.000000	0.108124	0.052563	2.813768e-02	5.792954e-01
ENSMUSG00000001376.17	Vps50	0.674692	16614.000000	0.181159	0.289176	2.806886e-02	5.792954e-01
ENSMUSG00000068270.15	Shroom4	2.478652	17469.000000	0.012161	0.067784	2.816698e-02	5.792954e-01
ENSMUSG00000015714.11	Cers2	0.528246	16195.000000	0.425914	0.614242	2.819318e-02	5.792954e-01
ENSMUSG00000051041.7	Olfml1	-0.512329	20367.000000	0.768396	0.538714	2.822876e-02	5.793138e-01
ENSMUSG00000108943.1	Gm44559	-2.348363	19011.000000	0.075413	0.014809	2.837186e-02	5.808234e-01
ENSMUSG00000030554.16	Synm	-1.042755	19484.000000	0.155497	0.075478	2.835318e-02	5.808234e-01
ENSMUSG00000022321.15	Cdh10	0.325364	15879.500000	4.109275	5.148841	2.854296e-02	5.835765e-01
ENSMUSG00000013663.7	Pten	-0.433077	20322.000000	0.599549	0.444074	2.857621e-02	5.835765e-01
ENSMUSG00000028041.17	Adam15	-1.202208	19290.000000	0.100693	0.043762	2.866850e-02	5.847464e-01
ENSMUSG00000043923.7	Ccdc84	2.123757	17472.000000	0.014661	0.063898	2.878547e-02	5.861393e-01
ENSMUSG00000071650.5	Ganab	-1.100736	19508.000000	0.161345	0.075232	2.885800e-02	5.861393e-01
ENSMUSG00000026608.12	Kctd3	-0.352298	20553.000000	1.728111	1.353690	2.888091e-02	5.861393e-01
ENSMUSG00000034342.9	Cbl	0.566280	16472.000000	0.232880	0.344825	2.891223e-02	5.861393e-01
ENSMUSG00000021690.9	Jmy	0.629636	16493.000000	0.234522	0.362847	2.884852e-02	5.861393e-01
ENSMUSG00000031925.16	Maml2	1.323604	17193.000000	0.064164	0.160597	2.897375e-02	5.862633e-01
ENSMUSG00000031788.13	Kifc3	1.760725	17249.000000	0.028656	0.097105	2.898854e-02	5.862633e-01
ENSMUSG00000029048.3	Rer1	-0.688269	19679.000000	0.210971	0.130928	2.904921e-02	5.867801e-01
ENSMUSG00000040621.14	Gemin8	-1.330767	19287.000000	0.117255	0.046616	2.912742e-02	5.876492e-01
ENSMUSG00000021306.10	Gpr137b	-1.858759	19007.000000	0.066427	0.018315	2.920426e-02	5.877437e-01
ENSMUSG00000015243.4	Abca1	-0.611725	20177.500000	0.520595	0.340685	2.921757e-02	5.877437e-01
ENSMUSG00000025137.15	Pcyt2	0.576709	16101.000000	0.601491	0.897090	2.923766e-02	5.877437e-01
ENSMUSG00000076258.1	Gm23935	-0.451114	20319.000000	0.613308	0.448621	2.939994e-02	5.902957e-01
ENSMUSG00000022774.12	Ncbp2	-1.234931	19189.500000	0.090674	0.038524	2.947258e-02	5.903351e-01
ENSMUSG00000031257.14	Nox1	-1.179619	19189.500000	0.103033	0.045486	2.947258e-02	5.903351e-01
ENSMUSG00000048240.14	Gng7	-0.448075	20140.000000	0.445503	0.326563	2.962777e-02	5.920237e-01
ENSMUSG00000028248.15	Pnisr	-0.309702	20538.000000	1.268920	1.023775	2.962154e-02	5.920237e-01
ENSMUSG00000005893.14	Nr2c2	-0.541783	20256.000000	0.638275	0.438445	2.988076e-02	5.956540e-01
ENSMUSG00000032186.14	Tmod2	-0.247898	20582.000000	3.049155	2.567761	2.984939e-02	5.956540e-01
ENSMUSG00000032076.18	Cadm1	0.486227	15957.000000	1.310648	1.835925	2.992831e-02	5.958909e-01
ENSMUSG00000020015.9	Cdk17	-0.320357	19968.500000	0.344743	0.276095	2.998090e-02	5.962274e-01
ENSMUSG00000021377.14	Dek	0.698406	16727.000000	0.156203	0.253473	3.003394e-02	5.965719e-01
ENSMUSG00000058254.12	Tspan7	-0.570075	20082.000000	0.536455	0.361346	3.008048e-02	5.967868e-01
ENSMUSG00000038141.9	Tmem181a	-0.756697	19624.000000	0.198099	0.117245	3.014364e-02	5.973303e-01
ENSMUSG00000038400.15	Pmepa1	1.843178	17479.000000	0.017239	0.061853	3.027423e-02	5.974966e-01
ENSMUSG00000031393.16	Mecp2	-0.459265	20340.000000	0.761150	0.553628	3.029379e-02	5.974966e-01
ENSMUSG00000073538.10	E330020D12Rik	0.488038	16075.000000	0.852351	1.195453	3.036663e-02	5.974966e-01
ENSMUSG00000002846.9	Timmdc1	-0.584888	19809.000000	0.289976	0.193327	3.027790e-02	5.974966e-01
ENSMUSG00000098702.1	1500015A07Rik	-3.293216	18918.000000	0.054637	0.005573	3.033225e-02	5.974966e-01
ENSMUSG00000041406.14	BC055324	1.230145	16847.000000	0.099501	0.233421	3.033153e-02	5.974966e-01
ENSMUSG00000086821.3	Gm13377	3.182469	17564.000000	0.008534	0.077474	3.057769e-02	6.009416e-01
ENSMUSG00000035572.16	Dcaf10	-0.630371	19796.500000	0.296506	0.191546	3.062501e-02	6.011643e-01
ENSMUSG00000004221.16	Ikbkg	1.410052	17169.000000	0.053643	0.142555	3.067342e-02	6.014078e-01
ENSMUSG00000021501.4	Caml	-0.635541	19664.000000	0.205693	0.132404	3.076890e-02	6.025726e-01
ENSMUSG00000063200.3	Nol7	-0.904906	19360.500000	0.125027	0.066773	3.082378e-02	6.029406e-01
ENSMUSG00000018102.4	Hist1h2bc	0.653576	16749.000000	0.167181	0.262987	3.137397e-02	6.032800e-01
ENSMUSG00000052281.14	Tspan32os	1.137589	17482.000000	0.027273	0.060005	3.093225e-02	6.032800e-01
ENSMUSG00000020715.9	Ern1	1.193239	16963.000000	0.069896	0.159829	3.103071e-02	6.032800e-01
ENSMUSG00000048897.15	Zfp710	1.190332	17068.500000	0.061448	0.140228	3.219959e-02	6.032800e-01
ENSMUSG00000037846.18	Rtkn2	0.601286	16204.000000	0.479836	0.727944	3.122480e-02	6.032800e-01
ENSMUSG00000005846.11	Rsl1d1	-0.433629	19692.000000	0.197871	0.146503	3.126491e-02	6.032800e-01
ENSMUSG00000002329.6	Mdp1	-1.542494	18999.000000	0.066126	0.022700	3.093225e-02	6.032800e-01
ENSMUSG00000059327.9	Eda	2.857533	17666.000000	0.005114	0.037068	3.198010e-02	6.032800e-01
ENSMUSG00000034379.8	Wdr5b	2.411911	17571.000000	0.009408	0.050068	3.234406e-02	6.032800e-01
ENSMUSG00000026127.13	Imp4	-3.407468	18816.000000	0.036100	0.003402	3.168234e-02	6.032800e-01
ENSMUSG00000032489.17	Kif9	2.869259	17568.000000	0.010095	0.073761	3.157662e-02	6.032800e-01
ENSMUSG00000048038.6	Ccdc187	-3.353197	18816.000000	0.033426	0.003271	3.168234e-02	6.032800e-01
ENSMUSG00000069670.7	Nkain2	0.114692	15913.000000	48.585919	52.606102	3.104279e-02	6.032800e-01
ENSMUSG00000064127.13	Med14	-0.632215	19949.000000	0.341014	0.220017	3.188544e-02	6.032800e-01
ENSMUSG00000039883.5	Lrrc17	-3.942702	18817.000000	0.048080	0.003127	3.138697e-02	6.032800e-01
ENSMUSG00000081225.3	Cyp2j12	0.309709	16063.000000	0.815970	1.011361	3.212292e-02	6.032800e-01
ENSMUSG00000038213.7	Tapbpl	2.762920	17667.000000	0.005506	0.037372	3.228026e-02	6.032800e-01
ENSMUSG00000039050.8	Osbpl2	-0.574960	19583.000000	0.175321	0.117694	3.230846e-02	6.032800e-01
ENSMUSG00000039384.8	Dusp10	0.763534	16370.000000	0.299515	0.508469	3.118756e-02	6.032800e-01
ENSMUSG00000022508.5	Bcl6	1.001026	17099.000000	0.067049	0.134194	3.228555e-02	6.032800e-01
ENSMUSG00000026271.15	Gpr35	-2.807770	18814.000000	0.027299	0.003899	3.228026e-02	6.032800e-01
ENSMUSG00000008153.11	Clstn3	-3.483855	18816.000000	0.039533	0.003534	3.168234e-02	6.032800e-01
ENSMUSG00000100650.1	Gm28807	1.558022	17486.000000	0.019662	0.057895	3.182867e-02	6.032800e-01
ENSMUSG00000000631.20	Myo18a	-0.401995	20421.000000	0.856091	0.647899	3.116174e-02	6.032800e-01
ENSMUSG00000039478.15	Micu3	-0.536938	20095.000000	0.438082	0.301940	3.213177e-02	6.032800e-01
ENSMUSG00000036356.14	Csgalnact1	-3.490659	18814.000000	0.044705	0.003977	3.228026e-02	6.032800e-01
ENSMUSG00000021786.12	Oxsm	3.436319	17665.000000	0.003396	0.036767	3.168234e-02	6.032800e-01
ENSMUSG00000029452.18	Tmem116	-0.455889	19174.500000	0.086401	0.062992	3.213902e-02	6.032800e-01
ENSMUSG00000031990.14	Jam3	0.316367	15990.000000	1.032630	1.285821	3.208427e-02	6.032800e-01
ENSMUSG00000028920.9	Fbxo42	-0.958254	19574.000000	0.206483	0.106272	3.192698e-02	6.032800e-01
ENSMUSG00000034663.13	Bmp2k	0.624004	16100.000000	0.616338	0.949868	3.168140e-02	6.032800e-01
ENSMUSG00000029832.16	Nfe2l3	0.411031	16124.000000	0.637595	0.847769	3.175646e-02	6.032800e-01
ENSMUSG00000021375.9	Kif13a	-0.332424	20546.500000	2.255818	1.791574	3.157274e-02	6.032800e-01
ENSMUSG00000073755.4	5730409E04Rik	-4.493861	18817.000000	0.037733	0.001675	3.138697e-02	6.032800e-01
ENSMUSG00000056258.8	Kcnq3	-0.253112	20548.000000	4.539406	3.808944	3.239402e-02	6.032800e-01
ENSMUSG00000043079.17	Synpo	2.402341	17570.000000	0.011473	0.060653	3.208649e-02	6.032800e-01
ENSMUSG00000032598.8	Nckipsd	3.263950	17667.000000	0.003966	0.038100	3.228026e-02	6.032800e-01
ENSMUSG00000037624.15	Kcnk2	3.632034	17664.000000	0.003362	0.041687	3.138697e-02	6.032800e-01
ENSMUSG00000035868.8	3110052M02Rik	2.292068	17571.000000	0.009656	0.047293	3.234406e-02	6.032800e-01
ENSMUSG00000058706.5	0610030E20Rik	-1.108823	19508.000000	0.170000	0.078824	3.237173e-02	6.032800e-01
ENSMUSG00000029913.14	Prdm5	0.834366	16540.000000	0.225064	0.401305	3.195179e-02	6.032800e-01
ENSMUSG00000022228.13	Zscan26	-0.616380	19904.500000	0.314192	0.204949	3.180233e-02	6.032800e-01
ENSMUSG00000030621.17	Me3	3.111416	17667.000000	0.005168	0.044663	3.228026e-02	6.032800e-01
ENSMUSG00000091329.2	1700112D23Rik	-2.281847	18909.000000	0.062218	0.012794	3.260340e-02	6.041593e-01
ENSMUSG00000028673.10	Fuca1	-0.664752	19624.000000	0.185662	0.117115	3.294757e-02	6.041593e-01
ENSMUSG00000020462.14	Cfap36	-0.787570	19849.500000	0.332478	0.192611	3.249354e-02	6.041593e-01
ENSMUSG00000040583.8	Cyp2b13	2.616471	17669.000000	0.005323	0.032641	3.288781e-02	6.041593e-01
ENSMUSG00000079184.10	Mphosph8	-0.812350	19864.000000	0.374391	0.213198	3.270608e-02	6.041593e-01
ENSMUSG00000072774.10	Zfp951	-1.880312	18908.000000	0.048594	0.013199	3.286452e-02	6.041593e-01
ENSMUSG00000028889.17	Yrdc	-2.106088	18909.000000	0.054899	0.012752	3.260340e-02	6.041593e-01
ENSMUSG00000099681.1	1700052K11Rik	-2.482014	18812.000000	0.036980	0.006619	3.288781e-02	6.041593e-01
ENSMUSG00000039480.13	Nt5dc1	-0.785910	19709.000000	0.250117	0.145064	3.288766e-02	6.041593e-01
ENSMUSG00000043602.5	Zfp3	-2.594775	18812.000000	0.032623	0.005400	3.288781e-02	6.041593e-01
ENSMUSG00000022961.17	Son	-0.288117	20520.000000	1.740712	1.425591	3.292071e-02	6.041593e-01
ENSMUSG00000044328.13	Trp53i13	-2.073928	18908.000000	0.043973	0.010444	3.286452e-02	6.041593e-01
ENSMUSG00000032911.5	Cspg4	2.639735	17669.000000	0.005417	0.033760	3.288781e-02	6.041593e-01
ENSMUSG00000036905.8	C1qb	2.637183	17669.000000	0.010336	0.064301	3.288781e-02	6.041593e-01
ENSMUSG00000086212.7	Mkln1os	2.440506	17670.000000	0.007418	0.040268	3.319524e-02	6.053783e-01
ENSMUSG00000079017.3	Ifi27l2a	2.441079	17670.000000	0.006424	0.034884	3.319524e-02	6.053783e-01
ENSMUSG00000023923.9	Tbc1d5	-0.232029	20540.000000	6.322689	5.383369	3.311986e-02	6.053783e-01
ENSMUSG00000032883.15	Acsl3	0.648385	16259.000000	0.419999	0.658312	3.313599e-02	6.053783e-01
ENSMUSG00000073242.4	Dnmt3aos	-2.247275	18811.000000	0.044970	0.009472	3.319524e-02	6.053783e-01
ENSMUSG00000090125.3	Pou3f1	0.835146	16775.000000	0.151910	0.271014	3.324664e-02	6.056544e-01
ENSMUSG00000045991.18	Onecut2	0.614088	16513.000000	0.256216	0.392162	3.354383e-02	6.064391e-01
ENSMUSG00000007589.8	Tinf2	-1.462198	18810.000000	0.033648	0.012212	3.350513e-02	6.064391e-01
ENSMUSG00000086536.1	Gm12264	-2.096374	18810.000000	0.030365	0.007101	3.350513e-02	6.064391e-01
ENSMUSG00000034525.6	Ice1	-0.812810	19684.000000	0.220721	0.125650	3.346131e-02	6.064391e-01
ENSMUSG00000057530.14	Ece1	1.931681	17575.000000	0.013324	0.050830	3.339214e-02	6.064391e-01
ENSMUSG00000000884.16	Gnb1l	2.086451	17575.000000	0.009912	0.042097	3.339214e-02	6.064391e-01
ENSMUSG00000026596.13	Abl2	0.779731	16608.500000	0.202156	0.347063	3.352110e-02	6.064391e-01
ENSMUSG00000030611.10	Mrps11	1.903730	17576.000000	0.013550	0.050701	3.365865e-02	6.072006e-01
ENSMUSG00000021983.15	Atp8a2	1.510088	17276.000000	0.037927	0.108025	3.365772e-02	6.072006e-01
ENSMUSG00000022848.8	Dirc2	-0.804711	19777.000000	0.240259	0.137543	3.381903e-02	6.081011e-01
ENSMUSG00000054385.14	Ceacam2	-1.369596	19293.000000	0.127586	0.049376	3.375873e-02	6.081011e-01
ENSMUSG00000005054.6	Cstb	0.902072	17109.000000	0.074842	0.139861	3.382983e-02	6.081011e-01
ENSMUSG00000057329.7	Bcl2	1.213753	17577.000000	0.029721	0.068935	3.392698e-02	6.081011e-01
ENSMUSG00000005534.10	Insr	-0.394941	20394.000000	0.917729	0.697951	3.388217e-02	6.081011e-01
ENSMUSG00000055322.14	Tns1	-1.793424	18904.000000	0.039076	0.011273	3.392698e-02	6.081011e-01
ENSMUSG00000001700.9	Gramd3	0.798196	16497.500000	0.246528	0.428693	3.402397e-02	6.091858e-01
ENSMUSG00000032766.9	Gng11	-0.590307	20116.000000	0.541927	0.359949	3.425209e-02	6.126136e-01
ENSMUSG00000058672.6	Tubb2a	0.922506	16901.500000	0.107686	0.204109	3.430910e-02	6.128929e-01
ENSMUSG00000036591.15	Arhgap21	-0.231697	20474.500000	1.390377	1.184090	3.434108e-02	6.128929e-01
ENSMUSG00000078779.4	Zfp59	1.876152	17579.000000	0.009595	0.035222	3.446913e-02	6.145217e-01
ENSMUSG00000029673.17	Auts2	-0.330361	20503.000000	2.578280	2.050604	3.454443e-02	6.152075e-01
ENSMUSG00000024182.16	Axin1	-0.947026	19600.000000	0.197368	0.102375	3.461163e-02	6.157479e-01
ENSMUSG00000096199.1	Ptrhd1	-1.389276	18901.000000	0.056572	0.021597	3.474297e-02	6.160925e-01
ENSMUSG00000029722.15	Agfg2	-1.384313	19199.000000	0.105236	0.040313	3.477852e-02	6.160925e-01
ENSMUSG00000074591.7	Ankub1	0.465013	16137.000000	0.703071	0.970471	3.474979e-02	6.160925e-01
ENSMUSG00000029860.16	Zyx	-1.274867	18901.000000	0.037036	0.015306	3.474297e-02	6.160925e-01
ENSMUSG00000080242.5	Gm15487	-1.460050	18900.000000	0.050038	0.018188	3.501867e-02	6.196895e-01
ENSMUSG00000020359.13	Phykpl	-1.082209	19393.500000	0.132581	0.062619	3.510153e-02	6.198425e-01
ENSMUSG00000027679.13	Dnajc19	-0.575523	20179.000000	0.587890	0.394500	3.508915e-02	6.198425e-01
ENSMUSG00000033917.15	Gde1	-0.572350	19881.000000	0.332189	0.223404	3.514197e-02	6.199014e-01
ENSMUSG00000019579.13	Mydgf	-1.383966	19097.000000	0.075217	0.028820	3.522265e-02	6.206692e-01
ENSMUSG00000028465.16	Tln1	-1.178530	19196.000000	0.100178	0.044259	3.535078e-02	6.222705e-01
ENSMUSG00000030286.6	Emc3	-0.735578	19627.000000	0.229237	0.137674	3.538853e-02	6.222794e-01
ENSMUSG00000087526.2	Gm15738	-0.564191	19813.000000	0.291953	0.197458	3.566558e-02	6.238945e-01
ENSMUSG00000055240.16	Zfp101	-1.036977	19510.000000	0.172731	0.084180	3.566712e-02	6.238945e-01
ENSMUSG00000095334.2	Gm21984	-0.392044	20364.500000	0.857014	0.653087	3.560053e-02	6.238945e-01
ENSMUSG00000054942.13	Fam73a	0.588344	16983.000000	0.108347	0.162901	3.559784e-02	6.238945e-01
ENSMUSG00000020986.13	Sec23a	0.966599	16804.000000	0.119607	0.233739	3.560855e-02	6.238945e-01
ENSMUSG00000036918.15	Ttc7	1.598370	17387.000000	0.025062	0.075887	3.586901e-02	6.267696e-01
ENSMUSG00000092196.2	Gm38505	-1.364548	19313.000000	0.143710	0.055811	3.590669e-02	6.267724e-01
ENSMUSG00000026851.9	BC005624	-1.357034	19443.500000	0.167027	0.065205	3.598562e-02	6.274946e-01
ENSMUSG00000078532.9	Nkain1	-0.352954	20386.000000	1.030338	0.806733	3.619093e-02	6.298931e-01
ENSMUSG00000007827.10	Ankrd26	-1.024932	19279.000000	0.113974	0.056011	3.619859e-02	6.298931e-01
ENSMUSG00000071042.11	Rasgrp3	-0.279058	20351.500000	0.956357	0.788162	3.632349e-02	6.314088e-01
ENSMUSG00000040040.16	Ift88	-0.840388	19661.000000	0.254321	0.142036	3.638401e-02	6.318033e-01
ENSMUSG00000031512.15	Tex29	inf	18145.000000	0.000000	0.003595	3.198509e-01	6.335292e-01
ENSMUSG00000031371.14	Haus7	0.602623	17959.000000	0.015059	0.022867	2.623198e-01	6.335292e-01
ENSMUSG00000031370.12	Zrsr2	-0.772650	18970.000000	0.157345	0.092101	2.085957e-01	6.335292e-01
ENSMUSG00000031517.8	Gpm6a	1.008018	17559.000000	0.045935	0.092383	1.100959e-01	6.335292e-01
ENSMUSG00000034042.16	Gpbp1l1	-0.445388	19518.500000	0.392550	0.288283	1.256792e-01	6.335292e-01
ENSMUSG00000031365.13	Zfp275	-1.182114	18901.000000	0.050657	0.022325	5.149927e-02	6.335292e-01
ENSMUSG00000031394.11	Opn1mw	inf	18145.000000	0.000000	0.005400	3.198509e-01	6.335292e-01
ENSMUSG00000063801.7	Ap3s2	0.393525	17210.000000	0.166561	0.218794	1.396702e-01	6.335292e-01
ENSMUSG00000031527.7	Eri1	-0.645713	18906.000000	0.116080	0.074196	1.931032e-01	6.335292e-01
ENSMUSG00000034040.16	Wbscr17	0.784632	17396.500000	0.206430	0.355607	2.170781e-01	6.335292e-01
ENSMUSG00000031584.16	Gsr	0.321922	17689.000000	0.102658	0.128321	3.137299e-01	6.335292e-01
ENSMUSG00000031352.10	Hccs	-0.452482	18618.000000	0.041397	0.030252	2.831465e-01	6.335292e-01
ENSMUSG00000033788.15	Dysf	-inf	18336.000000	0.008572	0.000000	3.198509e-01	6.335292e-01
ENSMUSG00000031357.3	Syap1	-0.928103	19396.000000	0.163321	0.085833	5.826953e-02	6.335292e-01
ENSMUSG00000031397.11	Tktl1	inf	18049.500000	0.000000	0.014950	1.578436e-01	6.335292e-01
ENSMUSG00000031513.8	Leprotl1	-0.876436	19113.000000	0.132425	0.072133	9.721618e-02	6.335292e-01
ENSMUSG00000084863.1	Gm12523	inf	18145.000000	0.000000	0.004728	3.198509e-01	6.335292e-01
ENSMUSG00000031554.18	Adam5	-inf	18431.500000	0.012242	0.000000	1.578436e-01	6.335292e-01
ENSMUSG00000034022.7	Cpsf1	-2.680785	18824.000000	0.062558	0.009756	7.377903e-02	6.335292e-01
ENSMUSG00000034021.15	Pds5b	-0.468220	19612.000000	0.351937	0.254400	9.024316e-02	6.335292e-01
ENSMUSG00000031353.13	Rbbp7	-0.987858	19216.000000	0.216672	0.109252	1.263746e-01	6.335292e-01
ENSMUSG00000108348.2	Gm42372	-0.796836	19185.000000	0.137206	0.078977	8.435243e-02	6.335292e-01
ENSMUSG00000084885.7	3010001F23Rik	-0.960318	18712.000000	0.041101	0.021124	1.318799e-01	6.335292e-01
ENSMUSG00000031389.17	Arhgap4	-1.882016	18432.000000	0.014324	0.003886	3.154061e-01	6.335292e-01
ENSMUSG00000063804.7	Lin28b	-2.313113	18528.000000	0.021997	0.004426	1.766776e-01	6.335292e-01
ENSMUSG00000031380.10	Figf	inf	18145.000000	0.000000	0.007062	3.198509e-01	6.335292e-01
ENSMUSG00000060727.4	Gm12571	inf	18049.500000	0.000000	0.012221	1.578436e-01	6.335292e-01
ENSMUSG00000060904.14	Arl1	-0.450830	18888.000000	0.076835	0.056214	1.458448e-01	6.335292e-01
ENSMUSG00000031520.6	Vegfc	-inf	18336.000000	0.005867	0.000000	3.198509e-01	6.335292e-01
ENSMUSG00000031382.14	Asb11	-inf	18431.500000	0.011687	0.000000	1.578436e-01	6.335292e-01
ENSMUSG00000031373.4	Car5b	inf	18145.000000	0.000000	0.011654	3.198509e-01	6.335292e-01
ENSMUSG00000108068.1	Gm44075	inf	18145.000000	0.000000	0.005570	3.198509e-01	6.335292e-01
ENSMUSG00000063816.3	Gm4987	-inf	18336.000000	0.007131	0.000000	3.198509e-01	6.335292e-01
ENSMUSG00000094083.1	Gm1604a	inf	18145.000000	0.000000	0.003882	3.198509e-01	6.335292e-01
ENSMUSG00000063810.6	Alms1	-1.610259	18531.000000	0.043928	0.014388	3.063466e-01	6.335292e-01
ENSMUSG00000060735.4	Rxfp3	inf	18145.000000	0.000000	0.008513	3.198509e-01	6.335292e-01
ENSMUSG00000033721.16	Vav3	-1.601288	18526.000000	0.016108	0.005309	1.797125e-01	6.335292e-01
ENSMUSG00000063652.10	Slc22a21	-inf	18431.500000	0.007614	0.000000	1.578436e-01	6.335292e-01
ENSMUSG00000033849.3	B3galt2	-0.357909	18892.000000	0.155503	0.121338	2.903467e-01	6.335292e-01
ENSMUSG00000034023.16	Fancd2	-1.526408	18431.000000	0.016413	0.005698	3.179464e-01	6.335292e-01
ENSMUSG00000031574.8	Star	-1.144161	18813.000000	0.049037	0.022187	1.266879e-01	6.335292e-01
ENSMUSG00000031521.5	Aga	-1.060239	18816.500000	0.065856	0.031581	1.013413e-01	6.335292e-01
ENSMUSG00000031387.14	Renbp	inf	18145.000000	0.000000	0.003548	3.198509e-01	6.335292e-01
ENSMUSG00000104846.1	Gm43020	-inf	18336.000000	0.008837	0.000000	3.198509e-01	6.335292e-01
ENSMUSG00000031570.17	Plpp5	2.376126	17952.000000	0.004086	0.021212	1.751745e-01	6.335292e-01
ENSMUSG00000063808.14	Gpatch1	0.476279	17237.000000	0.119022	0.165578	1.032953e-01	6.335292e-01
ENSMUSG00000084870.1	Gm13954	-inf	18336.000000	0.004108	0.000000	3.198509e-01	6.335292e-01
ENSMUSG00000060890.11	Arr3	-inf	18336.000000	0.005156	0.000000	3.198509e-01	6.335292e-01
ENSMUSG00000060716.6	Plekhh1	-0.265345	20409.000000	2.168866	1.804496	4.308444e-02	6.335292e-01
ENSMUSG00000031549.16	Ido2	inf	18145.000000	0.000000	0.003595	3.198509e-01	6.335292e-01
ENSMUSG00000063873.10	Slc24a3	0.206262	17206.000000	0.385412	0.444648	2.135164e-01	6.335292e-01
ENSMUSG00000031483.8	Erlin2	-0.539123	19172.500000	0.167984	0.115604	1.407843e-01	6.335292e-01
ENSMUSG00000063663.11	Brwd3	-0.634700	18991.000000	0.194937	0.125554	2.231638e-01	6.335292e-01
ENSMUSG00000031556.6	Tm2d2	-0.752430	19031.500000	0.140039	0.083128	1.483684e-01	6.335292e-01
ENSMUSG00000031543.18	Ank1	-1.653953	18432.000000	0.029009	0.009218	3.154061e-01	6.335292e-01
ENSMUSG00000033898.16	Cfhr2	inf	18145.000000	0.000000	0.008233	3.198509e-01	6.335292e-01
ENSMUSG00000096620.1	Gm5169	-inf	18336.000000	0.003723	0.000000	3.198509e-01	6.335292e-01
ENSMUSG00000063646.14	Jakmip1	-1.500418	18529.000000	0.035590	0.012579	2.506185e-01	6.335292e-01
ENSMUSG00000031451.6	Gas6	-2.370481	18622.000000	0.035408	0.006847	1.011206e-01	6.335292e-01
ENSMUSG00000104502.1	Gm37737	-inf	18336.000000	0.003227	0.000000	3.198509e-01	6.335292e-01
ENSMUSG00000031545.6	Gpat4	-0.431281	18889.000000	0.086021	0.063794	1.765017e-01	6.335292e-01
ENSMUSG00000031452.15	1700029H14Rik	inf	18049.500000	0.000000	0.014619	1.578436e-01	6.335292e-01
ENSMUSG00000060938.14	Rpl26	0.626359	17250.000000	0.138418	0.213671	1.474170e-01	6.335292e-01
ENSMUSG00000031448.12	Adprhl1	-inf	18336.000000	0.007733	0.000000	3.198509e-01	6.335292e-01
ENSMUSG00000108080.1	Gm10209	inf	18049.500000	0.000000	0.014600	1.578436e-01	6.335292e-01
ENSMUSG00000060791.15	Gmfg	-inf	18336.000000	0.003936	0.000000	3.198509e-01	6.335292e-01
ENSMUSG00000031562.15	Dctd	-inf	18336.000000	0.004648	0.000000	3.198509e-01	6.335292e-01
ENSMUSG00000031492.13	Chrnb3	inf	18049.500000	0.000000	0.009430	1.578436e-01	6.335292e-01
ENSMUSG00000033773.14	Rpap2	0.557433	17392.500000	0.118364	0.174190	1.565190e-01	6.335292e-01
ENSMUSG00000033910.13	Gucy1a3	-1.767880	18529.000000	0.029406	0.008635	2.506185e-01	6.335292e-01
ENSMUSG00000031490.6	Eif4ebp1	inf	18145.000000	0.000000	0.004983	3.198509e-01	6.335292e-01
ENSMUSG00000031488.14	Rab11fip1	-inf	18431.500000	0.009339	0.000000	1.578436e-01	6.335292e-01
ENSMUSG00000084859.7	1700080N15Rik	inf	18145.000000	0.000000	0.005389	3.198509e-01	6.335292e-01
ENSMUSG00000031540.13	Kat6a	-0.368861	19490.000000	0.586968	0.454544	1.792023e-01	6.335292e-01
ENSMUSG00000031481.8	Tpte	inf	17954.000000	0.000000	0.013479	8.299474e-02	6.335292e-01
ENSMUSG00000033739.8	Fkbpl	inf	18049.500000	0.000000	0.014518	1.578436e-01	6.335292e-01
ENSMUSG00000031558.15	Slit2	-2.663727	18624.000000	0.027796	0.004386	9.934216e-02	6.335292e-01
ENSMUSG00000031537.15	Ikbkb	-0.409983	19666.500000	0.294326	0.221519	6.325780e-02	6.335292e-01
ENSMUSG00000031479.9	Vps36	-0.862184	18814.000000	0.080317	0.044184	1.689028e-01	6.335292e-01
ENSMUSG00000033737.14	Fndc3c1	inf	18145.000000	0.000000	0.004452	3.198509e-01	6.335292e-01
ENSMUSG00000060961.14	Slc4a4	3.086306	17952.000000	0.002924	0.024835	1.751745e-01	6.335292e-01
ENSMUSG00000033880.11	Lgals3bp	inf	18145.000000	0.000000	0.008551	3.198509e-01	6.335292e-01
ENSMUSG00000094091.2	Gm21885	inf	18145.000000	0.000000	0.003977	3.198509e-01	6.335292e-01
ENSMUSG00000031461.4	Myom2	inf	18145.000000	0.000000	0.005570	3.198509e-01	6.335292e-01
ENSMUSG00000031458.8	Coprs	-3.380203	18529.000000	0.036140	0.003471	1.751745e-01	6.335292e-01
ENSMUSG00000031453.16	Rasa3	0.284026	17244.000000	0.501152	0.610197	2.919649e-01	6.335292e-01
ENSMUSG00000063626.6	Unc5d	1.143027	17292.000000	0.068485	0.151245	3.671736e-02	6.335292e-01
ENSMUSG00000031559.14	4930555F03Rik	1.150785	18051.000000	0.005243	0.011641	3.205002e-01	6.335292e-01
ENSMUSG00000063884.6	Ptcd3	-0.388826	19305.000000	0.235690	0.180008	1.270656e-01	6.335292e-01
ENSMUSG00000033883.11	D3Ertd254e	-0.763443	18712.000000	0.045171	0.026610	1.945842e-01	6.335292e-01
ENSMUSG00000031485.15	Prosc	-0.831067	19461.500000	0.241280	0.135627	7.409640e-02	6.335292e-01
ENSMUSG00000033722.9	BC034090	0.861207	17659.500000	0.042082	0.076444	1.428577e-01	6.335292e-01
ENSMUSG00000063800.5	Prpf38a	-0.876320	18880.500000	0.141003	0.076812	2.538157e-01	6.335292e-01
ENSMUSG00000031446.14	Cul4a	-0.235646	18911.000000	0.167677	0.142409	3.053645e-01	6.335292e-01
ENSMUSG00000033799.9	Fam208b	-0.640103	19827.000000	0.476159	0.305536	6.426191e-02	6.335292e-01
ENSMUSG00000084883.1	Ccdc85c	inf	17954.000000	0.000000	0.019931	8.299474e-02	6.335292e-01
ENSMUSG00000033970.15	Rfc3	-2.489046	18718.000000	0.034177	0.006088	5.706925e-02	6.335292e-01
ENSMUSG00000063767.3	S100a7a	inf	18145.000000	0.000000	0.006118	3.198509e-01	6.335292e-01
ENSMUSG00000063696.7	Gm8730	-inf	18336.000000	0.009958	0.000000	3.198509e-01	6.335292e-01
ENSMUSG00000031428.11	Zcchc18	0.847208	17373.000000	0.076961	0.138454	1.083824e-01	6.335292e-01
ENSMUSG00000031503.13	Col4a2	-inf	18336.000000	0.003670	0.000000	3.198509e-01	6.335292e-01
ENSMUSG00000031504.6	Rab20	inf	18145.000000	0.000000	0.005323	3.198509e-01	6.335292e-01
ENSMUSG00000031432.3	Prps1	0.929072	18051.000000	0.007954	0.015144	3.205002e-01	6.335292e-01
ENSMUSG00000033998.8	Kcnk1	1.099557	17954.000000	0.009220	0.019758	2.539239e-01	6.335292e-01
ENSMUSG00000033763.14	Mtss1l	0.732921	17743.000000	0.057667	0.095842	2.826274e-01	6.335292e-01
ENSMUSG00000096633.1	Gm22170	inf	18145.000000	0.000000	0.006550	3.198509e-01	6.335292e-01
ENSMUSG00000031508.14	Ankrd10	0.052579	19057.000000	0.299323	0.310433	3.152361e-01	6.335292e-01
ENSMUSG00000108321.1	Gm44649	-inf	18431.500000	0.010431	0.000000	1.578436e-01	6.335292e-01
ENSMUSG00000104861.1	3110039M20Rik	inf	18145.000000	0.000000	0.003595	3.198509e-01	6.335292e-01
ENSMUSG00000033768.16	Nrxn2	-0.389219	20029.000000	0.446235	0.340719	4.233680e-02	6.335292e-01
ENSMUSG00000031409.1	Tceal6	-2.064324	18433.000000	0.013087	0.003129	3.128791e-01	6.335292e-01
ENSMUSG00000031424.16	Kir3dl1	inf	18145.000000	0.000000	0.004517	3.198509e-01	6.335292e-01
ENSMUSG00000033961.16	Zfp446	-0.747530	18616.000000	0.038791	0.023105	2.089285e-01	6.335292e-01
ENSMUSG00000031434.15	Morc4	-0.712066	18430.000000	0.022757	0.013892	3.205002e-01	6.335292e-01
ENSMUSG00000033955.12	Tnks1bp1	3.016067	17856.000000	0.003419	0.027657	9.846236e-02	6.335292e-01
ENSMUSG00000033918.15	Parl	-0.528793	19319.000000	0.248346	0.172137	1.453621e-01	6.335292e-01
ENSMUSG00000031494.7	Cd209a	-inf	18336.000000	0.005482	0.000000	3.198509e-01	6.335292e-01
ENSMUSG00000063730.13	Hsd3b2	-inf	18336.000000	0.005170	0.000000	3.198509e-01	6.335292e-01
ENSMUSG00000063751.6	Platr8	inf	18049.500000	0.000000	0.011424	1.578436e-01	6.335292e-01
ENSMUSG00000033819.15	Ppp1r16a	-0.820498	18716.000000	0.049140	0.027825	1.610757e-01	6.335292e-01
ENSMUSG00000031546.6	Gins4	-1.319570	19015.000000	0.088955	0.035640	7.563828e-02	6.335292e-01
ENSMUSG00000108332.1	D530033B14Rik	0.481984	17862.000000	0.027948	0.039033	2.053093e-01	6.335292e-01
ENSMUSG00000033760.16	Rbm4b	-0.120788	18999.000000	0.181515	0.166936	2.639768e-01	6.335292e-01
ENSMUSG00000060803.5	Gstp1	-0.438578	19237.000000	0.159300	0.117541	9.254789e-02	6.335292e-01
ENSMUSG00000033933.13	Vhl	-1.484604	18626.000000	0.035759	0.012779	1.970422e-01	6.335292e-01
ENSMUSG00000033940.8	Brk1	-0.550012	18939.000000	0.232403	0.158734	3.036579e-01	6.335292e-01
ENSMUSG00000031442.20	Mcf2l	-1.829127	18433.000000	0.017537	0.004935	3.128791e-01	6.335292e-01
ENSMUSG00000031497.9	Tnfsf13b	inf	18049.500000	0.000000	0.008250	1.578436e-01	6.335292e-01
ENSMUSG00000031548.7	Sfrp1	inf	18145.000000	0.000000	0.007101	3.198509e-01	6.335292e-01
ENSMUSG00000063754.7	Gm10136	0.827553	17347.000000	0.106189	0.188452	1.315148e-01	6.335292e-01
ENSMUSG00000060771.14	Tsga10	-1.044445	19437.000000	0.249356	0.120896	6.729536e-02	6.335292e-01
ENSMUSG00000033953.10	Ppp3r1	1.488491	17747.000000	0.019178	0.053812	1.745510e-01	6.335292e-01
ENSMUSG00000031493.10	Ggn	inf	18145.000000	0.000000	0.004348	3.198509e-01	6.335292e-01
ENSMUSG00000063656.6	Gm10135	-0.703121	18707.000000	0.065438	0.040195	2.267715e-01	6.335292e-01
ENSMUSG00000032484.8	Ngp	inf	18145.000000	0.000000	0.003071	3.198509e-01	6.335292e-01
ENSMUSG00000031349.4	Nsdhl	-0.387296	18789.500000	0.086309	0.065989	2.443022e-01	6.335292e-01
ENSMUSG00000031111.16	Igsf1	inf	18145.000000	0.000000	0.012967	3.198509e-01	6.335292e-01
ENSMUSG00000031107.6	Rbmx2	1.600219	17950.000000	0.008342	0.025291	2.473433e-01	6.335292e-01
ENSMUSG00000031105.16	Slc25a14	-1.224720	19186.000000	0.101621	0.043482	3.731667e-02	6.335292e-01
ENSMUSG00000034452.7	Slc24a1	-inf	18336.000000	0.005549	0.000000	3.198509e-01	6.335292e-01
ENSMUSG00000060419.8	Rps16-ps2	inf	18145.000000	0.000000	0.004465	3.198509e-01	6.335292e-01
ENSMUSG00000031103.12	Elf4	inf	18049.500000	0.000000	0.018131	1.578436e-01	6.335292e-01
ENSMUSG00000104427.1	Gm38368	-0.641713	18430.000000	0.013190	0.008454	3.205002e-01	6.335292e-01
ENSMUSG00000064264.14	Zfp428	1.519515	18050.000000	0.006713	0.019246	3.179464e-01	6.335292e-01
ENSMUSG00000034467.6	Dynlrb2	inf	18049.500000	0.000000	0.015656	1.578436e-01	6.335292e-01
ENSMUSG00000064267.13	Hvcn1	inf	18145.000000	0.000000	0.004465	3.198509e-01	6.335292e-01
ENSMUSG00000093752.1	Gm20716	inf	18145.000000	0.000000	0.004364	3.198509e-01	6.335292e-01
ENSMUSG00000060441.15	Trim5	inf	18145.000000	0.000000	0.006258	3.198509e-01	6.335292e-01
ENSMUSG00000031079.12	Zfp300	-1.213916	18530.000000	0.037433	0.016137	3.080175e-01	6.335292e-01
ENSMUSG00000034471.12	Caskin2	-1.053936	18624.500000	0.042464	0.020453	2.395381e-01	6.335292e-01
ENSMUSG00000031075.18	Ano1	-inf	18527.000000	0.031529	0.000000	8.299474e-02	6.335292e-01
ENSMUSG00000094132.7	Gm3264	inf	18145.000000	0.000000	0.004235	3.198509e-01	6.335292e-01
ENSMUSG00000064294.12	Aox3	inf	18145.000000	0.000000	0.003271	3.198509e-01	6.335292e-01
ENSMUSG00000108402.1	9430064I24Rik	-inf	18431.500000	0.008950	0.000000	1.578436e-01	6.335292e-01
ENSMUSG00000096265.1	4930467E23Rik	inf	18145.000000	0.000000	0.006550	3.198509e-01	6.335292e-01
ENSMUSG00000031066.10	Usp11	-0.747238	19183.000000	0.118241	0.070441	6.922163e-02	6.335292e-01
ENSMUSG00000031059.9	Ndufb11	-0.721151	19325.000000	0.179176	0.108691	8.380063e-02	6.335292e-01
ENSMUSG00000084936.1	Gm11583	inf	18145.000000	0.000000	0.009218	3.198509e-01	6.335292e-01
ENSMUSG00000031029.6	Eif3f	-0.300319	18854.000000	0.090174	0.073228	2.160732e-01	6.335292e-01
ENSMUSG00000031028.14	Tub	2.061306	17860.000000	0.005389	0.022493	1.020192e-01	6.335292e-01
ENSMUSG00000064293.14	Cntn4	-0.000829	17543.500000	0.214283	0.214160	2.623119e-01	6.335292e-01
ENSMUSG00000084937.1	Gm11228	inf	18145.000000	0.000000	0.004178	3.198509e-01	6.335292e-01
ENSMUSG00000031112.10	Stk26	inf	18145.000000	0.000000	0.007101	3.198509e-01	6.335292e-01
ENSMUSG00000034445.7	Cyb561a3	1.548305	18050.000000	0.005715	0.016715	3.179464e-01	6.335292e-01
ENSMUSG00000060475.12	Wtap	-0.546247	19187.000000	0.214050	0.146581	1.541401e-01	6.335292e-01
ENSMUSG00000034402.2	Kcnh5	-0.792010	18525.000000	0.034684	0.020031	1.812444e-01	6.335292e-01
ENSMUSG00000084925.7	1810062O18Rik	-0.323319	19712.500000	0.744049	0.594666	1.385690e-01	6.335292e-01
ENSMUSG00000031155.14	Pim2	-inf	18336.000000	0.004555	0.000000	3.198509e-01	6.335292e-01
ENSMUSG00000031154.15	Otud5	0.617239	17449.500000	0.095260	0.146123	1.680225e-01	6.335292e-01
ENSMUSG00000031153.16	Gripap1	-0.666832	19450.500000	0.251951	0.158701	8.485285e-02	6.335292e-01
ENSMUSG00000064177.8	Ghrl	-inf	18336.000000	0.007271	0.000000	3.198509e-01	6.335292e-01
ENSMUSG00000064202.15	4430402I18Rik	-2.365154	18626.500000	0.041430	0.008041	1.497658e-01	6.335292e-01
ENSMUSG00000064210.6	Ano6	-1.853853	18526.000000	0.019520	0.005400	1.797125e-01	6.335292e-01
ENSMUSG00000031142.17	Cacna1f	inf	18145.000000	0.000000	0.008832	3.198509e-01	6.335292e-01
ENSMUSG00000034413.14	Neurl1b	inf	18145.000000	0.000000	0.009218	3.198509e-01	6.335292e-01
ENSMUSG00000108393.1	Gm45055	0.416246	17300.500000	0.165165	0.220405	1.506354e-01	6.335292e-01
ENSMUSG00000104435.1	Gm37422	inf	18145.000000	0.000000	0.006560	3.198509e-01	6.335292e-01
ENSMUSG00000064225.6	Paqr9	-2.188816	18433.000000	0.019128	0.004195	3.128791e-01	6.335292e-01
ENSMUSG00000034427.16	Myo15b	inf	18145.000000	0.000000	0.001675	3.198509e-01	6.335292e-01
ENSMUSG00000064246.10	Chil1	-inf	18336.000000	0.003244	0.000000	3.198509e-01	6.335292e-01
ENSMUSG00000031132.1	Cd40lg	-inf	18336.000000	0.006357	0.000000	3.198509e-01	6.335292e-01
ENSMUSG00000034432.11	Cops8	-0.480627	19081.000000	0.190533	0.136548	2.022804e-01	6.335292e-01
ENSMUSG00000060445.11	Sycp2	-0.520733	18971.000000	0.155869	0.108644	1.927047e-01	6.335292e-01
ENSMUSG00000034438.16	Gbp8	inf	18049.500000	0.000000	0.009757	1.578436e-01	6.335292e-01
ENSMUSG00000093759.1	Scarletltr	-inf	18336.000000	0.005506	0.000000	3.198509e-01	6.335292e-01
ENSMUSG00000064254.6	Ethe1	-1.280720	18721.000000	0.045283	0.018638	1.567125e-01	6.335292e-01
ENSMUSG00000031119.4	Gpc4	inf	18145.000000	0.000000	0.005400	3.198509e-01	6.335292e-01
ENSMUSG00000034442.10	Trmt5	1.271910	17951.000000	0.015017	0.036263	3.080175e-01	6.335292e-01
ENSMUSG00000084929.1	Foxo6os	inf	18145.000000	0.000000	0.003718	3.198509e-01	6.335292e-01
ENSMUSG00000093765.7	Gm20658	-inf	18336.000000	0.005916	0.000000	3.198509e-01	6.335292e-01
ENSMUSG00000034487.3	Kdelc2	inf	18145.000000	0.000000	0.008970	3.198509e-01	6.335292e-01
ENSMUSG00000064307.13	Lrrc51	-0.979002	18618.500000	0.032337	0.016406	1.584014e-01	6.335292e-01
ENSMUSG00000060373.14	Hnrnpc	-0.356668	19198.000000	0.547282	0.427409	2.980540e-01	6.335292e-01
ENSMUSG00000034570.12	Inpp5j	-0.812907	19158.000000	0.169797	0.096654	1.214568e-01	6.335292e-01
ENSMUSG00000034579.17	Pla2g3	0.462835	16598.500000	0.354698	0.488862	6.454993e-02	6.335292e-01
ENSMUSG00000030942.8	Thumpd1	1.080288	17653.500000	0.040857	0.086390	1.782371e-01	6.335292e-01
ENSMUSG00000064351.1	mt-Co1	-1.502299	18621.500000	0.033532	0.011836	1.551199e-01	6.335292e-01
ENSMUSG00000034583.7	Olfr1347	-inf	18336.000000	0.017143	0.000000	3.198509e-01	6.335292e-01
ENSMUSG00000034587.8	8430429K09Rik	0.453021	17497.000000	0.104681	0.143298	2.048144e-01	6.335292e-01
ENSMUSG00000034593.16	Myo5a	0.454543	17086.000000	0.470719	0.645049	2.220886e-01	6.335292e-01
ENSMUSG00000096257.2	Ccer2	-inf	18527.000000	0.015404	0.000000	8.299474e-02	6.335292e-01
ENSMUSG00000084941.1	Gm11944	0.770049	17661.000000	0.071492	0.121917	2.640797e-01	6.335292e-01
ENSMUSG00000064356.3	mt-Atp8	-inf	18336.000000	0.007180	0.000000	3.198509e-01	6.335292e-01
ENSMUSG00000060377.3	Rpl36a-ps1	inf	18145.000000	0.000000	0.003977	3.198509e-01	6.335292e-01
ENSMUSG00000030929.17	Eri2	-0.943241	18962.000000	0.130311	0.067770	1.702792e-01	6.335292e-01
ENSMUSG00000034612.7	Chst11	-inf	18336.000000	0.005916	0.000000	3.198509e-01	6.335292e-01
ENSMUSG00000030911.7	Zp2	-inf	18336.000000	0.006357	0.000000	3.198509e-01	6.335292e-01
ENSMUSG00000096719.1	Mrgpra2b	-0.776403	18616.000000	0.034964	0.020413	2.089285e-01	6.335292e-01
ENSMUSG00000108421.1	Gm44718	inf	18145.000000	0.000000	0.004426	3.198509e-01	6.335292e-01
ENSMUSG00000060288.13	Ppih	-1.735039	18719.000000	0.050868	0.015281	1.262339e-01	6.335292e-01
ENSMUSG00000030898.15	Cckbr	inf	18145.000000	0.000000	0.004826	3.198509e-01	6.335292e-01
ENSMUSG00000096722.1	Hmgb1-ps9	inf	18145.000000	0.000000	0.004074	3.198509e-01	6.335292e-01
ENSMUSG00000064368.1	mt-Nd6	inf	18145.000000	0.000000	0.003565	3.198509e-01	6.335292e-01
ENSMUSG00000060268.11	Gm1661	-inf	18336.000000	0.007176	0.000000	3.198509e-01	6.335292e-01
ENSMUSG00000084350.1	Znf41-ps	-inf	18336.000000	0.004262	0.000000	3.198509e-01	6.335292e-01
ENSMUSG00000084349.3	Rpl3-ps1	inf	18049.500000	0.000000	0.008992	1.578436e-01	6.335292e-01
ENSMUSG00000030924.16	2610020H08Rik	1.203894	17860.500000	0.013623	0.031382	1.562080e-01	6.335292e-01
ENSMUSG00000031027.15	Stk33	-inf	18336.000000	0.003227	0.000000	3.198509e-01	6.335292e-01
ENSMUSG00000064346.1	mt-Tw	-inf	18336.000000	0.003703	0.000000	3.198509e-01	6.335292e-01
ENSMUSG00000030946.13	Lhpp	-0.777604	18928.000000	0.121713	0.071000	1.913347e-01	6.335292e-01
ENSMUSG00000031021.13	Tmem9b	-0.728321	19189.000000	0.135046	0.081514	9.827863e-02	6.335292e-01
ENSMUSG00000104418.1	Gm37070	-inf	18527.000000	0.017288	0.000000	8.299474e-02	6.335292e-01
ENSMUSG00000031015.8	Swap70	inf	18145.000000	0.000000	0.003534	3.198509e-01	6.335292e-01
ENSMUSG00000034488.14	Edil3	-0.036511	19344.000000	17.868438	17.421908	3.066890e-01	6.335292e-01
ENSMUSG00000064329.13	Scn1a	0.874878	17740.000000	0.063373	0.116217	2.969922e-01	6.335292e-01
ENSMUSG00000030986.13	Dhx32	0.522330	17674.500000	0.058058	0.083387	2.299893e-01	6.335292e-01
ENSMUSG00000030982.18	9030624J02Rik	-0.349995	19384.500000	0.375553	0.294654	1.734842e-01	6.335292e-01
ENSMUSG00000064330.9	Pde6h	-inf	18336.000000	0.002914	0.000000	3.198509e-01	6.335292e-01
ENSMUSG00000030979.13	Uros	-0.913351	18621.500000	0.041382	0.021972	2.432340e-01	6.335292e-01
ENSMUSG00000030978.10	Rrm1	-1.689294	18715.000000	0.029068	0.009013	5.864933e-02	6.335292e-01
ENSMUSG00000104415.1	Gm37069	inf	18049.500000	0.000000	0.011899	1.578436e-01	6.335292e-01
ENSMUSG00000034538.8	Zfp418	1.889238	17950.000000	0.007909	0.029299	2.473433e-01	6.335292e-01
ENSMUSG00000034493.1	4930556J24Rik	0.724161	17728.000000	0.065500	0.108202	3.163332e-01	6.335292e-01
ENSMUSG00000034509.8	Mad2l1bp	inf	18145.000000	0.000000	0.003129	3.198509e-01	6.335292e-01
ENSMUSG00000034518.13	Hmgxb4	0.493513	16836.000000	0.189963	0.267443	5.789982e-02	6.335292e-01
ENSMUSG00000030968.3	Pdilt	inf	18145.000000	0.000000	0.006294	3.198509e-01	6.335292e-01
ENSMUSG00000034522.9	Zfp395	0.491851	17561.000000	0.106469	0.149721	2.310731e-01	6.335292e-01
ENSMUSG00000084938.1	BB557941	-inf	18336.000000	0.004457	0.000000	3.198509e-01	6.335292e-01
ENSMUSG00000030966.13	Trim21	1.798969	17666.000000	0.014201	0.049416	7.834348e-02	6.335292e-01
ENSMUSG00000108414.1	Snhg1	-1.414433	18722.000000	0.048188	0.018078	1.238727e-01	6.335292e-01
ENSMUSG00000034532.8	Fbxo16	inf	18145.000000	0.000000	0.004195	3.198509e-01	6.335292e-01
ENSMUSG00000088566.1	Gm23783	inf	18145.000000	0.000000	0.004375	3.198509e-01	6.335292e-01
ENSMUSG00000064345.1	mt-Nd2	0.242586	17765.000000	0.029618	0.035042	9.384223e-02	6.335292e-01
ENSMUSG00000108012.1	Gm44012	inf	18049.500000	0.000000	0.007681	1.578436e-01	6.335292e-01
ENSMUSG00000064339.1	mt-Rnr2	-0.104780	19000.000000	0.300754	0.279685	3.104497e-01	6.335292e-01
ENSMUSG00000034057.7	Myrfl	-inf	18336.000000	0.003024	0.000000	3.198509e-01	6.335292e-01
ENSMUSG00000031161.15	Hdac6	1.521126	17855.000000	0.018766	0.053862	1.970422e-01	6.335292e-01
ENSMUSG00000031163.2	Glod5	inf	18145.000000	0.000000	0.003402	3.198509e-01	6.335292e-01
ENSMUSG00000034152.5	Exoc3	-0.181946	19310.000000	0.405853	0.357765	2.208067e-01	6.335292e-01
ENSMUSG00000034156.16	Bzrap1	2.153126	17859.000000	0.005898	0.026234	1.011206e-01	6.335292e-01
ENSMUSG00000031285.14	Dcx	-2.369881	18433.000000	0.023949	0.004633	3.128791e-01	6.335292e-01
ENSMUSG00000031284.16	Pak3	0.665930	17562.000000	0.144955	0.229984	2.708030e-01	6.335292e-01
ENSMUSG00000104466.1	Gm10513	-inf	18336.000000	0.004086	0.000000	3.198509e-01	6.335292e-01
ENSMUSG00000034158.9	Lrrc58	-0.793839	19755.000000	0.288009	0.166126	4.085108e-02	6.335292e-01
ENSMUSG00000060639.5	Hist1h4i	-inf	18336.000000	0.009331	0.000000	3.198509e-01	6.335292e-01
ENSMUSG00000031278.12	Acsl4	0.738413	17314.000000	0.091803	0.153158	1.063345e-01	6.335292e-01
ENSMUSG00000064023.4	Klk8	inf	18049.500000	0.000000	0.036734	1.578436e-01	6.335292e-01
ENSMUSG00000108362.1	Gm18561	-inf	18336.000000	0.003227	0.000000	3.198509e-01	6.335292e-01
ENSMUSG00000034160.13	Ogt	0.315198	16981.500000	0.749660	0.932714	2.203292e-01	6.335292e-01
ENSMUSG00000034151.13	Zbbx	-inf	18336.000000	0.002562	0.000000	3.198509e-01	6.335292e-01
ENSMUSG00000064036.15	Mro	-inf	18336.000000	0.005728	0.000000	3.198509e-01	6.335292e-01
ENSMUSG00000031266.6	Gla	1.351841	17956.000000	0.007601	0.019400	1.812444e-01	6.335292e-01
ENSMUSG00000034164.17	Emid1	inf	18145.000000	0.000000	0.007364	3.198509e-01	6.335292e-01
ENSMUSG00000034165.16	Ccnd3	-0.119667	18978.000000	0.265048	0.243950	2.774374e-01	6.335292e-01
ENSMUSG00000064037.13	Gpn1	-0.776425	18713.000000	0.062312	0.036379	2.208466e-01	6.335292e-01
ENSMUSG00000104459.1	Gm37824	inf	18049.500000	0.000000	0.008561	1.578436e-01	6.335292e-01
ENSMUSG00000031256.11	Cstf2	-0.964288	18726.000000	0.058648	0.030059	2.083919e-01	6.335292e-01
ENSMUSG00000031255.14	Sytl4	-inf	18336.000000	0.005506	0.000000	3.198509e-01	6.335292e-01
ENSMUSG00000031253.15	Srpx2	-inf	18431.500000	0.011663	0.000000	1.578436e-01	6.335292e-01
ENSMUSG00000034171.13	Faah	-0.667590	18935.000000	0.143370	0.090260	2.209312e-01	6.335292e-01
ENSMUSG00000060636.13	Rpl35a	0.385208	17694.500000	0.084887	0.110867	3.060615e-01	6.335292e-01
ENSMUSG00000094113.7	5430401F13Rik	-inf	18336.000000	0.005638	0.000000	3.198509e-01	6.335292e-01
ENSMUSG00000034161.7	Scx	inf	18049.500000	0.000000	0.005749	1.578436e-01	6.335292e-01
ENSMUSG00000031245.8	Hmgn5	inf	17858.500000	0.000000	0.029822	4.493548e-02	6.335292e-01
ENSMUSG00000034145.14	Tmem63c	-inf	18336.000000	0.005756	0.000000	3.198509e-01	6.335292e-01
ENSMUSG00000060675.13	Pla2g16	-0.348813	20171.500000	0.998765	0.784260	5.962646e-02	6.335292e-01
ENSMUSG00000031342.17	Gpm6b	-0.139081	20379.500000	5.865222	5.326194	4.749448e-02	6.335292e-01
ENSMUSG00000108350.1	Gm44950	inf	18145.000000	0.000000	0.004074	3.198509e-01	6.335292e-01
ENSMUSG00000034063.8	4930590J08Rik	inf	17954.000000	0.000000	0.012004	8.299474e-02	6.335292e-01
ENSMUSG00000034087.14	Nlrp4b	inf	18145.000000	0.000000	0.003550	3.198509e-01	6.335292e-01
ENSMUSG00000031337.16	Mtm1	-0.707253	19988.500000	0.523978	0.320929	4.533747e-02	6.335292e-01
ENSMUSG00000034098.14	Fstl5	-0.718202	18713.000000	0.065709	0.039942	2.455865e-01	6.335292e-01
ENSMUSG00000034105.8	Tldc1	-inf	18527.000000	0.017537	0.000000	8.299474e-02	6.335292e-01
ENSMUSG00000031329.4	Tsx	-inf	18336.000000	0.004882	0.000000	3.198509e-01	6.335292e-01
ENSMUSG00000060703.12	Cd302	-2.308465	18527.000000	0.029831	0.006022	1.781902e-01	6.335292e-01
ENSMUSG00000063889.16	Crem	-0.637117	18866.000000	0.149487	0.096119	2.757292e-01	6.335292e-01
ENSMUSG00000063897.3	DHRSX	-0.879247	18947.000000	0.121887	0.066264	1.670658e-01	6.335292e-01
ENSMUSG00000063919.10	Srrm4	inf	17954.000000	0.000000	0.012621	8.299474e-02	6.335292e-01
ENSMUSG00000084892.1	Gm14471	-1.804809	18728.000000	0.068115	0.019496	1.507554e-01	6.335292e-01
ENSMUSG00000034115.9	Scn11a	-inf	18336.000000	0.006573	0.000000	3.198509e-01	6.335292e-01
ENSMUSG00000031310.16	Zmym3	0.760906	17763.000000	0.035980	0.060970	2.406209e-01	6.335292e-01
ENSMUSG00000031309.15	Rps6ka3	0.517806	16899.000000	0.190718	0.273065	5.130948e-02	6.335292e-01
ENSMUSG00000084894.1	Gm13834	-inf	18336.000000	0.007879	0.000000	3.198509e-01	6.335292e-01
ENSMUSG00000104474.1	Gm38210	inf	18145.000000	0.000000	0.008233	3.198509e-01	6.335292e-01
ENSMUSG00000063904.3	4930533O14Rik	1.151768	17651.000000	0.033831	0.075169	1.573170e-01	6.335292e-01
ENSMUSG00000060681.15	Slc9a6	-0.505447	18989.500000	0.093380	0.065781	9.908619e-02	6.335292e-01
ENSMUSG00000031302.16	Nlgn3	1.310053	18050.000000	0.007109	0.017626	3.179464e-01	6.335292e-01
ENSMUSG00000034121.12	Mks1	0.675017	17677.500000	0.062805	0.100276	2.637600e-01	6.335292e-01
ENSMUSG00000060678.4	Hist1h4c	-2.297823	18528.000000	0.023340	0.004747	1.766776e-01	6.335292e-01
ENSMUSG00000031298.15	Adgrg2	-1.233914	18726.000000	0.079979	0.034004	2.328237e-01	6.335292e-01
ENSMUSG00000108354.1	4931431B13Rik	inf	18145.000000	0.000000	0.004923	3.198509e-01	6.335292e-01
ENSMUSG00000064145.12	Arih2	-0.255395	19062.000000	0.364505	0.305367	3.122800e-01	6.335292e-01
ENSMUSG00000034201.13	Gas2l1	1.470410	17857.000000	0.014466	0.040086	1.993789e-01	6.335292e-01
ENSMUSG00000064080.12	Fbln2	inf	18049.500000	0.000000	0.025618	1.578436e-01	6.335292e-01
ENSMUSG00000034285.15	Nipsnap1	-0.998864	19186.500000	0.112212	0.056150	6.031629e-02	6.335292e-01
ENSMUSG00000034290.9	Nek9	-0.379488	19538.500000	0.276180	0.212302	8.775627e-02	6.335292e-01
ENSMUSG00000093773.1	Obox3-ps7	-inf	18336.000000	0.007271	0.000000	3.198509e-01	6.335292e-01
ENSMUSG00000031198.4	Fundc2	-0.257551	18725.000000	0.080084	0.066991	2.337884e-01	6.335292e-01
ENSMUSG00000034297.14	Med13	0.562168	16523.500000	0.332781	0.491346	4.795083e-02	6.335292e-01
ENSMUSG00000034300.16	Fam53c	-0.419574	18793.000000	0.086161	0.064418	2.575770e-01	6.335292e-01
ENSMUSG00000108033.1	Gm44284	inf	18145.000000	0.000000	0.004507	3.198509e-01	6.335292e-01
ENSMUSG00000064125.14	Prr36	inf	18145.000000	0.000000	0.004826	3.198509e-01	6.335292e-01
ENSMUSG00000034324.16	Tmem132c	-inf	18336.000000	0.006074	0.000000	3.198509e-01	6.335292e-01
ENSMUSG00000034330.9	Plcg2	-inf	18336.000000	0.005845	0.000000	3.198509e-01	6.335292e-01
ENSMUSG00000034334.7	Fam151b	-3.031229	18529.000000	0.026740	0.003271	1.751745e-01	6.335292e-01
ENSMUSG00000031204.3	Asb12	inf	18049.500000	0.000000	0.007157	1.578436e-01	6.335292e-01
ENSMUSG00000034341.17	Wbp2	-0.509136	19376.000000	0.260706	0.183183	1.189730e-01	6.335292e-01
ENSMUSG00000031176.8	Dynlt3	-0.839432	18850.000000	0.117995	0.065943	2.401285e-01	6.335292e-01
ENSMUSG00000031174.17	Rpgr	-0.535352	18891.000000	0.116030	0.080060	2.287183e-01	6.335292e-01
ENSMUSG00000034353.14	Ramp1	inf	18145.000000	0.000000	0.003934	3.198509e-01	6.335292e-01
ENSMUSG00000064128.6	Cenpj	0.824790	17760.000000	0.037961	0.067240	2.376756e-01	6.335292e-01
ENSMUSG00000088153.1	Gm26348	-inf	18336.000000	0.004665	0.000000	3.198509e-01	6.335292e-01
ENSMUSG00000093768.1	Gm20650	-0.400850	18618.500000	0.050366	0.038148	3.134734e-01	6.335292e-01
ENSMUSG00000108027.1	Gm44271	inf	18145.000000	0.000000	0.004507	3.198509e-01	6.335292e-01
ENSMUSG00000060477.14	Irak2	-0.333717	18995.000000	0.089667	0.071149	1.094843e-01	6.335292e-01
ENSMUSG00000031167.16	Rbm3	-1.013001	19192.000000	0.108890	0.053957	5.111959e-02	6.335292e-01
ENSMUSG00000064137.6	Rhox8	inf	18145.000000	0.000000	0.006106	3.198509e-01	6.335292e-01
ENSMUSG00000034391.10	Fbxo15	inf	18049.500000	0.000000	0.007249	1.578436e-01	6.335292e-01
ENSMUSG00000108379.1	A730082K24Rik	inf	18145.000000	0.000000	0.004275	3.198509e-01	6.335292e-01
ENSMUSG00000104878.1	Gm43567	inf	18145.000000	0.000000	0.006022	3.198509e-01	6.335292e-01
ENSMUSG00000108034.1	Gm43989	-0.736644	19448.000000	0.154147	0.092509	3.734903e-02	6.335292e-01
ENSMUSG00000031209.14	Heph	inf	18049.500000	0.000000	0.009287	1.578436e-01	6.335292e-01
ENSMUSG00000060586.10	H2-Eb1	inf	17954.000000	0.000000	0.019207	8.299474e-02	6.335292e-01
ENSMUSG00000064090.14	Vrk2	-0.763036	19007.500000	0.099744	0.058775	1.159343e-01	6.335292e-01
ENSMUSG00000034206.15	Polq	-2.701067	18624.000000	0.031195	0.004797	9.934216e-02	6.335292e-01
ENSMUSG00000031239.5	Itm2a	inf	18145.000000	0.000000	0.003866	3.198509e-01	6.335292e-01
ENSMUSG00000034209.4	Rasl10a	inf	18145.000000	0.000000	0.006483	3.198509e-01	6.335292e-01
ENSMUSG00000108368.1	Gm45053	inf	18145.000000	0.000000	0.003571	3.198509e-01	6.335292e-01
ENSMUSG00000034210.13	Efcab14	-0.320011	19423.500000	0.887515	0.710956	2.339491e-01	6.335292e-01
ENSMUSG00000034220.7	Gpc1	-2.090309	18433.000000	0.014339	0.003367	3.128791e-01	6.335292e-01
ENSMUSG00000031232.16	Magt1	-0.337624	19103.000000	0.318484	0.252030	2.681591e-01	6.335292e-01
ENSMUSG00000084910.1	C630043F03Rik	-1.004614	19045.000000	0.157125	0.078312	1.314152e-01	6.335292e-01
ENSMUSG00000031231.4	Cox7b	0.432408	17350.000000	0.206349	0.278464	2.343064e-01	6.335292e-01
ENSMUSG00000031207.16	Msn	1.750875	17764.000000	0.012684	0.042689	9.315275e-02	6.335292e-01
ENSMUSG00000088519.1	Gm24439	-inf	18336.000000	0.003396	0.000000	3.198509e-01	6.335292e-01
ENSMUSG00000031226.13	Pbdc1	-0.690135	18807.500000	0.080860	0.050117	2.291663e-01	6.335292e-01
ENSMUSG00000060538.14	Tmem219	-0.284230	18973.500000	0.254241	0.208778	3.197904e-01	6.335292e-01
ENSMUSG00000031221.7	Igbp1	-1.053217	19347.000000	0.147357	0.071010	5.108936e-02	6.335292e-01
ENSMUSG00000084416.3	Rpl10a-ps1	inf	18049.500000	0.000000	0.010680	1.578436e-01	6.335292e-01
ENSMUSG00000034247.9	Plekhm1	0.593539	17594.000000	0.053676	0.080994	1.625488e-01	6.335292e-01
ENSMUSG00000031217.8	Efnb1	inf	17954.000000	0.000000	0.013295	8.299474e-02	6.335292e-01
ENSMUSG00000093776.1	Vmn2r-ps120	-inf	18336.000000	0.003362	0.000000	3.198509e-01	6.335292e-01
ENSMUSG00000034248.7	Slc25a37	-0.903847	18525.000000	0.031237	0.016695	3.164623e-01	6.335292e-01
ENSMUSG00000034263.12	Vwa9	-0.334501	19031.000000	0.147405	0.116901	1.821376e-01	6.335292e-01
ENSMUSG00000034265.7	Zdhhc14	0.171996	16968.500000	2.024237	2.280538	2.372092e-01	6.335292e-01
ENSMUSG00000104887.1	Gm43158	inf	18145.000000	0.000000	0.005482	3.198509e-01	6.335292e-01
ENSMUSG00000031227.8	Magee1	-1.069264	18816.000000	0.064915	0.030936	1.247091e-01	6.335292e-01
ENSMUSG00000064043.13	Trerf1	0.371902	17958.000000	0.016911	0.021884	2.606255e-01	6.335292e-01
ENSMUSG00000031696.9	Vps35	-0.498973	19453.000000	0.311651	0.220528	1.194903e-01	6.335292e-01
ENSMUSG00000108081.1	Gm44026	inf	18145.000000	0.000000	0.006623	3.198509e-01	6.335292e-01
ENSMUSG00000061759.15	Armt1	-0.648775	18798.000000	0.058657	0.037413	1.811173e-01	6.335292e-01
ENSMUSG00000032727.13	Mier3	-1.447324	19365.000000	0.166072	0.060899	4.237130e-02	6.335292e-01
ENSMUSG00000032232.14	Cgnl1	inf	18145.000000	0.000000	0.004465	3.198509e-01	6.335292e-01
ENSMUSG00000062585.11	Cnr2	inf	18145.000000	0.000000	0.007118	3.198509e-01	6.335292e-01
ENSMUSG00000032735.14	Ablim3	-inf	18336.000000	0.003711	0.000000	3.198509e-01	6.335292e-01
ENSMUSG00000032743.15	D430042O09Rik	-0.210459	19136.000000	0.270500	0.233783	2.266925e-01	6.335292e-01
ENSMUSG00000084613.1	n-R5s164	-inf	18431.500000	0.006646	0.000000	1.578436e-01	6.335292e-01
ENSMUSG00000062590.13	Armc9	-0.289927	19001.000000	0.175936	0.143906	2.127469e-01	6.335292e-01
ENSMUSG00000061755.10	Bod1l	-0.191383	19313.000000	0.518358	0.453960	2.437506e-01	6.335292e-01
ENSMUSG00000032224.14	Fam81a	-1.634426	18624.500000	0.031728	0.010220	1.518903e-01	6.335292e-01
ENSMUSG00000032221.14	Mns1	-2.365075	18528.000000	0.015936	0.003093	1.766776e-01	6.335292e-01
ENSMUSG00000032235.15	Ice2	-0.856766	19530.000000	0.180810	0.099841	4.329743e-02	6.335292e-01
ENSMUSG00000062591.5	Tubb4a	-0.064880	19620.000000	4.199253	4.014590	2.012496e-01	6.335292e-01
ENSMUSG00000032750.13	Gab3	1.513590	17761.000000	0.020331	0.058048	1.575779e-01	6.335292e-01
ENSMUSG00000032754.14	Slc8b1	3.190216	17659.500000	0.006612	0.060353	5.176428e-02	6.335292e-01
ENSMUSG00000084607.1	Gm22208	inf	18145.000000	0.000000	0.006595	3.198509e-01	6.335292e-01
ENSMUSG00000061751.15	Kalrn	-1.696890	18533.000000	0.042373	0.013070	3.030229e-01	6.335292e-01
ENSMUSG00000032198.8	Dock6	inf	18049.500000	0.000000	0.014139	1.578436e-01	6.335292e-01
ENSMUSG00000061731.9	Ext1	0.387276	16502.000000	0.880692	1.151876	8.646200e-02	6.335292e-01
ENSMUSG00000032776.9	Mctp2	-inf	18336.000000	0.003284	0.000000	3.198509e-01	6.335292e-01
ENSMUSG00000032777.9	Gtf3c1	-0.489841	19288.000000	0.238329	0.169715	1.480109e-01	6.335292e-01
ENSMUSG00000032194.8	Kank2	-inf	18527.000000	0.016403	0.000000	8.299474e-02	6.335292e-01
ENSMUSG00000032193.8	Ldlr	0.534960	17455.500000	0.103583	0.150082	1.514728e-01	6.335292e-01
ENSMUSG00000062627.9	Mysm1	0.615827	16917.000000	0.312337	0.478637	1.352227e-01	6.335292e-01
ENSMUSG00000032745.17	Gpbp1	-0.202754	19229.500000	0.535619	0.465394	2.824339e-01	6.335292e-01
ENSMUSG00000062580.9	Timm17a	-0.365352	18888.000000	0.182408	0.141600	3.184067e-01	6.335292e-01
ENSMUSG00000084617.1	Gm22073	-inf	18527.000000	0.014755	0.000000	8.299474e-02	6.335292e-01
ENSMUSG00000032245.12	Cln6	-inf	18336.000000	0.005619	0.000000	3.198509e-01	6.335292e-01
ENSMUSG00000032300.6	1700017B05Rik	0.599471	18051.000000	0.015182	0.023003	3.205002e-01	6.335292e-01
ENSMUSG00000032299.9	Commd4	0.883370	17457.000000	0.063891	0.117859	1.417942e-01	6.335292e-01
ENSMUSG00000032297.11	Celf6	inf	18145.000000	0.000000	0.004178	3.198509e-01	6.335292e-01
ENSMUSG00000061802.5	Armc4	inf	18145.000000	0.000000	0.004781	3.198509e-01	6.335292e-01
ENSMUSG00000084764.1	Grip1os2	-inf	18336.000000	0.004515	0.000000	3.198509e-01	6.335292e-01
ENSMUSG00000032698.15	Lmo2	-inf	18336.000000	0.004969	0.000000	3.198509e-01	6.335292e-01
ENSMUSG00000032714.6	Syde1	-1.872388	18811.500000	0.038404	0.010489	5.592986e-02	6.335292e-01
ENSMUSG00000032289.15	Thsd4	0.064686	17363.000000	0.362307	0.378921	2.785019e-01	6.335292e-01
ENSMUSG00000032281.11	Acsbg1	inf	18049.500000	0.000000	0.008898	1.578436e-01	6.335292e-01
ENSMUSG00000032278.11	Paqr5	inf	18145.000000	0.000000	0.004398	3.198509e-01	6.335292e-01
ENSMUSG00000104651.1	Gm21168	0.723818	17110.000000	0.122996	0.203133	7.147932e-02	6.335292e-01
ENSMUSG00000062488.9	Ifit3b	inf	18049.500000	0.000000	0.009223	1.578436e-01	6.335292e-01
ENSMUSG00000032268.13	Tmprss5	1.654410	17554.000000	0.026191	0.082448	9.149120e-02	6.335292e-01
ENSMUSG00000104756.1	Gm42464	-1.733010	18526.000000	0.022915	0.006893	1.797125e-01	6.335292e-01
ENSMUSG00000061762.12	Tac1	inf	17954.000000	0.000000	0.022846	8.299474e-02	6.335292e-01
ENSMUSG00000032263.14	Bckdhb	0.456584	16759.500000	0.412496	0.566063	1.058131e-01	6.335292e-01
ENSMUSG00000032724.5	Abtb2	-0.348059	19212.000000	0.475660	0.373697	2.587916e-01	6.335292e-01
ENSMUSG00000032262.13	Elovl4	-2.170914	18717.000000	0.042652	0.009472	5.759196e-02	6.335292e-01
ENSMUSG00000032261.16	Sh3bgrl2	-0.802612	18992.500000	0.090410	0.051833	9.773996e-02	6.335292e-01
ENSMUSG00000032259.7	Drd2	inf	18145.000000	0.000000	0.009299	3.198509e-01	6.335292e-01
ENSMUSG00000108219.1	Gm44101	-inf	18336.000000	0.006472	0.000000	3.198509e-01	6.335292e-01
ENSMUSG00000062563.14	Cys1	-inf	18431.500000	0.019158	0.000000	1.578436e-01	6.335292e-01
ENSMUSG00000032252.14	Glce	-1.374915	19012.000000	0.104486	0.040287	7.677905e-02	6.335292e-01
ENSMUSG00000108220.1	Gm44056	-inf	18336.000000	0.003362	0.000000	3.198509e-01	6.335292e-01
ENSMUSG00000032725.10	Folr2	-inf	18431.500000	0.007625	0.000000	1.578436e-01	6.335292e-01
ENSMUSG00000032185.14	Carm1	-0.667441	18745.000000	0.101485	0.063897	3.091179e-01	6.335292e-01
ENSMUSG00000032179.7	Bmp5	-inf	18336.000000	0.005417	0.000000	3.198509e-01	6.335292e-01
ENSMUSG00000032786.14	Alas1	0.665555	17863.500000	0.037184	0.058981	3.147570e-01	6.335292e-01
ENSMUSG00000032171.6	Pin1	0.809712	17757.000000	0.045459	0.079684	2.347560e-01	6.335292e-01
ENSMUSG00000084775.2	Gm16741	-1.563069	18832.500000	0.064517	0.021834	1.354381e-01	6.335292e-01
ENSMUSG00000032085.4	Tagln	-inf	18336.000000	0.003917	0.000000	3.198509e-01	6.335292e-01
ENSMUSG00000032083.8	Apoa1	inf	18145.000000	0.000000	0.004997	3.198509e-01	6.335292e-01
ENSMUSG00000062797.12	l7Rn6	-0.258736	18993.000000	0.113464	0.094835	1.351657e-01	6.335292e-01
ENSMUSG00000032078.16	Zpr1	2.037088	17854.000000	0.013233	0.054311	1.958813e-01	6.335292e-01
ENSMUSG00000032869.15	Psmf1	-0.733768	18903.000000	0.087155	0.052409	1.673385e-01	6.335292e-01
ENSMUSG00000104597.1	B230334C09Rik	2.126155	17860.000000	0.006246	0.027268	1.020192e-01	6.335292e-01
ENSMUSG00000062844.4	Olfr1458	inf	18145.000000	0.000000	0.004859	3.198509e-01	6.335292e-01
ENSMUSG00000032067.5	Pts	-1.060906	18833.000000	0.090696	0.043473	1.920780e-01	6.335292e-01
ENSMUSG00000032066.9	Bco2	-inf	18336.000000	0.005818	0.000000	3.198509e-01	6.335292e-01
ENSMUSG00000084782.2	Gm11213	inf	18145.000000	0.000000	0.004074	3.198509e-01	6.335292e-01
ENSMUSG00000062867.13	Impdh2	-1.516806	18620.000000	0.023261	0.008129	1.029243e-01	6.335292e-01
ENSMUSG00000032892.14	Rangrf	-inf	18431.500000	0.014958	0.000000	1.578436e-01	6.335292e-01
ENSMUSG00000032059.13	Alg9	0.895709	17676.000000	0.029390	0.054681	1.320843e-01	6.335292e-01
ENSMUSG00000061613.12	U2af1	-0.384357	19469.000000	0.336008	0.257423	1.130034e-01	6.335292e-01
ENSMUSG00000084571.1	n-R5s201	inf	18145.000000	0.000000	0.009608	3.198509e-01	6.335292e-01
ENSMUSG00000032913.13	Lrig2	0.378463	17215.000000	0.319991	0.415974	2.403990e-01	6.335292e-01
ENSMUSG00000096528.1	G430049J08Rik	-inf	18336.000000	0.005482	0.000000	3.198509e-01	6.335292e-01
ENSMUSG00000108244.1	Gm44077	-inf	18431.500000	0.012373	0.000000	1.578436e-01	6.335292e-01
ENSMUSG00000084790.1	Gm15879	-inf	18622.500000	0.020768	0.000000	4.493548e-02	6.335292e-01
ENSMUSG00000062905.1	Vmn1r32	-inf	18336.000000	0.008667	0.000000	3.198509e-01	6.335292e-01
ENSMUSG00000061576.15	Dpp6	0.491792	16998.000000	0.366781	0.515764	1.664406e-01	6.335292e-01
ENSMUSG00000032046.15	Abhd12	-0.238481	19385.500000	0.461150	0.390888	1.950197e-01	6.335292e-01
ENSMUSG00000032041.15	Tirap	-1.133667	19105.000000	0.135132	0.061587	9.085374e-02	6.335292e-01
ENSMUSG00000032939.13	Nup93	-0.878153	18909.000000	0.124898	0.067953	1.776495e-01	6.335292e-01
ENSMUSG00000032845.15	Alpk2	inf	18049.500000	0.000000	0.012798	1.578436e-01	6.335292e-01
ENSMUSG00000032688.7	Malt1	0.428737	17445.000000	0.186673	0.251272	2.633767e-01	6.335292e-01
ENSMUSG00000032086.12	Bace1	0.454534	17096.000000	0.222381	0.304738	1.379588e-01	6.335292e-01
ENSMUSG00000032834.10	Pwp2	-1.058887	18524.000000	0.025779	0.012374	2.589387e-01	6.335292e-01
ENSMUSG00000032135.14	Mcam	-0.520514	18813.500000	0.130854	0.091221	2.827415e-01	6.335292e-01
ENSMUSG00000032131.15	Abcg4	-inf	18336.000000	0.005170	0.000000	3.198509e-01	6.335292e-01
ENSMUSG00000032127.8	Vps11	0.777212	17731.000000	0.064260	0.110130	3.191771e-01	6.335292e-01
ENSMUSG00000062691.10	Cebpzos	-4.172722	18625.000000	0.030203	0.001675	9.846236e-02	6.335292e-01
ENSMUSG00000032122.14	Slc37a2	inf	18145.000000	0.000000	0.008513	3.198509e-01	6.335292e-01
ENSMUSG00000104614.4	Fbxw27	-inf	18336.000000	0.004665	0.000000	3.198509e-01	6.335292e-01
ENSMUSG00000032796.7	Lama1	-inf	18336.000000	0.010385	0.000000	3.198509e-01	6.335292e-01
ENSMUSG00000061702.10	Tmem91	1.241846	17762.000000	0.020639	0.048812	1.584469e-01	6.335292e-01
ENSMUSG00000032120.10	C2cd2l	-1.994430	18532.000000	0.028682	0.007198	2.457169e-01	6.335292e-01
ENSMUSG00000032119.4	Hinfp	-0.986148	18524.000000	0.028414	0.014344	3.181694e-01	6.335292e-01
ENSMUSG00000032114.8	Slc37a4	-inf	18431.500000	0.009020	0.000000	1.578436e-01	6.335292e-01
ENSMUSG00000062753.13	AI413582	0.969563	17850.500000	0.029923	0.058596	2.983391e-01	6.335292e-01
ENSMUSG00000032109.14	Nlrx1	-inf	18336.000000	0.002608	0.000000	3.198509e-01	6.335292e-01
ENSMUSG00000062760.10	1810041L15Rik	-inf	18336.000000	0.010476	0.000000	3.198509e-01	6.335292e-01
ENSMUSG00000104605.1	Gm42922	-inf	18336.000000	0.007311	0.000000	3.198509e-01	6.335292e-01
ENSMUSG00000108232.1	Gm43916	inf	18145.000000	0.000000	0.004153	3.198509e-01	6.335292e-01
ENSMUSG00000032808.2	Cyp2c38	-inf	18527.000000	0.013001	0.000000	8.299474e-02	6.335292e-01
ENSMUSG00000032098.13	Treh	inf	18145.000000	0.000000	0.006560	3.198509e-01	6.335292e-01
ENSMUSG00000032815.15	Fanca	-1.256809	18818.000000	0.057310	0.023983	1.234033e-01	6.335292e-01
ENSMUSG00000032096.15	Arcn1	0.366662	17505.000000	0.159460	0.205603	2.717855e-01	6.335292e-01
ENSMUSG00000032094.7	Cd3d	inf	18145.000000	0.000000	0.002748	3.198509e-01	6.335292e-01
ENSMUSG00000061684.5	Rpl21-ps8	-inf	18336.000000	0.005756	0.000000	3.198509e-01	6.335292e-01
ENSMUSG00000084584.1	n-R5s15	1.269137	18050.000000	0.005105	0.012303	3.179464e-01	6.335292e-01
ENSMUSG00000062791.4	Gm382	-inf	18336.000000	0.006074	0.000000	3.198509e-01	6.335292e-01
ENSMUSG00000062794.8	Zfp599	inf	18049.500000	0.000000	0.021122	1.578436e-01	6.335292e-01
ENSMUSG00000032087.9	Dscaml1	0.198301	16492.000000	4.275272	4.905217	1.052160e-01	6.335292e-01
ENSMUSG00000061815.11	Rufy4	-inf	18336.000000	0.003369	0.000000	3.198509e-01	6.335292e-01
ENSMUSG00000032305.14	Fam219b	2.293097	18049.000000	0.004255	0.020856	3.154061e-01	6.335292e-01
ENSMUSG00000032679.12	Cd59a	0.955113	17473.500000	0.044027	0.085357	9.122661e-02	6.335292e-01
ENSMUSG00000108197.1	Gm44214	-inf	18336.000000	0.004464	0.000000	3.198509e-01	6.335292e-01
ENSMUSG00000062075.13	Lmnb2	-1.135291	18620.500000	0.031372	0.014282	1.562080e-01	6.335292e-01
ENSMUSG00000032417.10	Rwdd2a	1.713504	18050.000000	0.006330	0.020759	3.179464e-01	6.335292e-01
ENSMUSG00000032415.14	Ube2cbp	2.500757	17762.000000	0.012263	0.069407	9.178598e-02	6.335292e-01
ENSMUSG00000032534.16	Cep63	-0.482803	18884.000000	0.105319	0.075365	1.944326e-01	6.335292e-01
ENSMUSG00000032540.15	Abhd5	-0.384370	19134.500000	0.189585	0.145244	1.847732e-01	6.335292e-01
ENSMUSG00000062044.15	Lmtk3	2.710208	17765.000000	0.006553	0.042883	5.811865e-02	6.335292e-01
ENSMUSG00000062234.14	Gak	-0.346582	19122.000000	0.249981	0.196597	2.314692e-01	6.335292e-01
ENSMUSG00000032412.8	Atp1b3	-0.265508	19908.000000	0.796092	0.662274	9.068667e-02	6.335292e-01
ENSMUSG00000032549.7	Rab6b	-0.291629	19042.000000	0.190745	0.155835	2.240302e-01	6.335292e-01
ENSMUSG00000032411.15	Tfdp2	0.529036	16230.000000	0.596383	0.860559	4.136162e-02	6.335292e-01
ENSMUSG00000062017.15	Abca14	-inf	18336.000000	0.007176	0.000000	3.198509e-01	6.335292e-01
ENSMUSG00000061988.3	Rpl10a-ps2	-inf	18336.000000	0.005898	0.000000	3.198509e-01	6.335292e-01
ENSMUSG00000104686.1	Gm42815	inf	18145.000000	0.000000	0.003129	3.198509e-01	6.335292e-01
ENSMUSG00000104685.1	Gm19202	-inf	18336.000000	0.008323	0.000000	3.198509e-01	6.335292e-01
ENSMUSG00000032401.15	Lctl	-inf	18622.500000	0.021474	0.000000	4.493548e-02	6.335292e-01
ENSMUSG00000032400.17	Zwilch	-0.935267	18625.000000	0.044183	0.023106	1.982080e-01	6.335292e-01
ENSMUSG00000032398.6	Snapc5	0.742725	17858.500000	0.030893	0.051694	3.083734e-01	6.335292e-01
ENSMUSG00000032396.17	Dis3l	0.434951	17786.000000	0.062914	0.085051	3.074777e-01	6.335292e-01
ENSMUSG00000061983.6	Rps12	0.580741	16812.000000	0.159889	0.239133	4.058426e-02	6.335292e-01
ENSMUSG00000032571.13	Pik3r4	-0.948185	19004.500000	0.091995	0.047679	9.250058e-02	6.335292e-01
ENSMUSG00000032394.5	Igdcc3	-inf	18336.000000	0.007311	0.000000	3.198509e-01	6.335292e-01
ENSMUSG00000062252.8	Lhfpl5	1.466518	18050.000000	0.005243	0.014488	3.179464e-01	6.335292e-01
ENSMUSG00000032575.16	Manf	-0.363339	19057.000000	0.362804	0.282031	3.073298e-01	6.335292e-01
ENSMUSG00000032386.15	Trip4	-0.628302	19538.000000	0.372094	0.240721	1.090062e-01	6.335292e-01
ENSMUSG00000062081.6	Gm6055	-1.069867	18626.000000	0.054310	0.025871	2.730556e-01	6.335292e-01
ENSMUSG00000104726.1	Gm18384	-inf	18336.000000	0.005886	0.000000	3.198509e-01	6.335292e-01
ENSMUSG00000032431.6	Crtap	-inf	18336.000000	0.003284	0.000000	3.198509e-01	6.335292e-01
ENSMUSG00000096433.1	Gm4944	1.508081	17569.000000	0.021946	0.062422	6.461134e-02	6.335292e-01
ENSMUSG00000108191.1	Gm29803	inf	18145.000000	0.000000	0.006187	3.198509e-01	6.335292e-01
ENSMUSG00000032482.9	Cspg5	1.475164	17671.000000	0.018754	0.052138	8.097700e-02	6.335292e-01
ENSMUSG00000062151.13	Unc13c	1.802405	17765.000000	0.011258	0.039267	9.384223e-02	6.335292e-01
ENSMUSG00000032491.14	Nradd	-inf	18431.500000	0.011870	0.000000	1.578436e-01	6.335292e-01
ENSMUSG00000062175.13	Tgif2	2.294524	17953.000000	0.004457	0.021863	1.766776e-01	6.335292e-01
ENSMUSG00000032479.15	Map4	0.126093	16851.000000	1.471634	1.606044	1.924628e-01	6.335292e-01
ENSMUSG00000062132.9	Arhgap33os	-inf	18336.000000	0.004039	0.000000	3.198509e-01	6.335292e-01
ENSMUSG00000032477.13	Cdc25a	inf	18049.500000	0.000000	0.005870	1.578436e-01	6.335292e-01
ENSMUSG00000032475.15	Nck1	-0.700121	19203.000000	0.247204	0.152159	1.347457e-01	6.335292e-01
ENSMUSG00000062116.10	Zfp954	2.119209	17953.000000	0.003852	0.016735	1.766776e-01	6.335292e-01
ENSMUSG00000062110.14	Scfd2	0.461478	16517.000000	0.359036	0.494376	4.910602e-02	6.335292e-01
ENSMUSG00000032469.12	Dbr1	inf	18145.000000	0.000000	0.008321	3.198509e-01	6.335292e-01
ENSMUSG00000032501.8	Trib1	inf	18145.000000	0.000000	0.004517	3.198509e-01	6.335292e-01
ENSMUSG00000104708.1	Gm42503	inf	18145.000000	0.000000	0.004605	3.198509e-01	6.335292e-01
ENSMUSG00000032503.17	Arpp21	3.685617	17760.000000	0.002924	0.037624	5.552475e-02	6.335292e-01
ENSMUSG00000108185.1	Gm19653	-inf	18622.500000	0.022489	0.000000	4.493548e-02	6.335292e-01
ENSMUSG00000032463.10	Faim	-0.573033	19093.000000	0.106447	0.071554	9.542964e-02	6.335292e-01
ENSMUSG00000032462.14	Pik3cb	-0.545474	19684.000000	0.316099	0.216580	6.378846e-02	6.335292e-01
ENSMUSG00000032456.13	Nmnat3	-1.769091	18622.500000	0.032003	0.009389	1.540376e-01	6.335292e-01
ENSMUSG00000062203.14	Gspt1	-0.568109	19497.000000	0.405959	0.273819	1.293755e-01	6.335292e-01
ENSMUSG00000032449.13	Slc25a36	-0.577797	19956.000000	0.452417	0.303113	4.949695e-02	6.335292e-01
ENSMUSG00000032511.17	Scn5a	inf	18145.000000	0.000000	0.004386	3.198509e-01	6.335292e-01
ENSMUSG00000088331.1	Gm22846	-inf	18527.000000	0.017415	0.000000	8.299474e-02	6.335292e-01
ENSMUSG00000062101.12	Zfp119b	-1.320364	18527.000000	0.023050	0.009230	2.539239e-01	6.335292e-01
ENSMUSG00000032436.16	Cmtm7	inf	18145.000000	0.000000	0.003367	3.198509e-01	6.335292e-01
ENSMUSG00000062082.16	Cd200r4	inf	18145.000000	0.000000	0.003669	3.198509e-01	6.335292e-01
ENSMUSG00000062906.12	Hdac10	-inf	18622.500000	0.022035	0.000000	4.493548e-02	6.335292e-01
ENSMUSG00000104727.1	Gm42500	1.356149	17658.000000	0.027422	0.070201	1.201856e-01	6.335292e-01
ENSMUSG00000032382.14	Snx1	-0.316399	19666.000000	0.695718	0.558712	1.439291e-01	6.335292e-01
ENSMUSG00000032338.8	Hcn4	inf	18145.000000	0.000000	0.003071	3.198509e-01	6.335292e-01
ENSMUSG00000032624.15	Eml4	0.602350	17258.500000	0.100013	0.151839	9.394165e-02	6.335292e-01
ENSMUSG00000032332.17	Col12a1	-inf	18336.000000	0.009446	0.000000	3.198509e-01	6.335292e-01
ENSMUSG00000062372.13	Otof	inf	18145.000000	0.000000	0.006623	3.198509e-01	6.335292e-01
ENSMUSG00000032625.14	Thsd7a	0.264879	17005.000000	0.798450	0.959366	1.895771e-01	6.335292e-01
ENSMUSG00000032633.12	Flcn	-0.387112	18801.000000	0.104760	0.080106	2.800744e-01	6.335292e-01
ENSMUSG00000062373.7	Tmem65	-0.276022	19009.000000	0.236317	0.195166	2.828888e-01	6.335292e-01
ENSMUSG00000032320.7	Rcn2	0.512878	17267.500000	0.150297	0.214458	1.488913e-01	6.335292e-01
ENSMUSG00000062391.3	4932435O22Rik	inf	18145.000000	0.000000	0.003886	3.198509e-01	6.335292e-01
ENSMUSG00000032637.15	Atxn2l	-0.464838	19060.000000	0.211185	0.153014	2.402163e-01	6.335292e-01
ENSMUSG00000032640.10	Chsy1	1.611904	17860.500000	0.010672	0.032620	1.562080e-01	6.335292e-01
ENSMUSG00000062393.13	Dgkk	-inf	18336.000000	0.007942	0.000000	3.198509e-01	6.335292e-01
ENSMUSG00000032313.11	Tmem266	-inf	18431.500000	0.015254	0.000000	1.578436e-01	6.335292e-01
ENSMUSG00000061838.7	Suclg2	-1.532603	18810.000000	0.045598	0.015761	8.097700e-02	6.335292e-01
ENSMUSG00000032656.14	March3	2.367152	17952.000000	0.004862	0.025082	1.751745e-01	6.335292e-01
ENSMUSG00000088348.1	Gm23865	-inf	18622.500000	0.020838	0.000000	4.493548e-02	6.335292e-01
ENSMUSG00000032309.15	Fbxo22	-0.686832	18625.500000	0.054632	0.033938	2.383150e-01	6.335292e-01
ENSMUSG00000084758.1	Gm12798	inf	18145.000000	0.000000	0.004386	3.198509e-01	6.335292e-01
ENSMUSG00000032308.8	Ulk3	1.903589	17954.000000	0.005628	0.021055	1.781902e-01	6.335292e-01
ENSMUSG00000032666.16	1700025G04Rik	0.206067	17184.000000	0.480023	0.553725	2.600746e-01	6.335292e-01
ENSMUSG00000032307.16	Ube2q2	1.054490	17486.000000	0.106749	0.221716	2.119683e-01	6.335292e-01
ENSMUSG00000032306.14	Mpi	2.429457	17953.000000	0.004430	0.023866	1.766776e-01	6.335292e-01
ENSMUSG00000032667.17	Pon2	-0.989733	19440.500000	0.205875	0.103673	6.219623e-02	6.335292e-01
ENSMUSG00000061816.15	Myl1	inf	18145.000000	0.000000	0.006461	3.198509e-01	6.335292e-01
ENSMUSG00000032673.5	Prorsd1	1.541641	17953.000000	0.011515	0.033522	2.522675e-01	6.335292e-01
ENSMUSG00000061859.16	Inadl	0.750760	17864.000000	0.031397	0.052830	2.844254e-01	6.335292e-01
ENSMUSG00000032384.16	Csnk1g1	0.410100	17017.000000	0.295060	0.392070	1.397499e-01	6.335292e-01
ENSMUSG00000032344.17	Mb21d1	inf	18145.000000	0.000000	0.005735	3.198509e-01	6.335292e-01
ENSMUSG00000104674.1	Gm42756	-0.405241	19443.000000	0.719435	0.543253	1.961253e-01	6.335292e-01
ENSMUSG00000032580.12	Rbm5	-0.168989	19915.000000	0.808342	0.718993	9.646322e-02	6.335292e-01
ENSMUSG00000084740.1	Gm25294	-inf	18336.000000	0.003701	0.000000	3.198509e-01	6.335292e-01
ENSMUSG00000084665.1	Gm23214	0.502288	17644.000000	0.086571	0.122624	2.758441e-01	6.335292e-01
ENSMUSG00000032377.8	Plscr4	-inf	18336.000000	0.009103	0.000000	3.198509e-01	6.335292e-01
ENSMUSG00000032376.12	Usp3	0.386363	17263.500000	0.194431	0.254139	1.695072e-01	6.335292e-01
ENSMUSG00000032586.9	Traip	1.848064	18049.000000	0.005323	0.019162	3.154061e-01	6.335292e-01
ENSMUSG00000032375.15	Aph1b	-2.701892	18819.500000	0.055888	0.008590	5.257597e-02	6.335292e-01
ENSMUSG00000061911.14	Myt1l	1.863317	17568.000000	0.017544	0.063832	4.740081e-02	6.335292e-01
ENSMUSG00000062284.4	Gm6030	inf	18145.000000	0.000000	0.003866	3.198509e-01	6.335292e-01
ENSMUSG00000062309.7	Rpp25	inf	18145.000000	0.000000	0.008513	3.198509e-01	6.335292e-01
ENSMUSG00000032370.7	Lactb	1.677046	17760.000000	0.017088	0.054644	1.246559e-01	6.335292e-01
ENSMUSG00000032594.11	Ip6k1	-0.519632	19210.000000	0.148491	0.103580	1.052314e-01	6.335292e-01
ENSMUSG00000061904.12	Slc25a3	-0.490686	19559.000000	0.321335	0.228690	9.774860e-02	6.335292e-01
ENSMUSG00000032596.14	Uba7	inf	18049.500000	0.000000	0.015838	1.578436e-01	6.335292e-01
ENSMUSG00000032368.14	Zic1	inf	18145.000000	0.000000	0.004578	3.198509e-01	6.335292e-01
ENSMUSG00000093954.8	Gm16867	inf	18145.000000	0.000000	0.008832	3.198509e-01	6.335292e-01
ENSMUSG00000032360.16	Hcrtr2	inf	18145.000000	0.000000	0.003886	3.198509e-01	6.335292e-01
ENSMUSG00000032359.14	Ctsh	2.891489	17954.000000	0.005114	0.037951	1.781902e-01	6.335292e-01
ENSMUSG00000104676.1	Gm42777	inf	18145.000000	0.000000	0.008929	3.198509e-01	6.335292e-01
ENSMUSG00000032356.12	Rasgrf1	1.127956	17758.000000	0.026026	0.056879	1.843662e-01	6.335292e-01
ENSMUSG00000096440.1	Vmn2r-ps20	inf	18049.500000	0.000000	0.007138	1.578436e-01	6.335292e-01
ENSMUSG00000032349.13	Elovl5	-0.305054	19271.000000	0.470146	0.380542	2.535833e-01	6.335292e-01
ENSMUSG00000032602.6	Slc25a20	inf	18049.500000	0.000000	0.010486	1.578436e-01	6.335292e-01
ENSMUSG00000032348.5	Gsta4	-1.058040	18619.500000	0.041688	0.020022	1.573018e-01	6.335292e-01
ENSMUSG00000032604.16	Qars	0.939544	17659.500000	0.043731	0.083873	1.827187e-01	6.335292e-01
ENSMUSG00000032612.14	Usp4	-0.084607	19048.000000	0.223798	0.211051	2.730458e-01	6.335292e-01
ENSMUSG00000031585.13	Gtf2e2	0.969255	17183.000000	0.075989	0.148773	5.030660e-02	6.335292e-01
ENSMUSG00000088385.1	Gm24689	inf	18145.000000	0.000000	0.004452	3.198509e-01	6.335292e-01
ENSMUSG00000032021.13	Crtam	-inf	18336.000000	0.004470	0.000000	3.198509e-01	6.335292e-01
ENSMUSG00000031770.15	Herpud1	-0.741705	19378.000000	0.194206	0.116141	8.195821e-02	6.335292e-01
ENSMUSG00000104818.1	Gm43661	-inf	18336.000000	0.005624	0.000000	3.198509e-01	6.335292e-01
ENSMUSG00000033405.3	Nudt15	inf	18049.500000	0.000000	0.006130	1.578436e-01	6.335292e-01
ENSMUSG00000031756.4	Cenpn	-inf	18622.500000	0.027541	0.000000	4.493548e-02	6.335292e-01
ENSMUSG00000031755.5	Bbs2	-0.250076	18763.500000	0.084411	0.070977	2.992337e-01	6.335292e-01
ENSMUSG00000033409.13	Syce1l	-inf	18336.000000	0.004723	0.000000	3.198509e-01	6.335292e-01
ENSMUSG00000031750.15	Il34	2.070514	18049.000000	0.004302	0.018071	3.154061e-01	6.335292e-01
ENSMUSG00000031740.8	Mmp2	-inf	18336.000000	0.002658	0.000000	3.198509e-01	6.335292e-01
ENSMUSG00000084839.1	Gm14097	-inf	18336.000000	0.004733	0.000000	3.198509e-01	6.335292e-01
ENSMUSG00000031738.14	Irx6	-inf	18336.000000	0.005916	0.000000	3.198509e-01	6.335292e-01
ENSMUSG00000031737.11	Irx5	-inf	18336.000000	0.008928	0.000000	3.198509e-01	6.335292e-01
ENSMUSG00000031774.7	Fam192a	0.490343	17670.000000	0.081372	0.114309	2.973350e-01	6.335292e-01
ENSMUSG00000033419.15	Snap91	0.764079	16774.000000	0.280520	0.476402	6.550333e-02	6.335292e-01
ENSMUSG00000031730.17	Dhodh	0.608270	17767.000000	0.050540	0.077044	2.671056e-01	6.335292e-01
ENSMUSG00000033434.15	Gtpbp6	-1.201942	18806.500000	0.051217	0.022264	1.074160e-01	6.335292e-01
ENSMUSG00000031728.9	Zfp821	-0.932975	18840.500000	0.119186	0.062427	2.336308e-01	6.335292e-01
ENSMUSG00000063412.4	Gm10131	-inf	18336.000000	0.005575	0.000000	3.198509e-01	6.335292e-01
ENSMUSG00000033439.12	Trmt13	-0.325311	19569.000000	0.655231	0.522957	1.646981e-01	6.335292e-01
ENSMUSG00000063415.12	Cyp26b1	-inf	18336.000000	0.009061	0.000000	3.198509e-01	6.335292e-01
ENSMUSG00000093856.1	Gm24311	-inf	18336.000000	0.004255	0.000000	3.198509e-01	6.335292e-01
ENSMUSG00000063439.7	B9d2	1.005444	18051.000000	0.007017	0.014087	3.205002e-01	6.335292e-01
ENSMUSG00000031711.7	Zfp330	-1.020703	18919.000000	0.066900	0.032974	9.533493e-02	6.335292e-01
ENSMUSG00000033450.7	Tagap	inf	18145.000000	0.000000	0.002748	3.198509e-01	6.335292e-01
ENSMUSG00000063445.14	Nmral1	-0.214913	19285.500000	0.213325	0.183800	1.367196e-01	6.335292e-01
ENSMUSG00000031734.13	Irx3	-inf	18431.500000	0.018653	0.000000	1.578436e-01	6.335292e-01
ENSMUSG00000031775.4	Pllp	0.344858	16796.000000	0.447731	0.568630	1.220141e-01	6.335292e-01
ENSMUSG00000031776.16	Arl2bp	-0.527789	19483.000000	0.326668	0.226582	1.263644e-01	6.335292e-01
ENSMUSG00000031779.3	Ccl22	inf	18145.000000	0.000000	0.004507	3.198509e-01	6.335292e-01
ENSMUSG00000033313.11	Fbxl8	-1.416508	18430.000000	0.008988	0.003367	3.205002e-01	6.335292e-01
ENSMUSG00000063275.15	Hacd1	0.715525	17548.000000	0.083798	0.137603	2.114102e-01	6.335292e-01
ENSMUSG00000031823.13	Zdhhc7	-2.673271	18623.000000	0.028285	0.004434	1.002282e-01	6.335292e-01
ENSMUSG00000033335.17	Dnm2	-0.403092	20043.000000	0.780349	0.590128	6.743049e-02	6.335292e-01
ENSMUSG00000063296.4	Tmem117	0.189523	17096.000000	1.269187	1.447365	2.743413e-01	6.335292e-01
ENSMUSG00000031820.8	Babam1	0.820208	17554.000000	0.081200	0.143372	2.153968e-01	6.335292e-01
ENSMUSG00000033342.13	Plppr5	0.881926	17768.000000	0.029048	0.053531	1.936384e-01	6.335292e-01
ENSMUSG00000033350.7	Chst2	-1.338771	18527.000000	0.021244	0.008399	2.539239e-01	6.335292e-01
ENSMUSG00000033352.11	Map2k4	-0.187529	19190.000000	0.459854	0.403802	2.964278e-01	6.335292e-01
ENSMUSG00000031813.7	Mvb12a	-0.739745	18843.500000	0.100551	0.060215	2.312994e-01	6.335292e-01
ENSMUSG00000033356.3	Pus7l	2.676137	18048.000000	0.004665	0.029819	3.128791e-01	6.335292e-01
ENSMUSG00000063320.11	1190007I07Rik	1.071706	17953.000000	0.014259	0.029972	3.113774e-01	6.335292e-01
ENSMUSG00000096578.1	Gm9529	inf	18145.000000	0.000000	0.007050	3.198509e-01	6.335292e-01
ENSMUSG00000033377.14	Palmd	inf	18145.000000	0.000000	0.004954	3.198509e-01	6.335292e-01
ENSMUSG00000061184.8	Tmprss11c	-inf	18336.000000	0.004262	0.000000	3.198509e-01	6.335292e-01
ENSMUSG00000031802.8	Phxr4	inf	17858.500000	0.000000	0.019176	4.493548e-02	6.335292e-01
ENSMUSG00000031796.6	Cfap20	-0.906109	19029.000000	0.122805	0.065532	1.392677e-01	6.335292e-01
ENSMUSG00000033389.16	Arhgap44	1.694699	17480.500000	0.025000	0.080928	4.256671e-02	6.335292e-01
ENSMUSG00000031792.14	Usb1	inf	17954.000000	0.000000	0.017486	8.299474e-02	6.335292e-01
ENSMUSG00000031790.7	Mmp15	-inf	18336.000000	0.004457	0.000000	3.198509e-01	6.335292e-01
ENSMUSG00000063364.10	3300002I08Rik	0.706271	17646.500000	0.077139	0.125859	2.654579e-01	6.335292e-01
ENSMUSG00000031783.9	Polr2c	1.653633	17359.000000	0.029685	0.093398	3.873394e-02	6.335292e-01
ENSMUSG00000031782.14	Coq9	0.550798	17590.000000	0.057205	0.083799	1.599625e-01	6.335292e-01
ENSMUSG00000031781.13	Ciapin1	-0.593176	18899.000000	0.104876	0.069520	1.978315e-01	6.335292e-01
ENSMUSG00000104540.1	Gm3527	-0.830971	19199.500000	0.129693	0.072907	8.719983e-02	6.335292e-01
ENSMUSG00000061143.15	Maml3	0.888280	16906.000000	0.143027	0.264739	3.807885e-02	6.335292e-01
ENSMUSG00000031700.11	Gpt2	-0.243143	18958.000000	0.172908	0.146090	2.397757e-01	6.335292e-01
ENSMUSG00000033454.6	Zbtb1	-0.510162	18968.500000	0.113089	0.079405	1.605472e-01	6.335292e-01
ENSMUSG00000033458.17	Fan1	0.467791	16961.500000	0.318080	0.439902	1.358031e-01	6.335292e-01
ENSMUSG00000033577.18	Myo6	-0.156114	19941.000000	2.502891	2.246193	1.147185e-01	6.335292e-01
ENSMUSG00000063556.5	Gm10132	-inf	18527.000000	0.020373	0.000000	8.299474e-02	6.335292e-01
ENSMUSG00000033579.16	Fa2h	0.142738	17153.000000	2.437230	2.690698	3.130746e-01	6.335292e-01
ENSMUSG00000031631.15	Cfap97	0.485488	17468.000000	0.125355	0.175505	2.222083e-01	6.335292e-01
ENSMUSG00000031628.9	Casp3	inf	18145.000000	0.000000	0.003527	3.198509e-01	6.335292e-01
ENSMUSG00000084849.1	Gm16105	inf	18145.000000	0.000000	0.006294	3.198509e-01	6.335292e-01
ENSMUSG00000033610.15	Pank1	-0.516635	18809.500000	0.047218	0.033005	1.055641e-01	6.335292e-01
ENSMUSG00000033615.9	Cplx1	1.817784	17571.000000	0.015479	0.054569	4.839881e-02	6.335292e-01
ENSMUSG00000033633.13	Clec18a	-inf	18336.000000	0.005695	0.000000	3.198509e-01	6.335292e-01
ENSMUSG00000031626.17	Sorbs2	1.510241	17853.500000	0.019915	0.056728	2.358820e-01	6.335292e-01
ENSMUSG00000033644.4	Piwil2	-inf	18336.000000	0.004430	0.000000	3.198509e-01	6.335292e-01
ENSMUSG00000108310.1	Gm44712	-inf	18336.000000	0.008227	0.000000	3.198509e-01	6.335292e-01
ENSMUSG00000031620.15	1700007B14Rik	-inf	18336.000000	0.005243	0.000000	3.198509e-01	6.335292e-01
ENSMUSG00000033658.16	Ddx19b	-1.470361	19011.500000	0.084340	0.030437	6.432460e-02	6.335292e-01
ENSMUSG00000033676.13	Gabrb3	0.843601	17677.500000	0.028545	0.051224	1.092937e-01	6.335292e-01
ENSMUSG00000031618.13	Nr3c2	0.387879	16964.000000	0.523707	0.685254	1.769917e-01	6.335292e-01
ENSMUSG00000093846.1	Gm4425	inf	18145.000000	0.000000	0.005323	3.198509e-01	6.335292e-01
ENSMUSG00000033688.9	1300017J02Rik	1.439510	17848.500000	0.017116	0.046423	2.298765e-01	6.335292e-01
ENSMUSG00000031608.13	Galnt7	-0.213953	20179.500000	1.034347	0.891785	5.713309e-02	6.335292e-01
ENSMUSG00000031604.10	Msmo1	0.528891	17411.000000	0.183931	0.265379	2.575154e-01	6.335292e-01
ENSMUSG00000031601.16	Cnot7	-0.445479	18996.000000	0.261316	0.191895	2.911166e-01	6.335292e-01
ENSMUSG00000063564.13	Col23a1	1.519079	18050.000000	0.005156	0.014779	3.179464e-01	6.335292e-01
ENSMUSG00000060992.8	Copz1	0.327069	17594.000000	0.092077	0.115507	2.433619e-01	6.335292e-01
ENSMUSG00000060967.6	Etd	inf	18145.000000	0.000000	0.003059	3.198509e-01	6.335292e-01
ENSMUSG00000088464.1	Mir1970	-inf	18336.000000	0.006074	0.000000	3.198509e-01	6.335292e-01
ENSMUSG00000031637.13	Lrp2bp	1.711754	17861.000000	0.008227	0.026950	1.029243e-01	6.335292e-01
ENSMUSG00000063273.11	Naa15	0.333646	17228.000000	0.299003	0.376801	2.299782e-01	6.335292e-01
ENSMUSG00000031639.12	Tlr3	inf	18049.500000	0.000000	0.015408	1.578436e-01	6.335292e-01
ENSMUSG00000063531.7	Sema3e	-1.945087	18919.000000	0.071374	0.018536	6.187145e-02	6.335292e-01
ENSMUSG00000061136.14	Prpf40a	-0.300629	19641.000000	0.628333	0.510142	1.436978e-01	6.335292e-01
ENSMUSG00000104531.1	Gm43731	inf	18145.000000	0.000000	0.005419	3.198509e-01	6.335292e-01
ENSMUSG00000104823.1	Gm43182	-inf	18336.000000	0.005624	0.000000	3.198509e-01	6.335292e-01
ENSMUSG00000031697.12	Orc6	-0.372008	19071.000000	0.204117	0.157723	2.005657e-01	6.335292e-01
ENSMUSG00000108095.1	Gm44067	-inf	18336.000000	0.002914	0.000000	3.198509e-01	6.335292e-01
ENSMUSG00000032485.14	Scap	0.523096	17170.000000	0.206068	0.296126	1.483724e-01	6.335292e-01
ENSMUSG00000033478.4	Fam160b1	0.401040	17678.000000	0.056894	0.075126	2.155855e-01	6.335292e-01
ENSMUSG00000033486.14	Catsper2	0.912510	17367.000000	0.060360	0.113617	7.811682e-02	6.335292e-01
ENSMUSG00000031691.14	Tnpo2	-0.705497	18889.000000	0.070969	0.043521	1.109131e-01	6.335292e-01
ENSMUSG00000063450.14	Syne2	1.040999	17489.500000	0.035644	0.073343	4.508015e-02	6.335292e-01
ENSMUSG00000108094.1	Gm31108	-inf	18336.000000	0.007601	0.000000	3.198509e-01	6.335292e-01
ENSMUSG00000033530.7	Ttc7b	-0.298740	19398.000000	0.347151	0.282221	1.560766e-01	6.335292e-01
ENSMUSG00000061086.12	Myl4	inf	18145.000000	0.000000	0.007288	3.198509e-01	6.335292e-01
ENSMUSG00000061082.11	Plac1	inf	18049.500000	0.000000	0.024599	1.578436e-01	6.335292e-01
ENSMUSG00000033543.17	Gtf2a2	0.707894	17099.000000	0.138434	0.226121	9.727281e-02	6.335292e-01
ENSMUSG00000031667.16	Aktip	-0.769963	19631.000000	0.217462	0.127527	3.768124e-02	6.335292e-01
ENSMUSG00000031666.15	Rbl2	-0.191951	19364.000000	0.437850	0.383303	2.120537e-01	6.335292e-01
ENSMUSG00000031665.7	Sall1	0.883673	17440.500000	0.063887	0.117875	1.230468e-01	6.335292e-01
ENSMUSG00000033576.11	Apol6	-inf	18336.000000	0.007131	0.000000	3.198509e-01	6.335292e-01
ENSMUSG00000063480.7	Nhp2l1	-0.706024	18856.500000	0.153147	0.093880	2.720715e-01	6.335292e-01
ENSMUSG00000031661.12	Nkd1	-0.871029	18911.000000	0.096986	0.053028	1.622654e-01	6.335292e-01
ENSMUSG00000063506.13	Arhgap22	-inf	18336.000000	0.004086	0.000000	3.198509e-01	6.335292e-01
ENSMUSG00000031654.16	Cbln1	inf	18145.000000	0.000000	0.005565	3.198509e-01	6.335292e-01
ENSMUSG00000063529.3	Stmnd1	inf	18145.000000	0.000000	0.005419	3.198509e-01	6.335292e-01
ENSMUSG00000031651.5	Triml1	inf	18145.000000	0.000000	0.002748	3.198509e-01	6.335292e-01
ENSMUSG00000063535.7	Zfp773	2.188023	17954.000000	0.005506	0.025089	1.781902e-01	6.335292e-01
ENSMUSG00000061288.13	Taok3	0.711937	17002.500000	0.225388	0.369186	1.231475e-01	6.335292e-01
ENSMUSG00000063260.2	Syt10	1.373683	17955.000000	0.007710	0.019979	1.797125e-01	6.335292e-01
ENSMUSG00000031832.14	Taf1c	-2.558849	18624.000000	0.031283	0.005309	9.934216e-02	6.335292e-01
ENSMUSG00000033022.7	Cdo1	inf	17858.500000	0.000000	0.017975	4.493548e-02	6.335292e-01
ENSMUSG00000062981.4	Mrpl42	0.650839	17671.000000	0.074069	0.116294	2.432091e-01	6.335292e-01
ENSMUSG00000061517.8	Sox21	inf	18049.500000	0.000000	0.012406	1.578436e-01	6.335292e-01
ENSMUSG00000104580.1	Gm42620	2.549321	17953.000000	0.003852	0.022547	1.766776e-01	6.335292e-01
ENSMUSG00000108126.1	Gm43909	-inf	18431.500000	0.006637	0.000000	1.578436e-01	6.335292e-01
ENSMUSG00000033031.13	C330027C09Rik	-inf	18336.000000	0.005818	0.000000	3.198509e-01	6.335292e-01
ENSMUSG00000031958.16	Ldhd	1.373935	17946.000000	0.012619	0.032706	2.997232e-01	6.335292e-01
ENSMUSG00000031954.5	Cfdp1	0.627420	16806.500000	0.233670	0.360974	7.411942e-02	6.335292e-01
ENSMUSG00000033033.10	Calhm2	2.858368	17952.000000	0.002608	0.018910	1.751745e-01	6.335292e-01
ENSMUSG00000031951.7	Tmem231	-2.749682	18625.000000	0.028103	0.004178	9.846236e-02	6.335292e-01
ENSMUSG00000031949.17	Adat1	-0.592880	18931.000000	0.132101	0.087585	2.013415e-01	6.335292e-01
ENSMUSG00000084799.7	Ino80dos	-0.427613	19740.000000	0.444340	0.330363	8.128044e-02	6.335292e-01
ENSMUSG00000104784.1	Gm42984	-0.796389	18930.000000	0.125654	0.072350	1.900454e-01	6.335292e-01
ENSMUSG00000033053.3	1700028P14Rik	inf	18049.500000	0.000000	0.011044	1.578436e-01	6.335292e-01
ENSMUSG00000033060.15	Lmo7	-0.743665	18714.000000	0.070218	0.041935	2.671056e-01	6.335292e-01
ENSMUSG00000104787.1	Gm19148	-inf	18527.000000	0.015390	0.000000	8.299474e-02	6.335292e-01
ENSMUSG00000033065.13	Pfkm	inf	17954.000000	0.000000	0.017106	8.299474e-02	6.335292e-01
ENSMUSG00000033068.16	Entpd6	1.520921	17950.000000	0.012654	0.036315	3.063466e-01	6.335292e-01
ENSMUSG00000063021.3	Hist1h2ak	-inf	18336.000000	0.005233	0.000000	3.198509e-01	6.335292e-01
ENSMUSG00000031936.9	Hephl1	-inf	18336.000000	0.005105	0.000000	3.198509e-01	6.335292e-01
ENSMUSG00000031928.14	Mre11a	-1.012729	19333.000000	0.163525	0.081044	5.962354e-02	6.335292e-01
ENSMUSG00000031927.9	1700012B09Rik	inf	18145.000000	0.000000	0.005288	3.198509e-01	6.335292e-01
ENSMUSG00000061474.11	Mrps36	-0.858955	18623.500000	0.062359	0.034381	3.071071e-01	6.335292e-01
ENSMUSG00000033088.18	Triobp	-inf	18431.500000	0.011599	0.000000	1.578436e-01	6.335292e-01
ENSMUSG00000033099.9	Nol12	-1.193686	18905.000000	0.066279	0.028976	8.501659e-02	6.335292e-01
ENSMUSG00000084798.1	4930533B01Rik	2.474070	17953.000000	0.005252	0.029183	1.766776e-01	6.335292e-01
ENSMUSG00000063063.12	Ctnna2	0.167949	16540.500000	7.414787	8.330221	1.151057e-01	6.335292e-01
ENSMUSG00000096347.2	Gm21758	inf	18145.000000	0.000000	0.003471	3.198509e-01	6.335292e-01
ENSMUSG00000062980.15	Cped1	inf	18145.000000	0.000000	0.003059	3.198509e-01	6.335292e-01
ENSMUSG00000032015.15	Pou2f3	inf	18145.000000	0.000000	0.004511	3.198509e-01	6.335292e-01
ENSMUSG00000084792.1	1700056N10Rik	2.404676	17859.000000	0.005549	0.029384	1.011206e-01	6.335292e-01
ENSMUSG00000062931.15	Zfp938	1.101803	17646.500000	0.035285	0.075730	1.731127e-01	6.335292e-01
ENSMUSG00000032946.16	Rasgrp2	-0.738537	18523.000000	0.024213	0.014512	2.606255e-01	6.335292e-01
ENSMUSG00000032012.7	Nectin1	-0.657211	19472.000000	0.234355	0.148606	6.568443e-02	6.335292e-01
ENSMUSG00000032006.14	Pdgfd	-inf	18431.500000	0.009531	0.000000	1.578436e-01	6.335292e-01
ENSMUSG00000032000.17	Birc3	inf	18145.000000	0.000000	0.009340	3.198509e-01	6.335292e-01
ENSMUSG00000108137.1	Gm44053	inf	18049.500000	0.000000	0.010145	1.578436e-01	6.335292e-01
ENSMUSG00000031998.4	1700128F08Rik	inf	18145.000000	0.000000	0.003571	3.198509e-01	6.335292e-01
ENSMUSG00000062944.4	9130023H24Rik	2.261621	17949.000000	0.006430	0.030831	2.457169e-01	6.335292e-01
ENSMUSG00000108134.1	Gm9560	inf	18145.000000	0.000000	0.005115	3.198509e-01	6.335292e-01
ENSMUSG00000093909.2	Gm3883	inf	18145.000000	0.000000	0.004452	3.198509e-01	6.335292e-01
ENSMUSG00000032977.8	Fam207a	-0.918581	19077.000000	0.082764	0.043784	4.982967e-02	6.335292e-01
ENSMUSG00000108132.1	Gm44175	-inf	18431.500000	0.015977	0.000000	1.578436e-01	6.335292e-01
ENSMUSG00000061535.11	C1qtnf7	-inf	18336.000000	0.007954	0.000000	3.198509e-01	6.335292e-01
ENSMUSG00000031993.6	Snx19	0.604572	17132.000000	0.108619	0.165158	6.927739e-02	6.335292e-01
ENSMUSG00000032997.16	Chpf	-inf	18336.000000	0.014351	0.000000	3.198509e-01	6.335292e-01
ENSMUSG00000104585.1	4921511C10Rik	0.710575	17774.000000	0.038440	0.062906	2.267715e-01	6.335292e-01
ENSMUSG00000032999.9	Nlrp4f	inf	18145.000000	0.000000	0.006974	3.198509e-01	6.335292e-01
ENSMUSG00000031981.7	Capn9	-inf	18336.000000	0.010476	0.000000	3.198509e-01	6.335292e-01
ENSMUSG00000031980.9	Agt	1.963259	17954.000000	0.010085	0.039324	2.539239e-01	6.335292e-01
ENSMUSG00000062960.10	Kdr	-1.694225	18526.000000	0.020980	0.006483	1.797125e-01	6.335292e-01
ENSMUSG00000031974.8	Abcb10	-0.841160	19307.000000	0.215041	0.120035	1.083118e-01	6.335292e-01
ENSMUSG00000061533.15	Cep128	-0.257349	18985.500000	0.260126	0.217628	2.888248e-01	6.335292e-01
ENSMUSG00000033009.15	Ogfod1	-0.441225	18802.500000	0.122857	0.090486	2.920927e-01	6.335292e-01
ENSMUSG00000093904.1	Tomm20	-0.452088	19447.000000	0.205491	0.150211	7.552800e-02	6.335292e-01
ENSMUSG00000032024.10	Clmp	1.312188	17956.000000	0.009418	0.023386	1.812444e-01	6.335292e-01
ENSMUSG00000033102.14	Cdc14b	-0.626493	18827.500000	0.169672	0.109905	3.168840e-01	6.335292e-01
ENSMUSG00000031921.17	Terf2	-0.458791	19059.000000	0.177962	0.129485	1.919743e-01	6.335292e-01
ENSMUSG00000061414.7	Cracr2a	inf	18145.000000	0.000000	0.011061	3.198509e-01	6.335292e-01
ENSMUSG00000031875.6	Cmtm3	inf	18049.500000	0.000000	0.007244	1.578436e-01	6.335292e-01
ENSMUSG00000104556.1	Gm43192	-inf	18336.000000	0.006737	0.000000	3.198509e-01	6.335292e-01
ENSMUSG00000031870.16	Pgr	-inf	18336.000000	0.003624	0.000000	3.198509e-01	6.335292e-01
ENSMUSG00000031865.16	Dctn1	-0.592042	19478.000000	0.238686	0.158345	8.369648e-02	6.335292e-01
ENSMUSG00000094035.1	Ldlrad2	inf	18145.000000	0.000000	0.007364	3.198509e-01	6.335292e-01
ENSMUSG00000084823.2	Gm17216	-1.636796	18432.000000	0.015309	0.004923	3.154061e-01	6.335292e-01
ENSMUSG00000061313.8	Ddhd2	-0.518721	19663.500000	0.417181	0.291188	9.483715e-02	6.335292e-01
ENSMUSG00000031864.15	Ints10	-1.061180	19498.000000	0.199722	0.095715	4.496379e-02	6.335292e-01
ENSMUSG00000104806.1	Gm42566	-inf	18336.000000	0.007311	0.000000	3.198509e-01	6.335292e-01
ENSMUSG00000033253.18	Szt2	-0.785697	18776.000000	0.098280	0.057010	3.088946e-01	6.335292e-01
ENSMUSG00000063236.5	1110038F14Rik	1.156673	17384.000000	0.050370	0.112295	6.423616e-02	6.335292e-01
ENSMUSG00000063239.16	Grm4	inf	18049.500000	0.000000	0.011132	1.578436e-01	6.335292e-01
ENSMUSG00000031849.8	Comp	-inf	18336.000000	0.003903	0.000000	3.198509e-01	6.335292e-01
ENSMUSG00000031848.15	Lsm4	-0.893762	19213.000000	0.113206	0.060929	4.620181e-02	6.335292e-01
ENSMUSG00000093877.3	Olfr1348	-inf	18336.000000	0.005598	0.000000	3.198509e-01	6.335292e-01
ENSMUSG00000031844.7	Hsd17b2	-inf	18336.000000	0.005728	0.000000	3.198509e-01	6.335292e-01
ENSMUSG00000031843.1	Mphosph6	1.185637	17674.500000	0.022710	0.051658	1.074160e-01	6.335292e-01
ENSMUSG00000031841.18	Cdh13	1.081170	17581.000000	0.066782	0.141295	1.542572e-01	6.335292e-01
ENSMUSG00000088230.1	Gm25427	1.893660	18048.000000	0.004723	0.017550	3.128791e-01	6.335292e-01
ENSMUSG00000063253.10	Scoc	0.880501	17270.500000	0.073306	0.134957	8.363282e-02	6.335292e-01
ENSMUSG00000061306.15	Slc38a10	-0.772959	18729.000000	0.082025	0.048003	2.914349e-01	6.335292e-01
ENSMUSG00000031837.13	Necab2	-inf	18431.500000	0.012266	0.000000	1.578436e-01	6.335292e-01
ENSMUSG00000033257.14	Ttll4	0.276833	17356.000000	0.166795	0.202078	1.926693e-01	6.335292e-01
ENSMUSG00000033272.12	Slc35a4	-1.113072	18620.000000	0.026624	0.012308	1.029243e-01	6.335292e-01
ENSMUSG00000031878.17	Nae1	-0.190332	18936.500000	0.191750	0.168051	2.947747e-01	6.335292e-01
ENSMUSG00000084803.8	5830444B04Rik	-2.331960	18527.000000	0.019467	0.003866	1.781902e-01	6.335292e-01
ENSMUSG00000104559.1	Gm43118	-inf	18336.000000	0.004862	0.000000	3.198509e-01	6.335292e-01
ENSMUSG00000031885.13	Cbfb	-0.669233	19252.000000	0.279563	0.175801	1.497569e-01	6.335292e-01
ENSMUSG00000061462.15	Obscn	-inf	18336.000000	0.003701	0.000000	3.198509e-01	6.335292e-01
ENSMUSG00000033124.15	Atg9a	-0.915142	18623.500000	0.044183	0.023430	2.407657e-01	6.335292e-01
ENSMUSG00000031918.16	Mtmr2	-0.402576	19556.000000	0.745183	0.563736	1.733230e-01	6.335292e-01
ENSMUSG00000031917.11	Nip7	-1.340609	18622.000000	0.045811	0.018089	2.017359e-01	6.335292e-01
ENSMUSG00000063077.14	Kif1b	-0.069890	19627.000000	4.467313	4.256057	1.989752e-01	6.335292e-01
ENSMUSG00000033126.4	Ybey	1.386684	17948.000000	0.013925	0.036410	3.030229e-01	6.335292e-01
ENSMUSG00000033128.8	Gga1	1.228812	17271.500000	0.052172	0.122278	5.433331e-02	6.335292e-01
ENSMUSG00000063087.14	Gm10125	-2.369934	18527.000000	0.021058	0.004074	1.781902e-01	6.335292e-01
ENSMUSG00000063108.14	Zfp26	-0.810354	18851.000000	0.122035	0.069589	2.393574e-01	6.335292e-01
ENSMUSG00000031903.6	Pla2g15	inf	18145.000000	0.000000	0.005979	3.198509e-01	6.335292e-01
ENSMUSG00000033149.16	Phldb2	0.996273	17656.500000	0.043046	0.085870	1.408039e-01	6.335292e-01
ENSMUSG00000033152.13	Podxl2	2.170611	17760.000000	0.008765	0.039461	9.043537e-02	6.335292e-01
ENSMUSG00000096544.2	Gm4617	-inf	18431.500000	0.008564	0.000000	1.578436e-01	6.335292e-01
ENSMUSG00000033157.16	Abhd10	-0.879968	19136.000000	0.123693	0.067212	1.060297e-01	6.335292e-01
ENSMUSG00000033159.14	Cnppd1	-0.226055	18702.000000	0.076894	0.065742	3.189541e-01	6.335292e-01
ENSMUSG00000033161.10	Atp1a1	-0.212428	19130.000000	0.235821	0.203533	2.246585e-01	6.335292e-01
ENSMUSG00000104572.4	Fbxw23	-0.243617	18794.500000	0.092932	0.078493	2.039218e-01	6.335292e-01
ENSMUSG00000033170.14	Card10	inf	18145.000000	0.000000	0.004511	3.198509e-01	6.335292e-01
ENSMUSG00000033174.17	Mgll	0.771698	17957.000000	0.012961	0.022128	3.181694e-01	6.335292e-01
ENSMUSG00000108269.1	Gm18422	inf	18145.000000	0.000000	0.004797	3.198509e-01	6.335292e-01
ENSMUSG00000031893.6	Tsnaxip1	1.050598	18051.000000	0.010240	0.021210	3.205002e-01	6.335292e-01
ENSMUSG00000063142.13	Kcnma1	1.262574	17647.500000	0.066232	0.158906	2.085005e-01	6.335292e-01
ENSMUSG00000031887.13	Tradd	0.780014	17861.000000	0.029450	0.050571	2.806004e-01	6.335292e-01
ENSMUSG00000063145.10	Bbs5	0.792131	17657.500000	0.056885	0.098505	2.162830e-01	6.335292e-01
ENSMUSG00000061458.8	Nol10	-0.803385	19103.000000	0.128577	0.073675	1.104335e-01	6.335292e-01
ENSMUSG00000063172.13	Hspb11	0.924943	17474.500000	0.045175	0.085770	9.164969e-02	6.335292e-01
ENSMUSG00000084641.1	n-R5s21	inf	18145.000000	0.000000	0.006294	3.198509e-01	6.335292e-01
ENSMUSG00000079547.3	H2-DMb1	inf	18145.000000	0.000000	0.004359	3.198509e-01	6.335292e-01
ENSMUSG00000104379.1	Gm37509	-inf	18527.000000	0.023050	0.000000	8.299474e-02	6.335292e-01
ENSMUSG00000066043.13	Phactr4	-0.303437	20168.500000	0.626506	0.507670	4.258101e-02	6.335292e-01
ENSMUSG00000027968.11	Larp7	-0.266535	18698.000000	0.056129	0.046661	2.358701e-01	6.335292e-01
ENSMUSG00000066037.14	Hnrnpr	0.450601	16816.000000	0.392785	0.536784	1.198077e-01	6.335292e-01
ENSMUSG00000027977.15	Ndst3	2.615206	18048.000000	0.003369	0.020640	3.128791e-01	6.335292e-01
ENSMUSG00000066036.14	Ubr4	0.557876	17608.500000	0.103483	0.152337	3.004974e-01	6.335292e-01
ENSMUSG00000108861.1	5930435M05Rik	-inf	18527.000000	0.018148	0.000000	8.299474e-02	6.335292e-01
ENSMUSG00000027993.16	Trim2	0.049740	16883.000000	2.670106	2.763769	2.077024e-01	6.335292e-01
ENSMUSG00000103408.1	Gm37933	-inf	18336.000000	0.007601	0.000000	3.198509e-01	6.335292e-01
ENSMUSG00000097596.1	Gm26673	-0.738465	19485.000000	0.310919	0.186357	9.643227e-02	6.335292e-01
ENSMUSG00000108858.1	Gm4587	inf	18145.000000	0.000000	0.006052	3.198509e-01	6.335292e-01
ENSMUSG00000027997.9	Casp6	-inf	18431.500000	0.016676	0.000000	1.578436e-01	6.335292e-01
ENSMUSG00000027998.11	Plrg1	-0.595540	18998.500000	0.072863	0.048221	6.895552e-02	6.335292e-01
ENSMUSG00000066007.15	Zfp600	-inf	18336.000000	0.005638	0.000000	3.198509e-01	6.335292e-01
ENSMUSG00000066000.12	2610305D13Rik	-inf	18527.000000	0.015652	0.000000	8.299474e-02	6.335292e-01
ENSMUSG00000103412.1	Gm37340	inf	18145.000000	0.000000	0.004471	3.198509e-01	6.335292e-01
ENSMUSG00000027966.19	Col11a1	inf	18049.500000	0.000000	0.009408	1.578436e-01	6.335292e-01
ENSMUSG00000027962.14	Vcam1	inf	18145.000000	0.000000	0.008941	3.198509e-01	6.335292e-01
ENSMUSG00000027959.13	Sass6	-0.268674	19684.000000	0.425057	0.352832	9.122729e-02	6.335292e-01
ENSMUSG00000027956.11	Tmem144	-0.609310	19613.000000	0.320474	0.210074	7.242583e-02	6.335292e-01
ENSMUSG00000027886.7	1700013F07Rik	inf	18145.000000	0.000000	0.003194	3.198509e-01	6.335292e-01
ENSMUSG00000027889.17	Ampd2	-0.812647	18525.000000	0.017188	0.009786	1.812444e-01	6.335292e-01
ENSMUSG00000027890.17	Gstm4	-inf	18431.500000	0.010527	0.000000	1.578436e-01	6.335292e-01
ENSMUSG00000027893.14	Ahcyl1	-0.357970	19247.000000	0.416919	0.325306	2.449560e-01	6.335292e-01
ENSMUSG00000097615.1	Gm2061	-inf	18336.000000	0.005624	0.000000	3.198509e-01	6.335292e-01
ENSMUSG00000066148.3	Prpf4	-0.752583	18722.000000	0.064218	0.038116	2.590994e-01	6.335292e-01
ENSMUSG00000083397.1	Gm5466	-inf	18336.000000	0.004609	0.000000	3.198509e-01	6.335292e-01
ENSMUSG00000028005.13	Gucy1b3	0.795417	17588.000000	0.040148	0.069679	1.087268e-01	6.335292e-01
ENSMUSG00000066097.6	Cyp2j11	inf	18049.500000	0.000000	0.007765	1.578436e-01	6.335292e-01
ENSMUSG00000027933.11	Ints3	-0.503946	19375.500000	0.214598	0.151329	8.744791e-02	6.335292e-01
ENSMUSG00000066060.5	Gm12866	-inf	18336.000000	0.005886	0.000000	3.198509e-01	6.335292e-01
ENSMUSG00000027938.11	Creb3l4	-inf	18336.000000	0.005756	0.000000	3.198509e-01	6.335292e-01
ENSMUSG00000027939.11	Nup210l	-1.599612	18530.000000	0.029953	0.009884	2.489771e-01	6.335292e-01
ENSMUSG00000066058.11	Cldn19	-inf	18336.000000	0.005867	0.000000	3.198509e-01	6.335292e-01
ENSMUSG00000027950.7	Chrnb2	-inf	18431.500000	0.011116	0.000000	1.578436e-01	6.335292e-01
ENSMUSG00000027951.16	Adar	0.666367	17533.000000	0.096369	0.152945	2.418531e-01	6.335292e-01
ENSMUSG00000027931.12	Npr1	-inf	18336.000000	0.003711	0.000000	3.198509e-01	6.335292e-01
ENSMUSG00000065979.12	Cpped1	0.270549	17413.000000	0.202702	0.244513	2.416951e-01	6.335292e-01
ENSMUSG00000103415.1	Gm37339	-inf	18336.000000	0.006472	0.000000	3.198509e-01	6.335292e-01
ENSMUSG00000028015.3	Ctso	0.413141	17535.500000	0.162559	0.216461	3.155163e-01	6.335292e-01
ENSMUSG00000028089.5	Chd1l	-0.509612	19065.000000	0.191282	0.134358	1.887348e-01	6.335292e-01
ENSMUSG00000097576.1	D930030I03Rik	-inf	18336.000000	0.007131	0.000000	3.198509e-01	6.335292e-01
ENSMUSG00000028107.14	Tars2	-1.107019	18724.000000	0.062220	0.028886	2.102741e-01	6.335292e-01
ENSMUSG00000097573.2	G730003C15Rik	inf	18145.000000	0.000000	0.004386	3.198509e-01	6.335292e-01
ENSMUSG00000097572.1	Gm26797	inf	17954.000000	0.000000	0.018347	8.299474e-02	6.335292e-01
ENSMUSG00000028111.4	Ctsk	1.347623	17654.500000	0.025809	0.065682	1.394473e-01	6.335292e-01
ENSMUSG00000028115.16	Bnipl	-inf	18431.500000	0.007448	0.000000	1.578436e-01	6.335292e-01
ENSMUSG00000028082.13	Sh3d19	0.170684	17045.000000	1.428711	1.608145	2.627877e-01	6.335292e-01
ENSMUSG00000028116.13	Myoz2	-inf	18336.000000	0.010754	0.000000	3.198509e-01	6.335292e-01
ENSMUSG00000097567.1	Gm26637	inf	18145.000000	0.000000	0.007013	3.198509e-01	6.335292e-01
ENSMUSG00000097566.1	A930024N18Rik	inf	18145.000000	0.000000	0.006111	3.198509e-01	6.335292e-01
ENSMUSG00000097565.1	Gm26965	-1.081667	18525.000000	0.019576	0.009249	1.812444e-01	6.335292e-01
ENSMUSG00000028132.15	Tmem56	0.820811	17639.000000	0.066804	0.118003	2.463604e-01	6.335292e-01
ENSMUSG00000028133.17	Rwdd3	-inf	18336.000000	0.004457	0.000000	3.198509e-01	6.335292e-01
ENSMUSG00000028137.9	Celf3	inf	18145.000000	0.000000	0.003565	3.198509e-01	6.335292e-01
ENSMUSG00000028141.10	Oaz3	-inf	18527.000000	0.014594	0.000000	8.299474e-02	6.335292e-01
ENSMUSG00000028121.8	Bcar3	1.607262	18050.000000	0.005628	0.017146	3.179464e-01	6.335292e-01
ENSMUSG00000027883.15	Gpsm2	-0.674811	18950.000000	0.176974	0.110859	2.405239e-01	6.335292e-01
ENSMUSG00000028080.15	Lrba	0.191051	16327.000000	1.030255	1.176133	6.609307e-02	6.335292e-01
ENSMUSG00000028070.7	Apoa1bp	-0.365725	18874.000000	0.112999	0.087696	2.529772e-01	6.335292e-01
ENSMUSG00000028017.7	Egf	-2.269561	18433.000000	0.017119	0.003550	3.128791e-01	6.335292e-01
ENSMUSG00000028018.15	Gstcd	-0.825692	19040.500000	0.168975	0.095337	1.632327e-01	6.335292e-01
ENSMUSG00000097589.9	Dleu2	-0.356466	19774.500000	1.704782	1.331564	1.484908e-01	6.335292e-01
ENSMUSG00000028033.16	Kcnq5	0.947814	17757.000000	0.035892	0.069234	2.102741e-01	6.335292e-01
ENSMUSG00000028034.15	Fubp1	0.404702	16445.000000	0.500662	0.662783	6.263955e-02	6.335292e-01
ENSMUSG00000097587.1	4930578M01Rik	-1.365482	18714.000000	0.035100	0.013622	9.523348e-02	6.335292e-01
ENSMUSG00000028037.13	Ifi44	inf	17858.500000	0.000000	0.015606	4.493548e-02	6.335292e-01
ENSMUSG00000108842.1	Gm45001	-inf	18336.000000	0.003024	0.000000	3.198509e-01	6.335292e-01
ENSMUSG00000097585.2	E230029C05Rik	-1.113048	18815.000000	0.088688	0.041002	1.681604e-01	6.335292e-01
ENSMUSG00000028048.11	Gba	1.253254	17769.000000	0.011463	0.027324	9.664119e-02	6.335292e-01
ENSMUSG00000028049.15	Scamp3	-0.576947	18900.000000	0.124606	0.083534	2.100652e-01	6.335292e-01
ENSMUSG00000028051.10	Hcn3	inf	18145.000000	0.000000	0.003127	3.198509e-01	6.335292e-01
ENSMUSG00000028053.13	Ash1l	-0.195306	19857.000000	0.913718	0.798030	1.148657e-01	6.335292e-01
ENSMUSG00000097579.1	Gm26799	inf	17954.000000	0.000000	0.018652	8.299474e-02	6.335292e-01
ENSMUSG00000028062.15	Lamtor2	-1.143485	19213.500000	0.144250	0.065297	6.804619e-02	6.335292e-01
ENSMUSG00000065915.1	Gm24445	inf	18049.500000	0.000000	0.013603	1.578436e-01	6.335292e-01
ENSMUSG00000097580.1	Gm5432	inf	18145.000000	0.000000	0.008358	3.198509e-01	6.335292e-01
ENSMUSG00000103454.1	Gm38098	inf	18145.000000	0.000000	0.006569	3.198509e-01	6.335292e-01
ENSMUSG00000027881.14	Prpf38b	-0.326436	19464.000000	0.283418	0.226027	1.093020e-01	6.335292e-01
ENSMUSG00000027879.9	Sec22b	0.731714	17572.000000	0.059355	0.098565	1.776495e-01	6.335292e-01
ENSMUSG00000027678.17	Ncoa3	-0.198121	19648.000000	0.500260	0.436069	1.318743e-01	6.335292e-01
ENSMUSG00000027680.15	Fxr1	-0.395533	19690.000000	0.816931	0.621038	1.472862e-01	6.335292e-01
ENSMUSG00000027684.16	Mecom	-2.436490	18432.000000	0.025747	0.004756	3.154061e-01	6.335292e-01
ENSMUSG00000066568.12	Lsm14a	-0.509706	19573.500000	0.341078	0.239561	8.548644e-02	6.335292e-01
ENSMUSG00000066554.6	Gm10167	-inf	18336.000000	0.004555	0.000000	3.198509e-01	6.335292e-01
ENSMUSG00000083340.1	Gm13156	inf	18049.500000	0.000000	0.010418	1.578436e-01	6.335292e-01
ENSMUSG00000097655.2	Gm26713	-inf	18336.000000	0.002715	0.000000	3.198509e-01	6.335292e-01
ENSMUSG00000027712.13	Anxa5	-0.460355	18705.000000	0.058326	0.042392	2.536802e-01	6.335292e-01
ENSMUSG00000097652.2	Mhrt	inf	17954.000000	0.000000	0.018297	8.299474e-02	6.335292e-01
ENSMUSG00000103349.1	Gm36888	inf	18145.000000	0.000000	0.007101	3.198509e-01	6.335292e-01
ENSMUSG00000066475.6	Gm10268	-inf	18336.000000	0.004709	0.000000	3.198509e-01	6.335292e-01
ENSMUSG00000066440.4	Zfyve26	-0.432935	19266.000000	0.267977	0.198505	1.730084e-01	6.335292e-01
ENSMUSG00000027737.10	Slc7a11	-1.381734	18525.000000	0.022551	0.008654	1.812444e-01	6.335292e-01
ENSMUSG00000027739.9	Rab33b	-0.756008	18894.500000	0.166389	0.098525	2.839729e-01	6.335292e-01
ENSMUSG00000027742.13	Cog6	-0.807541	18902.000000	0.072163	0.041231	1.039321e-01	6.335292e-01
ENSMUSG00000027674.16	Pex5l	0.075197	16935.000000	14.946795	15.746525	2.265109e-01	6.335292e-01
ENSMUSG00000027671.14	Actl6a	-0.650954	18857.500000	0.174921	0.111400	3.121245e-01	6.335292e-01
ENSMUSG00000027667.13	Zfp639	-0.645613	19074.000000	0.220042	0.140656	2.291865e-01	6.335292e-01
ENSMUSG00000027665.13	Pik3ca	-0.197819	19176.000000	0.425942	0.371365	2.856233e-01	6.335292e-01
ENSMUSG00000027598.16	Itch	-0.251277	20425.000000	1.930338	1.621778	4.182665e-02	6.335292e-01
ENSMUSG00000027602.9	Map1lc3a	-0.841511	19133.000000	0.181881	0.101500	1.239041e-01	6.335292e-01
ENSMUSG00000027606.12	Dnajc5b	inf	18145.000000	0.000000	0.004578	3.198509e-01	6.335292e-01
ENSMUSG00000027612.7	Mmp24	1.270353	18051.000000	0.006060	0.014617	3.205002e-01	6.335292e-01
ENSMUSG00000027618.17	Nfs1	-0.265571	19215.000000	0.212182	0.176507	1.511864e-01	6.335292e-01
ENSMUSG00000027624.17	Epb41l1	0.497446	17273.000000	0.217721	0.307360	2.141653e-01	6.335292e-01
ENSMUSG00000027635.15	Dsn1	inf	18049.500000	0.000000	0.008346	1.578436e-01	6.335292e-01
ENSMUSG00000066438.6	Plekhd1	-inf	18431.500000	0.007367	0.000000	1.578436e-01	6.335292e-01
ENSMUSG00000027636.11	Sla2	-inf	18336.000000	0.004515	0.000000	3.198509e-01	6.335292e-01
ENSMUSG00000066621.12	Tecpr1	-0.539253	18922.000000	0.115473	0.079460	1.952412e-01	6.335292e-01
ENSMUSG00000027642.15	Rpn2	-0.344979	19161.500000	0.263671	0.207593	2.257930e-01	6.335292e-01
ENSMUSG00000103329.2	Gm42492	inf	18145.000000	0.000000	0.004153	3.198509e-01	6.335292e-01
ENSMUSG00000027646.15	Src	1.574891	17852.500000	0.015302	0.045587	2.346721e-01	6.335292e-01
ENSMUSG00000027651.16	Rprd1b	0.543985	17513.000000	0.141253	0.205947	2.770374e-01	6.335292e-01
ENSMUSG00000097665.1	Gm16853	-inf	18431.500000	0.011306	0.000000	1.578436e-01	6.335292e-01
ENSMUSG00000097662.1	Gm2093	inf	18145.000000	0.000000	0.003367	3.198509e-01	6.335292e-01
ENSMUSG00000027637.3	1110008F13Rik	0.585817	17488.500000	0.072644	0.109031	1.232424e-01	6.335292e-01
ENSMUSG00000027750.16	Postn	inf	18145.000000	0.000000	0.005389	3.198509e-01	6.335292e-01
ENSMUSG00000066406.15	Akap13	0.403414	17592.000000	0.093478	0.123637	2.301535e-01	6.335292e-01
ENSMUSG00000066392.11	Nrxn3	-0.032455	19388.000000	0.484010	0.473243	2.024479e-01	6.335292e-01
ENSMUSG00000027831.9	Veph1	-1.267261	18431.000000	0.020029	0.008321	3.179464e-01	6.335292e-01
ENSMUSG00000027832.5	Ptx3	inf	18145.000000	0.000000	0.004074	3.198509e-01	6.335292e-01
ENSMUSG00000027834.15	Serpini1	1.158142	17743.000000	0.064941	0.144930	2.999000e-01	6.335292e-01
ENSMUSG00000097623.7	B230323A14Rik	-inf	18336.000000	0.010240	0.000000	3.198509e-01	6.335292e-01
ENSMUSG00000027843.13	Ptpn22	inf	18145.000000	0.000000	0.004578	3.198509e-01	6.335292e-01
ENSMUSG00000097622.1	A330033J07Rik	-inf	18336.000000	0.005549	0.000000	3.198509e-01	6.335292e-01
ENSMUSG00000027852.14	Nras	0.614262	17647.000000	0.085248	0.130496	2.782683e-01	6.335292e-01
ENSMUSG00000027829.15	Ccnl1	-0.401569	19943.000000	0.452073	0.342235	5.463666e-02	6.335292e-01
ENSMUSG00000027854.12	Sike1	-0.622240	18915.000000	0.110235	0.071615	2.119907e-01	6.335292e-01
ENSMUSG00000027860.15	Vangl1	0.479427	17583.000000	0.064015	0.089249	1.555115e-01	6.335292e-01
ENSMUSG00000097621.1	Gm26562	inf	18145.000000	0.000000	0.006677	3.198509e-01	6.335292e-01
ENSMUSG00000066196.11	Spag8	inf	18145.000000	0.000000	0.003785	3.198509e-01	6.335292e-01
ENSMUSG00000066189.9	Cacng3	-1.850902	18431.000000	0.014346	0.003977	3.179464e-01	6.335292e-01
ENSMUSG00000097618.1	Gm26507	inf	18145.000000	0.000000	0.011280	3.198509e-01	6.335292e-01
ENSMUSG00000066175.2	2510046G10Rik	2.127740	18048.000000	0.003852	0.016834	3.128791e-01	6.335292e-01
ENSMUSG00000066170.6	E230001N04Rik	1.978320	17471.500000	0.021618	0.085182	4.017282e-02	6.335292e-01
ENSMUSG00000027859.10	Ngf	inf	18145.000000	0.000000	0.019384	3.198509e-01	6.335292e-01
ENSMUSG00000027880.6	Slc25a54	inf	18145.000000	0.000000	0.005419	3.198509e-01	6.335292e-01
ENSMUSG00000027828.12	Ssr3	-0.520576	18916.000000	0.143806	0.100246	2.542934e-01	6.335292e-01
ENSMUSG00000103380.1	Gm37756	-inf	18336.000000	0.004108	0.000000	3.198509e-01	6.335292e-01
ENSMUSG00000103366.1	C630004L07Rik	-inf	18431.500000	0.013302	0.000000	1.578436e-01	6.335292e-01
ENSMUSG00000027774.16	Gfm1	-0.541242	18898.000000	0.108894	0.074830	1.985139e-01	6.335292e-01
ENSMUSG00000066279.3	Chrna10	-inf	18336.000000	0.007879	0.000000	3.198509e-01	6.335292e-01
ENSMUSG00000093149.1	Gm23374	-inf	18336.000000	0.005031	0.000000	3.198509e-01	6.335292e-01
ENSMUSG00000027792.11	Bche	-0.443651	19114.000000	0.398325	0.292877	2.767734e-01	6.335292e-01
ENSMUSG00000103375.1	Gm37181	inf	18145.000000	0.000000	0.003571	3.198509e-01	6.335292e-01
ENSMUSG00000027796.2	Smad9	-1.380846	18526.000000	0.023593	0.009060	2.555880e-01	6.335292e-01
ENSMUSG00000027823.9	Gmps	-0.622032	19157.000000	0.218272	0.141823	1.577846e-01	6.335292e-01
ENSMUSG00000027799.12	Nbea	-0.142339	19894.000000	3.962809	3.590501	1.254802e-01	6.335292e-01
ENSMUSG00000108888.1	Gm45231	inf	18145.000000	0.000000	0.006279	3.198509e-01	6.335292e-01
ENSMUSG00000027803.14	Wwtr1	-inf	18336.000000	0.005506	0.000000	3.198509e-01	6.335292e-01
ENSMUSG00000027804.13	Ppid	-0.768093	19051.500000	0.180637	0.106069	1.920922e-01	6.335292e-01
ENSMUSG00000027806.9	Tsc22d2	-0.374035	19322.000000	0.447271	0.345124	1.997509e-01	6.335292e-01
ENSMUSG00000027808.8	Serp1	-0.690424	18617.000000	0.049776	0.030845	2.844254e-01	6.335292e-01
ENSMUSG00000027810.14	Eif2a	0.739229	16876.000000	0.156888	0.261891	5.348601e-02	6.335292e-01
ENSMUSG00000097625.1	Gm26561	-0.345690	19621.500000	0.391200	0.307847	9.795833e-02	6.335292e-01
ENSMUSG00000027800.14	Tm4sf1	-inf	18336.000000	0.005156	0.000000	3.198509e-01	6.335292e-01
ENSMUSG00000027597.15	Ahcy	inf	18145.000000	0.000000	0.006893	3.198509e-01	6.335292e-01
ENSMUSG00000097561.1	4632411P08Rik	-inf	18336.000000	0.002562	0.000000	3.198509e-01	6.335292e-01
ENSMUSG00000028158.14	Mttp	-0.725155	18899.000000	0.077157	0.046674	1.391156e-01	6.335292e-01
ENSMUSG00000028519.16	Dab1	-0.381688	19012.500000	0.137203	0.105309	1.784796e-01	6.335292e-01
ENSMUSG00000083569.1	Gm13666	inf	18145.000000	0.000000	0.011700	3.198509e-01	6.335292e-01
ENSMUSG00000028522.16	Mier1	-0.321559	19990.000000	0.490921	0.392838	5.547842e-02	6.335292e-01
ENSMUSG00000108793.1	Gm45213	-1.846805	18527.000000	0.022793	0.006337	1.781902e-01	6.335292e-01
ENSMUSG00000028527.18	Ak4	inf	18145.000000	0.000000	0.006022	3.198509e-01	6.335292e-01
ENSMUSG00000028530.14	Jak1	-0.807350	18856.000000	0.177824	0.101614	3.038670e-01	6.335292e-01
ENSMUSG00000097434.2	Gm16630	inf	18145.000000	0.000000	0.010000	3.198509e-01	6.335292e-01
ENSMUSG00000097433.1	Gm26781	-2.227120	18724.000000	0.036649	0.007828	8.843948e-02	6.335292e-01
ENSMUSG00000097419.1	Gm26666	-inf	18336.000000	0.007017	0.000000	3.198509e-01	6.335292e-01
ENSMUSG00000028542.17	Slc6a9	-0.559272	19552.000000	0.317093	0.215194	9.216421e-02	6.335292e-01
ENSMUSG00000097416.2	Gm26670	-inf	18622.500000	0.023358	0.000000	4.493548e-02	6.335292e-01
ENSMUSG00000028546.17	Elavl4	-0.044143	17671.500000	0.077562	0.075224	1.919313e-01	6.335292e-01
ENSMUSG00000097414.1	B130046B21Rik	0.911132	17956.000000	0.014351	0.026987	1.812444e-01	6.335292e-01
ENSMUSG00000028551.14	Cdkn2c	inf	18145.000000	0.000000	0.002455	3.198509e-01	6.335292e-01
ENSMUSG00000028553.12	Angptl3	-inf	18336.000000	0.002562	0.000000	3.198509e-01	6.335292e-01
ENSMUSG00000028514.15	Usp24	0.307770	16575.000000	0.620559	0.768124	9.014501e-02	6.335292e-01
ENSMUSG00000028497.12	Hacd4	-0.905769	18618.000000	0.037103	0.019804	2.065106e-01	6.335292e-01
ENSMUSG00000028494.12	Plin2	inf	18145.000000	0.000000	0.004859	3.198509e-01	6.335292e-01
ENSMUSG00000097440.1	Gm6277	inf	18145.000000	0.000000	0.003127	3.198509e-01	6.335292e-01
ENSMUSG00000028445.7	Enho	-1.735407	18630.500000	0.061241	0.018392	2.322655e-01	6.335292e-01
ENSMUSG00000028447.11	Dctn3	-0.736349	18942.000000	0.150658	0.090434	2.163092e-01	6.335292e-01
ENSMUSG00000028451.12	1700022I11Rik	1.075379	17956.000000	0.010434	0.021986	2.572596e-01	6.335292e-01
ENSMUSG00000028453.10	Fancg	-1.800095	18718.000000	0.043107	0.012379	9.246733e-02	6.335292e-01
ENSMUSG00000097456.7	Gm16958	1.250984	17854.500000	0.022256	0.052971	2.370963e-01	6.335292e-01
ENSMUSG00000097454.1	Gm26892	-inf	18336.000000	0.003284	0.000000	3.198509e-01	6.335292e-01
ENSMUSG00000028458.12	Tesk1	1.125019	17956.000000	0.010240	0.022333	1.812444e-01	6.335292e-01
ENSMUSG00000028555.15	Ttc39a	-inf	18431.500000	0.009651	0.000000	1.578436e-01	6.335292e-01
ENSMUSG00000108800.1	1700011C11Rik	-inf	18527.000000	0.015498	0.000000	8.299474e-02	6.335292e-01
ENSMUSG00000088979.1	Gm23758	-inf	18336.000000	0.005114	0.000000	3.198509e-01	6.335292e-01
ENSMUSG00000028464.16	Tpm2	inf	18145.000000	0.000000	0.007013	3.198509e-01	6.335292e-01
ENSMUSG00000028469.15	Npr2	-inf	18336.000000	0.003903	0.000000	3.198509e-01	6.335292e-01
ENSMUSG00000028479.18	Gne	0.760537	17775.000000	0.035029	0.059344	2.526585e-01	6.335292e-01
ENSMUSG00000097441.1	Gm26633	-inf	18336.000000	0.004457	0.000000	3.198509e-01	6.335292e-01
ENSMUSG00000028487.18	Bnc2	-1.633074	18431.000000	0.013848	0.004465	3.179464e-01	6.335292e-01
ENSMUSG00000028488.15	Sh3gl2	0.709124	17338.000000	0.293157	0.479256	2.508862e-01	6.335292e-01
ENSMUSG00000097452.1	Gm2824	inf	18145.000000	0.000000	0.006677	3.198509e-01	6.335292e-01
ENSMUSG00000028556.15	Dock7	-1.214970	18812.500000	0.047753	0.020571	1.037375e-01	6.335292e-01
ENSMUSG00000028565.18	Nfia	0.194434	16710.500000	2.521828	2.885664	1.553771e-01	6.335292e-01
ENSMUSG00000028567.8	Txndc12	-0.214416	19080.500000	0.183356	0.158033	1.990349e-01	6.335292e-01
ENSMUSG00000028626.5	Col9a2	-inf	18336.000000	0.008667	0.000000	3.198509e-01	6.335292e-01
ENSMUSG00000028631.7	Kcnq4	-inf	18336.000000	0.005316	0.000000	3.198509e-01	6.335292e-01
ENSMUSG00000097379.1	Gm26873	-inf	18431.500000	0.013264	0.000000	1.578436e-01	6.335292e-01
ENSMUSG00000028637.15	Ccdc30	-2.956465	18527.000000	0.033747	0.004348	1.781902e-01	6.335292e-01
ENSMUSG00000028639.14	Ybx1	-0.517421	19298.000000	0.218693	0.152783	1.086088e-01	6.335292e-01
ENSMUSG00000097377.1	Gm10822	0.758802	18051.000000	0.007591	0.012845	3.205002e-01	6.335292e-01
ENSMUSG00000028641.16	P3h1	1.318689	17762.000000	0.024189	0.060337	1.584469e-01	6.335292e-01
ENSMUSG00000028617.10	Lrrc42	0.409865	17782.000000	0.040512	0.053822	2.348466e-01	6.335292e-01
ENSMUSG00000093314.1	Mir5136	-inf	18336.000000	0.008518	0.000000	3.198509e-01	6.335292e-01
ENSMUSG00000028645.11	Slc2a1	-0.294747	19073.000000	0.250363	0.204100	2.610870e-01	6.335292e-01
ENSMUSG00000097372.1	Gm26876	-inf	18336.000000	0.005156	0.000000	3.198509e-01	6.335292e-01
ENSMUSG00000097368.2	Gm10390	-inf	18336.000000	0.004488	0.000000	3.198509e-01	6.335292e-01
ENSMUSG00000097367.1	Gm26718	2.520342	17665.500000	0.010032	0.057553	5.423129e-02	6.335292e-01
ENSMUSG00000028671.16	Gale	inf	17954.000000	0.000000	0.031615	8.299474e-02	6.335292e-01
ENSMUSG00000097364.1	Gm26719	inf	18145.000000	0.000000	0.003059	3.198509e-01	6.335292e-01
ENSMUSG00000065564.1	Mirlet7b	inf	18049.500000	0.000000	0.008066	1.578436e-01	6.335292e-01
ENSMUSG00000097375.2	6720427I07Rik	0.761209	17663.500000	0.046042	0.078038	1.857524e-01	6.335292e-01
ENSMUSG00000103553.1	Gm38218	-inf	18431.500000	0.014582	0.000000	1.578436e-01	6.335292e-01
[truncated: 46,532 more rows]

## Sheet: Oligo_IFN2_v_Sal
GID	gene	log2(fold-change)	stat	sample1 mean	sample2 mean	pval	qval
ENSMUSG00000060802.8	B2m	9.007160	1168.000000	0.008942	4.600869	1.105791e-65	1.857065e-61
ENSMUSG00000073411.11	H2-D1	7.321882	2580.000000	0.018920	3.027100	2.346056e-57	1.969983e-53
ENSMUSG00000061232.15	H2-K1	8.994331	5093.000000	0.003231	1.647889	2.192657e-45	1.227449e-41
ENSMUSG00000027546.15	Atp9a	-2.073920	31894.500000	2.805232	0.666280	1.054919e-37	4.429076e-34
ENSMUSG00000067212.8	H2-T23	8.408841	6840.000000	0.005963	2.026530	1.599845e-37	5.373560e-34
ENSMUSG00000024940.10	Ltbp3	-inf	29223.000000	0.941609	0.000000	4.427100e-36	1.239145e-32
ENSMUSG00000046879.6	Irgm1	7.636409	8662.000000	0.005821	1.158279	4.153865e-30	9.965716e-27
ENSMUSG00000071550.13	Cfap44	inf	8977.000000	0.000000	0.730165	3.029601e-29	6.359889e-26
ENSMUSG00000069874.7	Irgm2	inf	9263.500000	0.000000	1.032006	3.635956e-28	6.784695e-25
ENSMUSG00000092274.2	Neat1	1.254340	6729.000000	5.682494	13.556041	1.440956e-26	2.362500e-23
ENSMUSG00000073418.4	C4b	3.804555	8798.000000	0.074120	1.035667	1.547428e-26	2.362500e-23
ENSMUSG00000073555.1	Gm4951	inf	9741.000000	0.000000	1.573157	2.103759e-26	2.944211e-23
ENSMUSG00000092341.2	Malat1	0.601651	6797.000000	213.929482	324.627824	2.834179e-26	3.661323e-23
ENSMUSG00000078921.3	Tgtp2	inf	11078.000000	0.000000	1.037584	1.060443e-21	1.272078e-18
ENSMUSG00000092267.1	Gm20417	0.632487	8125.000000	11.171582	17.318580	6.985165e-21	7.820590e-18
ENSMUSG00000054072.11	Iigp1	inf	11937.500000	0.000000	1.999151	7.536433e-19	7.910429e-16
ENSMUSG00000040253.15	Gbp7	inf	12797.000000	0.000000	0.587038	4.009165e-16	3.960583e-13
ENSMUSG00000035929.11	H2-Q4	inf	13179.000000	0.000000	0.394406	5.971024e-15	5.570966e-12
ENSMUSG00000074151.12	Nlrc5	inf	13274.500000	0.000000	0.422080	1.163355e-14	1.028283e-11
ENSMUSG00000029561.17	Oasl2	inf	13370.000000	0.000000	0.467775	2.259238e-14	1.897083e-11
ENSMUSG00000049252.17	Lrp1b	0.458486	10028.000000	18.663235	25.645133	2.732739e-14	2.185410e-11
ENSMUSG00000090942.1	F830016B08Rik	inf	13656.500000	0.000000	0.514448	1.623072e-13	1.238994e-10
ENSMUSG00000027375.14	Mal	-0.951956	25887.500000	4.333369	2.240054	1.281009e-12	9.353595e-10
ENSMUSG00000003974.6	Grm3	-0.700245	25828.000000	7.886210	4.853707	2.039465e-12	1.427116e-09
ENSMUSG00000098178.1	Gm42418	-0.451076	25741.000000	40.011129	29.268033	3.638664e-12	2.444309e-09
ENSMUSG00000016496.7	Cd274	inf	14134.000000	0.000000	0.431531	4.077365e-12	2.633664e-09
ENSMUSG00000037921.15	Ddx60	inf	14229.500000	0.000000	0.320218	7.698459e-12	4.788442e-09
ENSMUSG00000040483.15	Xaf1	2.382663	12853.000000	0.113506	0.591931	2.330734e-11	1.397941e-08
ENSMUSG00000070327.14	Rnf213	3.874459	13500.000000	0.038615	0.566354	2.584855e-11	1.473527e-08
ENSMUSG00000028268.14	Gbp3	inf	14420.500000	0.000000	0.299604	2.719980e-11	1.473527e-08
ENSMUSG00000024338.14	Psmb8	inf	14420.500000	0.000000	0.341157	2.719980e-11	1.473527e-08
ENSMUSG00000037321.17	Tap1	inf	14516.000000	0.000000	0.257459	5.090134e-11	2.671366e-08
ENSMUSG00000038507.6	Parp12	4.690908	14183.000000	0.012584	0.325019	6.607088e-11	3.362407e-08
ENSMUSG00000082292.3	Gm12250	inf	14611.500000	0.000000	0.370425	9.497998e-11	4.691452e-08
ENSMUSG00000037685.15	Atp8a1	-0.630906	25152.000000	4.124131	2.663243	1.489861e-10	7.148777e-08
ENSMUSG00000031425.15	Plp1	-0.362182	25116.000000	26.694805	20.768213	1.873875e-10	8.741626e-08
ENSMUSG00000040033.15	Stat2	2.391745	13228.500000	0.095302	0.500139	2.137845e-10	9.703504e-08
ENSMUSG00000033355.6	Rtp4	5.858606	14601.000000	0.004657	0.270250	2.206929e-10	9.753466e-08
ENSMUSG00000096727.2	Psmb9	inf	14802.500000	0.000000	0.269218	3.278780e-10	1.376596e-07
ENSMUSG00000063388.4	BC023105	inf	14802.500000	0.000000	0.442277	3.278780e-10	1.376596e-07
ENSMUSG00000064215.13	Ifi27	2.187572	13353.000000	0.100847	0.459398	4.129765e-10	1.691592e-07
ENSMUSG00000027233.4	Patl2	5.386589	14707.000000	0.005821	0.243529	4.622982e-10	1.848532e-07
ENSMUSG00000002325.14	Irf9	3.365583	14443.000000	0.024954	0.257203	4.805734e-10	1.876919e-07
ENSMUSG00000021270.13	Hsp90aa1	-1.011539	24787.000000	2.394454	1.187690	7.483703e-10	2.856393e-07
ENSMUSG00000110080.1	RP23-4P23.1	2.419260	14063.500000	0.086261	0.461408	9.858909e-10	3.679345e-07
ENSMUSG00000104093.1	A330015K06Rik	-0.871010	24703.000000	2.933347	1.603848	1.263319e-09	4.612214e-07
ENSMUSG00000042662.16	Dusp15	1.493500	12116.000000	0.614653	1.730688	1.534334e-09	5.482469e-07
ENSMUSG00000073144.4	4930599N23Rik	3.287617	14399.500000	0.038567	0.376604	2.359100e-09	8.253900e-07
ENSMUSG00000018899.16	Irf1	inf	15184.500000	0.000000	0.245980	3.779144e-09	1.269339e-06
ENSMUSG00000046718.7	Bst2	inf	15184.500000	0.000000	0.186197	3.779144e-09	1.269339e-06
ENSMUSG00000056073.14	Grik2	0.908351	12033.500000	4.042040	7.586502	8.770320e-09	2.888015e-06
ENSMUSG00000022906.15	Parp9	5.764506	15273.000000	0.004945	0.268802	1.670238e-08	5.394225e-06
ENSMUSG00000075555.11	Gm10863	1.704368	12905.000000	0.332914	1.084920	1.993040e-08	6.315303e-06
ENSMUSG00000037605.16	Adgrl3	1.412500	12572.000000	0.762150	2.028829	2.181963e-08	6.785906e-06
ENSMUSG00000074896.3	Ifit3	inf	15471.000000	0.000000	0.249568	2.298886e-08	7.019545e-06
ENSMUSG00000021097.14	Clmn	-0.938959	24064.000000	2.001538	1.044020	3.178841e-08	9.533117e-06
ENSMUSG00000058589.14	Anks1b	1.066497	12341.000000	2.010062	4.209759	3.682828e-08	1.085078e-05
ENSMUSG00000038831.16	Ralgps1	0.929472	12439.000000	0.986725	1.879296	3.886464e-08	1.125332e-05
ENSMUSG00000024339.12	Tap2	inf	15566.500000	0.000000	0.213270	4.175255e-08	1.188461e-05
ENSMUSG00000037997.12	Parp11	3.575228	15164.500000	0.022580	0.269136	8.162799e-08	2.284768e-05
ENSMUSG00000022899.8	Slc15a2	-2.669553	21742.500000	0.362169	0.056924	1.329902e-07	3.661372e-05
ENSMUSG00000022425.15	Enpp2	-0.435634	23927.000000	6.049980	4.473168	1.366335e-07	3.701005e-05
ENSMUSG00000056004.16	9330182L06Rik	0.971833	12872.500000	0.723490	1.419003	1.547937e-07	4.126357e-05
ENSMUSG00000026083.12	Eif5b	1.277349	13174.000000	0.388042	0.940587	1.791224e-07	4.700284e-05
ENSMUSG00000020486.18	Sept4	-0.723307	23773.000000	2.035289	1.232789	1.992434e-07	5.147837e-05
ENSMUSG00000049336.16	Tenm2	1.036783	13006.000000	1.315937	2.699837	3.036704e-07	7.727032e-05
ENSMUSG00000022548.14	Apod	0.773893	12731.000000	6.401587	10.945932	3.292292e-07	8.252351e-05
ENSMUSG00000026104.14	Stat1	2.644520	15299.000000	0.036360	0.227353	3.918658e-07	9.677932e-05
ENSMUSG00000029798.11	Herc6	inf	15948.500000	0.000000	0.164409	4.435251e-07	1.064080e-04
ENSMUSG00000028270.12	Gbp2	inf	15948.500000	0.000000	0.275586	4.435251e-07	1.064080e-04
ENSMUSG00000058070.14	Eml1	0.832237	12921.000000	1.122919	1.999293	4.919317e-07	1.163592e-04
ENSMUSG00000107736.1	Gm44148	3.828459	15521.500000	0.016751	0.237972	6.681579e-07	1.558478e-04
ENSMUSG00000022462.6	Slc38a2	1.018548	12975.000000	1.172958	2.376270	6.797038e-07	1.563691e-04
ENSMUSG00000048852.13	Gm12185	inf	16044.000000	0.000000	0.216859	7.961740e-07	1.806885e-04
ENSMUSG00000020181.15	Nav3	1.633451	13553.000000	0.819261	2.541791	9.397375e-07	2.104260e-04
ENSMUSG00000109408.1	Gm44935	2.539627	15030.000000	0.061111	0.355321	1.101208e-06	2.433380e-04
ENSMUSG00000025498.15	Irf7	inf	16139.500000	0.000000	0.123973	1.426179e-06	2.993906e-04
ENSMUSG00000056116.18	H2-T22	4.013012	15849.000000	0.010510	0.169686	1.399674e-06	2.993906e-04
ENSMUSG00000040265.16	Dnm3	0.358647	13030.000000	6.305920	8.085593	1.376914e-06	2.993906e-04
ENSMUSG00000029700.11	Slc13a1	-1.198239	22320.000000	0.836620	0.364605	1.421459e-06	2.993906e-04
ENSMUSG00000030849.18	Fgfr2	0.482569	13095.000000	4.844449	6.768806	1.859881e-06	3.856153e-04
ENSMUSG00000040328.14	Olfr56	4.418051	15936.500000	0.008543	0.182635	2.307795e-06	4.726476e-04
ENSMUSG00000023944.14	Hsp90ab1	-0.735106	23260.000000	2.109815	1.267522	2.342204e-06	4.739154e-04
ENSMUSG00000021091.8	Serpina3n	inf	16235.000000	0.000000	0.153613	2.549494e-06	5.037199e-04
ENSMUSG00000022309.8	Angpt1	inf	16235.000000	0.000000	0.338117	2.549494e-06	5.037199e-04
ENSMUSG00000028412.17	Slc44a1	0.581023	13171.500000	2.715299	4.061841	2.623128e-06	5.122420e-04
ENSMUSG00000021458.16	2010111I01Rik	0.784986	13279.000000	1.102881	1.900347	2.949347e-06	5.693256e-04
ENSMUSG00000022139.16	Mbnl2	-0.356527	23278.000000	5.493904	4.290971	3.040559e-06	5.802631e-04
ENSMUSG00000081769.8	Gm12216	5.178925	16135.000000	0.004129	0.149563	3.512662e-06	6.628276e-04
ENSMUSG00000079017.3	Ifi27l2a	4.656226	16142.000000	0.006321	0.159386	3.784346e-06	6.908078e-04
ENSMUSG00000036469.16	March1	0.553903	13251.000000	4.182711	6.140435	3.735047e-06	6.908078e-04
ENSMUSG00000063458.12	1700112E06Rik	1.092150	13568.000000	1.044828	2.227484	3.772989e-06	6.908078e-04
ENSMUSG00000066258.13	Trim12a	inf	16330.500000	0.000000	0.123738	4.548725e-06	8.126733e-04
ENSMUSG00000000275.16	Trim25	inf	16330.500000	0.000000	0.112813	4.548725e-06	8.126733e-04
ENSMUSG00000038301.15	Snx10	3.141782	15849.000000	0.023429	0.206787	5.426966e-06	9.519641e-04
ENSMUSG00000057716.6	Tmem178b	-0.398247	23146.000000	4.733340	3.591563	5.441738e-06	9.519641e-04
ENSMUSG00000086844.1	B230206H07Rik	1.392351	14155.000000	0.312928	0.821456	5.639514e-06	9.763917e-04
ENSMUSG00000037625.7	Cldn11	-0.519451	23082.500000	2.474127	1.726043	6.605186e-06	1.131913e-03
ENSMUSG00000034422.14	Parp14	inf	16426.000000	0.000000	0.154218	8.100807e-06	1.374191e-03
ENSMUSG00000040260.7	Daam2	-0.506978	23035.000000	2.824685	1.987717	8.579538e-06	1.440848e-03
ENSMUSG00000022108.7	Itm2b	0.674845	13483.000000	1.569499	2.505588	9.293713e-06	1.545333e-03
ENSMUSG00000019996.16	Map7	-0.316962	23002.000000	7.328136	5.882723	1.023203e-05	1.684673e-03
ENSMUSG00000048264.15	Dip2c	0.951960	13745.000000	0.840446	1.625842	1.177852e-05	1.920471e-03
ENSMUSG00000057143.15	Trim12c	inf	16521.500000	0.000000	0.108233	1.440200e-05	2.303496e-03
ENSMUSG00000034459.8	Ifit1	inf	16521.500000	0.000000	0.112411	1.440200e-05	2.303496e-03
ENSMUSG00000070565.11	Rasal2	0.834665	13713.000000	0.991724	1.768682	1.539694e-05	2.439399e-03
ENSMUSG00000038774.8	Ascc3	1.105509	13917.000000	0.592640	1.275211	1.572926e-05	2.451876e-03
ENSMUSG00000062078.14	Qk	0.234980	13581.000000	11.418886	13.438781	1.576769e-05	2.451876e-03
ENSMUSG00000050908.12	Tvp23a	3.179304	16141.000000	0.017456	0.158125	1.669929e-05	2.572916e-03
ENSMUSG00000028837.8	Psmb2	1.195511	14440.000000	0.243331	0.557291	1.781600e-05	2.720017e-03
ENSMUSG00000021010.7	Npas3	0.667697	13696.000000	2.793218	4.437123	2.441560e-05	3.694014e-03
ENSMUSG00000056144.14	Trim34a	inf	16617.000000	0.000000	0.110198	2.556427e-05	3.833271e-03
ENSMUSG00000023249.14	Parp3	3.694937	16330.500000	0.010049	0.130144	2.581738e-05	3.836966e-03
ENSMUSG00000015090.13	Ptgds	-1.138223	22728.000000	16.543542	7.516045	2.830717e-05	4.170093e-03
ENSMUSG00000031897.8	Psmb10	2.956185	16346.500000	0.017995	0.139652	3.015703e-05	4.403975e-03
ENSMUSG00000028677.18	Rnf220	0.450600	13754.500000	6.832509	9.337363	3.224629e-05	4.668484e-03
ENSMUSG00000029622.16	Arpc1b	1.733531	15687.000000	0.065333	0.217260	3.374327e-05	4.843458e-03
ENSMUSG00000053024.14	Cntn2	-0.643797	22545.000000	1.386063	0.887117	4.385510e-05	6.241547e-03
ENSMUSG00000105891.4	A230001M10Rik	-0.638180	22598.000000	2.872814	1.845849	4.795521e-05	6.767729e-03
ENSMUSG00000024308.14	Tapbp	3.163513	16332.000000	0.015978	0.143167	5.119352e-05	7.164533e-03
ENSMUSG00000037266.18	Rsrp1	0.598346	13933.000000	1.257340	1.903586	5.435606e-05	7.544262e-03
ENSMUSG00000018427.7	Ypel2	-0.477158	22580.500000	2.916631	2.095283	5.591936e-05	7.697621e-03
ENSMUSG00000022748.7	Cmss1	-0.383562	22517.500000	11.035937	8.459516	7.395071e-05	1.009698e-02
ENSMUSG00000020641.15	Rsad2	inf	16808.000000	0.000000	0.097427	8.022192e-05	1.072825e-02
ENSMUSG00000022912.8	Pros1	3.399910	16417.000000	0.016005	0.168941	8.112945e-05	1.072825e-02
ENSMUSG00000060550.15	H2-Q7	inf	16808.000000	0.000000	0.100151	8.022192e-05	1.072825e-02
ENSMUSG00000018171.9	Vmp1	-0.466821	22493.000000	3.927603	2.841846	8.088327e-05	1.072825e-02
ENSMUSG00000002831.13	Plin4	-1.389654	21234.500000	0.409807	0.156405	8.179255e-05	1.073144e-02
ENSMUSG00000016534.15	Lamp2	0.791526	14326.000000	0.531893	0.920657	8.696472e-05	1.132159e-02
ENSMUSG00000060923.5	Acyp2	-0.685103	22111.000000	1.190556	0.740480	8.781995e-05	1.134499e-02
ENSMUSG00000042807.15	Hecw2	-0.336296	22465.500000	5.524949	4.376159	9.036351e-05	1.158446e-02
ENSMUSG00000041828.15	Abca8a	-0.562167	22266.000000	1.626308	1.101473	9.245302e-05	1.176255e-02
ENSMUSG00000039976.4	Tbc1d16	-1.218871	21140.000000	0.344477	0.147994	1.070471e-04	1.341603e-02
ENSMUSG00000031189.12	Aff2	1.918348	15452.500000	0.200390	0.757453	1.069728e-04	1.341603e-02
ENSMUSG00000026896.14	Ifih1	4.297099	16710.000000	0.005150	0.101236	1.125311e-04	1.399887e-02
ENSMUSG00000026502.13	Desi2	1.224211	15119.500000	0.210675	0.492195	1.152869e-04	1.423624e-02
ENSMUSG00000027472.14	Pdrg1	3.374767	16611.000000	0.011191	0.116080	1.323952e-04	1.618637e-02
ENSMUSG00000079197.10	Psme2	3.560642	16506.000000	0.012805	0.151094	1.330069e-04	1.618637e-02
ENSMUSG00000069892.9	9930111J21Rik2	inf	16903.500000	0.000000	0.089308	1.418790e-04	1.654663e-02
ENSMUSG00000091811.2	Inafm1	inf	16903.500000	0.000000	0.106933	1.418790e-04	1.654663e-02
ENSMUSG00000029797.12	Sspo	-2.147482	20242.000000	0.133642	0.030164	1.413433e-04	1.654663e-02
ENSMUSG00000040296.15	Ddx58	inf	16903.500000	0.000000	0.104655	1.418790e-04	1.654663e-02
ENSMUSG00000049502.16	Dtx3l	inf	16903.500000	0.000000	0.076752	1.418790e-04	1.654663e-02
ENSMUSG00000015312.8	Gadd45b	inf	16903.500000	0.000000	0.118134	1.418790e-04	1.654663e-02
ENSMUSG00000052544.9	St6galnac3	-0.297568	22342.000000	9.702328	7.894035	1.443549e-04	1.671929e-02
ENSMUSG00000040268.17	Plekha1	0.795777	14249.000000	0.984699	1.709450	1.487460e-04	1.710987e-02
ENSMUSG00000000538.18	Tom1l2	-0.741256	22030.000000	1.021995	0.611376	1.741337e-04	1.989389e-02
ENSMUSG00000027562.12	Car2	0.376139	14209.500000	4.549953	5.905217	1.870004e-04	2.121949e-02
ENSMUSG00000033904.16	Ccp110	-0.751036	22134.500000	1.433456	0.851726	1.933223e-04	2.178962e-02
ENSMUSG00000030096.8	Slc6a6	0.969247	14694.500000	0.382950	0.749747	2.021931e-04	2.263754e-02
ENSMUSG00000049690.15	Nckap5	2.658490	16191.000000	0.048403	0.305606	2.153181e-04	2.394736e-02
ENSMUSG00000054423.13	Cadps	-0.884571	21639.000000	1.102511	0.597174	2.273276e-04	2.511671e-02
ENSMUSG00000064115.13	Cadm2	0.418853	14267.000000	5.937776	7.938000	2.312629e-04	2.538451e-02
ENSMUSG00000004098.7	Col5a3	inf	16999.000000	0.000000	0.078478	2.507367e-04	2.716692e-02
ENSMUSG00000031431.13	Tsc22d3	-0.612337	21790.000000	0.783695	0.512643	2.496010e-04	2.716692e-02
ENSMUSG00000004207.14	Psap	0.807642	14607.000000	0.525698	0.920155	2.602006e-04	2.801160e-02
ENSMUSG00000026490.17	Cdc42bpa	-0.256292	22171.000000	6.521845	5.460330	2.704017e-04	2.892437e-02
ENSMUSG00000023010.14	Tmbim6	0.886883	14695.000000	0.484503	0.895932	2.776135e-04	2.950785e-02
ENSMUSG00000004040.16	Stat3	1.069960	15253.500000	0.244790	0.513907	2.799936e-04	2.957367e-02
ENSMUSG00000023341.14	Mx2	2.605928	16626.000000	0.020410	0.124250	2.855724e-04	2.997439e-02
ENSMUSG00000048240.14	Gng7	-1.032424	21294.000000	0.438375	0.214316	2.930015e-04	3.056315e-02
ENSMUSG00000026946.9	Nmi	2.475954	16404.000000	0.031376	0.174557	3.266586e-04	3.386361e-02
ENSMUSG00000022272.17	Myo10	-4.787595	19584.000000	0.092532	0.003350	3.358704e-04	3.460496e-02
ENSMUSG00000079362.5	Gm43302	4.121147	16901.000000	0.005074	0.088295	3.498849e-04	3.567822e-02
ENSMUSG00000030075.10	Cntn3	0.609974	14765.000000	1.186983	1.811612	3.505362e-04	3.567822e-02
ENSMUSG00000070369.13	Itgad	-1.593031	20216.000000	0.187535	0.062163	3.615142e-04	3.657391e-02
ENSMUSG00000005360.14	Slc1a3	1.310118	14922.000000	0.413068	1.024250	3.913138e-04	3.911741e-02
ENSMUSG00000042501.12	Cpa6	0.527548	14641.000000	0.628101	0.905393	3.906875e-04	3.911741e-02
ENSMUSG00000004455.16	Ppp1cc	-0.581704	21624.000000	0.778905	0.520444	4.008515e-04	3.983373e-02
ENSMUSG00000030616.15	Sytl2	0.642338	14552.000000	1.083082	1.690536	4.105556e-04	4.040406e-02
ENSMUSG00000027618.17	Nfs1	-1.408581	20416.000000	0.208787	0.078646	4.114026e-04	4.040406e-02
ENSMUSG00000006154.13	Eps8l1	-3.094260	19778.000000	0.107234	0.012557	4.188697e-04	4.063698e-02
ENSMUSG00000030795.18	Fus	-0.623518	21851.500000	1.082538	0.702661	4.166825e-04	4.063698e-02
ENSMUSG00000033039.9	Micall1	-0.748287	21506.000000	0.617996	0.367899	4.210334e-04	4.063698e-02
ENSMUSG00000068606.5	Gm4841	inf	17094.500000	0.000000	0.074950	4.429243e-04	4.109653e-02
ENSMUSG00000001755.12	Coasy	inf	17094.500000	0.000000	0.092379	4.429243e-04	4.109653e-02
ENSMUSG00000073407.1	Gm6034	inf	17094.500000	0.000000	0.078603	4.429243e-04	4.109653e-02
ENSMUSG00000004934.13	Pias4	-1.513917	20301.500000	0.154619	0.054141	4.375875e-04	4.109653e-02
ENSMUSG00000030107.10	Usp18	inf	17094.500000	0.000000	0.067170	4.429243e-04	4.109653e-02
ENSMUSG00000085448.1	Gm13963	1.937567	16443.000000	0.040372	0.154647	4.366829e-04	4.109653e-02
ENSMUSG00000097075.2	D830044I16Rik	-2.867850	19772.000000	0.114981	0.015751	4.411993e-04	4.109653e-02
ENSMUSG00000108348.2	Gm42372	-2.149659	19953.000000	0.135011	0.030427	4.459807e-04	4.115275e-02
ENSMUSG00000105255.1	Gm42413	-0.546244	21890.000000	1.397323	0.956888	4.513877e-04	4.142407e-02
ENSMUSG00000072663.12	Spef2	-0.809285	21120.500000	0.529437	0.302131	4.600984e-04	4.197937e-02
ENSMUSG00000050002.13	Idnk	1.834258	16210.000000	0.059445	0.211974	4.626416e-04	4.197937e-02
ENSMUSG00000037846.18	Rtkn2	0.858406	14854.000000	0.472159	0.856040	4.649376e-04	4.197937e-02
ENSMUSG00000020091.14	Eif4ebp2	-2.029258	19945.000000	0.119210	0.029204	4.743166e-04	4.259718e-02
ENSMUSG00000029826.14	Zc3hav1	2.345149	16724.000000	0.021633	0.109921	5.019778e-04	4.484157e-02
ENSMUSG00000030020.13	Prickle2	-0.285240	21992.000000	6.194537	5.083270	5.076483e-04	4.510818e-02
ENSMUSG00000056050.12	Mia3	-0.990450	21130.000000	0.421851	0.212326	5.339845e-04	4.719861e-02
ENSMUSG00000027827.16	Kcnab1	-0.610729	21770.000000	1.284872	0.841419	5.408866e-04	4.755838e-02
ENSMUSG00000018411.17	Mapt	-0.306129	21971.500000	5.720587	4.626863	5.457508e-04	4.773614e-02
ENSMUSG00000027784.10	Ppm1l	1.189783	15469.000000	0.230929	0.526792	5.561328e-04	4.839220e-02
ENSMUSG00000016495.12	Plgrkt	1.644370	15967.000000	0.080909	0.252932	5.599437e-04	4.847266e-02
ENSMUSG00000027679.13	Dnajc19	-0.890367	21320.000000	0.578484	0.312079	5.639126e-04	4.856589e-02
ENSMUSG00000002748.7	Baz1b	-0.710964	21473.000000	0.619437	0.378421	5.670592e-04	4.858771e-02
ENSMUSG00000027692.16	Tnik	0.805669	15226.000000	0.351093	0.613695	5.774410e-04	4.922611e-02
ENSMUSG00000050840.8	Cdh20	0.495451	14528.000000	5.178559	7.300534	5.811349e-04	4.929081e-02
ENSMUSG00000012519.14	Mlkl	4.635469	16993.000000	0.002976	0.073970	5.942066e-04	4.989553e-02
ENSMUSG00000109233.1	Gm44866	-0.664005	21818.500000	1.647273	1.039633	5.938191e-04	4.989553e-02
ENSMUSG00000060424.14	Pantr1	1.208081	15441.500000	0.256906	0.593530	6.019353e-04	5.029304e-02
ENSMUSG00000022604.18	Cep97	-0.794045	21574.000000	0.845786	0.487786	6.064955e-04	5.042320e-02
ENSMUSG00000000791.8	Il12rb1	3.022690	16690.500000	0.015651	0.127192	6.395025e-04	5.290545e-02
ENSMUSG00000091337.3	Eid1	0.749390	15083.000000	0.410212	0.689600	6.499022e-04	5.350225e-02
ENSMUSG00000028015.3	Ctso	1.112735	15589.000000	0.159958	0.345918	6.605906e-04	5.404007e-02
ENSMUSG00000032186.14	Tmod2	-0.390865	21907.500000	3.000368	2.288297	6.628710e-04	5.404007e-02
ENSMUSG00000026317.7	Cln8	2.986949	16795.000000	0.012831	0.101723	6.982660e-04	5.665062e-02
ENSMUSG00000026027.13	Stradb	-2.174713	19573.500000	0.079357	0.017576	7.700429e-04	6.168725e-02
ENSMUSG00000024610.14	Cd74	inf	17190.000000	0.000000	0.066412	7.823857e-04	6.168725e-02
ENSMUSG00000036745.15	Ttll7	-0.388238	21864.000000	2.651332	2.025783	7.670089e-04	6.168725e-02
ENSMUSG00000057137.9	Tmem140	inf	17190.000000	0.000000	0.063794	7.823857e-04	6.168725e-02
ENSMUSG00000073421.5	H2-Ab1	inf	17190.000000	0.000000	0.050072	7.823857e-04	6.168725e-02
ENSMUSG00000025477.14	Inpp5a	-0.760646	21323.000000	0.600258	0.354292	7.823202e-04	6.168725e-02
ENSMUSG00000023075.9	Akirin1	-1.355901	20418.000000	0.226884	0.088642	7.875108e-04	6.180120e-02
ENSMUSG00000028804.19	Csmd2	1.042650	15695.500000	0.210624	0.433886	8.132181e-04	6.310001e-02
ENSMUSG00000035953.13	Tmem55b	-1.302870	20560.000000	0.259104	0.105020	8.153329e-04	6.310001e-02
ENSMUSG00000002459.17	Rgs20	4.213586	16662.000000	0.023179	0.430045	8.092266e-04	6.310001e-02
ENSMUSG00000014599.10	Csf1	0.822984	15240.500000	0.305121	0.539777	8.323983e-04	6.404927e-02
ENSMUSG00000071866.11	Ppia	0.688726	14849.500000	0.665209	1.072224	8.352263e-04	6.404927e-02
ENSMUSG00000032826.16	Ank2	-0.196810	21836.000000	9.554759	8.336311	8.633897e-04	6.590803e-02
ENSMUSG00000022085.3	Pebp4	0.509338	14702.000000	1.092525	1.555096	8.858733e-04	6.731836e-02
ENSMUSG00000031561.15	Tenm3	3.919649	16679.000000	0.030769	0.465642	9.212506e-04	6.969136e-02
ENSMUSG00000004508.6	Gab2	0.655994	14935.500000	0.770845	1.214622	9.361319e-04	7.049955e-02
ENSMUSG00000024302.15	Dtna	0.734892	14772.500000	1.058526	1.761675	9.560368e-04	7.167715e-02
ENSMUSG00000047976.4	Kcna1	-0.419419	21730.000000	1.709973	1.278591	9.646677e-04	7.200280e-02
ENSMUSG00000078532.9	Nkain1	-0.589869	21566.500000	1.013852	0.673606	9.983696e-04	7.418858e-02
ENSMUSG00000035828.10	Pim3	1.273390	15792.000000	0.146385	0.353856	1.006169e-03	7.443881e-02
ENSMUSG00000024079.4	Eif2ak2	4.618797	17088.000000	0.003175	0.078015	1.039477e-03	7.656566e-02
ENSMUSG00000036561.7	Ppp6r2	-1.474358	20051.000000	0.166828	0.060040	1.080365e-03	7.922994e-02
ENSMUSG00000025880.11	Smad7	0.471261	14825.500000	0.981263	1.360346	1.127702e-03	8.234183e-02
ENSMUSG00000049612.10	Omg	0.973539	15617.000000	0.196399	0.385660	1.136512e-03	8.262587e-02
ENSMUSG00000006205.13	Htra1	-0.865882	21124.000000	0.535798	0.293998	1.169087e-03	8.462779e-02
ENSMUSG00000054619.6	Mettl7a1	-0.525906	21523.500000	0.994587	0.690763	1.189716e-03	8.575148e-02
ENSMUSG00000041482.16	Piezo2	2.843883	16799.000000	0.019926	0.143058	1.198790e-03	8.603624e-02
ENSMUSG00000090322.1	Gm17090	-1.902917	19765.000000	0.132052	0.035311	1.216454e-03	8.693248e-02
ENSMUSG00000025429.8	Pstpip2	0.447318	14767.000000	2.176936	2.968259	1.238527e-03	8.813488e-02
ENSMUSG00000036053.16	Fmnl2	0.353409	14777.500000	2.770074	3.538979	1.309444e-03	9.162831e-02
ENSMUSG00000050272.9	Dscam	1.163561	15913.000000	0.192074	0.430264	1.303935e-03	9.162831e-02
ENSMUSG00000050010.8	Shisa3	-0.848573	21088.000000	0.535463	0.297361	1.306302e-03	9.162831e-02
ENSMUSG00000026806.15	Ddx31	-2.645573	19580.000000	0.102643	0.016403	1.305095e-03	9.162831e-02
ENSMUSG00000071424.10	Grid2	0.392269	14776.500000	5.094338	6.686096	1.319949e-03	9.198019e-02
ENSMUSG00000086859.3	Snhg20	1.385629	16143.500000	0.105301	0.275138	1.339764e-03	9.297523e-02
ENSMUSG00000021991.8	Cacna2d3	1.298414	15747.000000	0.229958	0.565600	1.362548e-03	9.416722e-02
ENSMUSG00000048285.8	Frmd6	inf	17285.500000	0.000000	0.070813	1.382617e-03	9.438891e-02
ENSMUSG00000062488.9	Ifit3b	inf	17285.500000	0.000000	0.073826	1.382617e-03	9.438891e-02
ENSMUSG00000029249.15	Rest	inf	17285.500000	0.000000	0.049941	1.382617e-03	9.438891e-02
ENSMUSG00000008305.18	Tle1	-0.855899	20827.500000	0.426449	0.235622	1.393062e-03	9.471692e-02
ENSMUSG00000046314.15	Stxbp6	-0.470626	21650.000000	2.191687	1.581635	1.410089e-03	9.510455e-02
ENSMUSG00000039578.16	Ccser1	-0.852963	21426.000000	1.793606	0.993024	1.405977e-03	9.510455e-02
ENSMUSG00000091896.7	Ube2d2a	-0.703609	21185.500000	0.554557	0.340517	1.435616e-03	9.615730e-02
ENSMUSG00000024425.3	Ndfip1	-0.635532	21158.500000	0.611335	0.393518	1.437149e-03	9.615730e-02
ENSMUSG00000060716.6	Plekhh1	-0.333133	21646.000000	2.134164	1.694122	1.455693e-03	9.662808e-02
ENSMUSG00000022840.8	Adcy5	-0.893010	20660.500000	0.316029	0.170178	1.453699e-03	9.662808e-02
ENSMUSG00000024294.13	Mib1	-0.700451	20901.000000	0.424229	0.261062	1.486631e-03	9.829326e-02
ENSMUSG00000023999.14	Kif6	-0.876955	21225.000000	0.954127	0.519537	1.493321e-03	9.834839e-02
ENSMUSG00000043259.14	Fam13c	1.062003	15192.000000	0.581806	1.214711	1.513022e-03	9.925659e-02
ENSMUSG00000024097.10	Srsf7	-0.667551	21443.000000	0.935061	0.588691	1.530868e-03	1.000366e-01
ENSMUSG00000029832.16	Nfe2l3	0.706404	15102.000000	0.627394	1.023739	1.540093e-03	1.002493e-01
ENSMUSG00000027981.14	Rnpc3	-0.667416	21253.000000	0.635706	0.400262	1.562298e-03	1.009125e-01
ENSMUSG00000025730.14	Rab40c	-0.647414	21396.000000	0.920209	0.587483	1.559691e-03	1.009125e-01
ENSMUSG00000027298.17	Tyro3	-1.347759	20399.000000	0.291340	0.114468	1.589060e-03	1.022478e-01
ENSMUSG00000019916.14	P4ha1	-0.888084	20597.000000	0.302290	0.163337	1.641630e-03	1.052272e-01
ENSMUSG00000031342.17	Gpm6b	-0.259249	21631.500000	5.771378	4.822118	1.676682e-03	1.070654e-01
ENSMUSG00000040387.16	Klhl32	1.976759	16528.000000	0.061716	0.242917	1.747154e-03	1.111428e-01
ENSMUSG00000021375.9	Kif13a	-0.496694	21581.500000	2.219725	1.573183	1.794787e-03	1.137421e-01
ENSMUSG00000055436.18	Srsf11	-0.483464	21429.500000	0.963610	0.689230	1.900987e-03	1.200195e-01
ENSMUSG00000020719.14	Ddx5	0.423472	14911.000000	1.611380	2.161105	1.932027e-03	1.215223e-01
ENSMUSG00000017412.15	Cacnb4	0.798233	15053.000000	0.971740	1.689826	1.964032e-03	1.230745e-01
ENSMUSG00000033392.15	Clasp2	-0.227050	21571.500000	4.124802	3.524148	2.023226e-03	1.263125e-01
ENSMUSG00000036905.8	C1qb	2.990501	17195.000000	0.010171	0.080830	2.047748e-03	1.273699e-01
ENSMUSG00000031385.14	Plxnb3	0.510808	15147.000000	0.630306	0.898090	2.156591e-03	1.336450e-01
ENSMUSG00000063450.14	Syne2	2.177216	16905.500000	0.035074	0.158631	2.190576e-03	1.352520e-01
ENSMUSG00000069089.7	Cdk7	-1.047910	20194.000000	0.214022	0.103516	2.199993e-03	1.353358e-01
ENSMUSG00000098973.1	Mir6236	-0.580055	21530.000000	3.639532	2.434623	2.283002e-03	1.399297e-01
ENSMUSG00000051285.17	Pcmtd1	0.625448	15109.000000	0.754560	1.164051	2.335550e-03	1.426299e-01
ENSMUSG00000024805.15	Pcgf5	2.337716	16662.500000	0.035514	0.179522	2.344266e-03	1.426435e-01
ENSMUSG00000034438.16	Gbp8	inf	17381.000000	0.000000	0.058872	2.445913e-03	1.436358e-01
ENSMUSG00000021750.15	Fam107a	-inf	19100.000000	0.052014	0.000000	2.445913e-03	1.436358e-01
ENSMUSG00000029605.16	Oas1b	inf	17381.000000	0.000000	0.057224	2.445913e-03	1.436358e-01
ENSMUSG00000105504.4	Gbp5	inf	17381.000000	0.000000	0.064941	2.445913e-03	1.436358e-01
ENSMUSG00000028037.13	Ifi44	inf	17381.000000	0.000000	0.106287	2.445913e-03	1.436358e-01
ENSMUSG00000063268.12	Parp10	inf	17381.000000	0.000000	0.050649	2.445913e-03	1.436358e-01
ENSMUSG00000050310.8	Rictor	0.740623	15335.000000	0.435881	0.728313	2.413517e-03	1.436358e-01
ENSMUSG00000023951.16	Vegfa	-2.612902	19475.000000	0.149367	0.024417	2.399920e-03	1.436358e-01
ENSMUSG00000023031.7	Cela1	inf	17381.000000	0.000000	0.046781	2.445913e-03	1.436358e-01
ENSMUSG00000056515.8	Rab31	0.378194	14974.000000	2.424071	3.150598	2.446101e-03	1.436358e-01
ENSMUSG00000029823.16	Luc7l2	0.336887	14977.000000	2.201534	2.780600	2.457924e-03	1.438271e-01
ENSMUSG00000050121.8	Opalin	-0.768431	21008.500000	0.813245	0.477420	2.500972e-03	1.458379e-01
ENSMUSG00000033054.7	Npat	-0.607236	21102.000000	0.665363	0.436779	2.517184e-03	1.462754e-01
ENSMUSG00000087640.1	Gm14798	-1.537707	19761.000000	0.132331	0.045579	2.528884e-03	1.464486e-01
ENSMUSG00000002007.5	Srpk3	1.073684	16253.000000	0.105479	0.222011	2.559856e-03	1.477327e-01
ENSMUSG00000073633.9	Fbxo36	1.765313	16572.000000	0.050067	0.170201	2.592970e-03	1.491313e-01
ENSMUSG00000037801.13	Iqch	-1.534794	20058.000000	0.233585	0.080617	2.630933e-03	1.498440e-01
ENSMUSG00000020300.14	Cpeb4	0.613608	15268.000000	0.564458	0.863666	2.632129e-03	1.498440e-01
ENSMUSG00000015656.16	Hspa8	-0.852495	20954.500000	0.623605	0.345369	2.631974e-03	1.498440e-01
ENSMUSG00000021660.14	Btf3	1.143328	15907.000000	0.165830	0.366301	2.727082e-03	1.543926e-01
ENSMUSG00000052613.16	Pcdh15	0.640244	15346.000000	0.741380	1.155510	2.730416e-03	1.543926e-01
ENSMUSG00000036402.13	Gng12	0.769422	15357.000000	0.514854	0.877614	2.787992e-03	1.565938e-01
ENSMUSG00000039542.15	Ncam1	-0.208917	21468.500000	6.035984	5.222251	2.780049e-03	1.565938e-01
ENSMUSG00000024420.8	Zfp521	1.581005	16526.000000	0.082172	0.245840	2.797859e-03	1.566241e-01
ENSMUSG00000035885.4	Cox8a	0.818926	15665.500000	0.271603	0.479133	2.838470e-03	1.583697e-01
ENSMUSG00000022678.16	Nde1	0.696550	15697.000000	0.278736	0.451726	2.916031e-03	1.616232e-01
ENSMUSG00000074582.10	Arfgef2	-0.487850	21116.000000	0.641897	0.457729	2.911885e-03	1.616232e-01
ENSMUSG00000028496.17	Mllt3	0.563587	15371.000000	0.675683	0.998619	2.971438e-03	1.641524e-01
ENSMUSG00000024317.14	Rnf138	0.894389	16244.000000	0.135551	0.251966	3.050377e-03	1.679607e-01
ENSMUSG00000097578.1	Gm26798	2.034825	16896.000000	0.027168	0.111325	3.061757e-03	1.680365e-01
ENSMUSG00000041406.14	BC055324	1.535967	16247.000000	0.097909	0.283920	3.094791e-03	1.692961e-01
ENSMUSG00000017119.19	Nbr1	-0.933554	20559.000000	0.387984	0.203136	3.170603e-03	1.728802e-01
ENSMUSG00000041362.16	Shtn1	-0.345648	21415.000000	2.545438	2.003144	3.190687e-03	1.734123e-01
ENSMUSG00000022762.17	Ncam2	0.300664	15060.500000	7.322714	9.019466	3.212452e-03	1.740320e-01
ENSMUSG00000034342.9	Cbl	0.931895	15824.000000	0.229153	0.437174	3.291517e-03	1.777419e-01
ENSMUSG00000090117.7	Gm16541	-0.999574	20260.000000	0.311379	0.155735	3.343836e-03	1.799884e-01
ENSMUSG00000036568.6	Gltscr1l	-1.169099	20126.500000	0.225465	0.100264	3.373983e-03	1.810309e-01
ENSMUSG00000072235.5	Tuba1a	0.521083	15136.000000	1.100970	1.579927	3.448687e-03	1.832824e-01
ENSMUSG00000020514.8	Mrpl22	-3.475247	19195.000000	0.073039	0.006568	3.435855e-03	1.832824e-01
ENSMUSG00000107283.3	Mpv17	-1.353097	19757.500000	0.146486	0.057342	3.443554e-03	1.832824e-01
ENSMUSG00000029602.11	Rasal1	-1.608904	19755.500000	0.160019	0.052462	3.486485e-03	1.841259e-01
ENSMUSG00000040111.14	Gramd1b	-0.653517	20928.000000	0.565627	0.359585	3.480483e-03	1.841259e-01
ENSMUSG00000021264.11	Yy1	1.059416	16303.500000	0.111050	0.231437	3.532423e-03	1.857793e-01
ENSMUSG00000092564.1	BC051226	3.170900	17181.000000	0.009442	0.085031	3.539918e-03	1.857793e-01
ENSMUSG00000002504.14	Slc9a3r2	3.106374	17290.000000	0.006993	0.060221	3.573788e-03	1.858149e-01
ENSMUSG00000078772.2	Gm12353	-0.700376	21026.000000	0.747412	0.459966	3.569961e-03	1.858149e-01
ENSMUSG00000029863.13	Casp2	-2.811881	19396.000000	0.083991	0.011961	3.553252e-03	1.858149e-01
ENSMUSG00000048481.15	Mypop	-2.061108	19481.000000	0.097952	0.023472	3.622529e-03	1.877677e-01
ENSMUSG00000031953.1	Tmem170	-3.113111	19297.000000	0.065457	0.007565	3.634809e-03	1.878246e-01
ENSMUSG00000014496.7	Ankrd28	0.395445	15108.000000	2.404769	3.163109	3.673427e-03	1.892378e-01
ENSMUSG00000046709.16	Mapk10	0.827922	15949.000000	0.219208	0.389123	3.691408e-03	1.895826e-01
ENSMUSG00000028414.16	Fktn	-0.656608	20881.000000	0.535801	0.339895	3.759985e-03	1.925158e-01
ENSMUSG00000020576.9	Nbas	-0.431691	21352.000000	2.396990	1.777110	3.802976e-03	1.941252e-01
ENSMUSG00000029547.10	Ints1	-2.406420	19386.000000	0.087638	0.016531	3.851461e-03	1.960043e-01
ENSMUSG00000028354.13	Fmn2	1.336765	16743.500000	0.069017	0.174327	3.895352e-03	1.976391e-01
ENSMUSG00000110105.1	RP24-77E13.10	-1.778925	19670.000000	0.124825	0.036374	3.929958e-03	1.987943e-01
ENSMUSG00000032268.13	Tmprss5	2.099911	16882.500000	0.025772	0.110481	3.957066e-03	1.995644e-01
ENSMUSG00000026787.3	Gad2	-2.168205	19468.000000	0.114971	0.025580	3.992073e-03	2.007271e-01
ENSMUSG00000001376.17	Vps50	0.932431	16044.000000	0.178260	0.340208	4.035942e-03	2.018253e-01
ENSMUSG00000057914.15	Cacnb2	-2.347085	19285.000000	0.063753	0.012530	4.037947e-03	2.018253e-01
ENSMUSG00000022216.16	Psme1	2.009121	16778.000000	0.041538	0.167206	4.219860e-03	2.102918e-01
ENSMUSG00000019715.14	Gle1	-0.947253	20181.000000	0.251150	0.130251	4.250893e-03	2.112115e-01
ENSMUSG00000034310.8	Tmem132d	0.872573	15462.000000	0.666063	1.219512	4.266451e-03	2.113592e-01
ENSMUSG00000026609.15	Ush2a	inf	17476.500000	0.000000	0.040687	4.335011e-03	2.122512e-01
ENSMUSG00000020925.16	Ccdc43	-inf	19004.500000	0.044837	0.000000	4.335011e-03	2.122512e-01
ENSMUSG00000035692.6	Isg15	inf	17476.500000	0.000000	0.056603	4.335011e-03	2.122512e-01
ENSMUSG00000099597.1	Gm28933	-inf	19004.500000	0.042069	0.000000	4.335011e-03	2.122512e-01
ENSMUSG00000038633.5	Degs1	-0.886083	20460.000000	0.349099	0.188891	4.365149e-03	2.131056e-01
ENSMUSG00000041571.9	Sepw1	0.723278	15908.000000	0.237920	0.392788	4.402450e-03	2.143036e-01
ENSMUSG00000039753.16	Fbxl5	0.576738	15264.000000	0.949988	1.416881	4.460142e-03	2.158606e-01
ENSMUSG00000015214.14	Mtmr1	1.034402	16231.000000	0.135478	0.277496	4.453926e-03	2.158606e-01
ENSMUSG00000020585.4	Laptm4a	1.077658	15930.500000	0.199709	0.421507	4.636424e-03	2.237474e-01
ENSMUSG00000022946.8	Dopey2	-0.604210	20805.000000	0.541244	0.356047	4.685334e-03	2.254599e-01
ENSMUSG00000022472.16	Desi1	-0.556274	21089.500000	0.951339	0.646964	4.724096e-03	2.255171e-01
ENSMUSG00000038909.16	Kat7	-1.239415	20103.000000	0.241538	0.102302	4.706995e-03	2.255171e-01
ENSMUSG00000023267.10	Gabrr2	-1.217437	20043.000000	0.291195	0.125227	4.726808e-03	2.255171e-01
ENSMUSG00000097098.7	9330111N05Rik	-0.911636	20854.000000	4.022821	2.138460	4.767919e-03	2.265646e-01
ENSMUSG00000060206.11	Zfp462	-0.561871	20938.000000	0.780393	0.528656	4.775746e-03	2.265646e-01
ENSMUSG00000030946.13	Lhpp	-1.474540	19569.500000	0.119766	0.043098	4.802276e-03	2.271815e-01
ENSMUSG00000041841.7	Rpl37	0.945665	16288.000000	0.140450	0.270518	4.835958e-03	2.281323e-01
ENSMUSG00000064325.4	Hhip	-0.495279	20863.500000	0.766565	0.543820	4.887891e-03	2.299363e-01
ENSMUSG00000038349.10	Plcl1	-0.185907	21275.000000	19.892087	17.487058	4.927602e-03	2.311568e-01
ENSMUSG00000032625.14	Thsd7a	0.508103	15517.000000	0.785675	1.117370	4.950865e-03	2.316012e-01
ENSMUSG00000037235.13	Mxd4	-1.005018	20028.000000	0.187272	0.093311	5.085481e-03	2.372377e-01
ENSMUSG00000021939.7	Ctsb	-0.664513	20469.500000	0.374170	0.236064	5.113850e-03	2.379003e-01
ENSMUSG00000029581.14	Fscn1	0.965260	16004.000000	0.196412	0.383477	5.153097e-03	2.390638e-01
ENSMUSG00000024758.14	Rtn3	-0.486721	21144.000000	1.233805	0.880499	5.190471e-03	2.399841e-01
ENSMUSG00000041231.15	Ublcp1	1.050267	16428.000000	0.109005	0.225741	5.201514e-03	2.399841e-01
ENSMUSG00000034570.12	Inpp5j	-1.275826	19768.500000	0.167080	0.069002	5.225070e-03	2.404105e-01
ENSMUSG00000027533.10	Fabp5	1.215832	16133.000000	0.170623	0.396313	5.326226e-03	2.443952e-01
ENSMUSG00000040040.16	Ift88	-1.244307	20075.000000	0.250252	0.105634	5.370498e-03	2.457551e-01
ENSMUSG00000022228.13	Zscan26	-0.889973	20364.000000	0.309165	0.166833	5.439975e-03	2.482580e-01
ENSMUSG00000071860.1	2900055J20Rik	-1.983544	19477.000000	0.129319	0.032701	5.463467e-03	2.485489e-01
ENSMUSG00000047547.14	Cltb	1.105581	16241.500000	0.148054	0.318591	5.475949e-03	2.485489e-01
ENSMUSG00000011958.17	Bnip2	0.962359	16455.000000	0.110280	0.214880	5.517006e-03	2.490661e-01
ENSMUSG00000027678.17	Ncoa3	-0.500582	20776.000000	0.492256	0.347937	5.507277e-03	2.490661e-01
ENSMUSG00000027346.15	Gpcpd1	0.989478	16153.500000	0.161407	0.320469	5.541883e-03	2.495185e-01
ENSMUSG00000023019.12	Gpd1	1.259206	16257.000000	0.134281	0.321421	5.558982e-03	2.496191e-01
ENSMUSG00000034160.13	Ogt	0.613031	15378.500000	0.737665	1.128236	5.642580e-03	2.526270e-01
ENSMUSG00000038398.8	Upf3a	2.064923	17087.500000	0.026236	0.109776	5.656054e-03	2.526270e-01
ENSMUSG00000014402.15	Tsg101	-0.904907	20230.500000	0.261190	0.139493	5.690428e-03	2.528176e-01
ENSMUSG00000031447.7	Lamp1	-0.362383	21102.000000	1.079000	0.839331	5.689551e-03	2.528176e-01
ENSMUSG00000043587.15	Pxylp1	-2.336936	19391.500000	0.095182	0.018839	5.739922e-03	2.543437e-01
ENSMUSG00000071753.11	C230004F18Rik	-3.911374	19104.000000	0.069152	0.004596	5.767076e-03	2.548744e-01
ENSMUSG00000009739.16	Pou6f1	1.163950	16640.000000	0.081725	0.183122	5.783580e-03	2.549329e-01
ENSMUSG00000051435.11	Fhad1	3.831619	17379.000000	0.003663	0.052158	5.881048e-03	2.585506e-01
ENSMUSG00000033186.8	Mzt1	-1.110096	19802.000000	0.148488	0.068789	5.900803e-03	2.587417e-01
ENSMUSG00000053332.13	Gas5	1.051362	16373.000000	0.130333	0.270114	5.935206e-03	2.590547e-01
ENSMUSG00000049536.5	Tceal1	3.591529	17380.000000	0.004021	0.048467	5.938791e-03	2.590547e-01
ENSMUSG00000110277.1	CH25-588N10.2	1.392619	17019.000000	0.046599	0.122349	6.057761e-03	2.635597e-01
ENSMUSG00000036281.13	Snapc4	-3.427500	19203.500000	0.087963	0.008176	6.141444e-03	2.651399e-01
ENSMUSG00000063065.13	Mapk3	-1.003276	19795.000000	0.147214	0.073440	6.127173e-03	2.651399e-01
ENSMUSG00000054640.14	Slc8a1	-0.325287	21198.000000	5.510417	4.398081	6.115627e-03	2.651399e-01
ENSMUSG00000025137.15	Pcyt2	0.857492	15553.000000	0.591867	1.072396	6.165642e-03	2.655021e-01
ENSMUSG00000007836.6	Hnrnpa0	1.422522	17022.000000	0.036169	0.096952	6.183385e-03	2.655851e-01
ENSMUSG00000014313.14	Cox6c	0.923480	16110.000000	0.196259	0.372240	6.215983e-03	2.656265e-01
ENSMUSG00000019947.9	Arid5b	0.820015	15514.000000	0.647574	1.143244	6.205703e-03	2.656265e-01
ENSMUSG00000087305.8	A430035B10Rik	2.110046	17101.500000	0.027354	0.118088	6.267106e-03	2.671314e-01
ENSMUSG00000010461.14	Eya4	1.968651	16867.500000	0.053455	0.209225	6.394835e-03	2.681217e-01
ENSMUSG00000031751.13	Amfr	-1.351706	19888.000000	0.183675	0.071969	6.402097e-03	2.681217e-01
ENSMUSG00000045962.16	Wnk1	-0.352086	21173.500000	2.602759	2.039133	6.379783e-03	2.681217e-01
ENSMUSG00000005378.17	Wbscr22	-1.878321	19378.500000	0.097835	0.026611	6.312947e-03	2.681217e-01
ENSMUSG00000017721.15	Pigt	-1.183301	19771.000000	0.154466	0.068018	6.330596e-03	2.681217e-01
ENSMUSG00000002055.9	Spag5	1.288024	16561.000000	0.095997	0.234417	6.390327e-03	2.681217e-01
ENSMUSG00000025875.14	Tspan17	1.316491	16711.000000	0.074398	0.185295	6.364947e-03	2.681217e-01
ENSMUSG00000056999.14	Ide	-1.374939	19802.500000	0.159725	0.061585	6.465977e-03	2.701234e-01
ENSMUSG00000053192.9	Mllt11	1.145376	16715.000000	0.073370	0.162298	6.504035e-03	2.710391e-01
ENSMUSG00000048022.11	Tmem229a	-0.963852	20433.000000	0.436409	0.223741	6.535868e-03	2.716915e-01
ENSMUSG00000021012.15	Zc3h14	-1.253708	20072.500000	0.236772	0.099295	6.558822e-03	2.719725e-01
ENSMUSG00000045294.11	Insig1	0.863680	16335.500000	0.145255	0.264316	6.660132e-03	2.754932e-01
ENSMUSG00000019659.8	Ccdc12	-0.918122	20332.000000	0.369976	0.195790	6.699598e-03	2.757673e-01
ENSMUSG00000001995.8	Sipa1l2	-1.521306	19193.500000	0.060146	0.020953	6.694652e-03	2.757673e-01
ENSMUSG00000024786.9	1700123I01Rik	2.063131	17195.000000	0.019908	0.083196	6.717471e-03	2.758269e-01
ENSMUSG00000074797.11	Itpa	-2.199902	19283.000000	0.087248	0.018990	6.876767e-03	2.809937e-01
ENSMUSG00000021222.8	Dcaf4	1.975584	17198.000000	0.017320	0.068115	6.876767e-03	2.809937e-01
ENSMUSG00000013523.13	Bcas1	0.406883	15330.000000	2.929675	3.884217	6.978887e-03	2.844743e-01
ENSMUSG00000047866.18	Lonp2	-0.541921	20816.000000	0.669839	0.460083	7.057083e-03	2.862721e-01
ENSMUSG00000024908.14	Ppp6r3	-0.687441	20807.000000	0.662486	0.411374	7.049058e-03	2.862721e-01
ENSMUSG00000024544.8	Ldlrad4	-0.636449	20733.000000	0.678127	0.436235	7.110661e-03	2.877505e-01
ENSMUSG00000045215.16	Asxl3	0.620706	15744.000000	0.423880	0.651770	7.268634e-03	2.934361e-01
ENSMUSG00000024875.4	Yif1a	-1.713578	19481.000000	0.106179	0.032374	7.347169e-03	2.958954e-01
ENSMUSG00000009549.14	Srp14	-0.968956	19935.500000	0.224149	0.114512	7.377122e-03	2.963909e-01
ENSMUSG00000016206.6	H2-M3	inf	17572.000000	0.000000	0.042838	7.705935e-03	2.975022e-01
ENSMUSG00000102349.1	Gm37376	0.557935	15620.000000	0.541271	0.796839	7.572775e-03	2.975022e-01
ENSMUSG00000027514.14	Zbp1	inf	17572.000000	0.000000	0.045235	7.705935e-03	2.975022e-01
ENSMUSG00000090744.7	Gm6871	inf	17572.000000	0.000000	0.050183	7.705935e-03	2.975022e-01
ENSMUSG00000024112.16	Cacna1h	inf	17572.000000	0.000000	0.047241	7.705935e-03	2.975022e-01
ENSMUSG00000028931.11	Kcnab2	-inf	18909.000000	0.040293	0.000000	7.705935e-03	2.975022e-01
ENSMUSG00000032883.15	Acsl3	0.949845	15748.000000	0.413279	0.798317	7.488880e-03	2.975022e-01
ENSMUSG00000031802.8	Phxr4	inf	17572.000000	0.000000	0.064249	7.705935e-03	2.975022e-01
ENSMUSG00000030717.9	Nupr1	inf	17572.000000	0.000000	0.055904	7.705935e-03	2.975022e-01
ENSMUSG00000091971.3	Hspa1a	-inf	18909.000000	0.038290	0.000000	7.705935e-03	2.975022e-01
ENSMUSG00000028266.17	Lmo4	1.513580	17007.000000	0.040490	0.115606	7.686208e-03	2.975022e-01
ENSMUSG00000105710.1	Gm43859	-inf	18909.000000	0.034334	0.000000	7.705935e-03	2.975022e-01
ENSMUSG00000003199.16	Mpnd	-inf	18909.000000	0.039318	0.000000	7.705935e-03	2.975022e-01
ENSMUSG00000028339.17	Col15a1	-inf	18909.000000	0.037871	0.000000	7.705935e-03	2.975022e-01
ENSMUSG00000106734.3	Gm20559	inf	17572.000000	0.000000	0.040409	7.705935e-03	2.975022e-01
ENSMUSG00000027787.14	Nmd3	-1.513445	19685.000000	0.148518	0.052022	7.495411e-03	2.975022e-01
ENSMUSG00000033065.13	Pfkm	inf	17572.000000	0.000000	0.034487	7.705935e-03	2.975022e-01
ENSMUSG00000030232.17	Aebp2	-0.787802	20509.500000	0.431954	0.250199	7.725016e-03	2.975549e-01
ENSMUSG00000020288.13	Ahsa2	-1.118813	20033.500000	0.230479	0.106129	7.800967e-03	2.980087e-01
ENSMUSG00000042428.6	Mgat3	-1.078190	20033.500000	0.208090	0.098556	7.800967e-03	2.980087e-01
ENSMUSG00000031765.7	Mt1	0.666951	15803.500000	0.405754	0.644221	7.776131e-03	2.980087e-01
ENSMUSG00000040415.15	Dtx3	2.069755	17081.000000	0.026225	0.110095	7.807779e-03	2.980087e-01
ENSMUSG00000058325.6	Dock1	0.404972	15394.000000	1.905561	2.523084	7.972839e-03	3.036187e-01
ENSMUSG00000036167.15	Pphln1	0.982655	16324.000000	0.145444	0.287411	8.114888e-03	3.062504e-01
ENSMUSG00000037174.18	Elf2	0.639382	15686.500000	0.480679	0.748735	8.086330e-03	3.062504e-01
ENSMUSG00000050063.18	Klk6	1.072931	16063.500000	0.320956	0.675197	8.102761e-03	3.062504e-01
ENSMUSG00000035637.14	Grhpr	-1.321992	19573.500000	0.122336	0.048932	8.112590e-03	3.062504e-01
ENSMUSG00000071172.12	Srsf3	-0.726828	20391.000000	0.388754	0.234897	8.142041e-03	3.065862e-01
ENSMUSG00000022114.4	Spry2	1.778799	16974.000000	0.033146	0.113738	8.275058e-03	3.105876e-01
ENSMUSG00000071072.12	Ptges3	-0.848257	20342.500000	0.364455	0.202438	8.285295e-03	3.105876e-01
ENSMUSG00000025364.12	Pa2g4	-1.375061	19666.000000	0.147853	0.057003	8.319797e-03	3.111863e-01
ENSMUSG00000066687.4	Zbtb16	-0.426097	21028.000000	1.464881	1.090270	8.375790e-03	3.125845e-01
ENSMUSG00000043019.12	Edem3	-1.114902	19963.500000	0.244677	0.112973	8.409751e-03	3.129952e-01
ENSMUSG00000041417.15	Pik3r1	0.407152	15434.000000	1.405435	1.863699	8.442708e-03	3.129952e-01
ENSMUSG00000024502.9	Jakmip2	-0.665029	20477.000000	0.479295	0.302280	8.428365e-03	3.129952e-01
ENSMUSG00000029364.15	Wsb2	1.195962	16820.000000	0.059526	0.136373	8.549808e-03	3.146870e-01
ENSMUSG00000031848.15	Lsm4	-1.453944	19458.000000	0.111395	0.040662	8.514346e-03	3.146870e-01
ENSMUSG00000046324.12	Ermp1	-0.653943	20188.000000	0.297203	0.188884	8.540649e-03	3.146870e-01
ENSMUSG00000028078.14	Dclk2	1.722602	16877.000000	0.045692	0.150799	8.563293e-03	3.146870e-01
ENSMUSG00000028532.14	Cachd1	1.167412	16408.000000	0.163523	0.367285	8.611891e-03	3.157819e-01
ENSMUSG00000055670.14	Zzef1	-0.684786	20682.000000	0.599447	0.372915	8.661573e-03	3.169117e-01
ENSMUSG00000058192.15	Zfp846	1.729294	16986.000000	0.038625	0.128067	8.906920e-03	3.251800e-01
ENSMUSG00000021268.17	Meg3	-0.451801	20832.000000	0.867655	0.634368	9.016051e-03	3.284502e-01
ENSMUSG00000035513.19	Ntng2	2.412026	17180.000000	0.019178	0.102072	9.116974e-03	3.314079e-01
ENSMUSG00000031928.14	Mre11a	-1.241834	19682.000000	0.160908	0.068038	9.259226e-03	3.358519e-01
ENSMUSG00000001521.12	Tulp3	1.167824	16273.000000	0.172480	0.387515	9.282931e-03	3.359861e-01
ENSMUSG00000004070.15	Hmox2	-0.498008	20706.000000	0.706370	0.500169	9.373026e-03	3.385174e-01
ENSMUSG00000068270.15	Shroom4	3.396559	17268.000000	0.011967	0.126021	9.449967e-03	3.405638e-01
ENSMUSG00000003934.5	Efnb3	0.484685	15628.000000	0.625978	0.875919	9.659828e-03	3.473815e-01
ENSMUSG00000086502.1	B130055M24Rik	-2.152383	19291.000000	0.089597	0.020154	9.793509e-03	3.484580e-01
ENSMUSG00000027534.16	Snx16	-1.328810	19672.000000	0.150179	0.059786	9.758468e-03	3.484580e-01
ENSMUSG00000085334.7	Gm12940	-1.174337	19889.000000	0.201798	0.089414	9.776052e-03	3.484580e-01
ENSMUSG00000053477.16	Tcf4	0.264396	15451.000000	2.973268	3.571291	9.718954e-03	3.484580e-01
ENSMUSG00000031939.15	Taf1d	-1.154806	19890.000000	0.207224	0.093070	9.731709e-03	3.484580e-01
ENSMUSG00000020708.12	Psmc5	1.294937	16636.500000	0.093335	0.229014	9.861024e-03	3.501185e-01
ENSMUSG00000021178.8	Psmc1	1.015698	16453.500000	0.137473	0.277954	9.912728e-03	3.512117e-01
ENSMUSG00000005705.10	Agrp	-1.941391	19289.000000	0.080663	0.021002	9.934065e-03	3.512267e-01
ENSMUSG00000063296.4	Tmem117	0.460394	15529.500000	1.248880	1.718356	9.991248e-03	3.522520e-01
ENSMUSG00000029265.4	Dr1	1.788004	17193.000000	0.024390	0.084226	1.000501e-02	3.522520e-01
ENSMUSG00000070639.5	Lrrc8b	0.415778	15567.500000	0.932106	1.243446	1.008076e-02	3.527007e-01
ENSMUSG00000022587.14	Ly6e	3.516424	17472.000000	0.005085	0.058192	1.007200e-02	3.527007e-01
ENSMUSG00000030806.6	Stx1b	-4.407308	19009.000000	0.053666	0.002529	1.007200e-02	3.527007e-01
ENSMUSG00000020747.17	Tmem94	3.818760	17473.000000	0.003296	0.046504	1.016994e-02	3.550812e-01
ENSMUSG00000061576.15	Dpp6	0.667091	15872.000000	0.360913	0.573082	1.019704e-02	3.552886e-01
ENSMUSG00000032078.16	Zpr1	2.402469	17279.000000	0.013021	0.068845	1.028905e-02	3.577522e-01
ENSMUSG00000017550.14	Atad5	-1.577471	19600.500000	0.166636	0.055835	1.074672e-02	3.619313e-01
ENSMUSG00000067424.12	Zfp563	-1.486894	19602.500000	0.152827	0.054525	1.063156e-02	3.619313e-01
ENSMUSG00000028992.13	Nmnat1	3.236120	17478.000000	0.006467	0.060940	1.067249e-02	3.619313e-01
ENSMUSG00000049295.16	Zfp219	2.866673	17479.000000	0.008143	0.059395	1.077561e-02	3.619313e-01
ENSMUSG00000030386.17	Zfp606	-3.407791	19004.000000	0.060166	0.005669	1.057025e-02	3.619313e-01
ENSMUSG00000030621.17	Me3	3.098727	17476.000000	0.005085	0.043563	1.046888e-02	3.619313e-01
ENSMUSG00000051344.13	Plekhm3	-0.698257	20547.000000	0.537903	0.331518	1.058669e-02	3.619313e-01
ENSMUSG00000039145.16	Camk1d	-0.410822	20956.000000	1.515098	1.139648	1.055619e-02	3.619313e-01
ENSMUSG00000021007.13	Spata7	0.845403	16667.000000	0.122848	0.220729	1.062232e-02	3.619313e-01
ENSMUSG00000028158.14	Mttp	-1.406367	19278.000000	0.075922	0.028642	1.073972e-02	3.619313e-01
ENSMUSG00000050663.7	Trhde	-2.788736	19002.000000	0.090209	0.013054	1.077561e-02	3.619313e-01
ENSMUSG00000021102.3	Glrx5	2.909431	17373.000000	0.007763	0.058325	1.052644e-02	3.619313e-01
ENSMUSG00000039001.12	Rps21	1.056856	16493.000000	0.133789	0.278333	1.057399e-02	3.619313e-01
ENSMUSG00000022523.9	Fgf12	1.379098	16414.000000	0.146009	0.379779	1.067394e-02	3.619313e-01
ENSMUSG00000030284.11	Creld1	2.263754	17285.000000	0.016108	0.077355	1.077414e-02	3.619313e-01
ENSMUSG00000071637.5	Cebpd	3.804077	17372.000000	0.007124	0.099514	1.043746e-02	3.619313e-01
ENSMUSG00000041078.6	Grid1	-1.260462	19281.000000	0.091534	0.038207	1.051443e-02	3.619313e-01
ENSMUSG00000107872.2	Gm44511	0.457270	15706.000000	0.559441	0.768079	1.085737e-02	3.636559e-01
ENSMUSG00000017760.15	Ctsa	1.011391	16748.000000	0.087176	0.175735	1.089192e-02	3.636559e-01
ENSMUSG00000057497.8	Fam136a	-2.531690	19001.000000	0.049617	0.008580	1.087962e-02	3.636559e-01
ENSMUSG00000032897.17	Nfyc	0.746235	16190.000000	0.226582	0.380071	1.097694e-02	3.637546e-01
ENSMUSG00000068547.6	Clca4a	-2.839605	19103.000000	0.088013	0.012295	1.098152e-02	3.637546e-01
ENSMUSG00000060301.5	2610008E11Rik	-0.670445	20258.000000	0.340371	0.213860	1.092793e-02	3.637546e-01
ENSMUSG00000097789.2	Gm2115	1.825233	17085.500000	0.032181	0.114036	1.096192e-02	3.637546e-01
ENSMUSG00000061130.12	Ppm1b	-0.475866	20460.500000	0.446360	0.320948	1.101830e-02	3.642545e-01
ENSMUSG00000000631.20	Myo18a	-0.444186	20782.500000	0.842393	0.619158	1.112684e-02	3.642577e-01
ENSMUSG00000016128.14	Stard13	-0.882161	20100.000000	0.279333	0.151553	1.111378e-02	3.642577e-01
ENSMUSG00000021703.8	Serinc5	0.697598	15831.000000	0.475801	0.771655	1.111332e-02	3.642577e-01
ENSMUSG00000087526.2	Gm15738	-0.805412	20110.500000	0.287282	0.164382	1.111148e-02	3.642577e-01
ENSMUSG00000006021.5	Kptn	1.639308	16851.000000	0.051907	0.161700	1.109817e-02	3.642577e-01
ENSMUSG00000022471.13	Xrcc6	-0.462930	20805.000000	0.987716	0.716600	1.116827e-02	3.649027e-01
ENSMUSG00000022663.3	Atg3	-0.384488	20196.000000	0.293724	0.225008	1.124261e-02	3.649852e-01
ENSMUSG00000061759.15	Armt1	-1.935216	19190.000000	0.057719	0.015092	1.127946e-02	3.649852e-01
ENSMUSG00000042115.4	Klhdc8a	2.462500	17381.000000	0.010027	0.055264	1.126288e-02	3.649852e-01
ENSMUSG00000052372.10	Il1rapl1	0.355378	15511.500000	3.500859	4.478722	1.123978e-02	3.649852e-01
ENSMUSG00000020087.4	Tysnd1	-2.540380	19100.000000	0.058549	0.010064	1.126288e-02	3.649852e-01
ENSMUSG00000026576.12	Atp1b1	-0.634478	20185.000000	0.349551	0.225172	1.131032e-02	3.652799e-01
ENSMUSG00000054428.12	Atpif1	1.001517	16625.000000	0.119062	0.238375	1.134412e-02	3.656684e-01
ENSMUSG00000031925.16	Maml2	1.507054	16986.000000	0.063137	0.179455	1.138745e-02	3.663617e-01
ENSMUSG00000108358.1	Gm44509	2.227844	17383.000000	0.013920	0.065207	1.145399e-02	3.677980e-01
ENSMUSG00000049553.11	Polr1a	-1.003065	19674.000000	0.149347	0.074515	1.148841e-02	3.681991e-01
ENSMUSG00000073846.4	Gm12526	-1.130193	19267.000000	0.080766	0.036898	1.160295e-02	3.711618e-01
ENSMUSG00000037475.15	Thoc2	-0.586952	20682.000000	0.709316	0.472225	1.162538e-02	3.711724e-01
ENSMUSG00000059439.15	Bcas3	-0.285916	20941.000000	2.075604	1.702453	1.172060e-02	3.718724e-01
ENSMUSG00000100837.6	1700063D05Rik	-1.276940	19669.000000	0.174719	0.072101	1.178017e-02	3.718724e-01
ENSMUSG00000031604.10	Msmo1	1.138455	16286.500000	0.180988	0.398436	1.169701e-02	3.718724e-01
ENSMUSG00000087396.7	4933407K13Rik	-1.441791	19584.500000	0.136292	0.050171	1.170858e-02	3.718724e-01
ENSMUSG00000046668.8	Cxxc5	-0.648880	20126.000000	0.288480	0.183986	1.176911e-02	3.718724e-01
ENSMUSG00000027293.13	Ehd4	2.190111	17386.000000	0.013064	0.059618	1.174606e-02	3.718724e-01
ENSMUSG00000022142.7	Nup155	-1.537173	19488.000000	0.111627	0.038462	1.185428e-02	3.735098e-01
ENSMUSG00000028792.14	Ak2	2.118156	17169.000000	0.023720	0.102977	1.197839e-02	3.767137e-01
ENSMUSG00000025362.5	Rps26	1.047400	16536.000000	0.135903	0.280884	1.203448e-02	3.777702e-01
ENSMUSG00000026003.5	Acadl	1.217454	16564.000000	0.114125	0.265381	1.221305e-02	3.826605e-01
ENSMUSG00000078584.9	AU022252	-1.540809	19376.500000	0.101872	0.035013	1.234785e-02	3.861634e-01
ENSMUSG00000019433.8	Gipc1	1.266732	16907.500000	0.050675	0.121932	1.241343e-02	3.874927e-01
ENSMUSG00000033769.16	Exoc6b	-0.266257	20937.000000	4.155502	3.455191	1.245850e-02	3.881782e-01
ENSMUSG00000036309.14	Skp1a	-1.523471	19605.000000	0.150492	0.052348	1.263540e-02	3.929610e-01
ENSMUSG00000040479.11	Dgkz	1.646498	17178.000000	0.033166	0.103833	1.271461e-02	3.939652e-01
ENSMUSG00000027674.16	Pex5l	0.209463	15551.000000	14.707644	17.005827	1.270247e-02	3.939652e-01
ENSMUSG00000097178.7	2310002F09Rik	inf	17667.500000	0.000000	0.049045	1.375991e-02	3.950152e-01
ENSMUSG00000042116.3	Vwa1	inf	17667.500000	0.000000	0.042602	1.375991e-02	3.950152e-01
ENSMUSG00000054036.5	Olfr279	-inf	18813.500000	0.038033	0.000000	1.375991e-02	3.950152e-01
ENSMUSG00000007892.7	Rplp1	0.627574	16015.000000	0.401996	0.621069	1.294150e-02	3.950152e-01
ENSMUSG00000044807.13	Zfp354c	-1.135808	19560.500000	0.139951	0.063689	1.329467e-02	3.950152e-01
ENSMUSG00000009470.16	Tnpo1	0.713570	16081.000000	0.291143	0.477433	1.313146e-02	3.950152e-01
ENSMUSG00000029088.16	Kcnip4	-0.698770	20346.000000	0.439957	0.271056	1.344110e-02	3.950152e-01
ENSMUSG00000060441.15	Trim5	inf	17667.500000	0.000000	0.030013	1.375991e-02	3.950152e-01
ENSMUSG00000096768.7	Erdr1	-1.249009	19682.000000	0.189571	0.079759	1.293515e-02	3.950152e-01
ENSMUSG00000036594.14	H2-Aa	inf	17667.500000	0.000000	0.042588	1.375991e-02	3.950152e-01
ENSMUSG00000047735.14	Samd9l	inf	17667.500000	0.000000	0.064865	1.375991e-02	3.950152e-01
ENSMUSG00000021338.17	Lrrc16a	inf	17667.500000	0.000000	0.040992	1.375991e-02	3.950152e-01
ENSMUSG00000051335.5	Gfod1	-0.887209	20044.500000	0.281430	0.152158	1.323482e-02	3.950152e-01
ENSMUSG00000097189.1	Gm26594	-inf	18813.500000	0.032463	0.000000	1.375991e-02	3.950152e-01
ENSMUSG00000106874.1	Gm20186	inf	17667.500000	0.000000	0.043756	1.375991e-02	3.950152e-01
ENSMUSG00000025911.14	Adhfe1	inf	17667.500000	0.000000	0.032558	1.375991e-02	3.950152e-01
ENSMUSG00000044881.7	Coa4	inf	17667.500000	0.000000	0.031052	1.375991e-02	3.950152e-01
ENSMUSG00000030286.6	Emc3	-1.032455	19839.000000	0.225569	0.110276	1.372916e-02	3.950152e-01
ENSMUSG00000052776.10	Oas1a	inf	17667.500000	0.000000	0.029281	1.375991e-02	3.950152e-01
ENSMUSG00000035105.5	Egln3	inf	17667.500000	0.000000	0.059266	1.375991e-02	3.950152e-01
ENSMUSG00000030780.15	BC017158	inf	17667.500000	0.000000	0.028878	1.375991e-02	3.950152e-01
ENSMUSG00000029048.3	Rer1	-0.981820	19845.000000	0.207595	0.105114	1.337873e-02	3.950152e-01
ENSMUSG00000053175.17	Bcl3	inf	17667.500000	0.000000	0.031540	1.375991e-02	3.950152e-01
ENSMUSG00000097649.2	Gm10561	inf	17667.500000	0.000000	0.030532	1.375991e-02	3.950152e-01
ENSMUSG00000024826.14	Dpf2	-1.005079	19819.000000	0.193501	0.096410	1.336437e-02	3.950152e-01
ENSMUSG00000032036.15	Kirrel3	1.491230	15971.000000	1.132663	3.184239	1.318765e-02	3.950152e-01
ENSMUSG00000049001.5	Ndnf	-inf	18813.500000	0.031011	0.000000	1.375991e-02	3.950152e-01
ENSMUSG00000056342.16	Usp34	0.326067	15603.000000	1.223262	1.533470	1.328386e-02	3.950152e-01
ENSMUSG00000037419.8	Endod1	-0.767666	20479.000000	0.599631	0.352203	1.334344e-02	3.950152e-01
ENSMUSG00000030452.16	Nipa2	-0.797402	19718.500000	0.176992	0.101838	1.350639e-02	3.950152e-01
ENSMUSG00000036099.16	Vezt	0.614398	16030.000000	0.338118	0.517631	1.356352e-02	3.950152e-01
ENSMUSG00000097204.2	Gm17690	inf	17667.500000	0.000000	0.038568	1.375991e-02	3.950152e-01
ENSMUSG00000028576.12	Ift74	-1.207030	19731.000000	0.188959	0.081849	1.364234e-02	3.950152e-01
ENSMUSG00000037239.8	Spred3	inf	17667.500000	0.000000	0.025032	1.375991e-02	3.950152e-01
ENSMUSG00000057457.11	Phex	inf	17667.500000	0.000000	0.026234	1.375991e-02	3.950152e-01
ENSMUSG00000008683.16	Rps15a	1.020934	16698.500000	0.104915	0.212896	1.310576e-02	3.950152e-01
ENSMUSG00000022051.15	Bnip3l	-0.455667	20262.000000	0.345539	0.251958	1.286970e-02	3.950152e-01
ENSMUSG00000015112.15	Slc25a13	0.405492	15621.500000	1.333469	1.766235	1.310889e-02	3.950152e-01
ENSMUSG00000022335.16	Zfat	-1.038304	19642.000000	0.140275	0.068300	1.347207e-02	3.950152e-01
ENSMUSG00000087459.8	Csmd2os	inf	17667.500000	0.000000	0.035811	1.375991e-02	3.950152e-01
ENSMUSG00000022321.15	Cdh10	0.373100	15565.000000	4.043526	5.236903	1.308894e-02	3.950152e-01
ENSMUSG00000027130.15	Slc12a6	-inf	18813.500000	0.039009	0.000000	1.375991e-02	3.950152e-01
ENSMUSG00000026950.17	Neb	inf	17667.500000	0.000000	0.034829	1.375991e-02	3.950152e-01
ENSMUSG00000022307.15	Oxr1	0.305130	15599.000000	2.801474	3.461306	1.404526e-02	4.000742e-01
ENSMUSG00000086782.2	E130102H24Rik	-0.722568	20269.000000	0.388587	0.235491	1.397785e-02	4.000742e-01
ENSMUSG00000034525.6	Ice1	-1.000378	19884.000000	0.217190	0.108566	1.402639e-02	4.000742e-01
ENSMUSG00000031775.4	Pllp	0.539954	15910.000000	0.440567	0.640552	1.405524e-02	4.000742e-01
ENSMUSG00000013701.12	Timm23	1.198075	16896.000000	0.069753	0.160037	1.399794e-02	4.000742e-01
ENSMUSG00000038722.17	Bud31	-2.508405	19212.500000	0.100159	0.017603	1.420057e-02	4.035270e-01
ENSMUSG00000021884.17	Hacl1	2.339918	17269.500000	0.018097	0.091620	1.430050e-02	4.049959e-01
ENSMUSG00000022419.15	Deptor	-2.276545	19331.000000	0.107443	0.022175	1.427893e-02	4.049959e-01
ENSMUSG00000001467.5	Cyp51	1.091521	16533.000000	0.131530	0.280288	1.437160e-02	4.063244e-01
ENSMUSG00000001416.13	Cct3	-1.087036	19690.000000	0.169846	0.079951	1.439856e-02	4.064024e-01
ENSMUSG00000040759.8	Cmtm5	-0.394017	20715.500000	0.991213	0.754321	1.454689e-02	4.089649e-01
ENSMUSG00000027525.17	Phactr3	-0.498931	20542.000000	0.732733	0.518505	1.451945e-02	4.089649e-01
ENSMUSG00000026830.9	Ermn	-0.264832	20857.500000	1.704339	1.418514	1.456240e-02	4.089649e-01
ENSMUSG00000032050.16	Rdx	-0.370055	20660.500000	0.817281	0.632373	1.461116e-02	4.089664e-01
ENSMUSG00000025959.13	Klf7	0.414019	15715.500000	0.882901	1.176371	1.461070e-02	4.089664e-01
ENSMUSG00000033799.9	Fam208b	-0.634972	20290.000000	0.468540	0.301718	1.473211e-02	4.116656e-01
ENSMUSG00000060012.7	Kif13b	-0.305977	20870.000000	3.004911	2.430655	1.475807e-02	4.117061e-01
ENSMUSG00000107802.1	1700126G02Rik	1.415085	16995.000000	0.047276	0.126074	1.482786e-02	4.129671e-01
ENSMUSG00000020817.16	Rabep1	-0.555038	20479.500000	0.560512	0.381506	1.492955e-02	4.146209e-01
ENSMUSG00000042870.14	Tom1	-1.034745	20033.000000	0.303013	0.147901	1.493662e-02	4.146209e-01
ENSMUSG00000055421.8	Pcdh9	0.134745	15615.000000	72.401631	79.489665	1.498703e-02	4.148092e-01
ENSMUSG00000025202.7	Scd3	-0.653600	20326.000000	0.554591	0.352549	1.499363e-02	4.148092e-01
ENSMUSG00000036327.18	Qsox2	2.091185	17276.500000	0.021458	0.091431	1.501751e-02	4.148092e-01
ENSMUSG00000006333.14	Rps9	0.745096	16276.000000	0.225373	0.377745	1.522953e-02	4.199749e-01
ENSMUSG00000028041.17	Adam15	-1.510135	19384.000000	0.099082	0.034786	1.525596e-02	4.200140e-01
ENSMUSG00000038812.16	Trmt112	1.632591	17098.000000	0.048804	0.151327	1.534543e-02	4.216889e-01
ENSMUSG00000093930.1	Hmgcs1	1.015132	16389.000000	0.186451	0.376833	1.536701e-02	4.216889e-01
ENSMUSG00000035158.15	Mitf	0.585919	15821.000000	0.733368	1.100782	1.555010e-02	4.249462e-01
ENSMUSG00000032540.15	Abhd5	-0.604661	19784.000000	0.186552	0.122681	1.556162e-02	4.249462e-01
ENSMUSG00000027774.16	Gfm1	-1.435484	19381.000000	0.107152	0.039616	1.552575e-02	4.249462e-01
ENSMUSG00000061175.11	Fnip2	-0.562506	20368.000000	0.523320	0.354353	1.573030e-02	4.263415e-01
ENSMUSG00000031393.16	Mecp2	-0.496878	20574.000000	0.748972	0.530751	1.570579e-02	4.263415e-01
ENSMUSG00000028525.16	Pde4b	0.158176	15632.000000	34.298140	38.272445	1.565170e-02	4.263415e-01
ENSMUSG00000039384.8	Dusp10	1.311101	16143.000000	0.294722	0.731297	1.568225e-02	4.263415e-01
ENSMUSG00000042079.13	Hnrnpf	0.865835	16462.000000	0.152234	0.277431	1.573965e-02	4.263415e-01
ENSMUSG00000097505.1	Gm26540	1.551589	16937.000000	0.055466	0.162594	1.582662e-02	4.273187e-01
ENSMUSG00000026632.17	Tatdn3	-1.095869	19561.000000	0.129179	0.060437	1.580292e-02	4.273187e-01
ENSMUSG00000042992.15	Borcs5	1.386405	16651.000000	0.099052	0.258949	1.586402e-02	4.276409e-01
ENSMUSG00000086999.1	Bcas1os2	0.642912	15896.000000	0.504366	0.787556	1.589586e-02	4.278126e-01
ENSMUSG00000044042.18	Fmn1	0.941462	16382.000000	0.263044	0.505169	1.598379e-02	4.294909e-01
ENSMUSG00000039069.19	Mtg2	-1.362577	19507.000000	0.166441	0.064727	1.604585e-02	4.304695e-01
ENSMUSG00000025162.17	Csnk1d	1.040034	16643.500000	0.116450	0.239454	1.617355e-02	4.325137e-01
ENSMUSG00000022747.16	St3gal6	0.930147	17011.000000	0.072764	0.138650	1.616171e-02	4.325137e-01
ENSMUSG00000021981.9	Cab39l	0.572960	15796.000000	0.852235	1.267762	1.625182e-02	4.325406e-01
ENSMUSG00000041815.13	Poldip3	-0.986504	19734.500000	0.188834	0.095305	1.623313e-02	4.325406e-01
ENSMUSG00000004994.12	Ccdc130	1.869958	17287.500000	0.023664	0.086496	1.620827e-02	4.325406e-01
ENSMUSG00000040752.15	Myh6	-1.023979	19555.000000	0.132605	0.065209	1.628497e-02	4.327371e-01
ENSMUSG00000030056.8	Isy1	-1.636647	19192.500000	0.067813	0.021809	1.632053e-02	4.329969e-01
ENSMUSG00000074748.3	Atxn7l3b	0.651906	16133.000000	0.344785	0.541741	1.642887e-02	4.351837e-01
ENSMUSG00000004865.15	Srpk1	0.416004	15718.000000	1.008795	1.345961	1.664943e-02	4.403314e-01
ENSMUSG00000037573.5	Tob1	-0.882089	20003.000000	0.303891	0.164885	1.670369e-02	4.410720e-01
ENSMUSG00000020604.13	Arsg	-0.404106	20658.000000	0.884988	0.668789	1.688127e-02	4.444951e-01
ENSMUSG00000094870.7	Zfp131	0.810131	16729.000000	0.101250	0.177528	1.688626e-02	4.444951e-01
ENSMUSG00000022048.8	Dpysl2	-0.362655	20778.500000	1.546981	1.203137	1.698453e-02	4.463820e-01
ENSMUSG00000068923.14	Syt11	-0.417656	20755.000000	1.497229	1.120885	1.705634e-02	4.468708e-01
ENSMUSG00000032549.7	Rab6b	-0.590055	19723.500000	0.187693	0.124688	1.703608e-02	4.468708e-01
ENSMUSG00000027010.16	Slc25a12	-0.447741	20481.500000	0.555617	0.407373	1.709563e-02	4.472025e-01
ENSMUSG00000021037.6	Ahsa1	-0.647112	19870.000000	0.201622	0.128747	1.713511e-02	4.475381e-01
ENSMUSG00000046079.16	Lrrc8d	-0.378719	20541.000000	0.695985	0.535296	1.724173e-02	4.489266e-01
ENSMUSG00000031990.14	Jam3	0.359158	15741.000000	1.016108	1.303338	1.722020e-02	4.489266e-01
ENSMUSG00000005683.7	Cs	-0.931307	19650.000000	0.188294	0.098738	1.733103e-02	4.505531e-01
ENSMUSG00000031402.12	Mpp1	2.159633	17377.000000	0.018748	0.083767	1.746796e-02	4.533384e-01
ENSMUSG00000017734.15	Dbndd2	-0.885484	20116.000000	0.383860	0.207786	1.749216e-02	4.533384e-01
ENSMUSG00000039414.9	Heatr5b	-0.942689	19743.000000	0.207240	0.107819	1.755160e-02	4.541782e-01
ENSMUSG00000006676.16	Usp19	0.946857	16807.000000	0.096387	0.185803	1.768310e-02	4.568770e-01
ENSMUSG00000028701.4	Lurap1	-0.780318	19673.000000	0.162466	0.094594	1.776249e-02	4.582232e-01
ENSMUSG00000025742.5	Prps2	-1.489798	19395.500000	0.112833	0.040176	1.789192e-02	4.586876e-01
ENSMUSG00000027570.15	Col9a3	-2.865417	19012.500000	0.054715	0.007508	1.797732e-02	4.586876e-01
ENSMUSG00000037773.14	Pced1a	-1.942339	19100.000000	0.054525	0.014187	1.799646e-02	4.586876e-01
ENSMUSG00000085773.3	Gm16233	-3.740279	18912.000000	0.074168	0.005550	1.794163e-02	4.586876e-01
ENSMUSG00000046764.8	A530053G22Rik	-0.441354	19973.000000	2.426238	1.786786	1.799900e-02	4.586876e-01
ENSMUSG00000021786.12	Oxsm	3.734263	17569.000000	0.003342	0.044478	1.794163e-02	4.586876e-01
ENSMUSG00000030309.16	Caprin2	2.019868	17380.000000	0.016595	0.067300	1.786304e-02	4.586876e-01
ENSMUSG00000038593.18	Tctn1	3.571883	17569.000000	0.003513	0.041780	1.794163e-02	4.586876e-01
ENSMUSG00000027660.16	Skil	2.894989	17469.500000	0.008599	0.063961	1.812678e-02	4.592578e-01
ENSMUSG00000097003.1	D930007P13Rik	3.898917	17570.000000	0.003296	0.049161	1.811333e-02	4.592578e-01
ENSMUSG00000029047.13	Pex10	-3.641871	18911.000000	0.047929	0.003840	1.811333e-02	4.592578e-01
ENSMUSG00000070802.5	Pnmal2	-2.053928	19099.000000	0.076874	0.018513	1.813076e-02	4.592578e-01
ENSMUSG00000028385.14	Snx30	0.435679	15820.000000	0.911599	1.232981	1.874264e-02	4.599308e-01
ENSMUSG00000051557.15	Pusl1	2.657467	17574.000000	0.006146	0.038779	1.881461e-02	4.599308e-01
ENSMUSG00000097855.7	A930007I19Rik	3.103863	17572.000000	0.006162	0.052979	1.846105e-02	4.599308e-01
ENSMUSG00000016487.15	Ppfibp1	2.809136	17472.500000	0.011255	0.078884	1.858173e-02	4.599308e-01
ENSMUSG00000018733.10	Pex12	2.737323	17574.000000	0.006162	0.041093	1.881461e-02	4.599308e-01
ENSMUSG00000038534.17	Osbpl7	0.876128	16323.000000	0.207348	0.380575	1.830667e-02	4.599308e-01
ENSMUSG00000074466.12	Gm15417	2.905342	17574.000000	0.006321	0.047357	1.881461e-02	4.599308e-01
ENSMUSG00000041459.15	Tardbp	-0.524804	20142.000000	0.323217	0.224653	1.834559e-02	4.599308e-01
ENSMUSG00000025188.15	Hps1	2.517858	17473.500000	0.009695	0.055528	1.873558e-02	4.599308e-01
ENSMUSG00000036352.16	Ubac1	-1.173819	19480.000000	0.126131	0.055907	1.844715e-02	4.599308e-01
ENSMUSG00000091685.6	Gm17359	-3.564631	18910.000000	0.062294	0.005265	1.828647e-02	4.599308e-01
ENSMUSG00000073002.9	Vamp5	1.707528	17053.000000	0.052326	0.170896	1.836008e-02	4.599308e-01
ENSMUSG00000003865.16	Gys1	3.145910	17573.000000	0.006162	0.054546	1.863710e-02	4.599308e-01
ENSMUSG00000024833.14	Pola2	2.632711	17473.500000	0.010450	0.064812	1.873558e-02	4.599308e-01
ENSMUSG00000060477.14	Irak2	-1.422561	19288.000000	0.088232	0.032915	1.859708e-02	4.599308e-01
ENSMUSG00000005802.12	Slc30a4	1.463246	17092.500000	0.060163	0.165887	1.859808e-02	4.599308e-01
ENSMUSG00000102362.1	4930509J09Rik	3.271291	17571.000000	0.005773	0.055738	1.828647e-02	4.599308e-01
ENSMUSG00000032475.15	Nck1	-1.008320	19692.000000	0.243249	0.120925	1.843663e-02	4.599308e-01
ENSMUSG00000063810.6	Alms1	1.588467	17192.000000	0.043225	0.129989	1.848493e-02	4.599308e-01
ENSMUSG00000053398.11	Phgdh	-0.678232	19945.000000	0.264838	0.165505	1.855558e-02	4.599308e-01
ENSMUSG00000062627.9	Mysm1	0.782905	16125.000000	0.307340	0.528807	1.875818e-02	4.599308e-01
ENSMUSG00000004383.17	Large	0.986146	16452.000000	0.271260	0.537335	1.863300e-02	4.599308e-01
ENSMUSG00000050627.13	Gpd1l	-1.826342	19095.000000	0.064082	0.018070	1.867675e-02	4.599308e-01
ENSMUSG00000039345.15	Mettl22	2.827286	17470.500000	0.009597	0.068114	1.827734e-02	4.599308e-01
ENSMUSG00000044030.4	Irf2bp1	2.591226	17474.500000	0.012323	0.074259	1.889055e-02	4.604469e-01
ENSMUSG00000038866.15	Zcchc2	0.812623	16755.000000	0.110553	0.194176	1.887128e-02	4.604469e-01
ENSMUSG00000047496.6	Rnf152	-1.403125	19284.000000	0.108658	0.041085	1.905163e-02	4.616928e-01
ENSMUSG00000001962.8	Fam50a	-2.392276	19005.500000	0.057713	0.010993	1.904664e-02	4.616928e-01
ENSMUSG00000091041.1	Gm17720	-2.844181	18906.000000	0.046274	0.006444	1.899359e-02	4.616928e-01
ENSMUSG00000050064.14	Zfp697	2.421526	17475.500000	0.009102	0.048765	1.904664e-02	4.616928e-01
ENSMUSG00000020993.8	Trappc6b	-0.812996	19875.000000	0.255842	0.145625	1.912136e-02	4.620127e-01
ENSMUSG00000027381.16	Bcl2l11	-2.206695	18905.000000	0.052091	0.011284	1.917406e-02	4.620127e-01
ENSMUSG00000026784.14	Pdss1	-0.921072	19584.000000	0.174641	0.092231	1.917487e-02	4.620127e-01
ENSMUSG00000034993.7	Vat1	-1.847587	19092.000000	0.062107	0.017257	1.909563e-02	4.620127e-01
ENSMUSG00000048895.13	Cdk5r1	-1.165744	19003.500000	0.046042	0.020522	1.936219e-02	4.645267e-01
ENSMUSG00000000976.13	Heatr6	1.262062	16899.000000	0.080485	0.193034	1.935481e-02	4.645267e-01
ENSMUSG00000049401.10	Ogfr	2.349363	17477.500000	0.011134	0.056741	1.936219e-02	4.645267e-01
ENSMUSG00000034587.8	8430429K09Rik	1.148938	16775.000000	0.103006	0.228416	1.945136e-02	4.646744e-01
ENSMUSG00000085788.1	4930470G03Rik	-1.220106	19639.000000	0.200029	0.085863	1.942776e-02	4.646744e-01
ENSMUSG00000105176.1	Gm43668	-1.345983	19281.000000	0.086365	0.033975	1.939890e-02	4.646744e-01
ENSMUSG00000049657.9	Zbtb5	1.230062	16980.000000	0.055338	0.129811	1.963439e-02	4.664741e-01
ENSMUSG00000039159.16	Ube2h	-0.463502	20396.500000	0.598660	0.434162	1.963198e-02	4.664741e-01
ENSMUSG00000020516.15	Rps6kb1	0.540643	16026.000000	0.490649	0.713709	1.961757e-02	4.664741e-01
ENSMUSG00000019813.15	Cep57l1	-0.909255	19789.500000	0.245179	0.130548	1.966557e-02	4.664741e-01
ENSMUSG00000019790.16	Stxbp5	0.630821	16308.000000	0.269023	0.416568	1.965803e-02	4.664741e-01
ENSMUSG00000025964.15	Adam23	0.621680	16477.000000	0.231736	0.356565	1.971887e-02	4.664871e-01
ENSMUSG00000043067.15	Dpy19l1	0.590253	15773.000000	1.078026	1.622980	1.972168e-02	4.664871e-01
ENSMUSG00000015484.3	Fam163a	1.788102	17480.500000	0.015811	0.054605	1.984410e-02	4.680643e-01
ENSMUSG00000107402.1	4732416N19Rik	2.095852	17480.500000	0.012885	0.055082	1.984410e-02	4.680643e-01
ENSMUSG00000104156.2	Gm38102	-0.799702	19465.000000	0.127626	0.073317	1.991268e-02	4.690233e-01
ENSMUSG00000024480.7	Ap3s1	-2.037043	18999.500000	0.062972	0.015344	2.000704e-02	4.699277e-01
ENSMUSG00000020439.17	Smtn	1.498294	17069.000000	0.045840	0.129503	1.999258e-02	4.699277e-01
ENSMUSG00000027287.14	Snap23	-0.792938	19783.500000	0.214058	0.123547	2.014535e-02	4.725154e-01
ENSMUSG00000002846.9	Timmdc1	-0.486358	19911.000000	0.285336	0.203680	2.028419e-02	4.730335e-01
ENSMUSG00000032463.10	Faim	-1.196309	19372.500000	0.104744	0.045709	2.030439e-02	4.730335e-01
ENSMUSG00000035770.7	Dync1li2	-0.531436	20431.000000	0.645833	0.446830	2.025141e-02	4.730335e-01
ENSMUSG00000029535.4	Triap1	1.877867	17483.500000	0.017545	0.064484	2.033644e-02	4.730335e-01
ENSMUSG00000056234.14	Ncoa4	-1.761823	18997.500000	0.055676	0.016417	2.033644e-02	4.730335e-01
ENSMUSG00000085436.1	Zfp335os	1.314789	16954.000000	0.065427	0.162760	2.021066e-02	4.730335e-01
ENSMUSG00000046229.9	Scand1	1.250564	16881.500000	0.088476	0.210514	2.043166e-02	4.736110e-01
ENSMUSG00000037736.18	Limch1	-0.181541	20737.000000	3.040343	2.680854	2.045663e-02	4.736110e-01
ENSMUSG00000005034.15	Prkacb	-0.292157	20511.500000	0.795004	0.649264	2.046313e-02	4.736110e-01
ENSMUSG00000087356.1	Gm13856	1.099308	17209.000000	0.038263	0.081979	2.047407e-02	4.736110e-01
ENSMUSG00000096914.3	Galntl6	-0.545757	19896.000000	0.271679	0.186109	2.066245e-02	4.773111e-01
ENSMUSG00000021111.15	Papola	-0.568040	20378.000000	0.593657	0.400441	2.070714e-02	4.776864e-01
ENSMUSG00000032059.13	Alg9	1.749566	17277.000000	0.028920	0.097246	2.077195e-02	4.785242e-01
ENSMUSG00000022848.8	Dirc2	-0.478808	19882.500000	0.236415	0.169644	2.092448e-02	4.813778e-01
ENSMUSG00000021987.8	Mtmr6	-0.763566	19724.500000	0.187167	0.110249	2.108625e-02	4.843047e-01
ENSMUSG00000075415.13	Fnbp1	-0.160699	20729.000000	5.389826	4.821694	2.112464e-02	4.843047e-01
ENSMUSG00000068747.14	Sort1	-0.314434	20612.500000	1.084588	0.872189	2.113822e-02	4.843047e-01
ENSMUSG00000047881.14	Rell1	1.149524	16676.000000	0.122172	0.271028	2.117677e-02	4.845267e-01
ENSMUSG00000104540.1	Gm3527	-1.173373	19485.000000	0.127617	0.056584	2.124323e-02	4.853860e-01
ENSMUSG00000078515.4	Ddi2	-0.454987	19906.000000	0.239646	0.174826	2.142238e-02	4.888144e-01
ENSMUSG00000049939.6	Lrrc4	0.851237	16343.000000	0.259380	0.467934	2.150114e-02	4.899459e-01
ENSMUSG00000020700.11	Map3k3	-0.499357	20245.500000	0.478359	0.338402	2.168352e-02	4.927646e-01
ENSMUSG00000025321.14	Itgb8	0.592037	16096.000000	0.458677	0.691397	2.167573e-02	4.927646e-01
ENSMUSG00000001911.16	Nfix	-0.338748	20586.000000	0.922501	0.729447	2.176514e-02	4.932845e-01
ENSMUSG00000059883.16	Irak4	1.507128	16939.000000	0.068795	0.195547	2.175242e-02	4.932845e-01
ENSMUSG00000024220.13	Zfp523	-1.513263	19196.000000	0.071097	0.024907	2.185396e-02	4.939643e-01
ENSMUSG00000034868.8	Myl12b	-0.607986	19840.000000	0.231793	0.152082	2.184993e-02	4.939643e-01
ENSMUSG00000030987.5	Stim1	-0.436888	20308.500000	0.581889	0.429857	2.192346e-02	4.942049e-01
ENSMUSG00000039686.14	Zer1	0.677558	16301.000000	0.295454	0.472559	2.189524e-02	4.942049e-01
ENSMUSG00000043733.14	Ptpn11	-0.488160	20481.500000	0.749942	0.534659	2.218872e-02	4.988452e-01
ENSMUSG00000015501.10	Hivep2	-0.965663	20005.000000	0.486556	0.249138	2.217279e-02	4.988452e-01
ENSMUSG00000021709.14	Erbb2ip	-0.260924	20707.000000	3.857263	3.219091	2.224143e-02	4.991867e-01
ENSMUSG00000098760.1	Gm27247	1.594555	16944.000000	0.078821	0.238041	2.226336e-02	4.991867e-01
ENSMUSG00000031381.16	Piga	-0.622131	20217.000000	0.436222	0.283418	2.238508e-02	5.012467e-01
ENSMUSG00000032601.13	Prkar2a	-0.349654	19550.000000	0.155209	0.121804	2.244099e-02	5.018296e-01
ENSMUSG00000043940.14	Wdfy3	-0.343132	20602.000000	1.094594	0.862899	2.270738e-02	5.071114e-01
ENSMUSG00000026511.7	Srp9	1.389323	16949.000000	0.071610	0.187587	2.278469e-02	5.081622e-01
ENSMUSG00000037339.17	Fam53a	1.564953	17187.000000	0.037955	0.112297	2.282087e-02	5.082941e-01
ENSMUSG00000087387.1	Gm15420	inf	17763.000000	0.000000	0.027132	2.473715e-02	5.116203e-01
ENSMUSG00000025076.9	Casp7	inf	17763.000000	0.000000	0.032043	2.473715e-02	5.116203e-01
ENSMUSG00000057280.15	Musk	inf	17763.000000	0.000000	0.022240	2.473715e-02	5.116203e-01
ENSMUSG00000006395.16	Hyi	-0.911496	19585.000000	0.174004	0.092506	2.464381e-02	5.116203e-01
ENSMUSG00000040274.11	Cdk6	inf	17763.000000	0.000000	0.035703	2.473715e-02	5.116203e-01
ENSMUSG00000023224.12	Serping1	inf	17763.000000	0.000000	0.028090	2.473715e-02	5.116203e-01
ENSMUSG00000032740.16	Ccdc88a	0.251212	15816.000000	2.111212	2.512778	2.427309e-02	5.116203e-01
ENSMUSG00000025492.6	Ifitm3	inf	17763.000000	0.000000	0.036049	2.473715e-02	5.116203e-01
ENSMUSG00000017144.8	Rnd3	inf	17763.000000	0.000000	0.026504	2.473715e-02	5.116203e-01
ENSMUSG00000025912.16	Mybl1	-inf	18718.000000	0.033123	0.000000	2.473715e-02	5.116203e-01
ENSMUSG00000045107.4	Saysd1	-1.453519	19289.000000	0.100769	0.036794	2.347521e-02	5.116203e-01
ENSMUSG00000025572.17	Tmc6	1.192192	17198.000000	0.040273	0.092024	2.428186e-02	5.116203e-01
ENSMUSG00000040860.16	Crocc	inf	17763.000000	0.000000	0.022868	2.473715e-02	5.116203e-01
ENSMUSG00000040856.17	Dlk1	-inf	18718.000000	0.028311	0.000000	2.473715e-02	5.116203e-01
ENSMUSG00000044783.16	Hjurp	-1.084833	19549.000000	0.193987	0.091455	2.406181e-02	5.116203e-01
ENSMUSG00000025558.15	Dock9	0.252985	15799.500000	2.839036	3.383193	2.364666e-02	5.116203e-01
ENSMUSG00000048406.5	B330016D10Rik	inf	17763.000000	0.000000	0.026163	2.473715e-02	5.116203e-01
ENSMUSG00000015755.16	Tab2	0.650046	16262.500000	0.292072	0.458325	2.433592e-02	5.116203e-01
ENSMUSG00000002475.15	Abhd3	-2.123908	19114.000000	0.082271	0.018875	2.354957e-02	5.116203e-01
ENSMUSG00000068180.12	AY512915	inf	17763.000000	0.000000	0.024439	2.473715e-02	5.116203e-01
ENSMUSG00000108033.1	Gm44284	inf	17763.000000	0.000000	0.022990	2.473715e-02	5.116203e-01
ENSMUSG00000036510.17	Cdh8	-0.940611	19966.000000	0.485851	0.253134	2.390619e-02	5.116203e-01
ENSMUSG00000055547.4	Apobec4	inf	17763.000000	0.000000	0.023387	2.473715e-02	5.116203e-01
ENSMUSG00000001173.15	Ocrl	0.686867	16359.000000	0.269335	0.433571	2.414634e-02	5.116203e-01
ENSMUSG00000074449.3	Gm15319	-inf	18718.000000	0.031238	0.000000	2.473715e-02	5.116203e-01
ENSMUSG00000026341.16	Actr3	0.869743	16500.000000	0.190623	0.348333	2.405349e-02	5.116203e-01
ENSMUSG00000083086.1	Gm15531	inf	17763.000000	0.000000	0.029103	2.473715e-02	5.116203e-01
ENSMUSG00000092277.1	Gm19684	inf	17763.000000	0.000000	0.029176	2.473715e-02	5.116203e-01
ENSMUSG00000049321.17	Zfp2	1.448633	17042.000000	0.054686	0.149266	2.458855e-02	5.116203e-01
ENSMUSG00000002227.15	Mov10	inf	17763.000000	0.000000	0.034795	2.473715e-02	5.116203e-01
ENSMUSG00000089679.1	Gm16299	inf	17763.000000	0.000000	0.032736	2.473715e-02	5.116203e-01
ENSMUSG00000026966.6	Ssna1	1.038489	17019.000000	0.073428	0.150826	2.375664e-02	5.116203e-01
ENSMUSG00000039601.15	Rcan2	-0.283216	20644.000000	1.776277	1.459669	2.414677e-02	5.116203e-01
ENSMUSG00000005774.12	Rfx5	-inf	18718.000000	0.024113	0.000000	2.473715e-02	5.116203e-01
ENSMUSG00000029505.17	Ep400	0.331109	16264.500000	0.361789	0.455124	2.365720e-02	5.116203e-01
ENSMUSG00000027796.2	Smad9	-inf	18718.000000	0.023216	0.000000	2.473715e-02	5.116203e-01
ENSMUSG00000100851.1	Gm28928	inf	17763.000000	0.000000	0.025272	2.473715e-02	5.116203e-01
ENSMUSG00000026433.13	Rab29	inf	17763.000000	0.000000	0.026541	2.473715e-02	5.116203e-01
ENSMUSG00000042557.14	Sin3a	0.994583	16702.000000	0.125656	0.250371	2.342062e-02	5.116203e-01
ENSMUSG00000023905.14	Tnfrsf12a	inf	17763.000000	0.000000	0.035557	2.473715e-02	5.116203e-01
ENSMUSG00000047940.13	Stpg2	-inf	18718.000000	0.025589	0.000000	2.473715e-02	5.116203e-01
ENSMUSG00000039835.16	Nhsl1	inf	17763.000000	0.000000	0.029200	2.473715e-02	5.116203e-01
ENSMUSG00000028825.7	Rhd	inf	17763.000000	0.000000	0.024834	2.473715e-02	5.116203e-01
ENSMUSG00000063646.14	Jakmip1	-inf	18718.000000	0.035021	0.000000	2.473715e-02	5.116203e-01
ENSMUSG00000018102.4	Hist1h2bc	0.819813	16684.000000	0.164507	0.290383	2.469593e-02	5.116203e-01
ENSMUSG00000050751.14	Pgbd5	-0.768450	19884.000000	0.256849	0.150783	2.320395e-02	5.116203e-01
ENSMUSG00000035547.14	Capn5	1.041466	16860.500000	0.088630	0.182428	2.371343e-02	5.116203e-01
ENSMUSG00000100901.1	Gm18829	inf	17763.000000	0.000000	0.031370	2.473715e-02	5.116203e-01
ENSMUSG00000054676.15	1600014C10Rik	-inf	18718.000000	0.055947	0.000000	2.473715e-02	5.116203e-01
ENSMUSG00000029178.14	Klf3	0.829475	16778.000000	0.120408	0.213970	2.416175e-02	5.116203e-01
ENSMUSG00000056917.12	Sipa1	-inf	18718.000000	0.031535	0.000000	2.473715e-02	5.116203e-01
ENSMUSG00000020814.13	Mxra7	-inf	18718.000000	0.023794	0.000000	2.473715e-02	5.116203e-01
ENSMUSG00000039629.14	Strip2	inf	17763.000000	0.000000	0.037855	2.473715e-02	5.116203e-01
ENSMUSG00000107634.1	Gm43956	inf	17763.000000	0.000000	0.033807	2.473715e-02	5.116203e-01
ENSMUSG00000068744.12	Psrc1	-inf	18718.000000	0.020786	0.000000	2.473715e-02	5.116203e-01
ENSMUSG00000023266.11	Frs3	inf	17763.000000	0.000000	0.031943	2.473715e-02	5.116203e-01
ENSMUSG00000024966.8	Stip1	-1.409791	19549.000000	0.170933	0.064333	2.406181e-02	5.116203e-01
ENSMUSG00000087590.2	Epb41l4aos	inf	17763.000000	0.000000	0.030519	2.473715e-02	5.116203e-01
ENSMUSG00000029056.13	Pank4	1.872420	17262.500000	0.023157	0.084789	2.485356e-02	5.133957e-01
ENSMUSG00000073538.10	E330020D12Rik	0.515196	16001.000000	0.838713	1.198679	2.513742e-02	5.186214e-01
ENSMUSG00000028152.10	Tspan5	-0.314037	20602.000000	1.651604	1.328530	2.522251e-02	5.197385e-01
ENSMUSG00000055862.6	Izumo4	0.945350	16875.500000	0.091528	0.176252	2.527669e-02	5.202167e-01
ENSMUSG00000060843.11	Ctnna3	-0.240643	20654.000000	7.446175	6.302204	2.531666e-02	5.204014e-01
ENSMUSG00000086199.7	Bcas3os1	-0.874853	19448.000000	0.128464	0.070053	2.540966e-02	5.210377e-01
ENSMUSG00000044629.5	Cnrip1	-0.808979	19859.000000	0.307337	0.175424	2.538332e-02	5.210377e-01
ENSMUSG00000026203.16	Dnajb2	-0.625791	20286.500000	0.596712	0.386708	2.544958e-02	5.212199e-01
ENSMUSG00000003402.13	Prkcsh	-1.661229	19312.000000	0.132119	0.041772	2.548946e-02	5.214007e-01
ENSMUSG00000039809.10	Gabbr2	-2.054917	19102.000000	0.076385	0.018383	2.553091e-02	5.216133e-01
ENSMUSG00000065979.12	Cpped1	0.668895	16587.000000	0.199459	0.317111	2.556261e-02	5.216263e-01
ENSMUSG00000026799.15	Med27	-0.664342	19883.500000	0.301904	0.190494	2.569042e-02	5.232064e-01
ENSMUSG00000031762.6	Mt2	1.723371	17380.000000	0.023229	0.076702	2.570235e-02	5.232064e-01
ENSMUSG00000006403.12	Adamts4	-0.625388	19892.000000	0.278385	0.180462	2.574138e-02	5.233665e-01
ENSMUSG00000055717.13	Slain1	-0.373848	20630.000000	2.197215	1.695638	2.580736e-02	5.240735e-01
ENSMUSG00000008668.14	Rps18	1.065992	16729.000000	0.141018	0.295236	2.596642e-02	5.261432e-01
ENSMUSG00000030655.15	Smg1	-0.420623	20357.500000	0.619520	0.462844	2.597194e-02	5.261432e-01
ENSMUSG00000027952.16	Pmvk	1.744700	17383.000000	0.022523	0.075480	2.622266e-02	5.267744e-01
ENSMUSG00000025239.2	Limd1	-0.880863	19442.000000	0.127928	0.069471	2.614802e-02	5.267744e-01
ENSMUSG00000020256.14	Aldh1l2	1.585717	17270.500000	0.033258	0.099827	2.606052e-02	5.267744e-01
ENSMUSG00000019782.9	Rwdd1	-1.188221	19393.500000	0.122616	0.053809	2.621633e-02	5.267744e-01
ENSMUSG00000058690.14	Ccser2	-0.511888	20205.500000	0.530377	0.371955	2.612659e-02	5.267744e-01
ENSMUSG00000007613.15	Tgfbr1	1.094454	16810.000000	0.107033	0.228551	2.619836e-02	5.267744e-01
ENSMUSG00000031913.9	Vps4a	-1.642702	19098.000000	0.075546	0.024194	2.622266e-02	5.267744e-01
ENSMUSG00000036860.14	Mrpl55	1.420815	17175.000000	0.043272	0.115856	2.632469e-02	5.281921e-01
ENSMUSG00000026662.13	Sephs1	-1.563147	19097.000000	0.080408	0.027211	2.639811e-02	5.284027e-01
ENSMUSG00000022428.7	Cby1	-1.239679	19097.000000	0.077012	0.032612	2.639811e-02	5.284027e-01
ENSMUSG00000061024.8	Rrs1	1.168785	17089.500000	0.049800	0.111962	2.647758e-02	5.293625e-01
ENSMUSG00000036777.7	Anln	-0.253318	20612.000000	2.541835	2.132510	2.672504e-02	5.336746e-01
ENSMUSG00000055447.18	Cd47	0.609990	16252.000000	0.364858	0.556864	2.676951e-02	5.339278e-01
ENSMUSG00000035062.13	Zc4h2	2.649362	17463.000000	0.009543	0.059874	2.696431e-02	5.346382e-01
ENSMUSG00000097375.2	6720427I07Rik	1.252620	17179.000000	0.045306	0.107951	2.689455e-02	5.346382e-01
ENSMUSG00000018239.9	Zcchc10	1.494903	17387.000000	0.022495	0.063400	2.693055e-02	5.346382e-01
ENSMUSG00000010358.13	Ifi35	2.593092	17463.000000	0.012495	0.075391	2.696431e-02	5.346382e-01
ENSMUSG00000021275.15	Tecpr2	-0.816052	19979.000000	0.380236	0.215972	2.694011e-02	5.346382e-01
ENSMUSG00000037982.16	Gm9725	1.612525	17276.500000	0.029060	0.088862	2.699869e-02	5.346886e-01
ENSMUSG00000020432.12	Tcn2	-1.541557	19093.000000	0.067495	0.023185	2.711008e-02	5.362622e-01
ENSMUSG00000034235.16	Usp54	-0.280032	20616.000000	2.134161	1.757637	2.714806e-02	5.363818e-01
ENSMUSG00000028096.13	Gpr89	-1.284441	19418.000000	0.152628	0.062658	2.721612e-02	5.370947e-01
ENSMUSG00000045103.17	Dmd	0.390113	15973.000000	0.974057	1.276497	2.725602e-02	5.372508e-01
ENSMUSG00000030534.13	Vps33b	-0.980003	19262.000000	0.087655	0.044439	2.729721e-02	5.374318e-01
ENSMUSG00000035864.14	Syt1	-0.537349	19748.500000	0.257327	0.177308	2.738408e-02	5.383506e-01
ENSMUSG00000056258.8	Kcnq3	-0.210442	20618.000000	4.466775	3.860510	2.740898e-02	5.383506e-01
ENSMUSG00000041341.9	Atg2b	-0.855096	19671.000000	0.190110	0.105098	2.744004e-02	5.383506e-01
ENSMUSG00000040018.9	Cox15	2.717233	17466.000000	0.010824	0.071176	2.755999e-02	5.394146e-01
ENSMUSG00000001855.15	Nup214	-0.560108	20165.000000	0.464286	0.314903	2.754789e-02	5.394146e-01
ENSMUSG00000032193.8	Ldlr	1.013017	16963.000000	0.101926	0.205700	2.761804e-02	5.394146e-01
ENSMUSG00000034575.11	Papd7	-0.925624	19090.000000	0.061759	0.032513	2.765487e-02	5.394146e-01
ENSMUSG00000020598.15	Nrcam	1.728103	17280.500000	0.042520	0.140866	2.764020e-02	5.394146e-01
ENSMUSG00000020521.7	Rnft1	-1.131356	19296.000000	0.112917	0.051545	2.776931e-02	5.405272e-01
ENSMUSG00000030678.7	Maz	1.503546	17036.500000	0.056327	0.159708	2.777629e-02	5.405272e-01
ENSMUSG00000037876.16	Jmjd1c	0.428198	15991.000000	0.826877	1.112606	2.791980e-02	5.426912e-01
ENSMUSG00000014956.15	Ppp1cb	-0.687121	19990.000000	0.355706	0.220926	2.799517e-02	5.435270e-01
ENSMUSG00000021314.11	Amph	-0.305230	20521.000000	1.177962	0.953341	2.803494e-02	5.436706e-01
ENSMUSG00000034761.15	Map4k5	0.328940	15914.000000	1.258794	1.581159	2.820803e-02	5.454713e-01
ENSMUSG00000026858.18	Fam73b	-1.312843	19087.000000	0.061369	0.024703	2.820909e-02	5.454713e-01
ENSMUSG00000004631.15	Sgce	0.405883	16330.000000	0.408733	0.541531	2.822523e-02	5.454713e-01
ENSMUSG00000032411.15	Tfdp2	0.514720	16083.000000	0.586840	0.838428	2.836440e-02	5.457927e-01
ENSMUSG00000042182.16	Bend6	2.348923	17470.000000	0.015278	0.077831	2.837186e-02	5.457927e-01
ENSMUSG00000022095.9	Fam160b2	2.137909	17470.000000	0.015054	0.066255	2.837186e-02	5.457927e-01
ENSMUSG00000021036.10	Sptlc2	-0.491576	20199.000000	0.529823	0.376835	2.831380e-02	5.457927e-01
ENSMUSG00000027540.13	Ptpn1	-0.564702	19424.000000	0.123502	0.083499	2.847539e-02	5.465323e-01
ENSMUSG00000035623.14	Rsf1	0.554435	16044.000000	0.625602	0.918755	2.845890e-02	5.465323e-01
ENSMUSG00000031711.7	Zfp330	-1.127551	19085.000000	0.065830	0.030130	2.858385e-02	5.467395e-01
ENSMUSG00000033174.17	Mgll	2.436938	17471.000000	0.012753	0.069058	2.857802e-02	5.467395e-01
ENSMUSG00000060519.11	Tor3a	2.551215	17471.000000	0.013149	0.077072	2.857802e-02	5.467395e-01
ENSMUSG00000026999.14	Nup35	-0.723159	19746.000000	0.237767	0.144032	2.872615e-02	5.478144e-01
ENSMUSG00000035093.16	Secisbp2l	-0.261428	20451.000000	0.902706	0.753093	2.873791e-02	5.478144e-01
ENSMUSG00000037012.18	Hk1	1.310854	17043.500000	0.062140	0.154163	2.869634e-02	5.478144e-01
ENSMUSG00000023953.8	Polh	-1.166838	19192.500000	0.104302	0.046456	2.896276e-02	5.514482e-01
ENSMUSG00000040599.13	Mis12	2.082126	17473.000000	0.015003	0.063529	2.899421e-02	5.514482e-01
ENSMUSG00000000127.14	Fer	0.608187	16276.000000	0.373147	0.568803	2.907244e-02	5.521900e-01
ENSMUSG00000032261.16	Sh3bgrl2	-1.332602	19191.500000	0.088963	0.035323	2.913185e-02	5.521900e-01
ENSMUSG00000037916.13	Ndufv1	-1.335245	19506.000000	0.185078	0.073351	2.911166e-02	5.521900e-01
ENSMUSG00000020608.6	Smc6	-0.659019	20013.000000	0.402185	0.254707	2.919104e-02	5.526881e-01
ENSMUSG00000044734.15	Serpinb1a	-0.646308	19930.500000	0.353514	0.225865	2.922475e-02	5.527033e-01
ENSMUSG00000042628.7	Zfyve1	-0.515529	20091.000000	0.422986	0.295894	2.928471e-02	5.532141e-01
ENSMUSG00000033615.9	Cplx1	1.977333	17475.000000	0.015231	0.059975	2.941561e-02	5.544396e-01
ENSMUSG00000097380.1	Gm26816	1.182775	16911.500000	0.098618	0.223876	2.939678e-02	5.544396e-01
ENSMUSG00000028832.11	Stmn1	-0.338581	20548.000000	1.454033	1.149877	2.952117e-02	5.558055e-01
ENSMUSG00000021116.9	Eif2s1	-1.067727	19474.000000	0.166966	0.079654	2.965058e-02	5.565761e-01
ENSMUSG00000040591.18	1110051M20Rik	-0.482899	20246.000000	0.653135	0.467343	2.961129e-02	5.565761e-01
ENSMUSG00000030706.17	Mrpl48	0.624910	16563.000000	0.211684	0.326442	2.966152e-02	5.565761e-01
ENSMUSG00000026202.13	Tuba4a	-0.926478	19079.000000	0.062824	0.033054	2.973400e-02	5.573134e-01
ENSMUSG00000025198.16	Erlin1	-1.899275	19004.000000	0.058282	0.015624	2.984226e-02	5.574761e-01
ENSMUSG00000085519.1	Gm13703	-1.591189	19004.000000	0.072858	0.024182	2.984226e-02	5.574761e-01
ENSMUSG00000074457.10	S100a16	0.691212	16441.000000	0.246639	0.398233	2.983911e-02	5.574761e-01
ENSMUSG00000033713.11	Foxn3	-0.198054	20559.000000	1.784808	1.555862	2.989303e-02	5.578039e-01
ENSMUSG00000032462.14	Pik3cb	-0.652579	19907.000000	0.311041	0.197867	2.995098e-02	5.582650e-01
ENSMUSG00000021018.7	Polr2h	-1.909337	19003.000000	0.078254	0.020832	3.005758e-02	5.596308e-01
ENSMUSG00000019578.11	Ubxn6	-1.944559	19002.000000	0.062844	0.016327	3.027423e-02	5.630403e-01
ENSMUSG00000030917.13	Tmem159	1.872088	17480.000000	0.018287	0.066942	3.049222e-02	5.664672e-01
ENSMUSG00000046111.16	Cep295	-0.471848	19788.000000	0.236531	0.170549	3.053459e-02	5.666276e-01
ENSMUSG00000022568.16	Scrib	1.888946	17361.000000	0.023964	0.088753	3.058965e-02	5.670228e-01
ENSMUSG00000024140.9	Epas1	-1.180895	18999.000000	0.061052	0.026929	3.093225e-02	5.727411e-01
ENSMUSG00000086821.3	Gm13377	2.907062	17566.000000	0.008397	0.062986	3.107371e-02	5.740945e-01
ENSMUSG00000079414.2	Gm11110	-2.706411	18915.000000	0.050072	0.007672	3.107371e-02	5.740945e-01
ENSMUSG00000021911.15	Parg	-0.440464	20340.000000	0.742018	0.546792	3.135871e-02	5.749326e-01
ENSMUSG00000032118.15	Fez1	0.346153	16044.500000	0.816213	1.037543	3.120170e-02	5.749326e-01
ENSMUSG00000021136.13	Smoc1	1.752667	17483.000000	0.023529	0.079288	3.115430e-02	5.749326e-01
ENSMUSG00000022556.9	Hsf1	0.920976	17208.000000	0.051856	0.098185	3.135356e-02	5.749326e-01
ENSMUSG00000030032.12	Wdr54	-2.754268	18914.000000	0.054593	0.008091	3.132430e-02	5.749326e-01
ENSMUSG00000039741.15	Bahcc1	1.982706	17365.000000	0.025286	0.099937	3.135563e-02	5.749326e-01
ENSMUSG00000035314.9	Gdpd5	-0.833621	19752.500000	0.254818	0.142983	3.128236e-02	5.749326e-01
ENSMUSG00000040133.2	Gpr176	3.574948	17665.000000	0.004386	0.052264	3.168234e-02	5.755015e-01
ENSMUSG00000032058.14	Ppp2r1b	-1.519860	19217.000000	0.096981	0.033819	3.150855e-02	5.755015e-01
ENSMUSG00000021265.3	Slc25a29	2.437032	17568.000000	0.009716	0.052612	3.157662e-02	5.755015e-01
ENSMUSG00000032562.13	Gnai2	-0.941794	19678.000000	0.233034	0.121314	3.166779e-02	5.755015e-01
ENSMUSG00000039849.5	Pcif1	0.871948	16641.000000	0.179648	0.328780	3.169816e-02	5.755015e-01
ENSMUSG00000032815.15	Fanca	-1.346109	18996.000000	0.056393	0.022182	3.160250e-02	5.755015e-01
ENSMUSG00000034022.7	Cpsf1	-2.651030	18913.000000	0.061557	0.009800	3.157662e-02	5.755015e-01
ENSMUSG00000083193.1	4930595D18Rik	4.291835	17665.000000	0.003192	0.062515	3.168234e-02	5.755015e-01
ENSMUSG00000005045.16	Chd5	-3.846445	18816.000000	0.043164	0.003001	3.168234e-02	5.755015e-01
ENSMUSG00000030400.17	Ercc2	-1.790823	18995.000000	0.067222	0.019428	3.182867e-02	5.756418e-01
ENSMUSG00000026737.12	Pip4k2a	-0.290358	20553.000000	2.831441	2.315266	3.185785e-02	5.756418e-01
ENSMUSG00000024732.7	Ccdc86	-2.661658	18912.000000	0.060018	0.009485	3.183068e-02	5.756418e-01
ENSMUSG00000007589.8	Tinf2	-3.146849	18815.000000	0.033110	0.003738	3.198010e-02	5.756418e-01
ENSMUSG00000037697.18	Ddhd1	1.194784	16384.000000	0.313929	0.718616	3.194653e-02	5.756418e-01
ENSMUSG00000032925.16	Itgbl1	3.274081	17666.000000	0.004414	0.042701	3.198010e-02	5.756418e-01
ENSMUSG00000091405.2	Hist2h4	3.105449	17666.000000	0.004414	0.037990	3.198010e-02	5.756418e-01
ENSMUSG00000028386.1	Slc46a2	-3.446342	18815.000000	0.044305	0.004064	3.198010e-02	5.756418e-01
ENSMUSG00000091159.1	Gm17545	-1.991005	18909.000000	0.049699	0.012502	3.260340e-02	5.769669e-01
ENSMUSG00000025780.7	Itih5	-1.612369	18909.000000	0.058196	0.019034	3.260340e-02	5.769669e-01
ENSMUSG00000095930.1	Nim1k	2.576631	17668.000000	0.008428	0.050276	3.258282e-02	5.769669e-01
ENSMUSG00000105265.4	Sox2ot	0.270488	15928.000000	5.657828	6.824563	3.214322e-02	5.769669e-01
ENSMUSG00000013076.15	Amotl1	3.069286	17668.000000	0.007154	0.060052	3.258282e-02	5.769669e-01
ENSMUSG00000028370.7	Pappa	3.096044	17668.000000	0.006628	0.056675	3.258282e-02	5.769669e-01
ENSMUSG00000062044.15	Lmtk3	2.851470	17667.000000	0.006448	0.046538	3.228026e-02	5.769669e-01
ENSMUSG00000032305.14	Fam219b	3.025556	17667.000000	0.004187	0.034096	3.228026e-02	5.769669e-01
ENSMUSG00000021583.6	Erap1	0.921293	17213.000000	0.060424	0.114431	3.218324e-02	5.769669e-01
ENSMUSG00000026121.13	Sema4c	2.823704	17668.000000	0.004443	0.031454	3.258282e-02	5.769669e-01
ENSMUSG00000073096.11	Lrrc61	2.380975	17571.000000	0.008877	0.046240	3.234406e-02	5.769669e-01
ENSMUSG00000062797.12	l7Rn6	-1.018453	19266.000000	0.111648	0.055115	3.252034e-02	5.769669e-01
ENSMUSG00000026000.16	Lancl1	0.684348	16684.000000	0.174110	0.279791	3.256485e-02	5.769669e-01
ENSMUSG00000022960.12	Donson	-3.068919	18814.000000	0.029648	0.003533	3.228026e-02	5.769669e-01
ENSMUSG00000068959.6	Zfp619	-2.280229	18909.000000	0.067589	0.013914	3.260340e-02	5.769669e-01
ENSMUSG00000041556.8	Fbxo2	1.396249	17148.000000	0.049464	0.130198	3.258791e-02	5.769669e-01
ENSMUSG00000004233.14	Wars2	1.108600	17182.000000	0.051531	0.111119	3.275694e-02	5.771347e-01
ENSMUSG00000034930.15	Rtkn	-0.570000	20058.500000	0.402880	0.271387	3.282175e-02	5.771347e-01
ENSMUSG00000086212.7	Mkln1os	2.488442	17669.000000	0.007299	0.040962	3.288781e-02	5.771347e-01
ENSMUSG00000052310.9	Slc39a1	2.521169	17669.000000	0.007753	0.044504	3.288781e-02	5.771347e-01
ENSMUSG00000032598.8	Nckipsd	3.135742	17669.000000	0.003903	0.034302	3.288781e-02	5.771347e-01
ENSMUSG00000008153.11	Clstn3	-2.723579	18812.000000	0.038900	0.005889	3.288781e-02	5.771347e-01
ENSMUSG00000020361.13	Hspa4	-0.716954	19969.000000	0.392842	0.238998	3.274027e-02	5.771347e-01
ENSMUSG00000040195.11	Tmem194	-2.604140	18812.000000	0.036891	0.006067	3.288781e-02	5.771347e-01
ENSMUSG00000003873.11	Bax	1.490998	17272.000000	0.034764	0.097716	3.292780e-02	5.772333e-01
ENSMUSG00000108507.1	6720469O03Rik	-1.226242	18990.000000	0.050044	0.021390	3.298045e-02	5.775534e-01
ENSMUSG00000035032.11	Nek11	2.609899	17670.000000	0.006776	0.041367	3.319524e-02	5.777004e-01
ENSMUSG00000054976.14	Nyap2	-2.300642	18811.000000	0.038122	0.007738	3.319524e-02	5.777004e-01
ENSMUSG00000028683.14	Eif2b3	-0.954871	19656.000000	0.244731	0.126254	3.304279e-02	5.777004e-01
ENSMUSG00000034175.13	Rhbdd3	1.966216	17574.000000	0.013143	0.051357	3.312743e-02	5.777004e-01
ENSMUSG00000093511.1	Gm20680	2.024318	17574.000000	0.012347	0.050229	3.312743e-02	5.777004e-01
ENSMUSG00000108790.1	Gm44806	-2.611592	18811.000000	0.037346	0.006110	3.319524e-02	5.777004e-01
ENSMUSG00000072640.11	Lyrm9	-2.055570	18810.000000	0.031482	0.007573	3.350513e-02	5.784351e-01
ENSMUSG00000085967.1	Gm12530	2.016511	17575.000000	0.012879	0.052109	3.339214e-02	5.784351e-01
ENSMUSG00000043388.8	Tmem130	-2.230767	18810.000000	0.035547	0.007573	3.350513e-02	5.784351e-01
ENSMUSG00000010492.10	Uckl1os	-1.993702	18906.000000	0.047751	0.011990	3.339214e-02	5.784351e-01
ENSMUSG00000097800.1	B230344G16Rik	2.215321	17575.000000	0.012539	0.058227	3.339214e-02	5.784351e-01
ENSMUSG00000039231.18	Suv39h1	-1.557827	19105.000000	0.076482	0.025978	3.354744e-02	5.784351e-01
ENSMUSG00000035299.16	Mid1	1.985709	17575.000000	0.014405	0.057052	3.339214e-02	5.784351e-01
ENSMUSG00000087625.1	4930419G24Rik	0.175819	15948.500000	3.189746	3.603156	3.352547e-02	5.784351e-01
ENSMUSG00000028698.13	Pik3r3	0.470012	16555.000000	0.281583	0.390027	3.349604e-02	5.784351e-01
ENSMUSG00000036698.10	Ago2	-1.052958	19498.000000	0.179492	0.086511	3.376211e-02	5.815394e-01
ENSMUSG00000000869.12	Il4	-1.959669	18904.000000	0.048444	0.012454	3.392698e-02	5.831829e-01
ENSMUSG00000071708.11	Sms	-2.156668	18904.000000	0.050347	0.011291	3.392698e-02	5.831829e-01
ENSMUSG00000029267.17	Mtf2	-0.506236	19868.000000	0.281477	0.198176	3.401259e-02	5.840567e-01
ENSMUSG00000009418.15	Nav1	-0.388162	20185.000000	0.598950	0.457659	3.411542e-02	5.852241e-01
ENSMUSG00000038697.14	Taf5l	-1.796902	18903.000000	0.050422	0.014511	3.419714e-02	5.860273e-01
ENSMUSG00000000149.10	Gna12	-0.317798	20422.500000	1.217388	0.976702	3.424877e-02	5.863139e-01
ENSMUSG00000036672.4	Cenpt	1.844642	17579.000000	0.015730	0.056496	3.446913e-02	5.882872e-01
ENSMUSG00000041986.15	Elmod1	-1.490080	18902.000000	0.050754	0.018068	3.446913e-02	5.882872e-01
ENSMUSG00000045482.15	Trrap	0.806991	16857.500000	0.113922	0.199313	3.442886e-02	5.882872e-01
ENSMUSG00000040356.16	Skiv2l	1.422881	17381.000000	0.031406	0.084205	3.458626e-02	5.896870e-01
ENSMUSG00000048004.14	Tmem196	1.474060	16942.000000	0.115312	0.320340	3.501145e-02	5.963308e-01
ENSMUSG00000031700.11	Gpt2	-0.899259	19463.000000	0.170141	0.091223	3.504817e-02	5.963516e-01
ENSMUSG00000029245.16	Epha5	-0.815128	19363.000000	0.130588	0.074221	3.527325e-02	5.995738e-01
ENSMUSG00000037857.16	Nufip2	0.444065	16147.000000	0.606841	0.825566	3.538289e-02	6.002225e-01
ENSMUSG00000056260.15	Lrif1	-0.875540	19512.000000	0.187176	0.102020	3.537732e-02	6.002225e-01
ENSMUSG00000034574.9	Daam1	-0.404668	20483.000000	1.834106	1.385502	3.558556e-02	6.030513e-01
ENSMUSG00000037112.16	Sik2	-0.221419	20345.500000	0.884315	0.758495	3.598557e-02	6.061601e-01
ENSMUSG00000005687.14	Bcas2	0.664461	16740.000000	0.173569	0.275103	3.596100e-02	6.061601e-01
ENSMUSG00000063142.13	Kcnma1	2.260016	17168.000000	0.065172	0.312173	3.590669e-02	6.061601e-01
ENSMUSG00000024063.12	Lbh	1.132011	17092.500000	0.063129	0.138356	3.590131e-02	6.061601e-01
ENSMUSG00000024911.5	Fibp	1.201847	17387.000000	0.036501	0.083964	3.586901e-02	6.061601e-01
ENSMUSG00000049658.13	Bdp1	-0.683909	20009.000000	0.401795	0.250108	3.597873e-02	6.061601e-01
ENSMUSG00000009076.10	Zmat5	0.850122	16893.000000	0.093513	0.168571	3.624071e-02	6.098461e-01
ENSMUSG00000029470.15	P2rx4	0.801326	16708.000000	0.158584	0.276365	3.639646e-02	6.118541e-01
ENSMUSG00000029209.15	Gnpda2	-0.563953	19091.000000	0.066957	0.045293	3.652545e-02	6.121840e-01
ENSMUSG00000031021.13	Tmem9b	-0.576617	19399.000000	0.132885	0.089104	3.650511e-02	6.121840e-01
ENSMUSG00000074591.7	Ankub1	0.389956	16162.000000	0.691822	0.906531	3.647299e-02	6.121840e-01
ENSMUSG00000033047.4	Eif3l	-1.299400	19309.000000	0.129909	0.052781	3.660395e-02	6.123449e-01
ENSMUSG00000035632.16	Cnot3	-0.695790	19726.000000	0.230426	0.142258	3.669222e-02	6.123449e-01
ENSMUSG00000022761.10	Lztr1	-0.434031	19398.000000	0.129534	0.095880	3.666722e-02	6.123449e-01
ENSMUSG00000109984.1	RP24-466N11.9	-1.164516	19189.000000	0.103064	0.045978	3.671736e-02	6.123449e-01
ENSMUSG00000013698.12	Pea15a	-0.570370	19726.000000	0.227845	0.153441	3.669222e-02	6.123449e-01
ENSMUSG00000014294.4	Ndufa2	1.261560	17042.500000	0.092681	0.222207	3.676446e-02	6.125221e-01
ENSMUSG00000021843.16	Ktn1	-0.409993	20378.000000	0.964407	0.725839	3.689147e-02	6.134985e-01
ENSMUSG00000004317.14	Clcn5	-0.601448	19786.000000	0.339607	0.223832	3.689612e-02	6.134985e-01
ENSMUSG00000021597.16	Slf1	-0.607408	19936.000000	0.408276	0.267982	3.696695e-02	6.140683e-01
ENSMUSG00000065126.1	Snord104	1.340351	17175.000000	0.047016	0.119051	3.713443e-02	6.144193e-01
ENSMUSG00000042670.5	Immp1l	-0.327487	20257.500000	0.693644	0.552781	3.711462e-02	6.144193e-01
ENSMUSG00000021047.6	Nova1	-0.555308	20050.000000	0.523454	0.356217	3.712514e-02	6.144193e-01
ENSMUSG00000021113.4	Snapc1	-1.002454	19306.000000	0.120810	0.060302	3.713443e-02	6.144193e-01
ENSMUSG00000002455.14	Prpf6	-0.880353	19739.000000	0.281228	0.152773	3.734293e-02	6.172610e-01
ENSMUSG00000039218.16	Srrm2	0.213146	16019.000000	1.289938	1.495314	3.769424e-02	6.224553e-01
ENSMUSG00000059323.13	Tonsl	0.936833	17076.000000	0.087362	0.167238	3.779662e-02	6.229209e-01
ENSMUSG00000030942.8	Thumpd1	1.520006	17261.500000	0.040203	0.115299	3.779591e-02	6.229209e-01
ENSMUSG00000003955.7	Fam162a	-0.424624	19760.000000	0.267828	0.199541	3.801302e-02	6.238441e-01
ENSMUSG00000079641.3	Rpl39	1.219348	17180.000000	0.061178	0.142447	3.803312e-02	6.238441e-01
ENSMUSG00000022044.14	Stmn4	-0.325161	20427.000000	1.389663	1.109242	3.805541e-02	6.238441e-01
ENSMUSG00000039105.6	Atp6v1g1	0.760351	16774.000000	0.152130	0.257694	3.795183e-02	6.238441e-01
ENSMUSG00000013089.15	Etv5	1.930642	17356.000000	0.025661	0.097828	3.807552e-02	6.238441e-01
ENSMUSG00000063297.7	Luzp2	-0.862753	20026.000000	0.706542	0.388529	3.790169e-02	6.238441e-01
ENSMUSG00000070426.12	Rnf121	0.962286	16988.000000	0.096293	0.187616	3.821321e-02	6.254900e-01
ENSMUSG00000020280.12	Pus10	1.143807	16919.000000	0.105420	0.232939	3.835904e-02	6.266554e-01
ENSMUSG00000014177.10	Tvp23b	1.222766	17398.000000	0.038618	0.090132	3.832620e-02	6.266554e-01
ENSMUSG00000028495.14	Rps6	1.379752	17152.000000	0.055819	0.145254	3.851573e-02	6.286036e-01
ENSMUSG00000029817.11	Tra2a	-0.223881	20448.000000	1.620566	1.387624	3.856270e-02	6.287593e-01
ENSMUSG00000028710.16	Atpaf1	0.554710	16889.500000	0.143844	0.211289	3.882304e-02	6.320468e-01
ENSMUSG00000050334.12	C130071C03Rik	0.565273	16431.000000	0.384449	0.568857	3.883961e-02	6.320468e-01
ENSMUSG00000030704.14	Rab6a	0.691686	16562.000000	0.245443	0.396432	3.890351e-02	6.324739e-01
ENSMUSG00000087823.1	Gm22281	inf	17858.500000	0.000000	0.029326	4.493548e-02	6.330926e-01
ENSMUSG00000089865.2	Gm44503	-inf	18622.500000	0.019833	0.000000	4.493548e-02	6.330926e-01
ENSMUSG00000031756.4	Cenpn	-inf	18622.500000	0.027101	0.000000	4.493548e-02	6.330926e-01
ENSMUSG00000020133.8	2310011J03Rik	-1.229150	19282.000000	0.129374	0.055187	4.161866e-02	6.330926e-01
ENSMUSG00000035517.17	Tdrd7	1.025286	17200.000000	0.065862	0.134054	4.181505e-02	6.330926e-01
ENSMUSG00000073409.12	H2-Q6	inf	17858.500000	0.000000	0.028628	4.493548e-02	6.330926e-01
ENSMUSG00000110010.1	RP23-28A7.7	-inf	18622.500000	0.017946	0.000000	4.493548e-02	6.330926e-01
ENSMUSG00000060126.14	Tpt1	0.569317	16309.500000	0.440375	0.653438	3.910475e-02	6.330926e-01
ENSMUSG00000035247.15	Hectd1	0.551073	16402.000000	0.380930	0.558129	4.213293e-02	6.330926e-01
ENSMUSG00000024043.13	Arhgap28	inf	17858.500000	0.000000	0.118155	4.493548e-02	6.330926e-01
ENSMUSG00000035764.5	Fbxo45	-0.719631	19177.000000	0.097394	0.059143	3.916479e-02	6.330926e-01
ENSMUSG00000039316.14	Rftn1	-0.527510	20140.500000	0.701880	0.486930	3.976416e-02	6.330926e-01
ENSMUSG00000058665.8	En1	-inf	18622.500000	0.018968	0.000000	4.493548e-02	6.330926e-01
ENSMUSG00000043065.12	Spice1	-1.286758	19107.000000	0.100079	0.041019	4.217297e-02	6.330926e-01
ENSMUSG00000085067.2	Gm15631	-inf	18622.500000	0.021116	0.000000	4.493548e-02	6.330926e-01
ENSMUSG00000022329.14	Stk3	0.709745	16484.000000	0.333718	0.545801	3.984909e-02	6.330926e-01
ENSMUSG00000043131.14	Mob1a	0.930676	17314.000000	0.051464	0.098099	4.130885e-02	6.330926e-01
ENSMUSG00000084124.1	Gm13588	-inf	18622.500000	0.022031	0.000000	4.493548e-02	6.330926e-01
ENSMUSG00000037706.17	Cd81	-0.310423	20390.000000	1.303815	1.051403	3.910758e-02	6.330926e-01
ENSMUSG00000098155.1	Gm27022	-inf	18622.500000	0.023777	0.000000	4.493548e-02	6.330926e-01
ENSMUSG00000034748.16	Sirt6	inf	17858.500000	0.000000	0.019012	4.493548e-02	6.330926e-01
ENSMUSG00000055413.12	H2-Q5	inf	17858.500000	0.000000	0.019397	4.493548e-02	6.330926e-01
ENSMUSG00000101930.1	Gm5441	inf	17858.500000	0.000000	0.026689	4.493548e-02	6.330926e-01
ENSMUSG00000036372.14	Tmem258	0.561566	16841.000000	0.142954	0.210981	4.203495e-02	6.330926e-01
ENSMUSG00000035891.16	Cerk	0.590166	16204.500000	0.677643	1.020137	3.994427e-02	6.330926e-01
ENSMUSG00000019564.12	Arid3a	-inf	18622.500000	0.018901	0.000000	4.493548e-02	6.330926e-01
ENSMUSG00000109729.1	RP23-385F3.2	inf	17858.500000	0.000000	0.019141	4.493548e-02	6.330926e-01
ENSMUSG00000030852.16	Tacc2	inf	17858.500000	0.000000	0.020263	4.493548e-02	6.330926e-01
ENSMUSG00000061143.15	Maml3	1.096832	16958.000000	0.140739	0.301019	4.444653e-02	6.330926e-01
ENSMUSG00000073991.4	Cnbd1	inf	17858.500000	0.000000	0.020287	4.493548e-02	6.330926e-01
ENSMUSG00000060073.9	Psma3	0.587856	16458.000000	0.305453	0.459100	3.944127e-02	6.330926e-01
ENSMUSG00000037965.14	Zc3h7a	0.772695	16644.000000	0.215190	0.367643	4.403170e-02	6.330926e-01
ENSMUSG00000041323.5	Ak7	inf	17858.500000	0.000000	0.019509	4.493548e-02	6.330926e-01
ENSMUSG00000101641.1	Gm29560	1.381981	17482.500000	0.026863	0.070012	4.311477e-02	6.330926e-01
ENSMUSG00000029171.12	Pgm1	1.674420	17475.500000	0.021256	0.067848	4.122230e-02	6.330926e-01
ENSMUSG00000019806.13	Aig1	0.250739	16078.500000	1.523648	1.812861	4.232514e-02	6.330926e-01
ENSMUSG00000022205.15	Sub1	1.016616	17151.000000	0.075420	0.152588	4.373673e-02	6.330926e-01
ENSMUSG00000031776.16	Arl2bp	-0.475929	19855.000000	0.321441	0.231117	4.170009e-02	6.330926e-01
ENSMUSG00000024790.7	Sac3d1	-inf	18622.500000	0.017013	0.000000	4.493548e-02	6.330926e-01
ENSMUSG00000035208.15	Slfn8	inf	17858.500000	0.000000	0.024154	4.493548e-02	6.330926e-01
ENSMUSG00000031380.10	Figf	inf	17858.500000	0.000000	0.015529	4.493548e-02	6.330926e-01
ENSMUSG00000032580.12	Rbm5	-0.283737	20276.000000	0.795408	0.653397	4.232853e-02	6.330926e-01
ENSMUSG00000029821.15	Dfna5	-inf	18622.500000	0.022733	0.000000	4.493548e-02	6.330926e-01
ENSMUSG00000033389.16	Arhgap44	-inf	18622.500000	0.024600	0.000000	4.493548e-02	6.330926e-01
ENSMUSG00000087610.1	Gm16253	inf	17858.500000	0.000000	0.028298	4.493548e-02	6.330926e-01
ENSMUSG00000054517.9	Trim65	-inf	18622.500000	0.020370	0.000000	4.493548e-02	6.330926e-01
ENSMUSG00000040006.13	Ginm1	-0.997660	19413.500000	0.155940	0.078097	4.087738e-02	6.330926e-01
ENSMUSG00000029669.14	Tspan12	inf	17858.500000	0.000000	0.026691	4.493548e-02	6.330926e-01
ENSMUSG00000031665.7	Sall1	1.201480	17151.000000	0.062864	0.144572	4.373673e-02	6.330926e-01
ENSMUSG00000019948.3	Actr6	-1.557845	19113.000000	0.093911	0.031898	4.076754e-02	6.330926e-01
ENSMUSG00000060336.6	Zfp937	-inf	18622.500000	0.025292	0.000000	4.493548e-02	6.330926e-01
ENSMUSG00000071862.2	Lrrtm2	1.482370	17373.000000	0.032254	0.090121	4.193592e-02	6.330926e-01
ENSMUSG00000040084.9	Bub1b	inf	17858.500000	0.000000	0.026374	4.493548e-02	6.330926e-01
ENSMUSG00000087388.1	Gm12128	inf	17858.500000	0.000000	0.019748	4.493548e-02	6.330926e-01
ENSMUSG00000020962.13	Gtf2a1	-0.363005	19823.000000	0.305510	0.237548	4.213212e-02	6.330926e-01
ENSMUSG00000090625.1	Gm20721	-2.596252	18923.000000	0.061085	0.010101	4.419826e-02	6.330926e-01
ENSMUSG00000020988.8	L2hgdh	-inf	18622.500000	0.032975	0.000000	4.493548e-02	6.330926e-01
ENSMUSG00000020067.7	Mypn	inf	17858.500000	0.000000	0.021237	4.493548e-02	6.330926e-01
ENSMUSG00000060586.10	H2-Eb1	inf	17858.500000	0.000000	0.028141	4.493548e-02	6.330926e-01
ENSMUSG00000040147.14	Maob	-1.370952	19005.500000	0.074824	0.028930	4.122230e-02	6.330926e-01
ENSMUSG00000075324.13	Fign	0.360984	16128.500000	1.179485	1.514814	4.402711e-02	6.330926e-01
ENSMUSG00000031546.6	Gins4	-1.606913	19113.000000	0.087532	0.028737	4.076754e-02	6.330926e-01
ENSMUSG00000056758.14	Hmga2	inf	17858.500000	0.000000	0.201184	4.493548e-02	6.330926e-01
ENSMUSG00000020022.16	Ndufa12	1.241804	17031.000000	0.095470	0.225780	3.909378e-02	6.330926e-01
ENSMUSG00000031601.16	Cnot7	-0.856284	19624.000000	0.257134	0.142034	4.298951e-02	6.330926e-01
ENSMUSG00000031639.12	Tlr3	inf	17858.500000	0.000000	0.014098	4.493548e-02	6.330926e-01
ENSMUSG00000031626.17	Sorbs2	-inf	18622.500000	0.019596	0.000000	4.493548e-02	6.330926e-01
ENSMUSG00000032221.14	Mns1	-inf	18622.500000	0.015681	0.000000	4.493548e-02	6.330926e-01
ENSMUSG00000021139.17	Gm20498	inf	17858.500000	0.000000	0.020474	4.493548e-02	6.330926e-01
ENSMUSG00000035150.15	Eif2s3x	1.480001	17375.000000	0.031516	0.087912	4.241115e-02	6.330926e-01
ENSMUSG00000031667.16	Aktip	-0.799923	19605.500000	0.213982	0.122907	4.283710e-02	6.330926e-01
ENSMUSG00000020412.16	Ascc2	-0.964660	19477.000000	0.179655	0.092055	4.074909e-02	6.330926e-01
ENSMUSG00000061666.6	Gdpd1	-0.643609	19813.000000	0.358981	0.229788	4.344910e-02	6.330926e-01
ENSMUSG00000032596.14	Uba7	inf	17858.500000	0.000000	0.034691	4.493548e-02	6.330926e-01
ENSMUSG00000009585.17	Apobec3	inf	17858.500000	0.000000	0.021339	4.493548e-02	6.330926e-01
ENSMUSG00000032845.15	Alpk2	inf	17858.500000	0.000000	0.025279	4.493548e-02	6.330926e-01
ENSMUSG00000097194.1	9330175E14Rik	inf	17858.500000	0.000000	0.022891	4.493548e-02	6.330926e-01
ENSMUSG00000035085.5	1700020L24Rik	inf	17858.500000	0.000000	0.020337	4.493548e-02	6.330926e-01
ENSMUSG00000085522.1	4930556G01Rik	-inf	18622.500000	0.020934	0.000000	4.493548e-02	6.330926e-01
ENSMUSG00000076431.4	Sox4	inf	17858.500000	0.000000	0.054062	4.493548e-02	6.330926e-01
ENSMUSG00000042719.17	Naa25	-1.538416	19114.000000	0.088357	0.030418	4.053721e-02	6.330926e-01
ENSMUSG00000036782.13	Klhl13	-0.955831	19207.500000	0.118346	0.061012	4.020964e-02	6.330926e-01
ENSMUSG00000102758.3	Naaladl2	0.287023	16058.500000	2.957810	3.608882	4.238811e-02	6.330926e-01
ENSMUSG00000021418.15	Rpp40	inf	17858.500000	0.000000	0.019143	4.493548e-02	6.330926e-01
ENSMUSG00000054409.4	Tmem74	inf	17858.500000	0.000000	0.030438	4.493548e-02	6.330926e-01
ENSMUSG00000029735.17	Tpk1	1.192353	17061.500000	0.080807	0.184664	3.985629e-02	6.330926e-01
ENSMUSG00000102046.1	2810404M03Rik	-inf	18622.500000	0.028164	0.000000	4.493548e-02	6.330926e-01
ENSMUSG00000104756.1	Gm42464	-inf	18622.500000	0.022548	0.000000	4.493548e-02	6.330926e-01
ENSMUSG00000029417.9	Cxcl9	inf	17858.500000	0.000000	0.020160	4.493548e-02	6.330926e-01
ENSMUSG00000021615.13	Xrcc4	-0.294858	20022.000000	0.539517	0.439789	4.374195e-02	6.330926e-01
ENSMUSG00000032060.9	Cryab	-0.289657	20409.000000	2.740037	2.241615	4.368206e-02	6.330926e-01
ENSMUSG00000020859.16	Spag9	0.269475	16077.000000	1.559945	1.880310	4.336962e-02	6.330926e-01
ENSMUSG00000039163.9	Cmc1	1.206183	17070.500000	0.079025	0.182332	4.139618e-02	6.330926e-01
ENSMUSG00000022025.13	Lect1	-inf	18622.500000	0.020311	0.000000	4.493548e-02	6.330926e-01
ENSMUSG00000032349.13	Elovl5	-0.422428	20007.000000	0.462623	0.345195	4.248688e-02	6.330926e-01
ENSMUSG00000037313.16	Tacc3	-inf	18622.500000	0.035297	0.000000	4.493548e-02	6.330926e-01
ENSMUSG00000018697.14	Aatf	-0.446049	19877.000000	0.349513	0.256560	4.489816e-02	6.330926e-01
ENSMUSG00000049571.17	Cfap46	inf	17858.500000	0.000000	0.016044	4.493548e-02	6.330926e-01
ENSMUSG00000097759.1	Gm26753	-inf	18622.500000	0.021364	0.000000	4.493548e-02	6.330926e-01
ENSMUSG00000026544.6	Dusp23	-1.310167	18995.500000	0.061613	0.024847	4.394803e-02	6.330926e-01
ENSMUSG00000028273.15	Pdlim5	0.834879	16735.500000	0.184569	0.329217	4.325501e-02	6.330926e-01
ENSMUSG00000025195.8	Dnmbp	inf	17858.500000	0.000000	0.046956	4.493548e-02	6.330926e-01
ENSMUSG00000004356.7	Utp20	-1.078533	19274.000000	0.128030	0.060623	4.321183e-02	6.330926e-01
ENSMUSG00000027199.14	Gatm	0.200451	16056.500000	2.938072	3.376013	4.295667e-02	6.330926e-01
ENSMUSG00000026866.16	Kynu	inf	17858.500000	0.000000	0.018860	4.493548e-02	6.330926e-01
ENSMUSG00000052981.5	Ube2ql1	-inf	18622.500000	0.027466	0.000000	4.493548e-02	6.330926e-01
ENSMUSG00000066900.11	Suds3	-1.072513	19305.000000	0.123359	0.058656	4.300342e-02	6.330926e-01
ENSMUSG00000050796.4	B3galt6	inf	17858.500000	0.000000	0.021198	4.493548e-02	6.330926e-01
ENSMUSG00000028669.15	Pithd1	1.104310	17137.000000	0.070708	0.152018	4.109895e-02	6.330926e-01
ENSMUSG00000001507.16	Itga3	inf	17858.500000	0.000000	0.023249	4.493548e-02	6.330926e-01
ENSMUSG00000027577.14	Chrna4	-inf	18622.500000	0.024545	0.000000	4.493548e-02	6.330926e-01
ENSMUSG00000047712.7	Ust	1.100162	16977.000000	0.128127	0.274676	4.395041e-02	6.330926e-01
ENSMUSG00000002308.15	Cd320	-inf	18622.500000	0.014581	0.000000	4.493548e-02	6.330926e-01
ENSMUSG00000025630.8	Hprt	-0.751655	19650.000000	0.238720	0.141781	4.333088e-02	6.330926e-01
ENSMUSG00000028692.14	Akr1a1	-0.577863	19782.000000	0.293481	0.196619	3.946615e-02	6.330926e-01
ENSMUSG00000083359.1	Gm12656	-inf	18622.500000	0.025790	0.000000	4.493548e-02	6.330926e-01
ENSMUSG00000050552.8	Lamtor4	1.475391	17483.500000	0.023612	0.065654	4.339103e-02	6.330926e-01
ENSMUSG00000028542.17	Slc6a9	-0.696407	19822.000000	0.312020	0.192550	4.130920e-02	6.330926e-01
ENSMUSG00000025648.17	Pfkfb4	1.256704	17286.500000	0.052840	0.126260	4.297080e-02	6.330926e-01
ENSMUSG00000025792.9	Slc25a10	inf	17858.500000	0.000000	0.020531	4.493548e-02	6.330926e-01
ENSMUSG00000097572.1	Gm26797	inf	17858.500000	0.000000	0.015342	4.493548e-02	6.330926e-01
ENSMUSG00000027776.12	Il12a	-inf	18622.500000	0.018953	0.000000	4.493548e-02	6.330926e-01
ENSMUSG00000051499.7	Zfp786	-inf	18622.500000	0.017711	0.000000	4.493548e-02	6.330926e-01
ENSMUSG00000087072.1	Recql5os1	inf	17858.500000	0.000000	0.029758	4.493548e-02	6.330926e-01
ENSMUSG00000069729.13	Arid1b	-0.418819	20298.000000	1.085746	0.812178	4.394669e-02	6.330926e-01
ENSMUSG00000095562.7	Gm21887	-inf	18622.500000	0.019394	0.000000	4.493548e-02	6.330926e-01
ENSMUSG00000027699.19	Ect2	-inf	18622.500000	0.017029	0.000000	4.493548e-02	6.330926e-01
ENSMUSG00000086876.1	Gm12828	0.873532	16811.500000	0.128396	0.235239	3.920044e-02	6.330926e-01
ENSMUSG00000097674.1	Gm26610	inf	17858.500000	0.000000	0.020973	4.493548e-02	6.330926e-01
ENSMUSG00000085845.7	Gm13944	-inf	18622.500000	0.018740	0.000000	4.493548e-02	6.330926e-01
ENSMUSG00000097903.1	Gm26679	inf	17858.500000	0.000000	0.022299	4.493548e-02	6.330926e-01
ENSMUSG00000000386.14	Mx1	inf	17858.500000	0.000000	0.065918	4.493548e-02	6.330926e-01
ENSMUSG00000095567.7	Noc2l	-1.699748	19010.500000	0.061206	0.018842	3.991402e-02	6.330926e-01
ENSMUSG00000043993.6	2900052L18Rik	0.496145	16302.000000	0.466737	0.658304	4.108456e-02	6.330926e-01
ENSMUSG00000108793.1	Gm45213	-inf	18622.500000	0.022428	0.000000	4.493548e-02	6.330926e-01
ENSMUSG00000046675.6	Tmem251	1.435248	17477.500000	0.024861	0.067232	4.175568e-02	6.330926e-01
ENSMUSG00000002900.15	Lamb1	inf	17858.500000	0.000000	0.027662	4.493548e-02	6.330926e-01
ENSMUSG00000051341.5	Zfp52	inf	17858.500000	0.000000	0.023886	4.493548e-02	6.330926e-01
ENSMUSG00000086405.1	9330198N18Rik	-inf	18622.500000	0.024706	0.000000	4.493548e-02	6.330926e-01
ENSMUSG00000097353.1	A430046D13Rik	inf	17858.500000	0.000000	0.035202	4.493548e-02	6.330926e-01
ENSMUSG00000051331.14	Cacna1c	-0.814499	19627.000000	0.244218	0.138864	4.110146e-02	6.330926e-01
ENSMUSG00000082860.1	Gm13204	-inf	18622.500000	0.018583	0.000000	4.493548e-02	6.330926e-01
ENSMUSG00000068463.3	B630019A10Rik	inf	17858.500000	0.000000	0.022008	4.493548e-02	6.330926e-01
ENSMUSG00000043895.5	S1pr2	inf	17858.500000	0.000000	0.019871	4.493548e-02	6.330926e-01
ENSMUSG00000028434.12	Epb41l4b	-0.684871	19707.000000	0.282360	0.175645	3.916566e-02	6.330926e-01
ENSMUSG00000045038.14	Prkce	0.993929	17059.000000	0.090514	0.180268	4.386113e-02	6.330926e-01
ENSMUSG00000050914.16	Ankrd37	-inf	18622.500000	0.039373	0.000000	4.493548e-02	6.330926e-01
ENSMUSG00000027312.14	Atrn	-0.337989	20316.000000	1.046312	0.827783	4.421279e-02	6.330926e-01
ENSMUSG00000085829.1	Gm4285	inf	17858.500000	0.000000	0.017167	4.493548e-02	6.330926e-01
ENSMUSG00000079435.9	Rpl36a	1.464782	17131.000000	0.060003	0.165623	4.001044e-02	6.330926e-01
ENSMUSG00000094955.1	Gm3699	inf	17858.500000	0.000000	0.022960	4.493548e-02	6.330926e-01
ENSMUSG00000048007.4	Timm8a1	inf	17858.500000	0.000000	0.021092	4.493548e-02	6.330926e-01
ENSMUSG00000026360.9	Rgs2	-inf	18622.500000	0.024547	0.000000	4.493548e-02	6.330926e-01
ENSMUSG00000026972.15	Arrdc1	-inf	18622.500000	0.018351	0.000000	4.493548e-02	6.330926e-01
ENSMUSG00000097259.1	Gm26766	-inf	18622.500000	0.019232	0.000000	4.493548e-02	6.330926e-01
ENSMUSG00000043614.13	Vps37d	inf	17858.500000	0.000000	0.026134	4.493548e-02	6.330926e-01
ENSMUSG00000005534.10	Insr	-0.403258	20310.000000	0.903045	0.682836	4.169310e-02	6.330926e-01
ENSMUSG00000106006.1	Gm17951	-0.862357	19386.000000	0.145013	0.079765	4.103762e-02	6.330926e-01
ENSMUSG00000049493.13	Pls1	-0.173295	20377.000000	1.326478	1.176341	4.222995e-02	6.330926e-01
ENSMUSG00000030726.16	Pold3	-1.023139	19185.500000	0.079165	0.038953	4.497487e-02	6.331164e-01
ENSMUSG00000043923.7	Ccdc84	2.127286	17561.000000	0.014427	0.063029	4.513926e-02	6.348985e-01
ENSMUSG00000090963.2	Gm17655	1.100583	17296.500000	0.057167	0.122591	4.520233e-02	6.352535e-01
ENSMUSG00000030302.16	Atp2b2	-0.709191	19149.000000	0.097409	0.059581	4.541890e-02	6.372825e-01
ENSMUSG00000032612.14	Usp4	-0.309364	19663.000000	0.220218	0.177715	4.544191e-02	6.372825e-01
ENSMUSG00000062590.13	Armc9	-1.006849	19413.000000	0.173121	0.086151	4.549414e-02	6.372825e-01
ENSMUSG00000033352.11	Map2k4	-0.346400	20022.000000	0.452496	0.355909	4.549849e-02	6.372825e-01
ENSMUSG00000031938.14	4931406C07Rik	0.561973	17380.000000	0.078939	0.116537	1.019069e-01	6.378858e-01
ENSMUSG00000108952.1	Gm44612	-inf	18336.000000	0.007017	0.000000	3.198509e-01	6.378858e-01
ENSMUSG00000032046.15	Abhd12	-0.141069	19290.500000	0.453772	0.411501	2.347125e-01	6.378858e-01
ENSMUSG00000066724.3	Gm10175	-inf	18431.500000	0.007064	0.000000	1.578436e-01	6.378858e-01
ENSMUSG00000062456.3	Rpl9-ps6	inf	18145.000000	0.000000	0.007380	3.198509e-01	6.378858e-01
ENSMUSG00000062461.7	Gm5453	2.392987	17954.000000	0.005023	0.026384	1.781902e-01	6.378858e-01
ENSMUSG00000108950.1	9130015G15Rik	-inf	18336.000000	0.004482	0.000000	3.198509e-01	6.378858e-01
ENSMUSG00000027489.15	Necab3	-inf	18336.000000	0.014121	0.000000	3.198509e-01	6.378858e-01
ENSMUSG00000062410.14	Hsd3b3	inf	18145.000000	0.000000	0.005862	3.198509e-01	6.378858e-01
ENSMUSG00000027490.17	E2f1	-inf	18336.000000	0.005074	0.000000	3.198509e-01	6.378858e-01
ENSMUSG00000027430.12	Dtd1	0.511977	16713.000000	0.256232	0.365388	5.192050e-02	6.378858e-01
ENSMUSG00000027428.9	Rbbp9	-0.835700	18804.000000	0.079945	0.044794	1.764622e-01	6.378858e-01
ENSMUSG00000031936.9	Hephl1	-inf	18336.000000	0.005023	0.000000	3.198509e-01	6.378858e-01
ENSMUSG00000027499.12	Pkia	-0.705458	18793.000000	0.098618	0.060477	2.238640e-01	6.378858e-01
ENSMUSG00000031937.6	Vstm5	inf	18145.000000	0.000000	0.005956	3.198509e-01	6.378858e-01
ENSMUSG00000104651.1	Gm21168	0.778865	17006.000000	0.121028	0.207657	5.103494e-02	6.378858e-01
ENSMUSG00000104699.1	Rps4x-ps	inf	18145.000000	0.000000	0.003763	3.198509e-01	6.378858e-01
ENSMUSG00000027425.18	Csrp2bp	-1.391305	19015.000000	0.097339	0.037108	7.563828e-02	6.378858e-01
ENSMUSG00000027508.15	Pag1	-0.635777	19153.000000	0.182830	0.117668	1.457533e-01	6.378858e-01
ENSMUSG00000032083.8	Apoa1	inf	18145.000000	0.000000	0.006847	3.198509e-01	6.378858e-01
ENSMUSG00000104705.1	4930405N21Rik	inf	18049.500000	0.000000	0.009335	1.578436e-01	6.378858e-01
ENSMUSG00000062372.13	Otof	inf	18145.000000	0.000000	0.004034	3.198509e-01	6.378858e-01
ENSMUSG00000027408.7	Cpxm1	inf	18145.000000	0.000000	0.008810	3.198509e-01	6.378858e-01
ENSMUSG00000062373.7	Tmem65	-0.312372	18982.500000	0.232536	0.187265	3.027408e-01	6.378858e-01
ENSMUSG00000032077.4	Bud13	1.210742	17717.000000	0.043495	0.100673	2.582051e-01	6.378858e-01
ENSMUSG00000032076.18	Cadm1	0.412117	16705.000000	1.289677	1.716092	1.434356e-01	6.378858e-01
ENSMUSG00000097669.1	Gm8649	inf	18145.000000	0.000000	0.005858	3.198509e-01	6.378858e-01
ENSMUSG00000104647.1	Gm43485	inf	18145.000000	0.000000	0.006527	3.198509e-01	6.378858e-01
ENSMUSG00000027506.15	Tpd52	0.512622	17016.000000	0.261917	0.373662	1.437339e-01	6.378858e-01
ENSMUSG00000062761.7	Zfp512	-0.108672	19054.000000	0.169228	0.156949	1.866736e-01	6.378858e-01
ENSMUSG00000027411.17	Vps16	1.226212	17455.000000	0.038703	0.090546	9.564991e-02	6.378858e-01
ENSMUSG00000027412.12	Lpin3	inf	18145.000000	0.000000	0.006515	3.198509e-01	6.378858e-01
ENSMUSG00000027500.10	Stmn2	-0.712156	18884.500000	0.202307	0.123490	3.089183e-01	6.378858e-01
ENSMUSG00000027419.9	Pcsk2	-1.299785	19056.500000	0.126077	0.051211	9.441241e-02	6.378858e-01
ENSMUSG00000032041.15	Tirap	-0.832732	18832.500000	0.132970	0.074658	2.670719e-01	6.378858e-01
ENSMUSG00000032062.1	2310030G06Rik	-inf	18336.000000	0.006394	0.000000	3.198509e-01	6.378858e-01
ENSMUSG00000027420.13	Bfsp1	inf	18145.000000	0.000000	0.004327	3.198509e-01	6.378858e-01
ENSMUSG00000062760.10	1810041L15Rik	-inf	18336.000000	0.010309	0.000000	3.198509e-01	6.378858e-01
ENSMUSG00000062397.7	Zfp706	-0.446521	19029.000000	0.232616	0.170696	2.676037e-01	6.378858e-01
ENSMUSG00000066643.12	Wdr35	-0.836969	18988.000000	0.099073	0.055463	8.641842e-02	6.378858e-01
ENSMUSG00000031974.8	Abcb10	-0.526871	19007.000000	0.211600	0.146863	2.555569e-01	6.378858e-01
ENSMUSG00000062480.11	Acat3	-inf	18336.000000	0.005752	0.000000	3.198509e-01	6.378858e-01
ENSMUSG00000032011.4	Thy1	-0.649683	18794.500000	0.086622	0.055215	2.039218e-01	6.378858e-01
ENSMUSG00000032010.14	Usp2	-0.520869	18918.000000	0.143907	0.100296	2.429106e-01	6.378858e-01
ENSMUSG00000062704.3	9430002A10Rik	inf	18145.000000	0.000000	0.005553	3.198509e-01	6.378858e-01
ENSMUSG00000062563.14	Cys1	-inf	18431.500000	0.018852	0.000000	1.578436e-01	6.378858e-01
ENSMUSG00000093908.1	Gm5784	inf	18145.000000	0.000000	0.003093	3.198509e-01	6.378858e-01
ENSMUSG00000031960.14	Aars	1.140766	17332.000000	0.072832	0.160593	1.010518e-01	6.378858e-01
ENSMUSG00000062585.11	Cnr2	inf	18145.000000	0.000000	0.006404	3.198509e-01	6.378858e-01
ENSMUSG00000097652.2	Mhrt	inf	18145.000000	0.000000	0.004806	3.198509e-01	6.378858e-01
ENSMUSG00000031993.6	Snx19	0.709147	17507.000000	0.106881	0.174733	2.109751e-01	6.378858e-01
ENSMUSG00000027465.13	Tbc1d20	-0.743102	18814.000000	0.085760	0.051238	2.067364e-01	6.378858e-01
ENSMUSG00000027466.15	Rbck1	0.354976	17679.500000	0.067079	0.085792	2.341357e-01	6.378858e-01
ENSMUSG00000031984.7	2810004N23Rik	-1.062693	18954.000000	0.097918	0.046877	1.501965e-01	6.378858e-01
ENSMUSG00000104658.4	Gm42877	inf	18049.500000	0.000000	0.009931	1.578436e-01	6.378858e-01
ENSMUSG00000031963.7	Bmper	1.869565	18050.000000	0.006368	0.023271	3.179464e-01	6.378858e-01
ENSMUSG00000031981.7	Capn9	-inf	18336.000000	0.010309	0.000000	3.198509e-01	6.378858e-01
ENSMUSG00000031980.9	Agt	-inf	18431.500000	0.009923	0.000000	1.578436e-01	6.378858e-01
ENSMUSG00000062649.4	Olfr44	inf	18145.000000	0.000000	0.006847	3.198509e-01	6.378858e-01
ENSMUSG00000062647.16	Rpl7a	0.334826	17264.500000	0.227688	0.287166	1.802451e-01	6.378858e-01
ENSMUSG00000104662.1	Gm43267	-2.483197	18718.000000	0.033924	0.006067	5.706925e-02	6.378858e-01
ENSMUSG00000084665.1	Gm23214	0.625531	17527.000000	0.085186	0.131423	1.978778e-01	6.378858e-01
ENSMUSG00000108957.1	Gm45235	1.086917	17858.500000	0.015665	0.033276	1.540376e-01	6.378858e-01
ENSMUSG00000108276.1	Gm44276	inf	18145.000000	0.000000	0.002868	3.198509e-01	6.378858e-01
ENSMUSG00000027434.11	Nkx2-2	0.474680	17582.000000	0.114723	0.159421	2.664512e-01	6.378858e-01
ENSMUSG00000032085.4	Tagln	-inf	18336.000000	0.003854	0.000000	3.198509e-01	6.378858e-01
ENSMUSG00000083397.1	Gm5466	-inf	18336.000000	0.004535	0.000000	3.198509e-01	6.378858e-01
ENSMUSG00000027438.14	Napb	1.038877	17171.500000	0.100018	0.205499	6.823820e-02	6.378858e-01
ENSMUSG00000097662.1	Gm2093	inf	18049.500000	0.000000	0.010116	1.578436e-01	6.378858e-01
ENSMUSG00000103366.1	C630004L07Rik	-inf	18431.500000	0.013089	0.000000	1.578436e-01	6.378858e-01
ENSMUSG00000027479.14	Mapre1	1.077413	17537.000000	0.056702	0.119656	1.559988e-01	6.378858e-01
ENSMUSG00000062511.6	4930512M02Rik	inf	18145.000000	0.000000	0.007013	3.198509e-01	6.378858e-01
ENSMUSG00000062519.13	Zfp398	0.440513	17435.000000	0.180962	0.245581	2.603401e-01	6.378858e-01
ENSMUSG00000104682.1	Gm42636	-inf	18431.500000	0.016879	0.000000	1.578436e-01	6.378858e-01
ENSMUSG00000066705.6	Fxyd6	-inf	18336.000000	0.005534	0.000000	3.198509e-01	6.378858e-01
ENSMUSG00000032023.7	Jhy	inf	18145.000000	0.000000	0.009287	3.198509e-01	6.378858e-01
ENSMUSG00000066647.6	Gm5113	2.098508	17954.000000	0.004443	0.019027	1.781902e-01	6.378858e-01
ENSMUSG00000108955.1	Gm44775	-inf	18336.000000	0.008916	0.000000	3.198509e-01	6.378858e-01
ENSMUSG00000027452.11	Acss1	-0.747132	18718.000000	0.081629	0.048633	2.630815e-01	6.378858e-01
ENSMUSG00000108956.1	Gm45179	inf	18145.000000	0.000000	0.004250	3.198509e-01	6.378858e-01
ENSMUSG00000032021.13	Crtam	1.624204	17956.000000	0.004399	0.013561	1.812444e-01	6.378858e-01
ENSMUSG00000027456.8	Sdcbp2	-inf	18431.500000	0.010739	0.000000	1.578436e-01	6.378858e-01
ENSMUSG00000031954.5	Cfdp1	0.568119	17025.000000	0.229932	0.340894	1.252627e-01	6.378858e-01
ENSMUSG00000032020.15	Ubash3b	0.622644	16512.000000	1.063344	1.637225	9.737126e-02	6.378858e-01
ENSMUSG00000062542.11	Syt9	-0.806264	19110.000000	0.134795	0.077084	1.075704e-01	6.378858e-01
ENSMUSG00000027459.16	Fam110a	-inf	18336.000000	0.003255	0.000000	3.198509e-01	6.378858e-01
ENSMUSG00000104677.1	Gm43376	-0.317891	19146.500000	0.394207	0.316249	2.777263e-01	6.378858e-01
ENSMUSG00000031955.9	Bcar1	-0.477763	19244.000000	0.263355	0.189113	1.731081e-01	6.378858e-01
ENSMUSG00000062729.11	Ppox	0.304596	17872.500000	0.022719	0.028060	2.597119e-01	6.378858e-01
ENSMUSG00000097661.1	Gm26763	1.197757	17665.500000	0.022739	0.052159	1.019362e-01	6.378858e-01
ENSMUSG00000029050.15	Ski	0.167901	17489.000000	0.136852	0.153742	1.999808e-01	6.378858e-01
ENSMUSG00000032086.12	Bace1	0.386262	17042.000000	0.218823	0.286003	1.238208e-01	6.378858e-01
ENSMUSG00000032343.15	Impg1	-inf	18431.500000	0.014800	0.000000	1.578436e-01	6.378858e-01
ENSMUSG00000084787.1	Gm12436	inf	18145.000000	0.000000	0.008384	3.198509e-01	6.378858e-01
ENSMUSG00000062040.14	Zfp27	1.201236	17850.500000	0.026363	0.060618	2.983391e-01	6.378858e-01
ENSMUSG00000032332.17	Col12a1	-inf	18336.000000	0.009295	0.000000	3.198509e-01	6.378858e-01
ENSMUSG00000032324.10	Tspan3	-0.541147	19366.500000	0.344502	0.236750	1.500981e-01	6.378858e-01
ENSMUSG00000103329.2	Gm42492	inf	18049.500000	0.000000	0.011288	1.578436e-01	6.378858e-01
ENSMUSG00000027331.15	Knstrn	inf	18145.000000	0.000000	0.005956	3.198509e-01	6.378858e-01
ENSMUSG00000032316.7	Clk3	1.135252	17547.000000	0.047507	0.104353	1.340925e-01	6.378858e-01
ENSMUSG00000032311.17	Nrg4	-inf	18336.000000	0.004021	0.000000	3.198509e-01	6.378858e-01
ENSMUSG00000027333.18	Smox	-0.671235	18850.500000	0.124499	0.078181	2.767726e-01	6.378858e-01
ENSMUSG00000062081.6	Gm6055	-2.182408	18822.000000	0.053441	0.011774	7.477410e-02	6.378858e-01
ENSMUSG00000032308.8	Ulk3	2.458281	17857.000000	0.005538	0.030432	9.934216e-02	6.378858e-01
ENSMUSG00000097698.1	Gm26906	2.936048	17952.000000	0.002976	0.022776	1.751745e-01	6.378858e-01
ENSMUSG00000032306.14	Mpi	2.311843	18048.000000	0.004359	0.021646	3.128791e-01	6.378858e-01
ENSMUSG00000032300.6	1700017B05Rik	-inf	18336.000000	0.014939	0.000000	3.198509e-01	6.378858e-01
ENSMUSG00000032297.11	Celf6	inf	18049.500000	0.000000	0.014442	1.578436e-01	6.378858e-01
ENSMUSG00000062110.14	Scfd2	0.375073	16913.000000	0.353292	0.458186	1.251071e-01	6.378858e-01
ENSMUSG00000108237.1	Gm19757	inf	18145.000000	0.000000	0.004912	3.198509e-01	6.378858e-01
ENSMUSG00000032290.6	Ptpn9	0.729471	17261.000000	0.110247	0.182793	1.016885e-01	6.378858e-01
ENSMUSG00000032289.15	Thsd4	0.315864	16965.000000	0.356510	0.443768	1.194702e-01	6.378858e-01
ENSMUSG00000027342.14	Pcna	-1.187772	18810.500000	0.047676	0.020929	1.049524e-01	6.378858e-01
ENSMUSG00000097692.2	A230060F14Rik	-inf	18527.000000	0.014582	0.000000	8.299474e-02	6.378858e-01
ENSMUSG00000032285.15	Dnaja4	-2.690487	18624.000000	0.033392	0.005173	9.934216e-02	6.378858e-01
ENSMUSG00000032281.11	Acsbg1	inf	18145.000000	0.000000	0.008924	3.198509e-01	6.378858e-01
ENSMUSG00000032279.10	Idh3a	1.167312	17736.000000	0.037678	0.084621	2.150282e-01	6.378858e-01
ENSMUSG00000084771.8	A230072E10Rik	1.303108	17844.000000	0.027936	0.068934	2.595866e-01	6.378858e-01
ENSMUSG00000027339.15	Rassf2	-0.129950	19576.000000	0.626189	0.572251	1.668758e-01	6.378858e-01
ENSMUSG00000062132.9	Arhgap33os	-inf	18336.000000	0.003975	0.000000	3.198509e-01	6.378858e-01
ENSMUSG00000032344.17	Mb21d1	inf	18145.000000	0.000000	0.008446	3.198509e-01	6.378858e-01
ENSMUSG00000032348.5	Gsta4	-1.768204	18624.500000	0.041021	0.012043	1.518903e-01	6.378858e-01
ENSMUSG00000108990.1	Gm44648	-inf	18336.000000	0.003975	0.000000	3.198509e-01	6.378858e-01
ENSMUSG00000097718.1	Gm26896	inf	18145.000000	0.000000	0.003102	3.198509e-01	6.378858e-01
ENSMUSG00000032400.17	Zwilch	-1.871027	18629.000000	0.043477	0.011886	1.935747e-01	6.378858e-01
ENSMUSG00000032396.17	Dis3l	0.257232	17785.000000	0.061907	0.073990	3.064134e-01	6.378858e-01
ENSMUSG00000084798.1	4930533B01Rik	1.711007	18050.000000	0.005168	0.016921	3.179464e-01	6.378858e-01
ENSMUSG00000032386.15	Trip4	-0.325536	19225.000000	0.366140	0.292181	2.276993e-01	6.378858e-01
ENSMUSG00000032380.8	Dapk2	0.603276	17662.500000	0.086746	0.131780	2.785587e-01	6.378858e-01
ENSMUSG00000027301.7	Oxt	inf	18145.000000	0.000000	0.006404	3.198509e-01	6.378858e-01
ENSMUSG00000027303.17	Ptpra	-0.174158	19367.000000	1.090981	0.966920	2.813427e-01	6.378858e-01
ENSMUSG00000032377.8	Plscr4	-inf	18336.000000	0.008958	0.000000	3.198509e-01	6.378858e-01
ENSMUSG00000027304.9	Rtf1	-0.282249	19264.000000	0.374387	0.307861	2.115683e-01	6.378858e-01
ENSMUSG00000097716.1	1700026J14Rik	-inf	18336.000000	0.003192	0.000000	3.198509e-01	6.378858e-01
ENSMUSG00000032346.7	Ooep	inf	18145.000000	0.000000	0.005464	3.198509e-01	6.378858e-01
ENSMUSG00000032373.14	Car12	inf	18145.000000	0.000000	0.008924	3.198509e-01	6.378858e-01
ENSMUSG00000032370.7	Lactb	1.766519	17666.000000	0.016815	0.057210	7.834348e-02	6.378858e-01
ENSMUSG00000027313.3	Chac1	inf	18145.000000	0.000000	0.004899	3.198509e-01	6.378858e-01
ENSMUSG00000084792.1	1700056N10Rik	-inf	18336.000000	0.005460	0.000000	3.198509e-01	6.378858e-01
ENSMUSG00000062006.12	Rpl34	1.110969	17158.000000	0.100190	0.216402	6.764711e-02	6.378858e-01
ENSMUSG00000032363.15	Adamts7	inf	18145.000000	0.000000	0.003350	3.198509e-01	6.378858e-01
ENSMUSG00000032356.12	Rasgrf1	-1.520940	18621.000000	0.025609	0.008924	1.020192e-01	6.378858e-01
ENSMUSG00000027314.6	Dll4	-inf	18336.000000	0.006995	0.000000	3.198509e-01	6.378858e-01
ENSMUSG00000027316.15	Gfra4	-inf	18336.000000	0.003231	0.000000	3.198509e-01	6.378858e-01
ENSMUSG00000083341.1	Gm14238	inf	18145.000000	0.000000	0.017420	3.198509e-01	6.378858e-01
ENSMUSG00000032350.8	Gclc	-0.749006	19385.500000	0.215004	0.127930	8.469332e-02	6.378858e-01
ENSMUSG00000108985.1	A930030B08Rik	-inf	18336.000000	0.004591	0.000000	3.198509e-01	6.378858e-01
ENSMUSG00000027324.1	Rpusd2	-inf	18336.000000	0.006457	0.000000	3.198509e-01	6.378858e-01
ENSMUSG00000061988.3	Rpl10a-ps2	-inf	18336.000000	0.005804	0.000000	3.198509e-01	6.378858e-01
ENSMUSG00000027406.12	Idh3b	0.765046	17470.000000	0.078646	0.133653	1.485280e-01	6.378858e-01
ENSMUSG00000032265.14	Fam46a	0.834672	17768.000000	0.041937	0.074793	2.455865e-01	6.378858e-01
ENSMUSG00000032262.13	Elovl4	-1.694180	18624.500000	0.041969	0.012970	1.518903e-01	6.378858e-01
ENSMUSG00000062202.13	Btbd9	0.505722	17162.000000	0.496962	0.705604	2.442818e-01	6.378858e-01
ENSMUSG00000027387.11	Zc3h8	-0.436816	18618.500000	0.043155	0.031882	2.469698e-01	6.378858e-01
ENSMUSG00000032185.14	Carm1	-0.547497	18902.000000	0.099861	0.068326	1.679809e-01	6.378858e-01
ENSMUSG00000032179.7	Bmp5	-inf	18336.000000	0.005330	0.000000	3.198509e-01	6.378858e-01
ENSMUSG00000027394.13	Ttl	-1.090352	18526.000000	0.031230	0.014667	2.555880e-01	6.378858e-01
ENSMUSG00000032172.7	Olfm2	-inf	18527.000000	0.018689	0.000000	8.299474e-02	6.378858e-01
ENSMUSG00000032135.14	Mcam	-0.801521	19016.500000	0.128760	0.073875	1.347011e-01	6.378858e-01
ENSMUSG00000032127.8	Vps11	1.048361	17626.000000	0.063232	0.130775	2.362904e-01	6.378858e-01
ENSMUSG00000104726.1	Gm18384	-inf	18336.000000	0.005792	0.000000	3.198509e-01	6.378858e-01
ENSMUSG00000062252.8	Lhfpl5	-inf	18336.000000	0.005159	0.000000	3.198509e-01	6.378858e-01
ENSMUSG00000027397.14	Slc20a1	-0.961144	18626.000000	0.043858	0.022528	2.730556e-01	6.378858e-01
ENSMUSG00000032113.15	Chek1	-inf	18336.000000	0.006418	0.000000	3.198509e-01	6.378858e-01
ENSMUSG00000027386.9	Fbln7	-inf	18336.000000	0.002976	0.000000	3.198509e-01	6.378858e-01
ENSMUSG00000066772.12	Obox3	-2.049376	18432.000000	0.020183	0.004876	3.154061e-01	6.378858e-01
ENSMUSG00000027399.1	Il1a	-inf	18336.000000	0.006255	0.000000	3.198509e-01	6.378858e-01
ENSMUSG00000062270.13	Morf4l1	-0.121983	19189.000000	0.486383	0.446949	3.058647e-01	6.378858e-01
ENSMUSG00000032101.6	Ddx25	2.405985	18048.000000	0.003513	0.018621	3.128791e-01	6.378858e-01
ENSMUSG00000084740.1	Gm25294	-inf	18336.000000	0.003642	0.000000	3.198509e-01	6.378858e-01
ENSMUSG00000062300.14	Nectin2	inf	18145.000000	0.000000	0.004806	3.198509e-01	6.378858e-01
ENSMUSG00000032096.15	Arcn1	0.496987	17072.000000	0.156909	0.221440	9.178845e-02	6.378858e-01
ENSMUSG00000104710.1	Gm43603	inf	18049.500000	0.000000	0.013570	1.578436e-01	6.378858e-01
ENSMUSG00000032092.4	Mpzl2	inf	18145.000000	0.000000	0.007504	3.198509e-01	6.378858e-01
ENSMUSG00000097673.1	Gm26608	inf	18145.000000	0.000000	0.003261	3.198509e-01	6.378858e-01
ENSMUSG00000108263.1	1700051K13Rik	inf	18145.000000	0.000000	0.009294	3.198509e-01	6.378858e-01
ENSMUSG00000032087.9	Dscaml1	0.149614	16680.000000	4.206867	4.666561	1.482006e-01	6.378858e-01
ENSMUSG00000027404.15	Snrpb	-0.520800	18970.500000	0.156815	0.109298	1.822731e-01	6.378858e-01
ENSMUSG00000031922.12	Cep57	1.482352	17228.000000	0.056073	0.156669	5.093944e-02	6.378858e-01
ENSMUSG00000032264.8	Zw10	1.498458	17556.000000	0.029283	0.082736	9.244025e-02	6.378858e-01
ENSMUSG00000032194.8	Kank2	1.249373	17951.000000	0.016141	0.038372	3.080175e-01	6.378858e-01
ENSMUSG00000032198.8	Dock6	inf	18145.000000	0.000000	0.006123	3.198509e-01	6.378858e-01
ENSMUSG00000097690.1	4930505N22Rik	0.997295	17957.000000	0.011475	0.022907	2.589387e-01	6.378858e-01
ENSMUSG00000032259.7	Drd2	inf	18145.000000	0.000000	0.003971	3.198509e-01	6.378858e-01
ENSMUSG00000032258.15	Lca5	-0.898947	18716.000000	0.069645	0.037349	2.179261e-01	6.378858e-01
ENSMUSG00000108244.1	Gm44077	-inf	18431.500000	0.012175	0.000000	1.578436e-01	6.378858e-01
ENSMUSG00000062168.12	Ppef1	-inf	18336.000000	0.006345	0.000000	3.198509e-01	6.378858e-01
ENSMUSG00000066894.14	Vsig10	1.013070	17957.000000	0.013918	0.028088	2.589387e-01	6.378858e-01
ENSMUSG00000066880.15	Zfp617	-1.022128	18721.000000	0.071536	0.035224	2.376756e-01	6.378858e-01
ENSMUSG00000027357.16	Crls1	0.010824	17672.500000	0.064139	0.064622	1.520240e-01	6.378858e-01
ENSMUSG00000084755.1	Gm16276	inf	18145.000000	0.000000	0.009782	3.198509e-01	6.378858e-01
ENSMUSG00000032231.14	Anxa2	inf	18145.000000	0.000000	0.005889	3.198509e-01	6.378858e-01
ENSMUSG00000066861.14	Oas1g	inf	18145.000000	0.000000	0.003738	3.198509e-01	6.378858e-01
ENSMUSG00000027364.12	Usp50	0.375357	17329.000000	0.198577	0.257586	2.027337e-01	6.378858e-01
ENSMUSG00000027384.6	Ndufaf5	0.990850	17189.000000	0.069266	0.137656	5.162628e-02	6.378858e-01
ENSMUSG00000066829.6	Zfp810	1.907559	17649.000000	0.022055	0.082743	1.145597e-01	6.378858e-01
ENSMUSG00000027371.10	Fahd2a	2.296008	17854.500000	0.007359	0.036139	1.497658e-01	6.378858e-01
ENSMUSG00000066809.1	Gm10180	-inf	18336.000000	0.003255	0.000000	3.198509e-01	6.378858e-01
ENSMUSG00000103349.1	Gm36888	inf	18145.000000	0.000000	0.003638	3.198509e-01	6.378858e-01
ENSMUSG00000062198.4	2700097O09Rik	-0.196480	19058.000000	0.186278	0.162560	2.149131e-01	6.378858e-01
ENSMUSG00000027378.16	Nphp1	-1.470132	18812.500000	0.062246	0.022468	1.037375e-01	6.378858e-01
ENSMUSG00000032215.15	Rsl24d1	-1.804795	18531.000000	0.028850	0.008258	2.473433e-01	6.378858e-01
ENSMUSG00000027379.13	Bub1	-inf	18336.000000	0.004591	0.000000	3.198509e-01	6.378858e-01
ENSMUSG00000032212.9	Sltm	-0.166263	19627.000000	1.129196	1.006281	1.859352e-01	6.378858e-01
ENSMUSG00000096432.1	Gm22132	inf	18145.000000	0.000000	0.003638	3.198509e-01	6.378858e-01
ENSMUSG00000096433.1	Gm4944	1.575631	17665.500000	0.021595	0.064368	1.019362e-01	6.378858e-01
ENSMUSG00000027380.10	Acoxl	-2.826961	18529.000000	0.037358	0.005265	1.751745e-01	6.378858e-01
ENSMUSG00000032202.11	Rab27a	-inf	18336.000000	0.002616	0.000000	3.198509e-01	6.378858e-01
ENSMUSG00000032224.14	Fam81a	-2.008892	18715.000000	0.031220	0.007757	5.864933e-02	6.378858e-01
ENSMUSG00000032109.14	Nlrx1	3.419200	18048.000000	0.002566	0.027448	3.128791e-01	6.378858e-01
ENSMUSG00000031896.6	Ctrl	inf	18049.500000	0.000000	0.012226	1.578436e-01	6.378858e-01
ENSMUSG00000062791.4	Gm382	-inf	18336.000000	0.005977	0.000000	3.198509e-01	6.378858e-01
ENSMUSG00000031537.15	Ikbkb	-0.227386	19065.500000	0.289617	0.247385	2.960726e-01	6.378858e-01
ENSMUSG00000063409.12	Lrrc43	inf	18049.500000	0.000000	0.010080	1.578436e-01	6.378858e-01
ENSMUSG00000031532.6	Saraf	-0.084353	19123.000000	0.257760	0.243121	2.409959e-01	6.378858e-01
ENSMUSG00000031530.6	Dusp4	inf	18145.000000	0.000000	0.004034	3.198509e-01	6.378858e-01
ENSMUSG00000063410.7	Stk24	0.831610	17626.500000	0.080797	0.143791	2.736324e-01	6.378858e-01
ENSMUSG00000027778.15	Ift80	0.704020	17329.000000	0.119399	0.194505	1.461956e-01	6.378858e-01
ENSMUSG00000027782.10	Kpna4	0.572389	16808.000000	0.459288	0.682954	1.267074e-01	6.378858e-01
ENSMUSG00000031527.7	Eri1	-0.702466	18911.000000	0.114223	0.070192	1.897770e-01	6.378858e-01
ENSMUSG00000031521.5	Aga	-0.950646	18713.000000	0.064802	0.033529	1.936384e-01	6.378858e-01
ENSMUSG00000103442.5	Pcdha1	inf	18145.000000	0.000000	0.006355	3.198509e-01	6.378858e-01
ENSMUSG00000031520.6	Vegfc	-inf	18336.000000	0.005773	0.000000	3.198509e-01	6.378858e-01
ENSMUSG00000031519.3	Asb5	3.057012	17953.000000	0.004414	0.036736	1.766776e-01	6.378858e-01
ENSMUSG00000066175.2	2510046G10Rik	-inf	18336.000000	0.003790	0.000000	3.198509e-01	6.378858e-01
ENSMUSG00000063412.4	Gm10131	-inf	18336.000000	0.005486	0.000000	3.198509e-01	6.378858e-01
ENSMUSG00000031516.11	Dctn6	0.606557	17644.000000	0.093605	0.142526	2.986237e-01	6.378858e-01
ENSMUSG00000031513.8	Leprotl1	-1.046514	19127.000000	0.130306	0.063086	9.196361e-02	6.378858e-01
ENSMUSG00000063415.12	Cyp26b1	-inf	18336.000000	0.008916	0.000000	3.198509e-01	6.378858e-01
ENSMUSG00000104572.4	Fbxw23	-0.898998	18809.500000	0.091445	0.049038	1.919313e-01	6.378858e-01
ENSMUSG00000063430.9	Wscd2	-1.082906	18619.500000	0.028315	0.013367	1.573018e-01	6.378858e-01
ENSMUSG00000027792.11	Bche	-0.430197	19314.000000	0.391951	0.290891	1.776384e-01	6.378858e-01
ENSMUSG00000097597.1	Gm26674	inf	18145.000000	0.000000	0.003550	3.198509e-01	6.378858e-01
ENSMUSG00000027800.14	Tm4sf1	-inf	18336.000000	0.005074	0.000000	3.198509e-01	6.378858e-01
ENSMUSG00000027801.7	Tm4sf4	inf	18145.000000	0.000000	0.005669	3.198509e-01	6.378858e-01
ENSMUSG00000027804.13	Ppid	-0.311298	18926.500000	0.177747	0.143249	2.699228e-01	6.378858e-01
ENSMUSG00000031504.6	Rab20	inf	18049.500000	0.000000	0.008092	1.578436e-01	6.378858e-01
ENSMUSG00000027805.16	Pfn2	0.832320	16905.500000	0.134002	0.238596	4.761746e-02	6.378858e-01
ENSMUSG00000031502.11	Col4a1	-inf	18336.000000	0.003823	0.000000	3.198509e-01	6.378858e-01
ENSMUSG00000031540.13	Kat6a	-0.446315	19663.000000	0.577577	0.423892	1.261988e-01	6.378858e-01
ENSMUSG00000108350.1	Gm44950	inf	18145.000000	0.000000	0.007331	3.198509e-01	6.378858e-01
ENSMUSG00000066189.9	Cacng3	-inf	18527.000000	0.014117	0.000000	8.299474e-02	6.378858e-01
ENSMUSG00000084575.1	Gm23656	inf	18145.000000	0.000000	0.005677	3.198509e-01	6.378858e-01
ENSMUSG00000104585.1	4921511C10Rik	0.714485	17771.000000	0.037825	0.062067	2.237951e-01	6.378858e-01
ENSMUSG00000031628.9	Casp3	inf	17954.000000	0.000000	0.017221	8.299474e-02	6.378858e-01
ENSMUSG00000031627.9	Irf2	0.474048	16795.000000	0.378131	0.525224	1.161238e-01	6.378858e-01
ENSMUSG00000108923.1	4933431C10Rik	-inf	18431.500000	0.008205	0.000000	1.578436e-01	6.378858e-01
ENSMUSG00000031622.15	Sin3b	1.027917	17291.500000	0.053000	0.108072	5.950620e-02	6.378858e-01
ENSMUSG00000097614.1	Gm26508	inf	18145.000000	0.000000	0.004250	3.198509e-01	6.378858e-01
ENSMUSG00000097613.1	Gm17597	-1.794855	18620.000000	0.024174	0.006967	1.029243e-01	6.378858e-01
ENSMUSG00000103428.1	Gm20754	0.826667	17121.000000	0.159195	0.282346	6.914178e-02	6.378858e-01
ENSMUSG00000031616.7	Ednra	inf	18145.000000	0.000000	0.003741	3.198509e-01	6.378858e-01
ENSMUSG00000093856.1	Gm24311	-inf	18336.000000	0.004187	0.000000	3.198509e-01	6.378858e-01
ENSMUSG00000097610.2	A930012L18Rik	inf	18145.000000	0.000000	0.006093	3.198509e-01	6.378858e-01
ENSMUSG00000027737.10	Slc7a11	-2.663602	18529.000000	0.022190	0.003502	1.751745e-01	6.378858e-01
ENSMUSG00000063316.13	Rpl27	1.239932	17611.500000	0.057721	0.136330	2.117844e-01	6.378858e-01
ENSMUSG00000031586.16	Rbpms	inf	18145.000000	0.000000	0.007429	3.198509e-01	6.378858e-01
ENSMUSG00000031585.13	Gtf2e2	0.748850	17214.000000	0.074773	0.125653	5.744072e-02	6.378858e-01
ENSMUSG00000031584.16	Gsr	0.557628	17060.000000	0.101015	0.148679	4.627689e-02	6.378858e-01
ENSMUSG00000027744.4	Stoml3	inf	18145.000000	0.000000	0.006759	3.198509e-01	6.378858e-01
ENSMUSG00000031576.16	Kcnu1	-1.266664	18717.000000	0.039708	0.016503	1.278275e-01	6.378858e-01
ENSMUSG00000031570.17	Plpp5	-inf	18336.000000	0.004021	0.000000	3.198509e-01	6.378858e-01
ENSMUSG00000031562.15	Dctd	-inf	18336.000000	0.004574	0.000000	3.198509e-01	6.378858e-01
ENSMUSG00000031559.14	4930555F03Rik	1.994635	18049.000000	0.005159	0.020559	3.154061e-01	6.378858e-01
ENSMUSG00000104580.1	Gm42620	-inf	18336.000000	0.003790	0.000000	3.198509e-01	6.378858e-01
ENSMUSG00000031555.15	Adam9	0.334466	17141.000000	0.214792	0.270834	1.460900e-01	6.378858e-01
ENSMUSG00000063358.15	Mapk1	-0.388701	19789.000000	0.500465	0.382264	9.595876e-02	6.378858e-01
ENSMUSG00000031552.13	Adam18	1.578603	17953.000000	0.011306	0.033770	2.522675e-01	6.378858e-01
ENSMUSG00000031548.7	Sfrp1	inf	18145.000000	0.000000	0.006884	3.198509e-01	6.378858e-01
ENSMUSG00000103436.1	Gm36995	-inf	18431.500000	0.007919	0.000000	1.578436e-01	6.378858e-01
ENSMUSG00000066235.6	Pomgnt2	1.267394	18050.000000	0.005159	0.012419	3.179464e-01	6.378858e-01
ENSMUSG00000031494.7	Cd209a	-inf	18336.000000	0.005394	0.000000	3.198509e-01	6.378858e-01
ENSMUSG00000063439.7	B9d2	1.103003	18051.000000	0.006905	0.014832	3.205002e-01	6.378858e-01
ENSMUSG00000063445.14	Nmral1	-0.255242	19206.000000	0.209912	0.175874	1.719003e-01	6.378858e-01
ENSMUSG00000027859.10	Ngf	inf	17954.000000	0.000000	0.278352	8.299474e-02	6.378858e-01
ENSMUSG00000027860.15	Vangl1	0.860796	17648.000000	0.062991	0.114394	1.920780e-01	6.378858e-01
ENSMUSG00000063564.13	Col23a1	-inf	18336.000000	0.005074	0.000000	3.198509e-01	6.378858e-01
ENSMUSG00000031394.11	Opn1mw	inf	18145.000000	0.000000	0.002529	3.198509e-01	6.378858e-01
ENSMUSG00000027861.13	Casq2	inf	18145.000000	0.000000	0.005769	3.198509e-01	6.378858e-01
ENSMUSG00000108905.1	Gm44618	inf	18145.000000	0.000000	0.008267	3.198509e-01	6.378858e-01
ENSMUSG00000031391.18	L1cam	inf	18145.000000	0.000000	0.004531	3.198509e-01	6.378858e-01
ENSMUSG00000031389.17	Arhgap4	-1.900734	18432.000000	0.014095	0.003775	3.154061e-01	6.378858e-01
ENSMUSG00000031387.14	Renbp	inf	18145.000000	0.000000	0.004899	3.198509e-01	6.378858e-01
ENSMUSG00000027865.10	Gdap2	0.942083	17515.000000	0.066195	0.127181	1.679209e-01	6.378858e-01
ENSMUSG00000108903.1	Gm45029	inf	18145.000000	0.000000	0.003684	3.198509e-01	6.378858e-01
ENSMUSG00000108368.1	Gm45053	inf	18145.000000	0.000000	0.004327	3.198509e-01	6.378858e-01
ENSMUSG00000097587.1	4930578M01Rik	-0.723274	18615.000000	0.034538	0.020921	2.101451e-01	6.378858e-01
ENSMUSG00000066097.6	Cyp2j11	inf	18145.000000	0.000000	0.007429	3.198509e-01	6.378858e-01
ENSMUSG00000104559.1	Gm43118	-inf	18336.000000	0.004784	0.000000	3.198509e-01	6.378858e-01
ENSMUSG00000027879.9	Sec22b	1.000073	17364.000000	0.058405	0.116816	8.645599e-02	6.378858e-01
ENSMUSG00000066060.5	Gm12866	-inf	18336.000000	0.005792	0.000000	3.198509e-01	6.378858e-01
ENSMUSG00000027881.14	Prpf38b	-0.159028	19037.000000	0.278884	0.249776	3.087488e-01	6.378858e-01
ENSMUSG00000031379.13	Pir	2.160544	17855.500000	0.008933	0.039938	1.508252e-01	6.378858e-01
ENSMUSG00000031378.14	Abcd1	0.984814	17575.000000	0.040610	0.080370	1.018557e-01	6.378858e-01
ENSMUSG00000063594.5	Gng8	1.740491	17853.000000	0.012664	0.042315	1.947255e-01	6.378858e-01
ENSMUSG00000066058.11	Cldn19	-inf	18336.000000	0.005773	0.000000	3.198509e-01	6.378858e-01
ENSMUSG00000063626.6	Unc5d	0.661335	17408.000000	0.067389	0.106579	6.145321e-02	6.378858e-01
ENSMUSG00000027884.16	Clcc1	0.405049	17423.000000	0.130319	0.172560	1.925182e-01	6.378858e-01
ENSMUSG00000031373.4	Car5b	inf	18049.500000	0.000000	0.013064	1.578436e-01	6.378858e-01
ENSMUSG00000063652.10	Slc22a21	-inf	18431.500000	0.007492	0.000000	1.578436e-01	6.378858e-01
ENSMUSG00000066057.6	Gm1976	0.446802	17594.000000	0.063351	0.086348	1.923592e-01	6.378858e-01
ENSMUSG00000097592.2	4930500F10Rik	inf	18145.000000	0.000000	0.005335	3.198509e-01	6.378858e-01
ENSMUSG00000027855.13	Sycp1	-inf	18336.000000	0.003175	0.000000	3.198509e-01	6.378858e-01
ENSMUSG00000063558.4	Aox1	2.144939	17667.500000	0.014032	0.062058	5.507512e-02	6.378858e-01
ENSMUSG00000063556.5	Gm10132	-inf	18527.000000	0.020047	0.000000	8.299474e-02	6.378858e-01
ENSMUSG00000084571.1	n-R5s201	inf	18145.000000	0.000000	0.006138	3.198509e-01	6.378858e-01
ENSMUSG00000027820.12	Mme	-inf	18431.500000	0.012768	0.000000	1.578436e-01	6.378858e-01
ENSMUSG00000027824.4	Vmn2r1	inf	18145.000000	0.000000	0.002255	3.198509e-01	6.378858e-01
ENSMUSG00000027829.15	Ccnl1	-0.339828	19884.500000	0.444840	0.351483	6.128170e-02	6.378858e-01
ENSMUSG00000108354.1	4931431B13Rik	inf	18145.000000	0.000000	0.008166	3.198509e-01	6.378858e-01
ENSMUSG00000031486.15	Adgra2	inf	18145.000000	0.000000	0.006267	3.198509e-01	6.378858e-01
ENSMUSG00000031485.15	Prosc	-0.506590	19030.500000	0.237419	0.167116	2.606672e-01	6.378858e-01
ENSMUSG00000027831.9	Veph1	-inf	18527.000000	0.019709	0.000000	8.299474e-02	6.378858e-01
ENSMUSG00000083460.1	Gm12182	inf	18145.000000	0.000000	0.005254	3.198509e-01	6.378858e-01
ENSMUSG00000031481.8	Tpte	inf	18145.000000	0.000000	0.009642	3.198509e-01	6.378858e-01
ENSMUSG00000031480.15	Thsd1	-0.768410	18737.000000	0.119920	0.070401	3.008735e-01	6.378858e-01
ENSMUSG00000031478.16	Nek3	-1.796560	18628.000000	0.040915	0.011778	1.947255e-01	6.378858e-01
ENSMUSG00000027840.5	Wnt2b	-2.425849	18433.000000	0.025826	0.004806	3.128791e-01	6.378858e-01
ENSMUSG00000097615.1	Gm2061	-inf	18336.000000	0.005534	0.000000	3.198509e-01	6.378858e-01
ENSMUSG00000031461.4	Myom2	inf	18145.000000	0.000000	0.004030	3.198509e-01	6.378858e-01
ENSMUSG00000031451.6	Gas6	-1.769658	18528.000000	0.034841	0.010218	2.522675e-01	6.378858e-01
ENSMUSG00000066129.15	Kndc1	0.290470	16787.000000	1.176465	1.438862	1.684226e-01	6.378858e-01
ENSMUSG00000063506.13	Arhgap22	-inf	18336.000000	0.004021	0.000000	3.198509e-01	6.378858e-01
ENSMUSG00000027845.15	Dclre1b	-1.666326	18912.000000	0.074171	0.023368	6.461134e-02	6.378858e-01
ENSMUSG00000063531.7	Sema3e	-0.933986	18715.000000	0.070232	0.036760	2.188965e-01	6.378858e-01
ENSMUSG00000031438.11	Rnf128	inf	18145.000000	0.000000	0.007859	3.198509e-01	6.378858e-01
ENSMUSG00000031432.3	Prps1	2.090972	17859.000000	0.007826	0.033344	1.011206e-01	6.378858e-01
ENSMUSG00000089129.1	Gm26407	-inf	18336.000000	0.002856	0.000000	3.198509e-01	6.378858e-01
ENSMUSG00000027849.18	Syt6	2.227434	18049.000000	0.003652	0.017102	3.154061e-01	6.378858e-01
ENSMUSG00000108362.1	Gm18561	-inf	18336.000000	0.003175	0.000000	3.198509e-01	6.378858e-01
ENSMUSG00000063550.8	Nup98	0.254152	17009.500000	0.397222	0.473741	1.747326e-01	6.378858e-01
ENSMUSG00000027854.12	Sike1	-0.700364	18998.000000	0.108471	0.066755	1.555034e-01	6.378858e-01
ENSMUSG00000031424.16	Kir3dl1	inf	18145.000000	0.000000	0.009342	3.198509e-01	6.378858e-01
ENSMUSG00000063480.7	Nhp2l1	-0.661391	19036.500000	0.150696	0.095280	1.458186e-01	6.378858e-01
ENSMUSG00000027708.14	Dcun1d1	-0.432318	19526.500000	0.264171	0.195769	7.742373e-02	6.378858e-01
ENSMUSG00000031641.14	Cbr4	0.694383	17678.500000	0.039988	0.064709	1.564028e-01	6.378858e-01
ENSMUSG00000063260.2	Syt10	-inf	18336.000000	0.007587	0.000000	3.198509e-01	6.378858e-01
ENSMUSG00000088497.1	Gm22651	inf	18145.000000	0.000000	0.003693	3.198509e-01	6.378858e-01
ENSMUSG00000031844.7	Hsd17b2	-inf	18336.000000	0.005636	0.000000	3.198509e-01	6.378858e-01
ENSMUSG00000031843.1	Mphosph6	1.160430	17762.000000	0.022347	0.049951	1.584469e-01	6.378858e-01
ENSMUSG00000093877.3	Olfr1348	-inf	18336.000000	0.005508	0.000000	3.198509e-01	6.378858e-01
ENSMUSG00000031840.12	Rab3a	-0.467843	18823.500000	0.138277	0.099980	2.744183e-01	6.378858e-01
ENSMUSG00000031839.6	Hsbp1	0.646717	17430.000000	0.153328	0.240050	2.515081e-01	6.378858e-01
ENSMUSG00000097644.1	Gm26862	-inf	18336.000000	0.003231	0.000000	3.198509e-01	6.378858e-01
ENSMUSG00000027559.5	Car3	-inf	18336.000000	0.007017	0.000000	3.198509e-01	6.378858e-01
ENSMUSG00000031838.7	Ifi30	inf	17954.000000	0.000000	0.018318	8.299474e-02	6.378858e-01
ENSMUSG00000031837.13	Necab2	-inf	18431.500000	0.012070	0.000000	1.578436e-01	6.378858e-01
ENSMUSG00000031835.15	Mbtps1	-0.349771	19276.000000	0.163596	0.128375	1.017288e-01	6.378858e-01
ENSMUSG00000027560.4	Dok5	-1.935485	18626.500000	0.039968	0.010449	1.497658e-01	6.378858e-01
ENSMUSG00000027573.11	Gid8	2.353497	17564.000000	0.012997	0.066421	4.609711e-02	6.378858e-01
ENSMUSG00000027574.15	Nkain4	-inf	18336.000000	0.004021	0.000000	3.198509e-01	6.378858e-01
ENSMUSG00000062991.7	Nrg1	-0.570498	19135.500000	0.151067	0.101726	1.268869e-01	6.378858e-01
ENSMUSG00000027580.17	Helz2	inf	18145.000000	0.000000	0.002868	3.198509e-01	6.378858e-01
ENSMUSG00000108310.1	Gm44712	-inf	18336.000000	0.008096	0.000000	3.198509e-01	6.378858e-01
ENSMUSG00000103398.1	Gm38307	inf	18145.000000	0.000000	0.004058	3.198509e-01	6.378858e-01
ENSMUSG00000031827.12	Cotl1	1.548172	18049.000000	0.006394	0.018700	3.154061e-01	6.378858e-01
ENSMUSG00000062995.12	Ica1	-1.248540	18619.500000	0.039895	0.016791	1.573018e-01	6.378858e-01
ENSMUSG00000096544.2	Gm4617	-inf	18431.500000	0.008427	0.000000	1.578436e-01	6.378858e-01
ENSMUSG00000103400.1	Gm15853	-inf	18336.000000	0.002976	0.000000	3.198509e-01	6.378858e-01
ENSMUSG00000063018.6	2010204K13Rik	-inf	18336.000000	0.005330	0.000000	3.198509e-01	6.378858e-01
ENSMUSG00000063019.5	Manbal	0.829806	17366.000000	0.093523	0.166232	1.231869e-01	6.378858e-01
ENSMUSG00000108315.1	Gm44601	inf	18145.000000	0.000000	0.008446	3.198509e-01	6.378858e-01
ENSMUSG00000063021.3	Hist1h2ak	-inf	18336.000000	0.005150	0.000000	3.198509e-01	6.378858e-01
ENSMUSG00000031808.6	Slc27a1	-0.219658	18889.000000	0.143826	0.123514	2.925754e-01	6.378858e-01
ENSMUSG00000066554.6	Gm10167	-inf	18336.000000	0.004482	0.000000	3.198509e-01	6.378858e-01
ENSMUSG00000062981.4	Mrpl42	0.738638	17315.000000	0.072884	0.121614	7.439439e-02	6.378858e-01
ENSMUSG00000027551.15	Zfp64	-0.625222	19379.500000	0.182279	0.118175	6.690730e-02	6.378858e-01
ENSMUSG00000031849.8	Comp	-inf	18336.000000	0.003841	0.000000	3.198509e-01	6.378858e-01
ENSMUSG00000031918.16	Mtmr2	-0.305093	19490.500000	0.733260	0.593494	1.949897e-01	6.378858e-01
ENSMUSG00000027509.11	Rae1	-0.712477	19080.000000	0.108937	0.066481	8.011919e-02	6.378858e-01
ENSMUSG00000066613.14	Zfp932	0.755890	17424.000000	0.117166	0.197855	2.082645e-01	6.378858e-01
ENSMUSG00000031907.8	Zfp90	0.935614	17519.000000	0.070736	0.135297	1.702792e-01	6.378858e-01
ENSMUSG00000031903.6	Pla2g15	inf	17954.000000	0.000000	0.017072	8.299474e-02	6.378858e-01
ENSMUSG00000062825.15	Actg1	0.029136	19141.000000	0.245599	0.250610	2.163509e-01	6.378858e-01
ENSMUSG00000066607.4	6030419C18Rik	-inf	18431.500000	0.011018	0.000000	1.578436e-01	6.378858e-01
ENSMUSG00000066595.9	Mfsd7b	0.490571	17703.000000	0.097082	0.136400	3.200213e-01	6.378858e-01
ENSMUSG00000027523.19	Gnas	-0.180372	19848.000000	0.682525	0.602311	9.988456e-02	6.378858e-01
ENSMUSG00000097648.1	9330185C12Rik	-inf	18431.500000	0.011505	0.000000	1.578436e-01	6.378858e-01
ENSMUSG00000027291.15	Vps39	-0.889908	19205.000000	0.160963	0.086864	9.273189e-02	6.378858e-01
ENSMUSG00000066571.13	4931406P16Rik	-0.331249	19727.000000	0.611923	0.486386	1.137402e-01	6.378858e-01
ENSMUSG00000031893.6	Tsnaxip1	2.261420	17765.000000	0.010076	0.048310	5.811865e-02	6.378858e-01
ENSMUSG00000066475.6	Gm10268	-inf	18336.000000	0.004634	0.000000	3.198509e-01	6.378858e-01
ENSMUSG00000066568.12	Lsm14a	-0.449413	19092.500000	0.335621	0.245789	2.847179e-01	6.378858e-01
ENSMUSG00000096528.1	G430049J08Rik	-inf	18336.000000	0.005394	0.000000	3.198509e-01	6.378858e-01
ENSMUSG00000031885.13	Cbfb	-0.649228	19192.000000	0.275090	0.175403	1.782046e-01	6.378858e-01
ENSMUSG00000062905.1	Vmn1r32	-inf	18336.000000	0.008528	0.000000	3.198509e-01	6.378858e-01
ENSMUSG00000031883.12	Car7	inf	18049.500000	0.000000	0.018328	1.578436e-01	6.378858e-01
ENSMUSG00000062939.11	Stat4	inf	18145.000000	0.000000	0.008009	3.198509e-01	6.378858e-01
ENSMUSG00000027544.16	Nfatc2	2.757142	17856.000000	0.004482	0.030298	9.846236e-02	6.378858e-01
ENSMUSG00000031875.6	Cmtm3	inf	18049.500000	0.000000	0.010823	1.578436e-01	6.378858e-01
ENSMUSG00000062949.13	Atp11c	0.363211	16906.500000	0.274297	0.352825	8.525198e-02	6.378858e-01
ENSMUSG00000031864.15	Ints10	-0.482202	18961.000000	0.196526	0.140690	2.706837e-01	6.378858e-01
ENSMUSG00000104623.1	Gm6394	inf	18145.000000	0.000000	0.003001	3.198509e-01	6.378858e-01
ENSMUSG00000027550.14	Lrrcc1	0.828457	17431.000000	0.130214	0.231232	2.331836e-01	6.378858e-01
ENSMUSG00000031858.15	Mau2	-0.249756	19164.000000	0.276436	0.232493	2.421128e-01	6.378858e-01
ENSMUSG00000031851.14	Ntpcr	-inf	18431.500000	0.016186	0.000000	1.578436e-01	6.378858e-01
ENSMUSG00000027536.6	Chmp4c	1.027796	17953.000000	0.016429	0.033497	3.113774e-01	6.378858e-01
ENSMUSG00000031921.17	Terf2	-0.489955	19033.000000	0.175115	0.124690	2.104603e-01	6.378858e-01
ENSMUSG00000031799.9	Tpm4	-1.779223	18723.000000	0.058616	0.017077	1.230933e-01	6.378858e-01
ENSMUSG00000027597.15	Ahcy	inf	18049.500000	0.000000	0.007434	1.578436e-01	6.378858e-01
ENSMUSG00000063108.14	Zfp26	-1.127499	18964.000000	0.120082	0.054963	1.570791e-01	6.378858e-01
ENSMUSG00000027665.13	Pik3ca	-0.239033	19429.500000	0.419127	0.355132	1.734329e-01	6.378858e-01
ENSMUSG00000084613.1	n-R5s164	-inf	18431.500000	0.006540	0.000000	1.578436e-01	6.378858e-01
ENSMUSG00000084607.1	Gm22208	inf	18145.000000	0.000000	0.003258	3.198509e-01	6.378858e-01
ENSMUSG00000031714.9	Gab1	-0.196385	20236.000000	2.379554	2.076719	6.273654e-02	6.378858e-01
ENSMUSG00000097618.1	Gm26507	inf	18145.000000	0.000000	0.006047	3.198509e-01	6.378858e-01
ENSMUSG00000097617.1	Gm10687	1.180431	17952.000000	0.018281	0.041434	3.096945e-01	6.378858e-01
ENSMUSG00000027680.15	Fxr1	-0.352594	19565.000000	0.803860	0.629562	1.843431e-01	6.378858e-01
ENSMUSG00000063146.11	Clip2	-0.348366	19242.000000	0.307884	0.241835	1.942854e-01	6.378858e-01
ENSMUSG00000104605.1	Gm42922	-inf	18336.000000	0.007194	0.000000	3.198509e-01	6.378858e-01
ENSMUSG00000031703.8	Itfg1	-0.403334	19267.000000	0.633570	0.479048	2.757885e-01	6.378858e-01
ENSMUSG00000027684.16	Mecom	-1.247415	18431.000000	0.025335	0.010671	3.179464e-01	6.378858e-01
ENSMUSG00000031701.6	Dnaja2	0.388944	17162.500000	0.290189	0.379983	1.932456e-01	6.378858e-01
ENSMUSG00000066279.3	Chrna10	-inf	18336.000000	0.007753	0.000000	3.198509e-01	6.378858e-01
ENSMUSG00000063171.4	Rps4l	-0.962185	18523.000000	0.041637	0.021371	3.198824e-01	6.378858e-01
ENSMUSG00000031697.12	Orc6	-0.531109	19035.000000	0.200851	0.138994	2.244813e-01	6.378858e-01
ENSMUSG00000063172.13	Hspb11	1.209299	17552.000000	0.044452	0.102785	1.219770e-01	6.378858e-01
ENSMUSG00000031681.15	Smad1	-0.465362	19214.500000	0.286679	0.207638	2.001905e-01	6.378858e-01
ENSMUSG00000104597.1	B230334C09Rik	-inf	18336.000000	0.006146	0.000000	3.198509e-01	6.378858e-01
ENSMUSG00000027694.9	Gm8325	inf	18145.000000	0.000000	0.007504	3.198509e-01	6.378858e-01
ENSMUSG00000027695.16	Pld1	-0.189731	19324.000000	0.669951	0.587393	2.605124e-01	6.378858e-01
ENSMUSG00000063229.15	Ldha	-1.723281	18620.000000	0.038892	0.011779	1.029243e-01	6.378858e-01
ENSMUSG00000031661.12	Nkd1	-1.065638	19004.000000	0.095435	0.045595	1.053140e-01	6.378858e-01
ENSMUSG00000063236.5	1110038F14Rik	0.334184	17792.000000	0.049564	0.062483	2.932138e-01	6.378858e-01
ENSMUSG00000031647.10	Mfap3l	0.947203	17764.000000	0.020482	0.039493	1.278275e-01	6.378858e-01
ENSMUSG00000027702.7	Lrrc34	inf	18145.000000	0.000000	0.005983	3.198509e-01	6.378858e-01
ENSMUSG00000031645.4	F11	inf	18145.000000	0.000000	0.002868	3.198509e-01	6.378858e-01
ENSMUSG00000031727.7	Pmfbp1	inf	18145.000000	0.000000	0.005677	3.198509e-01	6.378858e-01
ENSMUSG00000097623.7	B230323A14Rik	-inf	18336.000000	0.010076	0.000000	3.198509e-01	6.378858e-01
ENSMUSG00000031731.16	Ap1g1	-0.200827	19536.000000	0.373059	0.324581	1.257994e-01	6.378858e-01
ENSMUSG00000104614.4	Fbxw27	-inf	18336.000000	0.004591	0.000000	3.198509e-01	6.378858e-01
ENSMUSG00000031792.14	Usb1	inf	18145.000000	0.000000	0.003684	3.198509e-01	6.378858e-01
ENSMUSG00000027598.16	Itch	-0.080764	19336.000000	1.899452	1.796040	3.077169e-01	6.378858e-01
ENSMUSG00000027599.9	Armc1	-0.290965	18907.000000	0.166458	0.136056	2.793749e-01	6.378858e-01
ENSMUSG00000108321.1	Gm44649	1.954185	17951.000000	0.010264	0.039773	2.489771e-01	6.378858e-01
ENSMUSG00000031788.13	Kifc3	1.154588	17657.000000	0.028197	0.062773	1.615890e-01	6.378858e-01
ENSMUSG00000108322.1	Gm45123	1.074103	17855.500000	0.020749	0.043685	2.383150e-01	6.378858e-01
ENSMUSG00000031781.13	Ciapin1	-0.641476	18889.000000	0.103198	0.066156	2.047324e-01	6.378858e-01
ENSMUSG00000027605.18	Acss2	0.447371	16777.000000	0.406433	0.554194	9.762131e-02	6.378858e-01
ENSMUSG00000084617.1	Gm22073	-0.643583	18430.000000	0.014519	0.009294	3.205002e-01	6.378858e-01
ENSMUSG00000066440.4	Zfyve26	-0.340650	19191.000000	0.263690	0.208232	2.066258e-01	6.378858e-01
ENSMUSG00000027610.17	Gss	-0.809502	18858.000000	0.146166	0.083399	2.819219e-01	6.378858e-01
ENSMUSG00000027615.14	Hps3	0.763940	17585.000000	0.120900	0.205302	2.918125e-01	6.378858e-01
ENSMUSG00000027628.10	Aar2	-0.829367	19021.000000	0.110223	0.062031	1.212215e-01	6.378858e-01
ENSMUSG00000027596.10	a	-0.626551	18718.000000	0.077530	0.050218	2.836169e-01	6.378858e-01
ENSMUSG00000027630.13	Tbl1xr1	0.447181	16722.000000	0.568954	0.775697	1.212406e-01	6.378858e-01
ENSMUSG00000066406.15	Akap13	0.832188	17189.000000	0.091982	0.163764	6.377907e-02	6.378858e-01
ENSMUSG00000027635.15	Dsn1	inf	17954.000000	0.000000	0.010814	8.299474e-02	6.378858e-01
ENSMUSG00000027636.11	Sla2	-inf	18336.000000	0.004443	0.000000	3.198509e-01	6.378858e-01
ENSMUSG00000027637.3	1110008F13Rik	0.511631	17487.500000	0.071482	0.101909	1.227443e-01	6.378858e-01
ENSMUSG00000027642.15	Rpn2	-0.377386	19256.000000	0.259452	0.199734	1.794703e-01	6.378858e-01
ENSMUSG00000093149.1	Gm23374	-inf	18336.000000	0.004950	0.000000	3.198509e-01	6.378858e-01
ENSMUSG00000027646.15	Src	1.847644	17843.500000	0.015057	0.054193	2.239806e-01	6.378858e-01
ENSMUSG00000031754.9	Nudt21	-0.816126	18813.500000	0.075186	0.042703	1.888232e-01	6.378858e-01
ENSMUSG00000097625.1	Gm26561	-0.154803	19122.500000	0.384940	0.345775	3.006085e-01	6.378858e-01
ENSMUSG00000031750.15	Il34	3.931886	17761.000000	0.004233	0.064612	5.603567e-02	6.378858e-01
ENSMUSG00000096549.9	Prickle4	inf	18145.000000	0.000000	0.005476	3.198509e-01	6.378858e-01
ENSMUSG00000031738.14	Irx6	-inf	18336.000000	0.005821	0.000000	3.198509e-01	6.378858e-01
ENSMUSG00000066372.5	Vmn2r65	inf	18145.000000	0.000000	0.004821	3.198509e-01	6.378858e-01
ENSMUSG00000031770.15	Herpud1	-0.329014	18950.000000	0.191099	0.152130	2.926382e-01	6.378858e-01
ENSMUSG00000032412.8	Atp1b3	-0.071811	19271.000000	0.783354	0.745317	3.035449e-01	6.378858e-01
ENSMUSG00000027270.14	Lamp5	inf	18145.000000	0.000000	0.004376	3.198509e-01	6.378858e-01
ENSMUSG00000027282.17	Mtch2	0.261429	17241.500000	0.326184	0.390986	2.346358e-01	6.378858e-01
ENSMUSG00000061046.9	Haghl	1.206780	17545.000000	0.038948	0.089900	1.182259e-01	6.378858e-01
ENSMUSG00000033585.5	Ndn	-0.941912	19201.500000	0.144405	0.075169	7.151627e-02	6.378858e-01
ENSMUSG00000089290.1	Gm23207	inf	18145.000000	0.000000	0.005744	3.198509e-01	6.378858e-01
ENSMUSG00000033581.16	Igf2bp2	-inf	18336.000000	0.006606	0.000000	3.198509e-01	6.378858e-01
ENSMUSG00000033579.16	Fa2h	-0.132283	19576.000000	2.398234	2.188116	2.144075e-01	6.378858e-01
ENSMUSG00000033577.18	Myo6	-0.169867	20325.500000	2.462845	2.189283	5.304889e-02	6.378858e-01
ENSMUSG00000033576.11	Apol6	-inf	18336.000000	0.007017	0.000000	3.198509e-01	6.378858e-01
ENSMUSG00000026815.14	Gfi1b	-inf	18336.000000	0.005848	0.000000	3.198509e-01	6.378858e-01
ENSMUSG00000033569.17	Adgrb3	0.196369	17089.000000	1.949736	2.234028	2.684914e-01	6.378858e-01
ENSMUSG00000033565.16	Rbfox2	0.428928	17291.500000	0.226713	0.305209	1.926048e-01	6.378858e-01
ENSMUSG00000026816.14	Gtf3c5	-0.973880	18914.000000	0.082525	0.042016	1.303278e-01	6.378858e-01
ENSMUSG00000067722.3	BC003965	1.504751	17438.000000	0.038740	0.109934	8.867951e-02	6.378858e-01
ENSMUSG00000033544.6	Angptl1	inf	18145.000000	0.000000	0.002868	3.198509e-01	6.378858e-01
ENSMUSG00000033540.18	Idua	1.672700	17954.000000	0.009597	0.030596	2.539239e-01	6.378858e-01
ENSMUSG00000084902.1	Gm281	inf	18145.000000	0.000000	0.005623	3.198509e-01	6.378858e-01
ENSMUSG00000026821.15	Ralgds	-0.385417	19182.000000	0.329967	0.252609	2.391078e-01	6.378858e-01
ENSMUSG00000061086.12	Myl4	inf	17954.000000	0.000000	0.013822	8.299474e-02	6.378858e-01
ENSMUSG00000033530.7	Ttc7b	-0.455636	19834.000000	0.341596	0.249088	4.627331e-02	6.378858e-01
ENSMUSG00000097784.1	A430105J06Rik	1.951713	18048.000000	0.003854	0.014909	3.128791e-01	6.378858e-01
ENSMUSG00000026827.12	Gpd2	-0.140282	19154.000000	0.500871	0.454461	3.127500e-01	6.378858e-01
ENSMUSG00000083260.1	Gm13460	inf	18145.000000	0.000000	0.007854	3.198509e-01	6.378858e-01
ENSMUSG00000033520.2	Idi2	-inf	18336.000000	0.005343	0.000000	3.198509e-01	6.378858e-01
ENSMUSG00000103234.1	Gm37158	inf	18145.000000	0.000000	0.005467	3.198509e-01	6.378858e-01
ENSMUSG00000033510.14	Otud7a	-0.149554	19927.000000	3.306372	2.980790	1.164831e-01	6.378858e-01
ENSMUSG00000033502.14	Cdc14a	0.942666	17281.000000	0.136655	0.262661	1.454706e-01	6.378858e-01
ENSMUSG00000104861.1	3110039M20Rik	inf	18145.000000	0.000000	0.006488	3.198509e-01	6.378858e-01
ENSMUSG00000033499.13	Larp4b	-0.192863	19688.500000	0.521329	0.456094	1.154940e-01	6.378858e-01
ENSMUSG00000026812.16	Tsc1	-0.156833	19487.000000	0.510606	0.458010	1.704078e-01	6.378858e-01
ENSMUSG00000061111.8	Fam195b	-0.893426	19095.000000	0.099737	0.053692	6.486121e-02	6.378858e-01
ENSMUSG00000026810.12	Dpm2	0.611103	17363.000000	0.094652	0.144574	1.219054e-01	6.378858e-01
ENSMUSG00000067724.5	Gbx1	-inf	18336.000000	0.005168	0.000000	3.198509e-01	6.378858e-01
ENSMUSG00000060890.11	Arr3	-inf	18336.000000	0.005074	0.000000	3.198509e-01	6.378858e-01
ENSMUSG00000033760.16	Rbm4b	-0.226500	18966.500000	0.178610	0.152659	2.883901e-01	6.378858e-01
ENSMUSG00000033751.5	Gadd45gip1	1.408115	17663.500000	0.030822	0.081799	1.456318e-01	6.378858e-01
ENSMUSG00000026773.19	Pfkfb3	0.590658	17764.000000	0.055842	0.084094	3.034623e-01	6.378858e-01
ENSMUSG00000060935.5	Tmem263	0.919772	17844.500000	0.032410	0.061314	2.909580e-01	6.378858e-01
ENSMUSG00000097788.1	Gm16596	-2.067193	18433.000000	0.016906	0.004034	3.128791e-01	6.378858e-01
ENSMUSG00000060938.14	Rpl26	1.004211	16990.000000	0.136203	0.273203	7.116749e-02	6.378858e-01
ENSMUSG00000060950.11	Trmt61a	1.536592	17956.000000	0.006457	0.018733	1.812444e-01	6.378858e-01
ENSMUSG00000026785.14	Pkn3	inf	18145.000000	0.000000	0.010375	3.198509e-01	6.378858e-01
ENSMUSG00000026786.14	Apbb1ip	-0.163729	18961.500000	0.165746	0.147964	2.283754e-01	6.378858e-01
ENSMUSG00000060961.14	Slc4a4	2.002163	18049.000000	0.002877	0.011526	3.154061e-01	6.378858e-01
ENSMUSG00000026791.14	Slc2a8	-1.904783	18921.000000	0.062421	0.016670	6.110653e-02	6.378858e-01
ENSMUSG00000026792.16	Lrsam1	0.687526	17765.000000	0.039310	0.063309	2.179261e-01	6.378858e-01
ENSMUSG00000026796.16	Fam129b	-1.978067	18527.000000	0.013199	0.003350	1.781902e-01	6.378858e-01
ENSMUSG00000060981.6	Hist1h4h	2.220409	17949.000000	0.008770	0.040871	2.457169e-01	6.378858e-01
ENSMUSG00000033701.13	Acbd6	-0.450332	19494.500000	0.368927	0.270008	1.301399e-01	6.378858e-01
ENSMUSG00000026798.10	Coq4	-0.730380	18712.000000	0.053581	0.032296	1.646318e-01	6.378858e-01
ENSMUSG00000033688.9	1300017J02Rik	-1.394999	18526.000000	0.016842	0.006404	1.797125e-01	6.378858e-01
ENSMUSG00000060988.12	Galnt13	-1.340639	19141.000000	0.178102	0.070323	7.817649e-02	6.378858e-01
ENSMUSG00000033684.14	Qsox1	-1.043204	19109.000000	0.087801	0.042606	5.103999e-02	6.378858e-01
ENSMUSG00000033671.17	Cep350	-0.237108	19366.000000	0.736584	0.624951	2.515038e-01	6.378858e-01
ENSMUSG00000097786.3	4933429H19Rik	-inf	18336.000000	0.002566	0.000000	3.198509e-01	6.378858e-01
ENSMUSG00000060989.8	Gm11847	-inf	18336.000000	0.002877	0.000000	3.198509e-01	6.378858e-01
ENSMUSG00000033653.17	Vps8	-0.170248	19349.000000	1.645863	1.462662	2.988203e-01	6.378858e-01
ENSMUSG00000033633.13	Clec18a	-inf	18336.000000	0.005604	0.000000	3.198509e-01	6.378858e-01
ENSMUSG00000033628.15	Pik3c3	-0.735743	19389.000000	0.225009	0.135120	8.839061e-02	6.378858e-01
ENSMUSG00000026807.8	Ak8	-inf	18336.000000	0.003652	0.000000	3.198509e-01	6.378858e-01
ENSMUSG00000033610.15	Pank1	-1.190845	18724.000000	0.046462	0.020353	1.834574e-01	6.378858e-01
ENSMUSG00000026765.12	Lypd6b	-0.866690	18528.000000	0.046230	0.025353	3.113774e-01	6.378858e-01
ENSMUSG00000026832.12	Cytip	inf	18145.000000	0.000000	0.010375	3.198509e-01	6.378858e-01
ENSMUSG00000033488.11	BC026585	1.369640	17860.500000	0.013600	0.035142	1.562080e-01	6.378858e-01
ENSMUSG00000033335.17	Dnm2	-0.343723	19536.000000	0.767863	0.605081	1.935709e-01	6.378858e-01
ENSMUSG00000026879.14	Gsn	0.370272	17077.000000	0.444845	0.575006	2.110338e-01	6.378858e-01
ENSMUSG00000033319.5	Fem1c	0.396168	17499.500000	0.138831	0.182703	2.496192e-01	6.378858e-01
ENSMUSG00000097767.8	Miat	-2.627373	18529.000000	0.021640	0.003502	1.751745e-01	6.378858e-01
ENSMUSG00000067578.3	Cbln4	-inf	18431.500000	0.014799	0.000000	1.578436e-01	6.378858e-01
ENSMUSG00000061259.11	Tmprss11d	inf	18049.500000	0.000000	0.007292	1.578436e-01	6.378858e-01
ENSMUSG00000026894.4	Morn5	-1.979617	18432.000000	0.013213	0.003350	3.154061e-01	6.378858e-01
ENSMUSG00000033313.11	Fbxl8	-inf	18527.000000	0.008844	0.000000	8.299474e-02	6.378858e-01
ENSMUSG00000026904.17	Slc4a10	0.385076	16782.000000	0.667519	0.871732	1.395182e-01	6.378858e-01
ENSMUSG00000033308.16	Dpyd	0.268174	16521.000000	2.236380	2.693233	1.061271e-01	6.378858e-01
ENSMUSG00000026914.15	Psmd14	0.434559	16551.000000	0.382395	0.516806	6.688906e-02	6.378858e-01
ENSMUSG00000033295.13	Ptprf	-0.513334	19343.000000	0.212651	0.148984	1.116624e-01	6.378858e-01
ENSMUSG00000104846.1	Gm43020	-inf	18336.000000	0.008696	0.000000	3.198509e-01	6.378858e-01
ENSMUSG00000033287.15	Kctd17	1.884629	17857.500000	0.009632	0.035568	1.529611e-01	6.378858e-01
ENSMUSG00000026917.15	Wdr5	-0.237093	18798.000000	0.080399	0.068214	2.196968e-01	6.378858e-01
ENSMUSG00000033285.15	Wdr3	-0.177158	18700.000000	0.046417	0.041053	2.061982e-01	6.378858e-01
ENSMUSG00000103253.1	Gm37520	-1.475037	18431.000000	0.015190	0.005464	3.179464e-01	6.378858e-01
ENSMUSG00000033278.9	Ptprm	0.467754	16963.000000	0.473144	0.654337	1.569300e-01	6.378858e-01
ENSMUSG00000097762.1	4732463B04Rik	inf	18145.000000	0.000000	0.006568	3.198509e-01	6.378858e-01
ENSMUSG00000033276.18	Stk36	1.111756	18050.000000	0.008528	0.018430	3.179464e-01	6.378858e-01
ENSMUSG00000033272.12	Slc35a4	0.798809	17857.000000	0.026198	0.045575	2.755550e-01	6.378858e-01
ENSMUSG00000033256.14	Shf	-inf	18336.000000	0.005928	0.000000	3.198509e-01	6.378858e-01
ENSMUSG00000033255.8	Gm5134	inf	18049.500000	0.000000	0.010742	1.578436e-01	6.378858e-01
ENSMUSG00000096347.2	Gm21758	inf	18145.000000	0.000000	0.007896	3.198509e-01	6.378858e-01
ENSMUSG00000033233.17	Trim45	-inf	18431.500000	0.011013	0.000000	1.578436e-01	6.378858e-01
ENSMUSG00000084883.1	Ccdc85c	inf	18145.000000	0.000000	0.007331	3.198509e-01	6.378858e-01
ENSMUSG00000067567.12	Hdac8	-0.405317	19328.000000	0.734600	0.554674	2.536859e-01	6.378858e-01
ENSMUSG00000033342.13	Plppr5	1.102519	17857.000000	0.028584	0.061378	2.755550e-01	6.378858e-01
ENSMUSG00000067700.5	Gm5862	-0.959815	18817.000000	0.061576	0.031658	1.666830e-01	6.378858e-01
ENSMUSG00000097768.1	2310043M15Rik	-2.140628	18621.000000	0.025031	0.005677	1.020192e-01	6.378858e-01
ENSMUSG00000026875.14	Traf1	inf	18145.000000	0.000000	0.007859	3.198509e-01	6.378858e-01
ENSMUSG00000033486.14	Catsper2	0.669060	17567.000000	0.059394	0.094439	1.603932e-01	6.378858e-01
ENSMUSG00000084898.1	Gm12371	inf	18145.000000	0.000000	0.017420	3.198509e-01	6.378858e-01
ENSMUSG00000033458.17	Fan1	0.564632	16550.500000	0.312991	0.462917	5.157147e-02	6.378858e-01
ENSMUSG00000067698.4	Gm10220	-1.313612	18431.000000	0.013059	0.005254	3.179464e-01	6.378858e-01
ENSMUSG00000026836.15	Acvr1	-0.223898	18927.000000	0.188403	0.161320	3.085765e-01	6.378858e-01
ENSMUSG00000026837.15	Col5a1	inf	18145.000000	0.000000	0.006967	3.198509e-01	6.378858e-01
ENSMUSG00000026839.16	Upp2	-0.547242	19259.000000	0.337977	0.231287	1.950232e-01	6.378858e-01
ENSMUSG00000033446.7	Lpar6	0.322761	17492.500000	0.093919	0.117466	1.717196e-01	6.378858e-01
ENSMUSG00000067649.3	Mageb18	-1.223055	18725.000000	0.052041	0.022293	1.825519e-01	6.378858e-01
ENSMUSG00000067629.11	Syngap1	inf	18145.000000	0.000000	0.004531	3.198509e-01	6.378858e-01
ENSMUSG00000033439.12	Trmt13	-0.314153	20013.000000	0.644747	0.518585	5.980362e-02	6.378858e-01
ENSMUSG00000033436.13	Armcx2	inf	18049.500000	0.000000	0.016168	1.578436e-01	6.378858e-01
ENSMUSG00000084894.1	Gm13834	-inf	18336.000000	0.007753	0.000000	3.198509e-01	6.378858e-01
ENSMUSG00000026842.16	Abl1	0.382200	16676.000000	0.591703	0.771183	1.119409e-01	6.378858e-01
ENSMUSG00000033411.16	Ctdspl2	-0.412014	19584.500000	0.347476	0.261154	9.688724e-02	6.378858e-01
ENSMUSG00000097775.1	4931440J10Rik	-1.048745	18714.000000	0.045238	0.021868	1.302471e-01	6.378858e-01
ENSMUSG00000061184.8	Tmprss11c	-inf	18336.000000	0.004194	0.000000	3.198509e-01	6.378858e-01
ENSMUSG00000033405.3	Nudt15	inf	18049.500000	0.000000	0.009251	1.578436e-01	6.378858e-01
ENSMUSG00000026860.16	Sh3glb2	0.741848	17667.000000	0.044434	0.074308	2.067364e-01	6.378858e-01
ENSMUSG00000026864.13	Hspa5	-0.503672	19698.500000	0.394816	0.278467	7.621560e-02	6.378858e-01
ENSMUSG00000067608.4	Pcna-ps2	-inf	18336.000000	0.003873	0.000000	3.198509e-01	6.378858e-01
ENSMUSG00000026873.9	Phf19	-inf	18336.000000	0.005508	0.000000	3.198509e-01	6.378858e-01
ENSMUSG00000033386.10	Frrs1	inf	18049.500000	0.000000	0.010506	1.578436e-01	6.378858e-01
ENSMUSG00000061207.11	Stk19	0.308630	17658.500000	0.105209	0.130305	2.994402e-01	6.378858e-01
ENSMUSG00000033379.13	Atp6v0b	-0.330571	19836.000000	1.062884	0.845228	1.234756e-01	6.378858e-01
ENSMUSG00000103247.1	Gm38091	inf	18049.500000	0.000000	0.008700	1.578436e-01	6.378858e-01
ENSMUSG00000033377.14	Palmd	inf	18145.000000	0.000000	0.003638	3.198509e-01	6.378858e-01
ENSMUSG00000033361.13	Prrg3	-inf	18336.000000	0.005804	0.000000	3.198509e-01	6.378858e-01
ENSMUSG00000033222.16	Ttf2	-inf	18336.000000	0.005821	0.000000	3.198509e-01	6.378858e-01
ENSMUSG00000033768.16	Nrxn2	-0.312729	19595.500000	0.439095	0.353523	1.272106e-01	6.378858e-01
ENSMUSG00000084925.7	1810062O18Rik	-0.231615	19320.000000	0.732144	0.623553	2.755089e-01	6.378858e-01
ENSMUSG00000068039.12	Tcp1	-0.473119	19077.000000	0.218746	0.157585	2.179539e-01	6.378858e-01
ENSMUSG00000084965.1	Gm13857	inf	18145.000000	0.000000	0.006995	3.198509e-01	6.378858e-01
ENSMUSG00000097820.2	E530011L22Rik	inf	18145.000000	0.000000	0.006568	3.198509e-01	6.378858e-01
ENSMUSG00000084963.1	Gm14936	inf	18145.000000	0.000000	0.005140	3.198509e-01	6.378858e-01
ENSMUSG00000026637.13	Traf5	inf	18145.000000	0.000000	0.003102	3.198509e-01	6.378858e-01
ENSMUSG00000026641.13	Usf1	1.385826	17766.000000	0.023858	0.062345	1.619592e-01	6.378858e-01
ENSMUSG00000034115.9	Scn11a	-inf	18336.000000	0.006467	0.000000	3.198509e-01	6.378858e-01
ENSMUSG00000060600.15	Eno3	inf	18145.000000	0.000000	0.005166	3.198509e-01	6.378858e-01
ENSMUSG00000034111.5	Tmed8	-1.303040	18821.500000	0.082135	0.033287	1.428577e-01	6.378858e-01
ENSMUSG00000026643.16	Nmt2	0.573518	17772.000000	0.050147	0.074626	2.721950e-01	6.378858e-01
ENSMUSG00000097817.2	Gm26810	0.732702	18051.000000	0.009798	0.016282	3.205002e-01	6.378858e-01
ENSMUSG00000097816.1	Gm26811	-inf	18336.000000	0.008190	0.000000	3.198509e-01	6.378858e-01
ENSMUSG00000034105.8	Tldc1	-1.127961	18431.000000	0.017256	0.007896	3.179464e-01	6.378858e-01
ENSMUSG00000034101.14	Ctnnd1	-1.184750	18625.500000	0.044881	0.019743	2.383150e-01	6.378858e-01
ENSMUSG00000104913.1	Gm6560	inf	18145.000000	0.000000	0.006206	3.198509e-01	6.378858e-01
ENSMUSG00000060615.5	Ang4	inf	18145.000000	0.000000	0.004327	3.198509e-01	6.378858e-01
ENSMUSG00000026646.16	Suv39h2	-inf	18431.500000	0.014830	0.000000	1.578436e-01	6.378858e-01
ENSMUSG00000034075.10	Zdhhc5	-1.354654	18917.000000	0.083483	0.032644	1.127322e-01	6.378858e-01
ENSMUSG00000034066.13	Farp2	-0.711702	19348.000000	0.261573	0.159716	1.170800e-01	6.378858e-01
ENSMUSG00000096299.3	Gm21814	-0.872212	18628.500000	0.049600	0.027097	3.008270e-01	6.378858e-01
ENSMUSG00000034063.8	4930590J08Rik	inf	18049.500000	0.000000	0.013890	1.578436e-01	6.378858e-01
ENSMUSG00000060636.13	Rpl35a	0.977482	17206.000000	0.083529	0.164471	6.819184e-02	6.378858e-01
ENSMUSG00000026648.18	Dclre1c	-0.848882	18816.000000	0.080839	0.044883	1.674205e-01	6.378858e-01
ENSMUSG00000034057.7	Myrfl	-inf	18336.000000	0.002976	0.000000	3.198509e-01	6.378858e-01
ENSMUSG00000097815.1	Gm26809	-inf	18336.000000	0.006031	0.000000	3.198509e-01	6.378858e-01
ENSMUSG00000067996.5	Bpifb9b	inf	18145.000000	0.000000	0.004058	3.198509e-01	6.378858e-01
ENSMUSG00000034055.16	Phka1	-0.456102	18949.000000	0.188463	0.137380	2.967827e-01	6.378858e-01
ENSMUSG00000060579.12	Fhit	0.085603	17058.000000	0.411974	0.437158	1.358525e-01	6.378858e-01
ENSMUSG00000094092.1	Gm15921	-inf	18336.000000	0.004591	0.000000	3.198509e-01	6.378858e-01
ENSMUSG00000060568.14	Fam78b	-1.049726	18721.000000	0.059334	0.028662	2.131205e-01	6.378858e-01
ENSMUSG00000034151.13	Zbbx	3.222649	18048.000000	0.002521	0.023533	3.128791e-01	6.378858e-01
ENSMUSG00000092932.2	Gm22906	inf	18145.000000	0.000000	0.007859	3.198509e-01	6.378858e-01
ENSMUSG00000088230.1	Gm25427	-inf	18336.000000	0.004648	0.000000	3.198509e-01	6.378858e-01
ENSMUSG00000088231.1	Gm25426	-inf	18336.000000	0.005150	0.000000	3.198509e-01	6.378858e-01
ENSMUSG00000084979.1	Gm16267	-inf	18336.000000	0.005023	0.000000	3.198509e-01	6.378858e-01
ENSMUSG00000034216.12	Vps18	0.102180	17958.000000	0.030705	0.032959	3.198824e-01	6.378858e-01
ENSMUSG00000084978.1	Gm11655	1.143122	17842.500000	0.024847	0.054877	2.885252e-01	6.378858e-01
ENSMUSG00000034210.13	Efcab14	-0.392772	20026.500000	0.873314	0.665172	6.835585e-02	6.378858e-01
ENSMUSG00000034206.15	Polq	-1.201455	18524.000000	0.030695	0.013347	2.589387e-01	6.378858e-01
ENSMUSG00000026615.14	Eprs	-0.396048	19567.500000	0.241227	0.183317	5.877275e-02	6.378858e-01
ENSMUSG00000026617.16	Bpnt1	-0.048694	18880.000000	0.084123	0.081331	1.671507e-01	6.378858e-01
ENSMUSG00000084970.1	1700060J05Rik	-3.364555	18720.000000	0.028425	0.002760	5.603567e-02	6.378858e-01
ENSMUSG00000034189.4	Hsdl1	-1.467504	18622.500000	0.031463	0.011377	1.540376e-01	6.378858e-01
ENSMUSG00000026620.11	Mark1	0.946923	17251.000000	0.092455	0.178231	8.457104e-02	6.378858e-01
ENSMUSG00000034187.18	Nsf	-0.361667	19183.000000	0.309213	0.240650	2.262487e-01	6.378858e-01
ENSMUSG00000060534.15	Dcc	0.401628	16939.000000	1.939342	2.561866	2.116768e-01	6.378858e-01
ENSMUSG00000097823.2	Gm16701	-inf	18336.000000	0.004479	0.000000	3.198509e-01	6.378858e-01
ENSMUSG00000034171.13	Faah	-0.825215	19129.000000	0.141076	0.079623	1.087896e-01	6.378858e-01
ENSMUSG00000034165.16	Ccnd3	-0.451546	19390.000000	0.260807	0.190718	8.113655e-02	6.378858e-01
ENSMUSG00000034163.10	Zfc3h1	-0.279415	19642.000000	0.470775	0.387883	1.185529e-01	6.378858e-01
ENSMUSG00000097822.7	Gm26655	inf	18145.000000	0.000000	0.004034	3.198509e-01	6.378858e-01
ENSMUSG00000026623.16	Lpgat1	-0.213567	19724.500000	1.762083	1.519625	1.637780e-01	6.378858e-01
ENSMUSG00000068040.10	Tm9sf4	-0.576611	19112.000000	0.161855	0.108530	1.493438e-01	6.378858e-01
ENSMUSG00000104919.1	Gm42617	inf	18145.000000	0.000000	0.005091	3.198509e-01	6.378858e-01
ENSMUSG00000034158.9	Lrrc58	-0.551392	19602.000000	0.283401	0.193382	6.600741e-02	6.378858e-01
ENSMUSG00000026628.13	Atf3	inf	18145.000000	0.000000	0.008305	3.198509e-01	6.378858e-01
ENSMUSG00000034157.12	Cipc	-0.069423	19381.000000	1.968480	1.875999	2.883506e-01	6.378858e-01
ENSMUSG00000034154.15	Ino80	-0.278737	19176.000000	0.446249	0.367849	2.827799e-01	6.378858e-01
ENSMUSG00000084967.1	Gm12296	-inf	18336.000000	0.004393	0.000000	3.198509e-01	6.378858e-01
ENSMUSG00000026755.14	Arpc5l	-0.805768	19102.000000	0.121737	0.069641	9.198084e-02	6.378858e-01
ENSMUSG00000084957.2	Bbip1	-0.244401	19006.000000	0.263090	0.222092	3.014517e-01	6.378858e-01
ENSMUSG00000060673.2	4930595M18Rik	inf	18145.000000	0.000000	0.003409	3.198509e-01	6.378858e-01
ENSMUSG00000026701.15	Prdx6	0.437401	17552.000000	0.143035	0.193692	2.807608e-01	6.378858e-01
ENSMUSG00000033898.16	Cfhr2	inf	18049.500000	0.000000	0.014784	1.578436e-01	6.378858e-01
ENSMUSG00000108094.1	Gm31108	-inf	18336.000000	0.007479	0.000000	3.198509e-01	6.378858e-01
ENSMUSG00000033880.11	Lgals3bp	inf	17954.000000	0.000000	0.013167	8.299474e-02	6.378858e-01
ENSMUSG00000108095.1	Gm44067	-inf	18336.000000	0.002867	0.000000	3.198509e-01	6.378858e-01
ENSMUSG00000060743.12	H3f3a	0.453326	16734.000000	0.440560	0.603212	1.007264e-01	6.378858e-01
ENSMUSG00000084938.1	BB557941	-inf	18336.000000	0.004385	0.000000	3.198509e-01	6.378858e-01
ENSMUSG00000060777.4	Gm10087	inf	18145.000000	0.000000	0.006419	3.198509e-01	6.378858e-01
ENSMUSG00000097801.1	Gm26777	-inf	18336.000000	0.005508	0.000000	3.198509e-01	6.378858e-01
ENSMUSG00000060780.2	Lrrtm1	0.824403	17566.000000	0.056800	0.100581	1.737870e-01	6.378858e-01
ENSMUSG00000026707.15	Nsun6	0.673781	16993.000000	0.155725	0.248419	6.611178e-02	6.378858e-01
ENSMUSG00000084936.1	Gm11583	inf	18145.000000	0.000000	0.004681	3.198509e-01	6.378858e-01
ENSMUSG00000108103.1	Gm44081	inf	18145.000000	0.000000	0.003001	3.198509e-01	6.378858e-01
ENSMUSG00000067869.4	Tcea1-ps1	2.844936	17857.000000	0.003652	0.026238	9.934216e-02	6.378858e-01
ENSMUSG00000060803.5	Gstp1	0.634254	17116.000000	0.156751	0.243298	1.115612e-01	6.378858e-01
ENSMUSG00000096316.7	Faiml	inf	18145.000000	0.000000	0.005265	3.198509e-01	6.378858e-01
ENSMUSG00000026718.17	Stam	-0.271054	19127.000000	0.248572	0.205995	2.288316e-01	6.378858e-01
ENSMUSG00000026725.17	Tnn	-inf	18336.000000	0.003566	0.000000	3.198509e-01	6.378858e-01
ENSMUSG00000026728.9	Vim	inf	17954.000000	0.000000	0.036259	8.299474e-02	6.378858e-01
ENSMUSG00000033813.15	Tcea1	0.439795	17281.500000	0.144282	0.195705	1.425508e-01	6.378858e-01
ENSMUSG00000033805.12	Ephx4	-inf	18431.500000	0.014761	0.000000	1.578436e-01	6.378858e-01
ENSMUSG00000094076.7	Gm4767	-inf	18336.000000	0.004194	0.000000	3.198509e-01	6.378858e-01
ENSMUSG00000089298.1	Gm24636	inf	18145.000000	0.000000	0.006688	3.198509e-01	6.378858e-01
ENSMUSG00000026749.11	Nek6	inf	18145.000000	0.000000	0.004912	3.198509e-01	6.378858e-01
ENSMUSG00000060862.9	Zbtb40	0.954147	17755.000000	0.048282	0.093544	2.328237e-01	6.378858e-01
ENSMUSG00000083246.1	Gm11839	2.817301	17953.000000	0.003663	0.025822	1.766776e-01	6.378858e-01
ENSMUSG00000084927.1	Gm5724	1.546166	18050.000000	0.004648	0.013573	3.179464e-01	6.378858e-01
ENSMUSG00000067873.11	Htatsf1	-0.241071	18947.500000	0.102475	0.086706	1.964484e-01	6.378858e-01
ENSMUSG00000067942.5	Zfp160	0.585714	17216.500000	0.179174	0.268900	1.498926e-01	6.378858e-01
ENSMUSG00000097804.1	Gm16685	inf	18145.000000	0.000000	0.014808	3.198509e-01	6.378858e-01
ENSMUSG00000033910.13	Gucy1a3	-2.589856	18622.000000	0.028936	0.004806	1.011206e-01	6.378858e-01
ENSMUSG00000034028.15	Cd226	inf	18145.000000	0.000000	0.002255	3.198509e-01	6.378858e-01
ENSMUSG00000034023.16	Fancd2	-inf	18527.000000	0.016150	0.000000	8.299474e-02	6.378858e-01
ENSMUSG00000026667.14	Uhmk1	-0.636969	18972.000000	0.085747	0.055141	1.207357e-01	6.378858e-01
ENSMUSG00000097809.2	Gm26554	-inf	18336.000000	0.006931	0.000000	3.198509e-01	6.378858e-01
ENSMUSG00000089309.1	Gm24838	-inf	18336.000000	0.005033	0.000000	3.198509e-01	6.378858e-01
ENSMUSG00000067924.4	Cxx1b	-0.165374	18685.000000	0.063204	0.056359	2.975448e-01	6.378858e-01
ENSMUSG00000097805.1	Gm17473	inf	18049.500000	0.000000	0.031603	1.578436e-01	6.378858e-01
ENSMUSG00000034007.9	Scaper	0.404273	16801.000000	0.548229	0.725538	1.342309e-01	6.378858e-01
ENSMUSG00000060703.12	Cd302	-2.269938	18527.000000	0.029354	0.006086	1.781902e-01	6.378858e-01
ENSMUSG00000026683.14	Nuf2	-inf	18336.000000	0.003746	0.000000	3.198509e-01	6.378858e-01
ENSMUSG00000033991.8	Ttc37	-0.363961	19367.000000	0.228277	0.177378	1.063791e-01	6.378858e-01
ENSMUSG00000060708.4	Bloc1s4	-0.724411	18624.000000	0.044339	0.026836	2.755550e-01	6.378858e-01
ENSMUSG00000033970.15	Rfc3	-0.937976	18527.000000	0.033630	0.017554	3.130664e-01	6.378858e-01
ENSMUSG00000026686.14	Lmx1a	inf	18145.000000	0.000000	0.003409	3.198509e-01	6.378858e-01
ENSMUSG00000033966.7	Cdkl4	inf	18145.000000	0.000000	0.007729	3.198509e-01	6.378858e-01
ENSMUSG00000026687.14	Aldh9a1	1.817049	17558.000000	0.025009	0.088122	7.689706e-02	6.378858e-01
ENSMUSG00000033964.12	Zbtb41	-0.843879	18833.500000	0.123092	0.068580	2.391353e-01	6.378858e-01
ENSMUSG00000067882.13	Casp16-ps	-inf	18336.000000	0.006321	0.000000	3.198509e-01	6.378858e-01
ENSMUSG00000033955.12	Tnks1bp1	2.230501	18049.000000	0.003364	0.015788	3.154061e-01	6.378858e-01
ENSMUSG00000026694.19	Mettl13	-0.535794	18712.000000	0.073003	0.050356	2.465882e-01	6.378858e-01
ENSMUSG00000060733.13	Ipmk	-1.373582	18917.000000	0.061442	0.023712	7.953028e-02	6.378858e-01
ENSMUSG00000033952.14	Aspm	-inf	18336.000000	0.006905	0.000000	3.198509e-01	6.378858e-01
ENSMUSG00000033943.15	Mga	-0.333458	19561.000000	0.405583	0.321884	1.148656e-01	6.378858e-01
ENSMUSG00000033940.8	Brk1	-0.557292	18967.000000	0.228684	0.155408	2.846717e-01	6.378858e-01
ENSMUSG00000067879.3	3110035E14Rik	-inf	18431.500000	0.006198	0.000000	1.578436e-01	6.378858e-01
ENSMUSG00000033938.5	Ndufb7	-0.895669	19182.000000	0.188986	0.101579	1.156741e-01	6.378858e-01
ENSMUSG00000033917.15	Gde1	-0.387539	19174.500000	0.326874	0.249873	2.448424e-01	6.378858e-01
ENSMUSG00000033906.5	Zdhhc15	-1.161212	18622.000000	0.038125	0.017047	2.017359e-01	6.378858e-01
ENSMUSG00000033219.8	Gm9758	inf	18145.000000	0.000000	0.005642	3.198509e-01	6.378858e-01
ENSMUSG00000033216.9	Eefsec	0.541075	17469.000000	0.192959	0.280766	2.923115e-01	6.378858e-01
ENSMUSG00000033214.9	Slitrk5	2.906822	17857.000000	0.004273	0.032044	9.934216e-02	6.378858e-01
ENSMUSG00000061650.6	Med9	1.287676	17955.000000	0.008460	0.020653	2.555880e-01	6.378858e-01
ENSMUSG00000032621.8	Srek1	0.324782	16247.000000	0.706256	0.884567	4.807036e-02	6.378858e-01
ENSMUSG00000032609.12	Klhdc8b	inf	18145.000000	0.000000	0.003538	3.198509e-01	6.378858e-01
ENSMUSG00000032606.7	Nicn1	1.052600	17582.000000	0.025498	0.052889	6.996522e-02	6.378858e-01
ENSMUSG00000027176.8	Cstf3	0.092314	17233.000000	0.457620	0.487858	2.701838e-01	6.378858e-01
ENSMUSG00000032602.6	Slc25a20	inf	17954.000000	0.000000	0.019595	8.299474e-02	6.378858e-01
ENSMUSG00000027184.14	Caprin1	0.390116	16661.500000	0.320363	0.419835	7.226551e-02	6.378858e-01
ENSMUSG00000027185.14	Nat10	-0.984288	18813.000000	0.073312	0.037057	1.696476e-01	6.378858e-01
ENSMUSG00000097732.2	D930048G16Rik	-inf	18431.500000	0.011493	0.000000	1.578436e-01	6.378858e-01
ENSMUSG00000108197.1	Gm44214	-inf	18336.000000	0.004393	0.000000	3.198509e-01	6.378858e-01
ENSMUSG00000061654.3	Spry3	-inf	18336.000000	0.005230	0.000000	3.198509e-01	6.378858e-01
ENSMUSG00000027188.8	Pamr1	inf	18145.000000	0.000000	0.004376	3.198509e-01	6.378858e-01
ENSMUSG00000097731.1	2700016F22Rik	2.810910	18048.000000	0.002672	0.018747	3.128791e-01	6.378858e-01
ENSMUSG00000061684.5	Rpl21-ps8	-inf	18336.000000	0.005664	0.000000	3.198509e-01	6.378858e-01
ENSMUSG00000032584.12	Mst1r	inf	18145.000000	0.000000	0.004727	3.198509e-01	6.378858e-01
ENSMUSG00000027195.10	Hsd17b12	0.815704	16955.500000	0.196131	0.345220	8.771594e-02	6.378858e-01
ENSMUSG00000032578.7	Cish	inf	18145.000000	0.000000	0.004647	3.198509e-01	6.378858e-01
ENSMUSG00000032577.16	Mapkapk3	-inf	18336.000000	0.006013	0.000000	3.198509e-01	6.378858e-01
ENSMUSG00000027200.17	Sema6d	0.250913	16388.000000	1.529177	1.819659	7.820882e-02	6.378858e-01
ENSMUSG00000067206.3	Lrrc66	inf	18145.000000	0.000000	0.003350	3.198509e-01	6.378858e-01
ENSMUSG00000027203.15	Dut	-1.996985	18715.000000	0.037292	0.009342	5.864933e-02	6.378858e-01
ENSMUSG00000108199.1	Gm44249	-inf	18431.500000	0.011494	0.000000	1.578436e-01	6.378858e-01
ENSMUSG00000067203.7	H2-K2	1.391206	17576.000000	0.023320	0.061169	6.745059e-02	6.378858e-01
ENSMUSG00000027206.13	Cops2	0.636448	17252.000000	0.185367	0.288152	1.867350e-01	6.378858e-01
ENSMUSG00000032565.8	Nudt16	1.502557	17669.000000	0.014079	0.039893	7.991510e-02	6.378858e-01
ENSMUSG00000027208.14	Fgf7	-inf	18431.500000	0.016274	0.000000	1.578436e-01	6.378858e-01
ENSMUSG00000027209.17	Fam227b	-1.093409	18714.000000	0.040089	0.018788	1.302471e-01	6.378858e-01
ENSMUSG00000027171.10	Prrg4	-inf	18336.000000	0.004273	0.000000	3.198509e-01	6.378858e-01
ENSMUSG00000097728.1	Gm26840	inf	18145.000000	0.000000	0.003638	3.198509e-01	6.378858e-01
ENSMUSG00000027170.12	Eif3m	0.681939	17349.000000	0.101043	0.162102	1.478487e-01	6.378858e-01
ENSMUSG00000032640.10	Chsy1	1.333310	17953.000000	0.010501	0.026462	2.522675e-01	6.378858e-01
ENSMUSG00000027104.18	Atf2	-0.201759	19536.000000	0.582239	0.506251	1.689567e-01	6.378858e-01
ENSMUSG00000084846.1	A730011C13Rik	inf	18049.500000	0.000000	0.014811	1.578436e-01	6.378858e-01
ENSMUSG00000032737.13	Inppl1	1.419040	17949.000000	0.011860	0.031715	3.046817e-01	6.378858e-01
ENSMUSG00000027108.15	Ola1	0.469902	17489.500000	0.142115	0.196832	2.432822e-01	6.378858e-01
ENSMUSG00000032735.14	Ablim3	-inf	18336.000000	0.003652	0.000000	3.198509e-01	6.378858e-01
ENSMUSG00000032727.13	Mier3	-0.812728	19050.500000	0.163415	0.093033	1.580322e-01	6.378858e-01
ENSMUSG00000032719.4	Sbspon	0.857338	18051.000000	0.005529	0.010017	3.205002e-01	6.378858e-01
ENSMUSG00000032705.8	Exd2	0.714847	17378.000000	0.088526	0.145298	1.284183e-01	6.378858e-01
ENSMUSG00000032698.15	Lmo2	-inf	18336.000000	0.004890	0.000000	3.198509e-01	6.378858e-01
ENSMUSG00000032691.14	Nlrp3	inf	18145.000000	0.000000	0.005612	3.198509e-01	6.378858e-01
ENSMUSG00000032680.11	6820408C15Rik	inf	18145.000000	0.000000	0.006671	3.198509e-01	6.378858e-01
ENSMUSG00000027111.15	Itga6	inf	18049.500000	0.000000	0.014048	1.578436e-01	6.378858e-01
ENSMUSG00000027115.14	Kif18a	-0.133785	18612.000000	0.031604	0.028805	2.138256e-01	6.378858e-01
ENSMUSG00000067235.14	H2-Q10	inf	18145.000000	0.000000	0.005968	3.198509e-01	6.378858e-01
ENSMUSG00000032673.5	Prorsd1	2.050414	17669.500000	0.011330	0.046933	5.592986e-02	6.378858e-01
ENSMUSG00000027165.16	B230118H07Rik	0.530903	17278.500000	0.264929	0.382778	2.347918e-01	6.378858e-01
ENSMUSG00000027166.14	Dnajc24	-0.177234	19210.500000	0.514257	0.454807	3.001633e-01	6.378858e-01
ENSMUSG00000061613.12	U2af1	-0.338765	19033.000000	0.330632	0.261437	3.155207e-01	6.378858e-01
ENSMUSG00000097734.1	B930082K07Rik	-inf	18336.000000	0.005394	0.000000	3.198509e-01	6.378858e-01
ENSMUSG00000032667.17	Pon2	-0.791199	19356.500000	0.202581	0.117064	8.286536e-02	6.378858e-01
ENSMUSG00000032666.16	1700025G04Rik	0.375321	17049.000000	0.472343	0.612689	2.012074e-01	6.378858e-01
ENSMUSG00000084843.1	B230312C02Rik	-inf	18336.000000	0.007061	0.000000	3.198509e-01	6.378858e-01
ENSMUSG00000032656.14	March3	3.236576	17760.000000	0.004784	0.045090	5.552475e-02	6.378858e-01
ENSMUSG00000032652.13	Crebl2	-0.864783	19404.500000	0.192565	0.105743	6.113316e-02	6.378858e-01
ENSMUSG00000104806.1	Gm42566	-inf	18336.000000	0.007194	0.000000	3.198509e-01	6.378858e-01
ENSMUSG00000084839.1	Gm14097	-inf	18336.000000	0.004657	0.000000	3.198509e-01	6.378858e-01
ENSMUSG00000096374.1	Gm6664	inf	18145.000000	0.000000	0.006123	3.198509e-01	6.378858e-01
ENSMUSG00000032633.12	Flcn	-0.523819	18791.000000	0.103084	0.071698	2.887518e-01	6.378858e-01
ENSMUSG00000067274.10	Rplp0	0.579212	17309.000000	0.184449	0.275573	1.875069e-01	6.378858e-01
ENSMUSG00000032555.9	Topbp1	-0.750575	18749.000000	0.115845	0.068855	3.201288e-01	6.378858e-01
ENSMUSG00000061724.4	Gm2423	inf	18145.000000	0.000000	0.006644	3.198509e-01	6.378858e-01
ENSMUSG00000061859.16	Inadl	-1.099035	18525.000000	0.030894	0.014422	2.572596e-01	6.378858e-01
ENSMUSG00000032481.16	Smarcc1	-0.597315	19379.500000	0.236211	0.156131	1.047943e-01	6.378858e-01
ENSMUSG00000027239.14	Mdk	-inf	18336.000000	0.003031	0.000000	3.198509e-01	6.378858e-01
ENSMUSG00000032477.13	Cdc25a	inf	18145.000000	0.000000	0.005669	3.198509e-01	6.378858e-01
ENSMUSG00000067149.6	Jchain	-inf	18336.000000	0.005303	0.000000	3.198509e-01	6.378858e-01
ENSMUSG00000027248.13	Pdia3	-0.301342	19198.000000	0.414154	0.336085	2.595235e-01	6.378858e-01
ENSMUSG00000027249.15	F2	-inf	18336.000000	0.003255	0.000000	3.198509e-01	6.378858e-01
ENSMUSG00000027254.13	Map1a	-0.190510	19162.000000	0.418538	0.366763	2.956744e-01	6.378858e-01
ENSMUSG00000032469.12	Dbr1	inf	18145.000000	0.000000	0.002841	3.198509e-01	6.378858e-01
ENSMUSG00000032468.11	Armc8	-0.206169	19401.000000	0.360596	0.312578	1.658749e-01	6.378858e-01
ENSMUSG00000027257.13	Pacsin3	1.096609	17662.000000	0.035136	0.075140	1.652154e-01	6.378858e-01
ENSMUSG00000097723.1	Gm26848	0.408553	16705.000000	0.415677	0.551751	9.202833e-02	6.378858e-01
ENSMUSG00000027263.12	Tubgcp4	0.443369	17172.000000	0.150817	0.205078	1.102978e-01	6.378858e-01
ENSMUSG00000031365.13	Zfp275	-1.411846	18906.000000	0.049846	0.018734	4.975688e-02	6.378858e-01
ENSMUSG00000032452.12	Clstn2	-0.585112	18812.500000	0.070258	0.046833	1.037375e-01	6.378858e-01
ENSMUSG00000104776.1	Gm43691	inf	18049.500000	0.000000	0.008420	1.578436e-01	6.378858e-01
ENSMUSG00000032443.15	Zcwpw2	0.501414	17575.000000	0.110149	0.155926	2.513634e-01	6.378858e-01
ENSMUSG00000032437.9	Stt3b	0.756098	17538.500000	0.159285	0.269019	3.112353e-01	6.378858e-01
ENSMUSG00000108219.1	Gm44101	-inf	18336.000000	0.006368	0.000000	3.198509e-01	6.378858e-01
ENSMUSG00000032435.8	Dync1li1	0.534796	17321.000000	0.198283	0.287261	2.169638e-01	6.378858e-01
ENSMUSG00000032431.6	Crtap	-inf	18336.000000	0.003231	0.000000	3.198509e-01	6.378858e-01
ENSMUSG00000027272.5	Ubr1	0.301787	16836.000000	0.577285	0.711602	1.446523e-01	6.378858e-01
ENSMUSG00000032422.17	Snx14	-0.765122	18995.000000	0.108655	0.063933	1.341303e-01	6.378858e-01
ENSMUSG00000097720.1	Gm26849	0.708997	17450.500000	0.081685	0.133528	1.685611e-01	6.378858e-01
ENSMUSG00000108220.1	Gm44056	-inf	18336.000000	0.003309	0.000000	3.198509e-01	6.378858e-01
ENSMUSG00000027281.16	Slx4ip	-0.316696	19046.000000	0.222138	0.178356	2.544465e-01	6.378858e-01
ENSMUSG00000032417.10	Rwdd2a	2.283730	17857.000000	0.006229	0.030329	9.934216e-02	6.378858e-01
[truncated: 46,532 more rows]

## Sheet: Astro_IFN1_v_Sal
GID	gene	log2(fold-change)	stat	sample1 mean	sample2 mean	pval	qval
ENSMUSG00000027546.15	Atp9a	-inf	420.000000	2.725506	0.000000	4.373710e-08	5.437834e-04
ENSMUSG00000022085.3	Pebp4	-inf	388.500000	1.139690	0.000000	1.408128e-06	8.753627e-03
ENSMUSG00000024940.10	Ltbp3	-3.650412	375.500000	1.749858	0.139354	1.641726e-05	6.803860e-02
ENSMUSG00000061232.15	H2-K1	3.868190	94.000000	0.080322	1.172942	2.170717e-04	5.397705e-01
ENSMUSG00000034158.9	Lrrc58	-2.347897	356.000000	1.119489	0.219904	2.038197e-04	5.397705e-01
ENSMUSG00000035929.11	H2-Q4	inf	189.000000	0.000000	0.133678	8.075932e-02	6.666081e-01
ENSMUSG00000107350.1	Gm42532	-inf	231.000000	0.054149	0.000000	3.409038e-01	6.666081e-01
ENSMUSG00000031147.8	Magix	-inf	231.000000	0.058860	0.000000	3.409038e-01	6.666081e-01
ENSMUSG00000031148.14	Gpkow	-2.687688	254.000000	0.174237	0.027044	1.400084e-01	6.666081e-01
ENSMUSG00000031149.7	Praf2	inf	210.000000	0.000000	0.027163	3.409038e-01	6.666081e-01
ENSMUSG00000031153.16	Gripap1	1.149551	190.000000	0.108897	0.241582	2.450355e-01	6.666081e-01
ENSMUSG00000031154.15	Otud5	1.755824	159.500000	0.138611	0.468115	4.159148e-02	6.666081e-01
ENSMUSG00000098202.1	B830012L14Rik	inf	210.000000	0.000000	0.046701	3.409038e-01	6.666081e-01
ENSMUSG00000031161.15	Hdac6	1.569855	200.000000	0.038207	0.113427	3.232923e-01	6.666081e-01
ENSMUSG00000031166.13	Wdr13	-1.234529	240.000000	0.109888	0.046701	3.480753e-01	6.666081e-01
ENSMUSG00000031168.14	Ebp	-2.127530	257.000000	0.265033	0.060653	1.630186e-01	6.666081e-01
ENSMUSG00000031171.11	Ftsj1	-inf	241.500000	0.124540	0.000000	1.623305e-01	6.666081e-01
ENSMUSG00000031176.8	Dynlt3	1.230768	191.000000	0.122902	0.288440	2.611222e-01	6.666081e-01
ENSMUSG00000031155.14	Pim2	-inf	231.000000	0.038207	0.000000	3.409038e-01	6.666081e-01
ENSMUSG00000092544.8	Gm20422	-2.353864	243.000000	0.138856	0.027163	2.772639e-01	6.666081e-01
ENSMUSG00000031133.12	Arhgef6	inf	210.000000	0.000000	0.053493	3.409038e-01	6.666081e-01
ENSMUSG00000092541.7	Gm20537	inf	210.000000	0.000000	0.053493	3.409038e-01	6.666081e-01
ENSMUSG00000031119.4	Gpc4	1.658683	190.000000	0.067574	0.213350	1.797258e-01	6.666081e-01
ENSMUSG00000031104.2	Rab33a	-inf	241.500000	0.123054	0.000000	1.623305e-01	6.666081e-01
ENSMUSG00000101872.1	Gm29237	-0.541855	250.000000	0.261117	0.179358	2.611222e-01	6.666081e-01
ENSMUSG00000031099.16	Smarca1	inf	210.000000	0.000000	0.053493	3.409038e-01	6.666081e-01
ENSMUSG00000031093.14	Dock11	-0.324581	240.000000	0.120732	0.096408	3.480753e-01	6.666081e-01
ENSMUSG00000031090.14	Nadsyn1	-1.360442	241.000000	0.111795	0.043540	3.232923e-01	6.666081e-01
ENSMUSG00000101867.1	C78334	inf	210.000000	0.000000	0.057299	3.409038e-01	6.666081e-01
ENSMUSG00000031078.15	Cttn	1.236819	186.000000	0.135579	0.319531	2.333809e-01	6.666081e-01
ENSMUSG00000031065.14	Cdk16	1.730200	190.000000	0.066090	0.219268	1.797258e-01	6.666081e-01
ENSMUSG00000031059.9	Ndufb11	inf	199.500000	0.000000	0.226045	1.623305e-01	6.666081e-01
ENSMUSG00000031029.6	Eif3f	inf	199.500000	0.000000	0.096391	1.623305e-01	6.666081e-01
ENSMUSG00000085130.1	Gm11417	-inf	283.500000	0.369276	0.000000	9.784021e-03	6.666081e-01
ENSMUSG00000031027.15	Stk33	-inf	241.500000	0.119335	0.000000	1.623305e-01	6.666081e-01
ENSMUSG00000085106.1	Gm16000	-inf	231.000000	0.037468	0.000000	3.409038e-01	6.666081e-01
ENSMUSG00000031196.13	F8	-inf	231.000000	0.037468	0.000000	3.409038e-01	6.666081e-01
ENSMUSG00000031202.5	Rab39b	-1.346272	241.000000	0.136008	0.053493	3.232923e-01	6.666081e-01
ENSMUSG00000101892.1	9130401M01Rik	-inf	231.000000	0.044776	0.000000	3.409038e-01	6.666081e-01
ENSMUSG00000031352.10	Hccs	2.168350	189.000000	0.048736	0.219073	1.656492e-01	6.666081e-01
ENSMUSG00000107283.3	Mpv17	-1.457363	242.000000	0.133836	0.048737	2.996890e-01	6.666081e-01
ENSMUSG00000031343.13	Gabra3	inf	210.000000	0.000000	0.055069	3.409038e-01	6.666081e-01
ENSMUSG00000031337.16	Mtm1	0.918521	201.000000	0.074937	0.141644	3.480753e-01	6.666081e-01
ENSMUSG00000031333.7	Abcb7	1.266158	175.500000	0.182941	0.440010	1.603371e-01	6.666081e-01
ENSMUSG00000031329.4	Tsx	inf	210.000000	0.000000	0.033609	3.409038e-01	6.666081e-01
ENSMUSG00000031328.15	Flna	-inf	241.500000	0.114917	0.000000	1.623305e-01	6.666081e-01
ENSMUSG00000085051.1	Gm11542	inf	210.000000	0.000000	0.054542	3.409038e-01	6.666081e-01
ENSMUSG00000031320.9	Rps4x	2.479715	198.000000	0.048243	0.269091	2.772639e-01	6.666081e-01
ENSMUSG00000031314.18	Taf1	-1.204642	252.000000	0.350355	0.152011	2.772378e-01	6.666081e-01
ENSMUSG00000031302.16	Nlgn3	1.715804	199.000000	0.047344	0.155514	2.996890e-01	6.666081e-01
ENSMUSG00000031299.10	Pdha1	-1.904791	270.000000	0.326076	0.087080	5.759900e-02	6.666081e-01
ENSMUSG00000031295.13	Phka2	-1.439610	244.500000	0.217944	0.080349	3.313754e-01	6.666081e-01
ENSMUSG00000031293.13	Rs1	inf	210.000000	0.000000	0.050915	3.409038e-01	6.666081e-01
ENSMUSG00000031290.14	Lrch2	-inf	231.000000	0.037678	0.000000	3.409038e-01	6.666081e-01
ENSMUSG00000101909.2	Gm28724	inf	210.000000	0.000000	0.046701	3.409038e-01	6.666081e-01
ENSMUSG00000031285.14	Dcx	-inf	231.000000	0.144545	0.000000	3.409038e-01	6.666081e-01
ENSMUSG00000031207.16	Msn	-inf	231.000000	0.028905	0.000000	3.409038e-01	6.666081e-01
ENSMUSG00000031214.13	Ophn1	-0.802272	253.500000	0.522098	0.299395	3.298319e-01	6.666081e-01
ENSMUSG00000107320.1	Gm42549	-inf	231.000000	0.066090	0.000000	3.409038e-01	6.666081e-01
ENSMUSG00000031226.13	Pbdc1	1.621707	200.000000	0.035546	0.109390	3.232923e-01	6.666081e-01
ENSMUSG00000031227.8	Magee1	inf	210.000000	0.000000	0.061043	3.409038e-01	6.666081e-01
ENSMUSG00000098188.1	Sowahc	inf	210.000000	0.000000	0.081433	3.409038e-01	6.666081e-01
ENSMUSG00000031198.4	Fundc2	-inf	241.500000	0.098924	0.000000	1.623305e-01	6.666081e-01
ENSMUSG00000031242.7	2610002M06Rik	inf	199.500000	0.000000	0.111958	1.623305e-01	6.666081e-01
ENSMUSG00000101904.1	Gm29427	inf	210.000000	0.000000	0.046701	3.409038e-01	6.666081e-01
ENSMUSG00000085071.1	Gm14066	inf	210.000000	0.000000	0.050915	3.409038e-01	6.666081e-01
ENSMUSG00000031266.6	Gla	-inf	231.000000	0.066090	0.000000	3.409038e-01	6.666081e-01
ENSMUSG00000085069.2	Gm13111	inf	199.500000	0.000000	0.100839	1.623305e-01	6.666081e-01
ENSMUSG00000031278.12	Acsl4	-0.844757	280.000000	0.429100	0.238925	3.033343e-02	6.666081e-01
ENSMUSG00000031284.16	Pak3	inf	210.000000	0.000000	0.061043	3.409038e-01	6.666081e-01
ENSMUSG00000031246.14	Sh3bgrl	1.693487	189.000000	0.095279	0.308168	2.296573e-01	6.666081e-01
ENSMUSG00000031026.15	Trim66	inf	210.000000	0.000000	0.056155	3.409038e-01	6.666081e-01
ENSMUSG00000031024.13	St5	0.944362	155.500000	0.392435	0.755178	7.204991e-02	6.666081e-01
ENSMUSG00000031016.9	Wee1	inf	210.000000	0.000000	0.056155	3.409038e-01	6.666081e-01
ENSMUSG00000030816.8	Rnf40	inf	157.500000	0.000000	0.325630	9.784021e-03	6.666081e-01
ENSMUSG00000030815.11	Phkg2	2.473864	188.000000	0.037678	0.209314	1.524188e-01	6.666081e-01
ENSMUSG00000030814.17	Bcl7c	-inf	252.000000	0.164112	0.000000	8.075932e-02	6.666081e-01
ENSMUSG00000030805.14	Stx4a	-1.492251	241.000000	0.122490	0.043540	3.232923e-01	6.666081e-01
ENSMUSG00000085192.1	Gm12195	inf	210.000000	0.000000	0.043540	3.409038e-01	6.666081e-01
ENSMUSG00000107441.1	Gm31747	inf	210.000000	0.000000	0.045000	3.409038e-01	6.666081e-01
ENSMUSG00000077524.1	n-R5s67	-inf	231.000000	0.037678	0.000000	3.409038e-01	6.666081e-01
ENSMUSG00000085197.7	1700125H03Rik	-inf	231.000000	0.028905	0.000000	3.409038e-01	6.666081e-01
ENSMUSG00000085199.1	Gm15346	inf	210.000000	0.000000	0.033609	3.409038e-01	6.666081e-01
ENSMUSG00000085201.1	Nr6a1os	-inf	241.500000	0.105068	0.000000	1.623305e-01	6.666081e-01
ENSMUSG00000030779.15	Rbbp6	0.657290	174.000000	0.488095	0.769783	1.995387e-01	6.666081e-01
ENSMUSG00000030774.13	Pak1	inf	199.500000	0.000000	0.117214	1.623305e-01	6.666081e-01
ENSMUSG00000030772.6	Dkk3	-inf	241.500000	0.115787	0.000000	1.623305e-01	6.666081e-01
ENSMUSG00000030770.15	Parva	0.933109	191.000000	0.173467	0.331216	3.094172e-01	6.666081e-01
ENSMUSG00000030760.14	Acer3	0.351798	172.000000	0.810786	1.034685	2.050004e-01	6.666081e-01
ENSMUSG00000030757.13	Zkscan2	1.235873	200.000000	0.047344	0.111506	3.232923e-01	6.666081e-01
ENSMUSG00000030754.9	Copb1	1.700086	169.000000	0.121025	0.393234	8.586350e-02	6.666081e-01
ENSMUSG00000030720.16	Cln3	2.532507	187.000000	0.043515	0.251766	1.400084e-01	6.666081e-01
ENSMUSG00000030722.7	Nfatc2ip	inf	210.000000	0.000000	0.035349	3.409038e-01	6.666081e-01
ENSMUSG00000085213.1	Gm13091	-inf	231.000000	0.044776	0.000000	3.409038e-01	6.666081e-01
ENSMUSG00000030725.4	Lipt2	-inf	231.000000	0.050782	0.000000	3.409038e-01	6.666081e-01
ENSMUSG00000030726.16	Pold3	inf	210.000000	0.000000	0.061043	3.409038e-01	6.666081e-01
ENSMUSG00000030729.17	Pgm2l1	inf	210.000000	0.000000	0.067218	3.409038e-01	6.666081e-01
ENSMUSG00000030822.15	Prr14	-0.700163	254.500000	0.434495	0.267433	2.905583e-01	6.666081e-01
ENSMUSG00000101812.1	D530049I02Rik	-inf	231.000000	0.054149	0.000000	3.409038e-01	6.666081e-01
ENSMUSG00000030738.11	Eif3c	2.033448	199.000000	0.035546	0.145520	2.996890e-01	6.666081e-01
ENSMUSG00000030739.18	Myh14	-0.970029	277.000000	0.645466	0.329508	7.726939e-02	6.666081e-01
ENSMUSG00000030741.15	Spns1	2.611526	187.000000	0.045634	0.278889	1.400084e-01	6.666081e-01
ENSMUSG00000030747.5	Dgat2	inf	210.000000	0.000000	0.027163	3.409038e-01	6.666081e-01
ENSMUSG00000030748.9	Il4ra	inf	210.000000	0.000000	0.050915	3.409038e-01	6.666081e-01
ENSMUSG00000030752.8	Kdm8	inf	199.500000	0.000000	0.092915	1.623305e-01	6.666081e-01
ENSMUSG00000030731.13	Syt3	-inf	231.000000	0.055328	0.000000	3.409038e-01	6.666081e-01
ENSMUSG00000030823.6	9130019O22Rik	inf	210.000000	0.000000	0.057299	3.409038e-01	6.666081e-01
ENSMUSG00000030824.17	Nucb1	-inf	241.500000	0.126433	0.000000	1.623305e-01	6.666081e-01
ENSMUSG00000030835.6	Nomo1	-inf	231.000000	0.035546	0.000000	3.409038e-01	6.666081e-01
ENSMUSG00000098234.7	Snhg6	inf	210.000000	0.000000	0.048204	3.409038e-01	6.666081e-01
ENSMUSG00000098233.1	Gm26954	2.659832	198.000000	0.043515	0.274995	2.772639e-01	6.666081e-01
ENSMUSG00000030942.8	Thumpd1	-inf	231.000000	0.054149	0.000000	3.409038e-01	6.666081e-01
ENSMUSG00000092510.1	Gm18343	-inf	231.000000	0.066090	0.000000	3.409038e-01	6.666081e-01
ENSMUSG00000030970.16	Ctbp2	inf	210.000000	0.000000	0.027044	3.409038e-01	6.666081e-01
ENSMUSG00000030972.6	Acsm5	-inf	231.000000	0.043515	0.000000	3.409038e-01	6.666081e-01
ENSMUSG00000107402.1	4732416N19Rik	-inf	241.500000	0.084812	0.000000	1.623305e-01	6.666081e-01
ENSMUSG00000101856.1	1700096K18Rik	inf	210.000000	0.000000	0.027044	3.409038e-01	6.666081e-01
ENSMUSG00000030979.13	Uros	inf	210.000000	0.000000	0.046701	3.409038e-01	6.666081e-01
ENSMUSG00000030983.4	Bccip	inf	210.000000	0.000000	0.043540	3.409038e-01	6.666081e-01
ENSMUSG00000085134.1	Gm11659	-inf	241.500000	0.092796	0.000000	1.623305e-01	6.666081e-01
ENSMUSG00000107384.1	Gm42557	-inf	231.000000	0.047344	0.000000	3.409038e-01	6.666081e-01
ENSMUSG00000031007.2	Atp6ap2	-1.984902	270.000000	0.322340	0.081433	5.759900e-02	6.666081e-01
ENSMUSG00000031015.8	Swap70	-inf	241.500000	0.088290	0.000000	1.623305e-01	6.666081e-01
ENSMUSG00000107388.1	Gm42788	-inf	231.000000	0.035546	0.000000	3.409038e-01	6.666081e-01
ENSMUSG00000107280.1	Gm9495	inf	210.000000	0.000000	0.035349	3.409038e-01	6.666081e-01
ENSMUSG00000030921.17	Trim30a	1.447963	195.500000	0.092977	0.253663	3.112125e-01	6.666081e-01
ENSMUSG00000092500.1	Gm20400	inf	210.000000	0.000000	0.057299	3.409038e-01	6.666081e-01
ENSMUSG00000085180.1	AI838599	inf	210.000000	0.000000	0.048737	3.409038e-01	6.666081e-01
ENSMUSG00000030847.8	Bag3	1.763230	198.000000	0.047344	0.160711	2.772639e-01	6.666081e-01
ENSMUSG00000030849.18	Fgfr2	0.391981	181.000000	3.044572	3.995068	3.263602e-01	6.666081e-01
ENSMUSG00000030854.17	Ptpn5	inf	210.000000	0.000000	0.065751	3.409038e-01	6.666081e-01
ENSMUSG00000107422.1	Gm44129	inf	210.000000	0.000000	0.122117	3.409038e-01	6.666081e-01
ENSMUSG00000085175.7	Gm11423	-inf	231.000000	0.035546	0.000000	3.409038e-01	6.666081e-01
ENSMUSG00000101845.1	Gm28198	-0.613545	252.500000	0.376008	0.245755	3.203206e-01	6.666081e-01
ENSMUSG00000030868.6	Dctn5	-inf	231.000000	0.066090	0.000000	3.409038e-01	6.666081e-01
ENSMUSG00000085169.1	Gm10785	-1.013156	253.000000	0.388933	0.192701	2.620346e-01	6.666081e-01
ENSMUSG00000098243.3	Gm4258	-0.674881	262.000000	0.566623	0.354923	2.189558e-01	6.666081e-01
ENSMUSG00000030879.10	Mrpl17	inf	199.500000	0.000000	0.103877	1.623305e-01	6.666081e-01
ENSMUSG00000030881.15	Arfip2	inf	189.000000	0.000000	0.166906	8.075932e-02	6.666081e-01
ENSMUSG00000107412.1	Gm20383	-1.239385	241.000000	0.155238	0.065751	3.232923e-01	6.666081e-01
ENSMUSG00000085165.1	Gm12089	inf	210.000000	0.000000	0.055673	3.409038e-01	6.666081e-01
ENSMUSG00000030872.14	Gga2	inf	210.000000	0.000000	0.061059	3.409038e-01	6.666081e-01
ENSMUSG00000031357.3	Syap1	inf	199.500000	0.000000	0.103877	1.623305e-01	6.666081e-01
ENSMUSG00000092592.1	Gm20449	-inf	241.500000	0.077641	0.000000	1.623305e-01	6.666081e-01
ENSMUSG00000031370.12	Zrsr2	-inf	241.500000	0.088460	0.000000	1.623305e-01	6.666081e-01
ENSMUSG00000031778.12	Cx3cl1	-inf	231.000000	0.035546	0.000000	3.409038e-01	6.666081e-01
ENSMUSG00000031774.7	Fam192a	-inf	241.500000	0.120515	0.000000	1.623305e-01	6.666081e-01
ENSMUSG00000031762.6	Mt2	1.980517	160.000000	0.179469	0.708247	6.539297e-02	6.666081e-01
ENSMUSG00000031760.8	Mt3	1.317392	140.000000	0.521371	1.299335	3.465311e-02	6.666081e-01
ENSMUSG00000031749.12	St3gal2	inf	199.500000	0.000000	0.082113	1.623305e-01	6.666081e-01
ENSMUSG00000031748.15	Gnao1	0.842954	154.500000	0.620234	1.112526	8.607682e-02	6.666081e-01
ENSMUSG00000031737.11	Irx5	1.480280	183.000000	0.133383	0.372143	1.946847e-01	6.666081e-01
ENSMUSG00000031734.13	Irx3	-inf	241.500000	0.123054	0.000000	1.623305e-01	6.666081e-01
ENSMUSG00000031730.17	Dhodh	-inf	241.500000	0.098843	0.000000	1.623305e-01	6.666081e-01
ENSMUSG00000031729.5	Ist1	-1.561412	242.000000	0.142271	0.048204	2.996890e-01	6.666081e-01
ENSMUSG00000031728.9	Zfp821	-2.321071	252.000000	0.280609	0.056155	1.656492e-01	6.666081e-01
ENSMUSG00000084946.2	Dlx1as	1.697187	200.000000	0.035546	0.115266	3.232923e-01	6.666081e-01
ENSMUSG00000107168.1	Gm42507	-inf	231.000000	0.045634	0.000000	3.409038e-01	6.666081e-01
ENSMUSG00000031706.7	Rfx1	-inf	241.500000	0.066374	0.000000	1.623305e-01	6.666081e-01
ENSMUSG00000031701.6	Dnaja2	-1.280178	273.500000	0.943478	0.388472	1.305458e-01	6.666081e-01
ENSMUSG00000031700.11	Gpt2	-1.281854	264.500000	0.416413	0.171257	1.699422e-01	6.666081e-01
ENSMUSG00000084950.7	Gm5577	inf	199.500000	0.000000	0.082049	1.623305e-01	6.666081e-01
ENSMUSG00000031628.9	Casp3	inf	210.000000	0.000000	0.055069	3.409038e-01	6.666081e-01
ENSMUSG00000084967.1	Gm12296	inf	210.000000	0.000000	0.101831	3.409038e-01	6.666081e-01
ENSMUSG00000031634.13	Ufsp2	-inf	231.000000	0.043515	0.000000	3.409038e-01	6.666081e-01
ENSMUSG00000031637.13	Lrp2bp	inf	210.000000	0.000000	0.043540	3.409038e-01	6.666081e-01
ENSMUSG00000031641.14	Cbr4	inf	210.000000	0.000000	0.061043	3.409038e-01	6.666081e-01
ENSMUSG00000031644.19	Nek1	1.326036	159.000000	0.283849	0.711645	8.413339e-02	6.666081e-01
ENSMUSG00000031782.14	Coq9	1.292727	188.000000	0.133954	0.328174	2.149784e-01	6.666081e-01
ENSMUSG00000031660.13	Brd7	-0.980052	256.000000	0.319928	0.162191	2.384906e-01	6.666081e-01
ENSMUSG00000031667.16	Aktip	1.328780	201.000000	0.055328	0.138978	3.480753e-01	6.666081e-01
ENSMUSG00000031669.9	Gins3	-inf	241.500000	0.175374	0.000000	1.623305e-01	6.666081e-01
ENSMUSG00000031681.15	Smad1	0.790940	179.500000	0.186663	0.322965	1.371124e-01	6.666081e-01
ENSMUSG00000031684.11	Slc10a7	1.150386	136.000000	0.548668	1.217895	2.771698e-02	6.666081e-01
ENSMUSG00000031691.14	Tnpo2	inf	210.000000	0.000000	0.065751	3.409038e-01	6.666081e-01
ENSMUSG00000031697.12	Orc6	-1.068598	250.000000	0.170797	0.081433	1.946725e-01	6.666081e-01
ENSMUSG00000031665.7	Sall1	-inf	241.500000	0.119841	0.000000	1.623305e-01	6.666081e-01
ENSMUSG00000031626.17	Sorbs2	-0.758279	279.000000	1.091939	0.645556	1.285301e-01	6.666081e-01
ENSMUSG00000031783.9	Polr2c	-inf	241.500000	0.105781	0.000000	1.623305e-01	6.666081e-01
ENSMUSG00000031792.14	Usb1	inf	210.000000	0.000000	0.061059	3.409038e-01	6.666081e-01
ENSMUSG00000031921.17	Terf2	-2.724608	263.000000	0.318620	0.048204	8.255943e-02	6.666081e-01
ENSMUSG00000031918.16	Mtmr2	2.974183	167.000000	0.046440	0.364929	4.000120e-02	6.666081e-01
ENSMUSG00000031904.4	Slc7a6	-inf	231.000000	0.045634	0.000000	3.409038e-01	6.666081e-01
ENSMUSG00000031901.12	Dus2	-1.846976	252.000000	0.206129	0.057299	1.656492e-01	6.666081e-01
ENSMUSG00000031897.8	Psmb10	inf	210.000000	0.000000	0.055069	3.409038e-01	6.666081e-01
ENSMUSG00000084892.1	Gm14471	inf	210.000000	0.000000	0.081433	3.409038e-01	6.666081e-01
ENSMUSG00000031885.13	Cbfb	-1.333226	249.000000	0.307773	0.122149	3.040467e-01	6.666081e-01
ENSMUSG00000102014.1	2900009J06Rik	-inf	241.500000	0.099760	0.000000	1.623305e-01	6.666081e-01
ENSMUSG00000031879.13	Fam96b	-inf	231.000000	0.043515	0.000000	3.409038e-01	6.666081e-01
ENSMUSG00000031875.6	Cmtm3	1.903041	200.000000	0.058860	0.220136	3.232923e-01	6.666081e-01
ENSMUSG00000084905.1	Gm12081	inf	210.000000	0.000000	0.048737	3.409038e-01	6.666081e-01
ENSMUSG00000031865.16	Dctn1	2.070097	199.000000	0.035546	0.149264	2.996890e-01	6.666081e-01
ENSMUSG00000031862.10	Atp13a1	inf	199.500000	0.000000	0.091504	1.623305e-01	6.666081e-01
ENSMUSG00000102009.6	4933400F21Rik	inf	199.500000	0.000000	0.100193	1.623305e-01	6.666081e-01
ENSMUSG00000084910.1	C630043F03Rik	1.622617	199.000000	0.044776	0.137879	2.996890e-01	6.666081e-01
ENSMUSG00000031843.1	Mphosph6	-inf	231.000000	0.043515	0.000000	3.409038e-01	6.666081e-01
ENSMUSG00000031842.13	Pde4c	inf	210.000000	0.000000	0.027163	3.409038e-01	6.666081e-01
ENSMUSG00000031799.9	Tpm4	-inf	231.000000	0.043515	0.000000	3.409038e-01	6.666081e-01
ENSMUSG00000031802.8	Phxr4	1.222460	190.000000	0.096979	0.226294	2.450355e-01	6.666081e-01
ENSMUSG00000031808.6	Slc27a1	-0.728440	280.500000	1.663180	1.003823	1.272227e-01	6.666081e-01
ENSMUSG00000107149.1	Gm30708	inf	210.000000	0.000000	0.027044	3.409038e-01	6.666081e-01
ENSMUSG00000084929.1	Foxo6os	inf	178.500000	0.000000	0.282155	4.041242e-02	6.666081e-01
ENSMUSG00000031813.7	Mvb12a	inf	210.000000	0.000000	0.081433	3.409038e-01	6.666081e-01
ENSMUSG00000031790.7	Mmp15	inf	210.000000	0.000000	0.056155	3.409038e-01	6.666081e-01
ENSMUSG00000031820.8	Babam1	inf	178.500000	0.000000	0.321524	4.041242e-02	6.666081e-01
ENSMUSG00000031828.8	Klhl36	-inf	231.000000	0.048736	0.000000	3.409038e-01	6.666081e-01
ENSMUSG00000084919.1	Ptprtos	inf	210.000000	0.000000	0.131503	3.409038e-01	6.666081e-01
ENSMUSG00000031832.14	Taf1c	-inf	231.000000	0.035546	0.000000	3.409038e-01	6.666081e-01
ENSMUSG00000031833.9	Mast3	-inf	231.000000	0.058860	0.000000	3.409038e-01	6.666081e-01
ENSMUSG00000084917.3	Gm17477	-inf	231.000000	0.048243	0.000000	3.409038e-01	6.666081e-01
ENSMUSG00000031841.18	Cdh13	-inf	262.500000	0.222022	0.000000	4.041242e-02	6.666081e-01
ENSMUSG00000031823.13	Zdhhc7	inf	210.000000	0.000000	0.057299	3.409038e-01	6.666081e-01
ENSMUSG00000031618.13	Nr3c2	-0.728526	294.000000	3.145158	1.898166	6.449107e-02	6.666081e-01
ENSMUSG00000031617.16	Tmem184c	-inf	304.500000	0.672535	0.000000	2.176490e-03	6.666081e-01
ENSMUSG00000031610.3	Scrg1	2.063788	126.000000	0.193813	0.810301	5.797343e-03	6.666081e-01
ENSMUSG00000031482.9	Slc25a15	-inf	231.000000	0.045634	0.000000	3.409038e-01	6.666081e-01
ENSMUSG00000107230.1	Gm19265	inf	210.000000	0.000000	0.061043	3.409038e-01	6.666081e-01
ENSMUSG00000031467.10	Agpat5	0.676650	175.000000	0.983470	1.572002	2.466191e-01	6.666081e-01
ENSMUSG00000031465.6	Angpt2	inf	199.500000	0.000000	0.099695	1.623305e-01	6.666081e-01
ENSMUSG00000031458.8	Coprs	-inf	231.000000	0.037468	0.000000	3.409038e-01	6.666081e-01
ENSMUSG00000098145.1	Gm26936	-1.579153	242.000000	0.145624	0.048737	2.996890e-01	6.666081e-01
ENSMUSG00000085012.1	Gm15492	-inf	231.000000	0.058860	0.000000	3.409038e-01	6.666081e-01
ENSMUSG00000107240.1	Gm43231	inf	210.000000	0.000000	0.056155	3.409038e-01	6.666081e-01
ENSMUSG00000031446.14	Cul4a	1.246975	187.000000	0.200695	0.476337	2.830839e-01	6.666081e-01
ENSMUSG00000031442.20	Mcf2l	inf	178.500000	0.000000	0.154880	4.041242e-02	6.666081e-01
ENSMUSG00000031434.15	Morc4	-inf	231.000000	0.043515	0.000000	3.409038e-01	6.666081e-01
ENSMUSG00000031433.15	Rbm41	-1.046193	270.000000	0.352761	0.170823	8.589832e-02	6.666081e-01
ENSMUSG00000107246.1	Gm42560	1.805466	198.000000	0.043515	0.152102	2.772639e-01	6.666081e-01
ENSMUSG00000031431.13	Tsc22d3	-0.814169	276.000000	0.983298	0.559237	1.391632e-01	6.666081e-01
ENSMUSG00000031429.14	Psmd10	-inf	231.000000	0.066090	0.000000	3.409038e-01	6.666081e-01
ENSMUSG00000031425.15	Plp1	1.879475	153.000000	0.166498	0.612616	3.453275e-02	6.666081e-01
ENSMUSG00000031422.16	Morf4l2	-0.968047	267.000000	0.448184	0.229110	1.345810e-01	6.666081e-01
ENSMUSG00000107458.1	Gm44040	inf	210.000000	0.000000	0.027044	3.409038e-01	6.666081e-01
ENSMUSG00000031373.4	Car5b	-inf	231.000000	0.043515	0.000000	3.409038e-01	6.666081e-01
ENSMUSG00000031378.14	Abcd1	inf	199.500000	0.000000	0.060653	1.623305e-01	6.666081e-01
ENSMUSG00000031379.13	Pir	inf	210.000000	0.000000	0.131503	3.409038e-01	6.666081e-01
ENSMUSG00000031380.10	Figf	inf	210.000000	0.000000	0.035349	3.409038e-01	6.666081e-01
ENSMUSG00000031381.16	Piga	-1.562804	242.000000	0.158032	0.053493	2.996890e-01	6.666081e-01
ENSMUSG00000031483.8	Erlin2	1.395890	199.000000	0.050782	0.133632	2.996890e-01	6.666081e-01
[truncated: 48,292 more rows]

## Sheet: Astro_IFN2_v_Sal
GID	gene	log2(fold-change)	stat	sample1 mean	sample2 mean	pval	qval
[truncated: 48,531 more rows]

[truncated: 8 more sheets: Micro_IFN1_v_Sal, Micro_IFN2_v_Sal, DA_IFN1_v_Sal, DA_IFN2_v_Sal, GABA_IFN1_v_Sal, GABA_IFN2_v_Sal, VGLUT2_IFN1_v_Sal, VGLUT2_IFN2_v_Sal]
